# Supplementary material for: Localization and Transcriptional Responses of Chrysoporthe austroafricana in Eucalyptus grandis Identify Putative Pathogenicity Factors
Source: Front Microbiol. 2016 Dec 8;7:1953. doi: 10.3389/fmicb.2016.01953 (PMC5143476; doi:10.3389/fmicb.2016.01953)
Supplement: Supplementary file 4 [file Table_3.CSV]

Table S3. Summary of significantly differentially expressed genes and their annotations identified from C. austroafricana in vitro
							BLASTx							PHI Database					CAZyme
gene_id	locus	Complete media (FPKM)	Minimal Media (FPKM)	log2(fold_change)	q_value	significant	Seq. Description	Seq. Length	#Hits	min. eValue	mean Similarity	GOs	Enzyme Codes	Query	Number of hits	Lowest E-value	Accession (E-value)	Description (E-value)	SequenceID	Query-Length	Query-Pfam domains	Subject-Length	Subject-Pfam domains	Organism	CAZy Families
g10	scaffold1|size448493:27935-29624	56,2279	103,404	0,878932	0,0017089	yes	electron transfer flavoprotein-ubiquinone oxidoreductase	1690	5	0	91,40%	P:biological_process; F:molecular_function; F:oxidoreductase activity	EC:1.5.5.1
g100	scaffold1|size448493:302023-303511	237,552	77,4429	-1,61704	0,00023322	yes	nucleoside hydrolase protein	1489	5	8,13E-115	63,60%	P:biological_process; F:molecular_function	-
g10004	scaffold394|size33076:20133-21454	15,4041	39,5303	1,35965	0,00023322	yes	---NA---	1322	0			-
g1001	scaffold11|size240795:203614-206569	49,3645	76,8532	0,63863	0,0324084	yes	importin subunit beta-1	2956	5	0	83,40%	P:anatomical structure development; F:enzyme binding; P:nucleocytoplasmic transport; F:protein transporter activity; P:transport	-
g10015	scaffold396|size32985:26673-29055	44,8088	88,9429	0,989096	0,00023322	yes	tbc1 domain family member 14	2383	5	4,63E-154	70,00%	F:enzyme regulator activity; P:signal transduction; P:nucleobase-containing compound catabolic process; P:small molecule metabolic process	-
g10021	scaffold397|size32964:14845-15257	493,363	267,808	-0,881453	0,00460308	yes	nadh-ubiquinone oxidoreductase b12	413	5	5,35E-21	86,60%	P:generation of precursor metabolites and energy; C:mitochondrion; C:protein complex	-
g10032	scaffold398|size32727:21200-21986	26,2405	9,98792	-1,39354	0,00023322	yes	peptidoglycan-binding lysin subgroup	787	5	3,46E-54	69,60%	P:cell wall organization or biogenesis; P:catabolic process	-	g10032	5	1,43E-09	2404_SLP	1_Reduced virulence	g10032	229	n/a	NA	n/a	Aspergillus niger CBS 513.88	CBM50
g10037	scaffold399|size32713:718-2478	7,24764	17,6057	1,28046	0,00023322	yes	hypothetical protein PFICI_11073	1761	5	7,58E-121	55,40%	-
g10039	scaffold399|size32713:7533-13262	11,2483	19,8908	0,822393	0,00312834	yes	l-serine ammonia-lyase	5730	5	0	78,60%	F:molecular_function; F:ion binding	EC:3.6.1.15
g1004	scaffold11|size240795:215027-216900	21,3669	12,0323	-0,82846	0,0130124	yes	ferric reductase like transmembrane component	1874	5	0	76,00%	F:oxidoreductase activity; P:biological_process; C:cellular_component	-	g1004	10	1,57E-11	577_NoxB_Wild-type	mutualism	g1004	624	Ferric_reduct|FAD_binding_8|NAD_binding_6	1100	Ferric_reduct|Glyco_hydro_32C	Aspergillus oryzae RIB40	GH32
g10041	scaffold399|size32713:16916-17541	256,793	664,104	1,3708	0,00023322	yes	---NA---	626	0			-
g10042	scaffold399|size32713:20319-21467	763,053	2775,2	1,86274	0,00312834	yes	---NA---	1149	0			-
g10044	scaffold399|size32713:28558-30243	22,9829	44,2866	0,946307	0,008575	yes	---NA---	1686	0			-
g10045	scaffold399|size32713:31622-32370	9,13243	2,55019	-1,8404	0,00023322	yes	glycoside hydrolase family 128 protein	749	5	1,37E-135	81,40%	F:molecular_function; P:carbohydrate metabolic process	-						g10045	249	Glyco_hydro_cc	329	Glyco_hydro_cc	Botryotinia fuckeliana	GH128
g10049	scaffold400|size32498:11495-12591	1273,49	667,854	-0,931188	0,0275504	yes	probable transaldolase	1097	5	0	83,20%	P:small molecule metabolic process; C:nucleus; P:carbohydrate metabolic process; C:cytoplasm; P:catabolic process; P:cofactor metabolic process; P:cellular nitrogen compound metabolic process; F:molecular_function	EC:2.2.1.2
g1005	scaffold11|size240795:219157-221301	25,9476	152,399	2,55418	0,00023322	yes	2-isopropylmalate synthase	2145	5	0	87,40%	P:biosynthetic process; P:cellular amino acid metabolic process; F:transferase activity, transferring acyl groups	EC:2.3.3.13
g10062	scaffold401|size32287:13792-16058	29,1156	43,3494	0,57422	0,0395116	yes	c6 finger domain-containing protein	2267	5	8,92E-57	53,00%	F:nucleic acid binding transcription factor activity; P:cellular nitrogen compound metabolic process; P:biosynthetic process; C:nucleus; F:ion binding	-	g10062	51	5,81E-46	2170_Conserved	hypothetical protein_Reduced virulence
g10065	scaffold401|size32287:22983-23671	17,4242	139,503	3,00113	0,00023322	yes	---NA---	689	0			-
g10066	scaffold401|size32287:23807-24289	9,83007	71,0415	2,85339	0,00023322	yes	---NA---	483	0			-
g10068	scaffold402|size32146:546-2280	116,081	66,7191	-0,798964	0,00475446	yes	xaa-pro dipeptidase protein	1735	5	2,05E-106	60,00%	P:biological_process; F:peptidase activity; F:ion binding	EC:3.4.11						g10068	516	AMP_N|Peptidase_M24	787	NAGidase|AMP_N|Peptidase_M24	Schistosoma mansoni	GH84
g1007	scaffold11|size240795:225868-226614	28,6477	69,1005	1,27027	0,00023322	yes	---NA---	747	0			-
g10070	scaffold402|size32146:4819-6503	54,4756	31,2238	-0,802965	0,00533556	yes	dolichyl pyrophosphate glc1man9 c2 alpha- -glucosyltransferase	1685	5	0	85,80%	C:endoplasmic reticulum; F:transferase activity, transferring glycosyl groups	-						g10070	492	Alg6_Alg8	514	Alg6_Alg8	Podospora anserina S mat+	GT57
g10075	scaffold402|size32146:20985-23713	36,5979	55,4396	0,599156	0,0326092	yes	camp-specific 3 -cyclic phosphodiesterase 7b	2729	5	0	83,60%	F:ion binding; P:biological_process; P:signal transduction; F:molecular_function	EC:3.1.4.17	g10075	3	0	2202_PdeH_Mixed	outcome
g1008	scaffold11|size240795:227865-229705	147,241	305,467	1,05284	0,00282471	yes	cytochrome p450 1a2	1841	5	1,52E-175	75,60%	F:molecular_function; F:oxidoreductase activity; F:ion binding; P:biological_process	-	g1008	33	4,18E-49	2393_Related	to O-methylsterigmatocystin oxidoreductase_Increased virulence (Hypervirulence)
g10081	scaffold403|size32137:5796-9644	30,0107	56,1528	0,903882	0,00136865	yes	f-box domain protein	3849	5	0	78,40%	F:molecular_function	-
g10083	scaffold403|size32137:13275-17456	17,8772	29,333	0,714401	0,0108643	yes	serine threonine-protein kinase ppk6	4182	5	0	72,80%	P:cellular protein modification process; F:ion binding; F:kinase activity	EC:2.7.11	g10083	222	0	1253_FGSG_11614_Unaffected	pathogenicity	g10083	1176	Pkinase_Tyr	729	Pkinase	Neospora caninum Liverpool	CBM20
g101	scaffold1|size448493:307742-309087	63,5979	111,506	0,810067	0,00547879	yes	cyclin domain-containing protein	1346	5	1,34E-79	68,40%	F:enzyme binding; P:cellular protein modification process; P:cell cycle	-
g10107	scaffold406|size31964:5588-8815	58,6526	25,5231	-1,20039	0,00023322	yes	integral membrane protein	3228	5	4,26E-78	72,40%	-		g10107	6	1,67E-15	404_PTH11_Reduced	virulence
g10108	scaffold406|size31964:10168-12005	39,0743	20,788	-0,910469	0,00282471	yes	cytochrome p450	1838	5	0	73,00%	F:molecular_function; F:oxidoreductase activity; F:ion binding; P:biological_process	-	g10108	27	2,22E-40	438_BcBOT1	(related: CND5)_Reduced virulence	g10108	505	p450	845	p450	Aspergillus nidulans FGSC A4	GT34
g10109	scaffold406|size31964:12572-14907	35,0389	0,809913	-5,43505	0,00023322	yes	mfs general substrate transporter	2336	5	2,99E-117	62,40%	C:integral component of membrane; P:transmembrane transport		g10109	10	1,53E-66	544_BCMFS1_Unaffected	pathogenicity
g10110	scaffold406|size31964:15849-16984	81,0605	14,911	-2,44262	0,00023322	yes	aldo keto protein	1136	5	1,27E-166	69,80%	P:oxidation-reduction process; F:oxidoreductase activity		g10110	3	3,77E-09	419_CSH1_Reduced	virulence
g10111	scaffold406|size31964:17537-19088	38,824	15,2298	-1,35005	0,00023322	yes	s-adenosyl-l-methionine-dependent methyltransferase	1552	5	1,64E-104	65,20%	F:molecular_function	-	g10111	8	1,64E-48	1051_CTB3_Reduced	virulence
g10115	scaffold406|size31964:28388-29319	9,44556	1,73646	-2,44349	0,00023322	yes	family protein	932	5	8,05E-158	83,40%	-		g10115	5	1,91E-53	2174_NMR2_Reduced	virulence
g1012	scaffold11|size240795:236869-237252	22,7882	7,28895	-1,64451	0,00153972	yes	---NA---	384	0			-
g10135	scaffold408|size31770:25353-28659	27,1532	40,8082	0,587738	0,0398907	yes	ankyrin repeat-containing protein	3307	5	2,83E-118	53,40%	-
g10146	scaffold409|size31728:26494-26882	13,3131	4,24779	-1,64806	0,00153972	yes	protein of unknown function DUF861, cupin-3	389	5	8,63E-42	69,00%	-
g10154	scaffold410|size31554:19355-22444	67,8008	119,301	0,815232	0,00960696	yes	phd-finger domain-containing protein	3090	5	3,02E-79	46,60%	F:metal ion binding; F:zinc ion binding
g10160	scaffold411|size31495:7003-8180	14,2666	35,6331	1,32057	0,00023322	yes	alcohol dehydrogenase domain-containing protein	1178	5	9,56E-63	57,40%	F:ion binding; P:biological_process; F:oxidoreductase activity	-
g10165	scaffold411|size31495:19535-21017	164,922	77,6579	-1,08658	0,00023322	yes	hypothetical protein PFICI_03037	1483	5	6,61E-174	85,60%	F:ion binding; P:biological_process; F:oxidoreductase activity	EC:1.3.99.3
g10168	scaffold411|size31495:25888-26552	666,001	313,217	-1,08836	0,00023322	yes	4-coumarate:coenzyme a ligase protein	665	5	1,30E-14	82,20%	F:molecular_function; P:biological_process; C:cellular_component
g10169	scaffold411|size31495:27877-31304	27,5933	55,6867	1,01302	0,00023322	yes	fungal specific transcription factor domain containing protein	3619	5	0	68,00%	P:cellular nitrogen compound metabolic process; P:biosynthetic process; F:ion binding; F:nucleic acid binding transcription factor activity; F:DNA binding; C:nucleus	-	g10169	137	4,31E-144	1833_GzZC148_Unaffected	pathogenicity
g10170	scaffold412|size35486:7222-9186	9,01037	25,6846	1,51125	0,00023322	yes	cytochrome partial	1965	5	2,27E-175	74,60%	F:molecular_function	-	g10170	27	1,45E-12	2357_CYP52X1_Reduced	virulence
g10171	scaffold412|size35486:9832-11722	69,2522	130,819	0,917639	0,000639414	yes	nuclear distribution protein nude like 1	1891	5	3,35E-97	63,00%	-
g10173	scaffold412|size35486:13236-15592	11,703	5,51993	-1,08416	0,00153972	yes	glycoside hydrolase family 95 protein	2357	5	0	76,20%	P:biological_process; F:hydrolase activity, acting on glycosyl bonds	EC:3.2.1.51						g10173	785	n/a	753	Glyco_hyd_65N_2	Penicillium chrysogenum Wisconsin 54-1255	GH95
g10174	scaffold412|size35486:16578-18276	13,1693	7,08433	-0,894477	0,0107453	yes	sugar transporter	1699	5	0	82,20%	C:cellular_component; P:transmembrane transport; F:transmembrane transporter activity; P:transport	-	g10174	12	1,17E-12	538_FRT1_Unaffected	pathogenicity
g10178	scaffold412|size35486:27022-29129	104,045	62,2847	-0,740258	0,0109727	yes	hypothetical protein FOCG_07511	2108	1	7,74E-13	62,00%	-
g10181	scaffold413|size31461:2267-4279	13,0295	86,8403	2,73659	0,00023322	yes	glucanase b protein	2013	5	2,08E-138	67,80%	F:molecular_function	-						g10181	628	n/a	579	CBM_6	Catenulispora acidiphila DSM 44928	CBM6|GH64
g10183	scaffold413|size31461:6823-9547	18,2	6,06899	-1,58441	0,00023322	yes	glycoside hydrolase family 16 protein	2725	5	1,68E-72	66,40%	P:carbohydrate metabolic process; F:hydrolase activity, acting on glycosyl bonds	-
g10184	scaffold413|size31461:11412-14042	96,6567	178,778	0,887227	0,00672374	yes	c2h2 finger domain protein	2631	5	0	80,80%	P:cellular nitrogen compound metabolic process; P:biosynthetic process; F:DNA binding; C:nucleus; F:ion binding	-	g10184	89	0	1374_GzC2H037_Unaffected	pathogenicity
g10187	scaffold414|size31457:0-1500	28,4913	49,8071	0,80583	0,00590868	yes	nitrilase	1501	5	8,31E-108	66,00%	P:biological_process; F:hydrolase activity, acting on carbon-nitrogen (but not peptide) bonds	-	g10187	2	1,18E-07	143_CHT_Unaffected	pathogenicity
g10189	scaffold414|size31457:5017-7998	47,957	74,2801	0,631235	0,0383505	yes	Protein of unknown function DUF3468	2982	5	0	75,60%	-		g10189	10	2,26E-16	1974_GzZC289_Unaffected	pathogenicity
g1019	scaffold12|size240573:22589-23531	233,105	152,044	-0,616496	0,0305337	yes	proteasome subunit beta type 7 precursor protein	943	5	2,59E-150	94,00%	C:cytoplasm; C:protein complex; C:intracellular; C:nucleus; F:peptidase activity; P:catabolic process	EC:3.4.25
g10195	scaffold414|size31457:17427-24241	14,6057	21,6639	0,568768	0,0478063	yes	hypothetical protein UCRPA7_2609	6815	5	0	59,20%	-
g10196	scaffold414|size31457:25323-27034	2,74992	16,943	2,62323	0,00023322	yes	glycoside hydrolase family 5 protein	1712	5	0	61,40%	P:transport; F:molecular_function	-						g10196	555	n/a	NA	n/a	Sporisorium reilianum SRZ2	GH5
g10197	scaffold414|size31457:29421-31324	48,9571	239,38	2,28971	0,00023322	yes	fad-binding domain-containing protein	1904	5	0	77,80%	P:biological_process; F:oxidoreductase activity; F:ion binding; F:molecular_function	-	g10197	6	7,07E-12	716_ZEB1_Unaffected	pathogenicity	g10197	570	FAD_binding_4	627	FAD_binding_4	Alteromonas macleodii AltDE1	AA7
g1020	scaffold12|size240573:25496-27525	23,6986	53,3209	1,1699	0,00023322	yes	chorion transcription factor cf2	2030	5	4,07E-110	54,20%	F:ion binding; F:molecular_function	-	g1020	164	3,39E-89	1354_GzC2H014_Reduced	virulence
g10200	scaffold415|size31380:5776-7239	28,6845	58,1552	1,01964	0,00023322	yes	nitrosoguanidine resistance protein sng1	1464	5	3,34E-56	55,40%	-
g10202	scaffold415|size31380:20826-23671	97,9964	21,9611	-2,15778	0,00023322	yes	glycoside hydrolase family 92	2846	5	0	80,60%	F:molecular_function; P:carbohydrate metabolic process	-						g10202	782	Glyco_hydro_92	906	Glyco_hydro_92	Magnaporthe grisea 70-15	GH92
g10207	scaffold416|size31223:9776-11733	164,985	107,204	-0,621972	0,0418618	yes	cyclopropane-fatty-acyl-phospholipid synthase protein	1958	5	0	76,60%	P:biosynthetic process; P:lipid metabolic process	-
g10212	scaffold416|size31223:26795-28838	101,554	217,586	1,09934	0,00460308	yes	glycyl-trna synthetase	2044	5	0	86,20%	P:tRNA metabolic process; P:cellular amino acid metabolic process; P:mitochondrion organization; P:translation; F:ion binding; P:cellular nitrogen compound metabolic process; P:biosynthetic process; C:cytoplasm; F:ligase activity	EC:6.1.1.14
g10214	scaffold417|size31156:126-3768	11,5602	18,8364	0,70436	0,0244234	yes	flavin-containing monooxygenase fmo protein	3769	5	2,17E-151	73,40%	F:ion binding; F:oxidoreductase activity; P:biological_process; F:molecular_function	EC:1.14.13.8
g1022	scaffold12|size240573:30955-32105	21,2239	40,0308	0,915418	0,00386445	yes	arabinogalactan endo- -beta-galactosidase	1151	5	3,89E-164	76,40%	F:hydrolase activity, acting on glycosyl bonds; P:carbohydrate metabolic process	EC:3.2.1						g1022	352	Glyco_hydro_53	363	Glyco_hydro_53	Thielavia terrestris NRRL 8126	GH53
g10233	scaffold418|size31149:28448-30891	6,77284	24,0653	1,82912	0,00023322	yes	---NA---	2444	0			-
g10241	scaffold420|size30928:1276-1783	8002	2390,03	-1,74333	0,00023322	yes	histone h4	508	5	2,38E-44	72,60%	C:chromosome; F:molecular_function	-
g10245	scaffold420|size30928:13458-15607	4,91731	13,5669	1,46415	0,00023322	yes	hypothetical protein	2150	5	3,63E-74	58,40%	F:ion binding; F:molecular_function	-	g10245	148	3,69E-46	1368_GzC2H029_Unaffected	pathogenicity
g10257	scaffold421|size30634:20419-21130	1134,57	548,825	-1,04773	0,00023322	yes	---NA---	712	0			-
g10258	scaffold421|size30634:21434-22316	2,66342	124,874	5,55105	0,00023322	yes	short chain dehydrogenase	883	5	9,69E-79	70,80%	P:biological_process	-
g10259	scaffold422|size30563:486-1767	2,64222	10,0753	1,93099	0,00023322	yes	---NA---	1282	0			-
g10263	scaffold422|size30563:12034-12812	238,175	365,612	0,618292	0,0492255	yes	hypothetical protein UCRPA7_1600	779	3	4,60E-22	49,00%	-
g10266	scaffold422|size30563:19649-20508	1320,59	464,706	-1,5068	0,000444013	yes	---NA---	860	0			-
g10267	scaffold422|size30563:22857-23918	9,05733	41,7642	2,20511	0,00023322	yes	nicotinamide n- protein	1062	5	2,01E-34	83,20%	-
g10272	scaffold423|size30543:3621-5645	8,97959	4,8901	-0,876787	0,0233901	yes	abc transporter	2025	5	5,08E-104	62,80%	P:transmembrane transport; C:cellular_component; F:ATPase activity; F:transmembrane transporter activity; P:nucleobase-containing compound catabolic process; P:small molecule metabolic process; F:ion binding	-	g10272	24	1,97E-29	267_MLT1_Reduced	virulence
g10276	scaffold423|size30543:16638-18721	406,946	708,045	0,799004	0,048557	yes	s- glutathione dehydrogenase protein	2084	5	2,28E-123	86,60%	P:small molecule metabolic process; F:oxidoreductase activity; F:ion binding	EC:1.1.1.284	g10276	8	3,59E-138	668_GNO1_Reduced	virulence
g10278	scaffold423|size30543:23549-25524	37,3566	23,8653	-0,646452	0,0362549	yes	---NA---	1976	0			-
g10280	scaffold423|size30543:28932-29740	79,4491	48,8413	-0,70193	0,0169245	yes	von willebrand factor protein	809	5	8,49E-113	74,20%	-
g1029	scaffold12|size240573:44372-45039	84,2619	130,353	0,629471	0,0410378	yes	cis-3-chloroacrylic acid protein	668	5	3,28E-53	53,60%	-
g10290	scaffold424|size32188:30208-32188	37,3656	85,9403	1,20162	0,00023322	yes	isotrichodermin c-15 hydroxylase	1979	5	0	76,20%	F:molecular_function; F:oxidoreductase activity; F:ion binding; P:biological_process	-
g10295	scaffold425|size30499:13662-14988	9,95236	19,1486	0,944124	0,00805909	yes	inositol phospholipid biosynthesis protein	1327	5	1,06E-84	67,20%	F:ATP adenylyltransferase activity; P:metabolic process; F:catalytic activity
g10296	scaffold425|size30499:16026-18370	137,145	34,7787	-1,97942	0,00023322	yes	glycoside hydrolase family 55 protein	2345	5	0	79,60%	F:molecular_function	-						g10296	781	Pectate_lyase_3|Pectate_lyase_3	792	Pectate_lyase_3|Pectate_lyase_3	Thielavia terrestris NRRL 8126	GH55
g10297	scaffold425|size30499:23089-25157	9,18223	32,5593	1,82615	0,00023322	yes	---NA---	2069	0			-
g10299	scaffold425|size30499:28117-29951	15,2126	5,05413	-1,58973	0,00023322	yes	kinesin light chain	1835	5	6,53E-20	50,20%	C:kinesin complex; F:ADP binding; P:metabolic process; F:microtubule motor activity
g1030	scaffold12|size240573:45646-47418	95,0331	10,7574	-3,14309	0,00023322	yes	integral membrane protein	1773	5	2,28E-39	49,60%	-		g1030	2	4,26E-09	441_BTP1_Reduced	virulence
g10301	scaffold426|size30495:3446-6001	4,43511	16,3198	1,87958	0,00023322	yes	hypothetical protein FAVG1_08412	2556	5	1,57E-69	62,20%	-		g10301	25	2,74E-08	1260_FGSG_13944_Unaffected	pathogenicity	g10301	691	Ank_4|Ank_2|Ank_2	1732	Osmo_MPGsynth|Ank_2|Ank_2	Magnaporthe grisea 70-15	GT55
g10303	scaffold426|size30495:11118-11863	86,6534	33	-1,39279	0,00023322	yes	selenoprotein domain-containing protein	746	5	3,68E-42	59,20%	P:homeostatic process; F:molecular_function	-
g10309	scaffold426|size30495:22612-24458	26,7578	98,8576	1,88539	0,00023322	yes	glutamate 5-kinase protein	1847	5	3,62E-100	69,00%	C:cytoplasm; F:RNA binding; P:biosynthetic process; P:cellular amino acid metabolic process; F:kinase activity	EC:2.7.2.11
g10311	scaffold426|size30495:25936-27802	70,3125	20,6056	-1,77075	0,00023322	yes	aur protein kinase protein	1867	5	4,79E-175	77,00%	P:cellular protein modification process; F:ion binding; F:kinase activity	EC:2.7.11	g10311	226	1,07E-108	1239_FGSG_12149_Unaffected	pathogenicity	g10311	485	Pkinase_Tyr	729	Pkinase	Neospora caninum Liverpool	CBM20
g10312	scaffold427|size30018:1348-2754	46,1836	2,1483	-4,42612	0,00023322	yes	integral membrane protein	1407	5	1,45E-116	74,40%	-		g10312	3	4,78E-07	441_BTP1_Reduced	virulence
g10313	scaffold427|size30018:6089-7822	8,8407	28,5675	1,69214	0,00023322	yes	aldolase-type tim barrel	1734	5	4,32E-124	73,00%	P:biological_process; F:oxidoreductase activity; F:ion binding	EC:1.1.3.15	g10313	7	9,53E-35	2570_CYB2_Reduced	virulence
g10314	scaffold427|size30018:9092-10972	1,53063	7,79855	2,34908	0,00023322	yes	component of the argr regulatory complex	1881	5	8,65E-115	60,40%	F:nucleic acid binding transcription factor activity; P:cellular nitrogen compound metabolic process; P:biosynthetic process; C:nucleus; F:ion binding	-	g10314	8	1,70E-16	1991_GzZC306_Lethal	No definition line
g10315	scaffold427|size30018:11894-12555	26,5561	83,203	1,64759	0,00023322	yes	class ii aldolase adducin domain-containing protein	662	5	1,77E-110	78,60%	-
g10316	scaffold427|size30018:13253-15178	2,17858	18,7892	3,10845	0,00023322	yes	flavin-containing amine	1926	5	0	74,40%	P:biological_process; F:oxidoreductase activity	-	g10316	6	2,20E-12	1503_GzHMG035_Unaffected	pathogenicity
g10317	scaffold427|size30018:16077-17909	3,21702	25,0237	2,9595	0,00023322	yes	succinate-semialdehyde dehydrogenase	1833	5	0	79,60%	P:biological_process; F:oxidoreductase activity	-
g10318	scaffold427|size30018:18770-19891	7,60818	58,935	2,9535	0,00023322	yes	2-dehydropantoate 2-	1122	5	2,10E-129	76,40%	C:cytoplasm; F:molecular_function; P:cellular amino acid metabolic process; P:cellular nitrogen compound metabolic process; P:biosynthetic process; P:cofactor metabolic process; P:biological_process; F:oxidoreductase activity	EC:1.1.1.169
g1032	scaffold12|size240573:49933-51332	82,7557	202,693	1,29237	0,00023322	yes	nadph dehydrogenase	1400	5	0	73,20%	F:oxidoreductase activity; P:anatomical structure development; P:biological_process; F:ion binding	-
g10321	scaffold427|size30018:26382-28027	46,4065	17,5559	-1,40237	0,00023322	yes	---NA---	1646	0			-
g10323	scaffold428|size29942:3083-5419	15,2565	4,40792	-1,79126	0,00023322	yes	short-chain dehydrogenase protein	2337	5	1,14E-26	61,00%	P:oxidation-reduction process; F:oxidoreductase activity; P:metabolic process
g10328	scaffold428|size29942:23202-24136	118,613	71,919	-0,721821	0,00935455	yes	ubx domain protein	935	5	8,52E-100	72,20%	F:ion binding; F:molecular_function	-	g10328	9	4,85E-74	1419_GzC2H086_Unaffected	pathogenicity
g1033	scaffold12|size240573:51628-53017	4,03933	10,0021	1,30812	0,00101265	yes	---NA---	1390	0			-
g10331	scaffold428|size29942:28741-29522	655,278	429,444	-0,609637	0,029797	yes	dimeric alpha-beta barrel protein	782	5	2,91E-13	70,40%	-
g10333	scaffold429|size29741:801-1346	394,629	229,485	-0,782093	0,00686	yes	37s ribosomal protein mrp17 protein	546	5	8,53E-42	79,40%	C:ribosome; F:structural constituent of ribosome; P:translation; F:rRNA binding	-
g10338	scaffold430|size29736:581-1650	11,7266	3,59291	-1,70656	0,00023322	yes	short chain dehydrogenase protein	1651	5	7,90E-97	72,20%	P:biological_process; F:oxidoreductase activity	-	g10338	10	8,99E-05	2269_Mdh1_Unaffected	pathogenicity
g10339	scaffold430|size29736:2104-2953	93,997	0,397813	-7,88438	0,00805909	yes	hypothetical protein PFICI_13474	850	2	2,64E-08	60,50%	-
g10340	scaffold430|size29736:4963-7034	16,6136	0,925792	-4,16553	0,00023322	yes	multicopper oxidase	2072	5	1,36E-156	72,40%	F:ion binding	-	g10340	7	4,75E-142	552_BcLCC2_Unaffected	pathogenicity	g10340	565	Cu-oxidase_3|Cu-oxidase|Cu-oxidase_2	580	Cu-oxidase_3|Cu-oxidase|Cu-oxidase_2	Cryphonectria parasitica	AA1
g10342	scaffold430|size29736:11017-12296	247,319	48,1896	-2,35958	0,00023322	yes	vacuolar protein sorting-associated protein 62	1280	5	5,69E-78	64,80%	-
g10344	scaffold430|size29736:16044-18130	32,9846	14,9377	-1,14283	0,00023322	yes	hypothetical protein THITE_2109360	2087	5	7,81E-165	56,20%	-
g10348	scaffold430|size29736:25278-29189	7,53539	12,8785	0,773208	0,0150791	yes	f-box domain-containing protein	3912	5	4,57E-39	81,20%	F:molecular_function	-
g10351	scaffold431|size29550:3674-4746	5,3986	12,5165	1,21318	0,00266976	yes	---NA---	1073	0			-
g10352	scaffold431|size29550:5058-7368	24,1094	37,9747	0,655442	0,0198495	yes	---NA---	2311	0			-
g10353	scaffold431|size29550:7659-9349	24,9552	42,5722	0,770571	0,00686	yes	kinase-like partial	1691	5	6,10E-104	50,40%	P:cellular protein modification process; F:ion binding; F:kinase activity	EC:2.7.10	g10353	218	1,27E-13	680_PAK1_Reduced	virulence	g10353	563	Pkinase_Tyr	600	Pkinase	Streptomyces albus J1074	CBM13
g10358	scaffold432|size29398:902-3577	62,1718	11,4546	-2,44034	0,00023322	yes	peroxidase catalase	2676	5	0	67,60%	F:ion binding; P:response to stress; P:catabolic process; F:molecular_function; C:extracellular region; F:oxidoreductase activity; P:biological_process	EC:1.11.1.6	g10358	4	0	2183_CPXB_Unaffected	pathogenicity	g10358	788	peroxidase|peroxidase	444	peroxidase	Prorocentrum minimum D-127	AA2
g1036	scaffold12|size240573:58784-59594	1630,98	179,994	-3,17972	0,00023322	yes	hypothetical protein TRIATDRAFT_298265	811	5	1,38E-11	77,60%	-
g10360	scaffold432|size29398:8990-10816	8,06008	21,4243	1,41038	0,00023322	yes	cytochrome p450	1827	5	8,59E-158	64,00%	F:oxidoreductase activity; P:lipid metabolic process; F:molecular_function	-	g10360	28	4,80E-19	2357_CYP52X1_Reduced	virulence	g10360	550	p450	845	p450	Aspergillus nidulans FGSC A4	GT34
g10362	scaffold432|size29398:14767-15357	15,2878	3,14091	-2,28312	0,00023322	yes	phenol acid	591	5	1,85E-67	81,40%	F:lyase activity	-
g10367	scaffold432|size29398:27492-28972	109,028	48,4585	-1,16988	0,00023322	yes	hypothetical protein A1O5_05988	1481	5	6,33E-111	53,80%	-
g10369	scaffold433|size29238:2450-4911	10,5051	16,8214	0,679208	0,0267821	yes	vacuolar fusion protein ccz1 like protein	2462	5	0	61,60%	-
g10374	scaffold433|size29238:17747-19420	102,417	66,4946	-0,623141	0,026259	yes	hypothetical protein SS1G_04980	1674	5	1,83E-57	57,40%	-
g10377	scaffold433|size29238:25518-26603	14,8892	74,9247	2,33118	0,00023322	yes	nad -binding protein	1086	5	4,34E-144	73,00%	-
g10380	scaffold434|size29086:69-383	390,882	258,753	-0,595158	0,0385656	yes	arginase	384	5	6,60E-59	90,20%	P:cellular amino acid metabolic process; F:ion binding; F:hydrolase activity, acting on carbon-nitrogen (but not peptide) bonds	EC:3.5.3.1
g10383	scaffold434|size29086:7007-9619	24,5881	10,7983	-1,18716	0,00023322	yes	ariadne ring protein	2613	5	0	63,40%	F:ion binding; F:molecular_function	-	g10383	9	1,38E-113	1393_GzC2H056_Unaffected	pathogenicity
g10385	scaffold434|size29086:14215-17609	5,16407	26,1534	2,34042	0,00023322	yes	hypothetical protein H072_279	3395	5	5,80E-104	44,80%	F:molecular_function	-
g10386	scaffold434|size29086:18256-20465	9,47156	42,7669	2,17482	0,00023322	yes	peptidase caspase catalytic subunit p20	2210	5	3,02E-32	51,00%	F:peptidase activity; P:biological_process	EC:3.4.22	g10386	7	8,15E-05	2490_MCA_Mixed	outcome
g10387	scaffold434|size29086:20602-21563	101,669	53,0402	-0,938719	0,00153972	yes	hypothetical protein A1O5_03477	962	5	3,05E-16	46,40%	F:molecular_function; P:biological_process; C:cellular_component
g10388	scaffold434|size29086:22896-23638	94,219	29,4987	-1,67537	0,00023322	yes	---NA---	743	0			-
g10389	scaffold434|size29086:25883-26901	225,366	30,4158	-2,88938	0,00023322	yes	short chain dehydrogenase	1019	5	1,84E-102	83,20%	P:biological_process; F:oxidoreductase activity	-	g10389	14	1,16E-09	2034_MFP1_Reduced	virulence
g10390	scaffold434|size29086:27492-29012	12,8372	0,666769	-4,267	0,00023322	yes	related to integral membrane protein	1521	5	1,02E-52	57,40%	-
g10393	scaffold435|size28760:7452-8724	61,7166	96,1025	0,638915	0,0231653	yes	ice nucleation protein	1273	5	4,02E-70	64,60%	F:molecular_function	-						g10393	406	Glyco_hydro_16	394	Glyco_hydro_16	Thielavia terrestris NRRL 8126	GH16
g10397	scaffold435|size28760:15417-16545	197,317	46,7196	-2,07842	0,00023322	yes	2og-fe oxygenase	1129	5	7,30E-116	67,80%	P:biological_process; F:ion binding; F:oxidoreductase activity	EC:1.14.11
g10399	scaffold435|size28760:25930-27930	493,832	280,784	-0,814563	0,0251738	yes	tubulin beta chain protein	2001	5	0	83,00%	P:biological_process; C:cytoskeleton; C:cytoplasm; P:protein complex assembly; F:GTPase activity; F:structural molecule activity; F:ion binding; C:protein complex	-	g10399	12	0	823_beta-tubulin_Resistant	to chemical
g10400	scaffold436|size28736:4593-6576	14,368	3,85859	-1,89672	0,00023322	yes	trna threonylcarbamoyladenosine biosynthesis protein mitochondrial	1984	5	2,06E-39	59,20%	F:peptidase activity; P:biological_process	-
g10401	scaffold436|size28736:6942-7905	179,205	94,7671	-0,919155	0,000830796	yes	proteasome component pre2	964	5	1,38E-170	97,00%	C:cytoplasm; C:protein complex; C:intracellular; C:nucleus; F:peptidase activity; P:catabolic process	EC:3.4.25
g10402	scaffold436|size28736:8524-8918	13,2072	6,8696	-0,943031	0,048557	yes	---NA---	395	0			-
g10403	scaffold436|size28736:10002-14258	13,035	23,5009	0,850326	0,00386445	yes	ubiquitin carboxyl-terminal hydrolase	4257	5	0	83,80%	P:catabolic process; F:molecular_function	-
g10405	scaffold436|size28736:17125-18795	184,549	120,238	-0,618112	0,0346155	yes	nuclear mrna splicing factor-associated protein	1671	5	3,17E-54	66,80%	C:nucleus; C:cytoplasm	-
g10407	scaffold436|size28736:21252-23980	78,5102	49,1547	-0,675549	0,0179925	yes	probable dipeptidylpeptidase iii	2729	5	1,58E-173	84,20%	C:cytoplasm; P:biological_process; C:nucleus; F:peptidase activity	-
g10408	scaffold436|size28736:24306-25667	407,198	160,081	-1,34693	0,00023322	yes	f-actin capping protein beta subunit	1362	5	5,68E-91	76,20%	P:cytoskeleton organization; C:protein complex; C:cytoplasm; F:cytoskeletal protein binding; C:cytoskeleton	-	g10408	3	6,84E-58	2568_CAP2_Reduced	virulence
g1041	scaffold12|size240573:71638-75866	11,3712	17,2957	0,605036	0,0331836	yes	pt repeat family protein	4229	5	4,17E-143	58,40%	-
g10412	scaffold437|size28623:5676-9010	30,2091	82,2499	1,44503	0,00023322	yes	zn 2cys6 transcriptional activator	3335	5	0	84,60%	P:cellular nitrogen compound metabolic process; P:biosynthetic process; F:ion binding; F:nucleic acid binding transcription factor activity; F:DNA binding; C:nucleus	-	g10412	183	0	1967_GzZC282_Reduced	virulence
g10415	scaffold437|size28623:23399-26733	18,6333	28,8607	0,631224	0,0231653	yes	glycoside hydrolase family 47 protein	3335	5	0	70,60%	F:hydrolase activity, acting on glycosyl bonds; F:ion binding; C:cellular_component	EC:3.2.1.113	g10415	7	2,99E-19	2510_msdS/AfmsdC_Unaffected	pathogenicity	g10415	1090	Glyco_hydro_47	1126	Glyco_hydro_47	Myceliophthora thermophila ATCC 42464	GH47
g10417	scaffold438|size28404:1549-5088	6,78041	33,7376	2,31491	0,00023322	yes	nf-x1-type zinc finger protein nfxl1	3540	5	0	70,20%	F:ion binding; F:molecular_function; P:anatomical structure development; P:cellular nitrogen compound metabolic process; P:biosynthetic process; P:reproduction; P:cell differentiation; P:anatomical structure formation involved in morphogenesis; P:cell cycle; P:growth; F:nucleic acid binding transcription factor activity; C:nucleus	-	g10417	7	0	1682_GzNF002_Unaffected	pathogenicity
g1042	scaffold12|size240573:76801-81178	11,2486	5,81434	-0,95206	0,00415542	yes	mitochondrial dna helicase	4378	5	5,65E-89	51,80%	P:DNA metabolic process; F:helicase activity; F:ion binding; P:response to stress; P:homeostatic process; P:chromosome organization	-
g10423	scaffold438|size28404:17151-18463	11,6959	19,4823	0,736162	0,0355836	yes	protein-er retention protein	1313	5	0	78,00%	C:cellular_component	-
g10424	scaffold438|size28404:19659-21598	3,31001	17,2202	2,37919	0,00023322	yes	hypothetical protein MGG_00545	1940	1	7,28E-09	77,00%	F:molecular_function; C:cellular_component
g10425	scaffold438|size28404:22343-24739	444,996	1031,58	1,21298	0,0166932	yes	transmembrane amino acid transporter family protein	2397	5	0	79,40%	C:cellular_component	-
g1043	scaffold12|size240573:82022-82636	11,1337	5,09558	-1,12762	0,0108643	yes	hypothetical protein PFICI_00831	615	5	1,41E-13	55,40%	-
g10436	scaffold439|size28361:20854-22838	23,2378	41,4652	0,835429	0,00282471	yes	dead box rna helicase protein	1985	5	0	68,00%	F:molecular_function; F:ion binding; F:helicase activity; F:ATPase activity	-	g10436	8	1,81E-40	1458_GzAra006_Unaffected	pathogenicity	g10436	631	DEAD|Helicase_C	1058	DEAD|Helicase_C|LpxC	Ostreococcus tauri OTTH0595	CE11
g10437	scaffold439|size28361:24126-28264	8,74561	19,7482	1,17509	0,00023322	yes	fungal specific transcription factor protein	4236	5	0	80,80%	P:cellular nitrogen compound metabolic process; P:biosynthetic process; F:ion binding; F:nucleic acid binding transcription factor activity; F:DNA binding; C:nucleus	-	g10437	286	0	1958_GzZC273_Unaffected	pathogenicity	g10437	1280	Zn_clus|Fungal_trans	1388	Fungal_trans	Aspergillus oryzae RIB40	GH28
g10438	scaffold440|size28323:1991-3770	9,38551	21,6809	1,20792	0,000639414	yes	amidohydrolase 1 protein	1780	5	0	79,00%	C:cellular_component; F:hydrolase activity, acting on carbon-nitrogen (but not peptide) bonds; P:transmembrane transport	-
g10439	scaffold440|size28323:4383-5491	17,3071	58,9779	1,76881	0,00023322	yes	n-carbamoyl-d-amino acid hydrolase protein	1109	5	0	78,20%	F:hydrolase activity, acting on carbon-nitrogen (but not peptide) bonds; P:biological_process	-
g10440	scaffold440|size28323:5658-6755	103,47	69,911	-0,565618	0,0472531	yes	hypothetical protein UCRPA7_6107	1098	5	9,18E-111	71,60%	-
g10441	scaffold440|size28323:7404-12369	37,3393	17,182	-1,1198	0,00023322	yes	nuclear condensin complex subunit smc4	4966	5	0	83,60%	P:chromosome segregation; P:chromosome organization; P:cell cycle; F:ion binding; C:chromosome; C:nucleus; P:DNA metabolic process; P:response to stress; F:molecular_function	-	g10441	12	0	1500_GzHMG032_Unaffected	pathogenicity
g10443	scaffold440|size28323:17210-19987	155,126	703,061	2,18021	0,000639414	yes	cytochrome p450	2778	5	0	70,20%	P:biological_process; F:molecular_function; F:oxidoreductase activity; F:ion binding	-	g10443	28	2,34E-21	438_BcBOT1	(related: CND5)_Reduced virulence	g10443	640	p450	845	p450	Aspergillus nidulans FGSC A4	GT34
g10446	scaffold440|size28323:25914-27979	37,3858	60,6872	0,698902	0,0126702	yes	phenol 2-	2066	5	3,35E-177	66,00%	P:biological_process; F:oxidoreductase activity	-	g10446	13	1,83E-05	1051_CTB3_Reduced	virulence
g10449	scaffold441|size28306:4797-5890	10,5652	27,0318	1,35534	0,00023322	yes	alpha beta hydrolase fold-3 domain containing protein	1094	5	2,58E-160	59,80%	P:biological_process; F:molecular_function	-						g10449	364	DUF2424|Abhydrolase_3	331	Abhydrolase_3	Ralstonia solanacearum GMI1000	CE10
g10450	scaffold441|size28306:7772-9419	14,0401	3,37149	-2,05809	0,00023322	yes	hypothetical protein NECHADRAFT_102287	1648	5	2,97E-35	46,60%	-
g10451	scaffold441|size28306:9983-11667	53,7433	93,5234	0,799243	0,004457	yes	mfs quinate	1685	5	0	79,20%	F:transmembrane transporter activity; C:cellular_component; P:transmembrane transport	-	g10451	6	4,03E-14	538_FRT1_Unaffected	pathogenicity
g10452	scaffold441|size28306:12581-14081	12,4473	21,9478	0,818239	0,0187091	yes	amidohydrolase	1501	5	1,92E-84	72,60%	P:biological_process; F:molecular_function	-
g10453	scaffold441|size28306:16771-19181	14,6251	27,0148	0,885306	0,00342878	yes	fungal specific transcription factor	2411	5	5,40E-143	90,00%	P:cellular nitrogen compound metabolic process; P:biosynthetic process; F:ion binding; F:nucleic acid binding transcription factor activity; F:DNA binding; C:nucleus	-	g10453	103	2,40E-167	1842_GzZC157_Unaffected	pathogenicity
g10457	scaffold442|size28295:4276-6446	61,0112	122,14	1,00139	0,00101265	yes	mfs transporter	2171	5	7,56E-160	63,40%	C:cellular_component; C:plasma membrane; P:transmembrane transport; F:molecular_function	-
g10462	scaffold442|size28295:17782-19857	113,866	70,1699	-0,698417	0,016326	yes	hypothetical protein CMQ_7907	2076	5	5,21E-93	66,00%	F:molecular_function; P:carbohydrate metabolic process	-
g10464	scaffold442|size28295:25788-28047	72,4207	149,854	1,04908	0,00023322	yes	urea active transporter	2260	5	0	93,60%	P:transmembrane transport; C:cellular_component; F:molecular_function	-	g10464	2	2,03E-06	2558_DUR31_Reduced	virulence
g10467	scaffold443|size28198:14004-19118	27,554	46,0002	0,739376	0,00985101	yes	meiosis-specific serine threonine-protein kinase mek1	5115	5	0	61,80%	F:ion binding; P:cellular protein modification process; F:kinase activity	EC:2.7.11	g10467	218	0	1256_FGSG_02153_Unaffected	pathogenicity	g10467	1386	Pkinase|Pkinase_Tyr	506	Pkinase|CBM_2	Actinosynnema mirum DSM 43827	CBM2
g10468	scaffold443|size28198:20098-21205	31,8708	62,0096	0,960258	0,00136865	yes	hypothetical protein BAUCODRAFT_121337	1108	5	3,06E-116	75,00%	-
g10469	scaffold443|size28198:22800-23092	1249,11	7193,4	2,52578	0,00023322	yes	---NA---	293	0			-
g1047	scaffold12|size240573:90240-91602	73,9299	50,2438	-0,557213	0,0480987	yes	short chain dehydrogenase reductase family protein	1363	5	1,00E-83	74,20%	P:biological_process; F:oxidoreductase activity	-	g1047	10	3,17E-07	2247_Sch1_Unaffected	pathogenicity
g10470	scaffold443|size28198:24237-25363	602,108	192,143	-1,64784	0,00023322	yes	Hypothetical protein TRIATDRAFT_44481	1127	5	2,73E-146	69,80%	F:ion binding; F:oxidoreductase activity; P:biological_process; F:transferase activity, transferring acyl groups	-
g10474	scaffold444|size28003:14053-14396	0,654476	42,7135	6,02821	0,0198495	yes	---NA---	344	0			-
g10475	scaffold444|size28003:15135-16096	25,607	104,093	2,02327	0,00023322	yes	---NA---	962	0			-
g10484	scaffold445|size27839:9346-10539	178,752	117,845	-0,601075	0,0320457	yes	protein transport protein sec13 protein	1194	5	1,00E-159	92,40%	-		g10484	41	1,27E-09	2020_Tup1_Mixed	outcome
g10488	scaffold445|size27839:21359-24277	21,3343	32,157	0,591962	0,0331836	yes	camk camkl kin1 protein kinase	2919	5	0	74,60%	P:biological_process; F:kinase activity; F:molecular_function	-	g10488	224	0	1207_(Sc	Kin1/Kin2)_Reduced virulence	g10488	912	Pkinase|Pkinase_Tyr|KA1	729	Pkinase	Neospora caninum Liverpool	CBM20
g10492	scaffold446|size27758:9595-11654	57,9835	125,752	1,11686	0,00023322	yes	aaa family	2060	5	0	71,60%	F:molecular_function; F:ion binding	EC:3.6.1.15	g10492	14	8,90E-08	1566_GzOB006_Lethal	No definition line
g10493	scaffold446|size27758:12309-16725	15,1887	40,4692	1,41382	0,00023322	yes	vegetative incompatibility protein het-e-1	4417	5	9,88E-133	53,60%	P:regulation of transcription, DNA-templated; P:transcription from RNA polymerase II promoter; F:sequence-specific DNA binding RNA polymerase II transcription factor activity; F:zinc ion binding; P:regulation of transcription from RNA polymerase II promoter; C:nucleus		g10493	6	1,69E-07	1420_GzC2H088_Unaffected	pathogenicity
g105	scaffold1|size448493:321481-322569	87,9416	27,2488	-1,69035	0,00023322	yes	cell division control protein 2	1089	5	7,36E-148	91,60%	P:cellular protein modification process; F:ion binding; F:kinase activity; P:cell division	EC:2.7.11	g105	224	1,77E-155	1178_(Sc	Cdc28)_Reduced virulence	g105	318	Pkinase|Pkinase_Tyr	785	Pkinase	Leptosphaeria maculans v23.1.3	GH18
g10502	scaffold447|size27680:13586-15273	5,46548	12,8067	1,22848	0,00219353	yes	cytochrome p450 oxidoreductase protein	1688	5	0	75,20%	P:biological_process; F:oxidoreductase activity; F:ion binding; F:molecular_function	-	g10502	22	2,82E-05	2357_CYP52X1_Reduced	virulence
g10507	scaffold448|size27639:702-2253	22,4319	12,8859	-0,799765	0,016326	yes	nuclear envelope protein	1552	5	1,12E-64	51,00%	C:nuclear envelope; P:membrane organization; P:nucleocytoplasmic transport	-
g10511	scaffold448|size27639:14094-20093	5,07306	11,7203	1,20808	0,00023322	yes	nacht domain protein	6000	5	5,86E-60	53,80%	F:molecular_function	-
g10512	scaffold448|size27639:20511-21948	71,0016	7,51812	-3,23941	0,00023322	yes	homogentisate -dioxygenase	1438	5	2,37E-175	70,40%	P:cellular amino acid metabolic process; P:catabolic process; F:oxidoreductase activity; P:biological_process	EC:1.13.11.5
g10514	scaffold448|size27639:24153-25364	9,48586	15,7338	0,730019	0,0446592	yes	rhamnolipids biosynthesis 3-oxoacyl-	1212	5	1,12E-95	81,20%	P:protein targeting; P:biological_process; P:vesicle-mediated transport; F:oxidoreductase activity	-	g10514	9	6,86E-11	784_MGG_00056_Reduced	virulence
g10525	scaffold450|size27601:11714-12544	467,766	296,843	-0,656086	0,0277493	yes	transmembrane emp24 domain-containing protein 9	831	5	3,88E-96	80,20%	C:cellular_component; P:vesicle-mediated transport; C:mitochondrion	-						g10525	222	EMP24_GP25L	807	PIGA|Glycos_transf_1|EMP24_GP25L	Ostreococcus tauri OTTH0595	GT4
g10544	scaffold452|size27392:14903-16815	17,1556	4,83275	-1,82776	0,00023322	yes	alkanesulfonate monooxygenase	1913	5	0	78,40%	F:oxidoreductase activity; P:biological_process	-
g10546	scaffold452|size27392:21406-21986	16,6063	4,48507	-1,88853	0,00023322	yes	---NA---	581	0			-
g10548	scaffold453|size27377:726-2111	248,658	149,788	-0,731241	0,0148218	yes	proteasome component pre3 protein	1386	5	3,43E-47	94,20%	C:cytoplasm; C:protein complex; C:intracellular; C:nucleus; F:peptidase activity; P:catabolic process	EC:3.4.25
g10551	scaffold453|size27377:8160-9799	37,4601	23,2273	-0,68953	0,0208273	yes	cytochrome p450 protein	1640	5	0	68,80%	F:molecular_function; F:oxidoreductase activity; F:ion binding; P:biological_process	-	g10551	29	2,58E-08	438_BcBOT1	(related: CND5)_Reduced virulence
g10552	scaffold453|size27377:10490-12939	14,1009	30,1202	1,09495	0,00023322	yes	c2 domain protein	2450	5	3,64E-115	72,00%	-
g10554	scaffold453|size27377:17437-19727	15,1462	301,196	4,31367	0,00023322	yes	pyruvate decarboxylase	2291	5	4,61E-82	67,60%	F:ion binding; F:molecular_function	-
g1056	scaffold12|size240573:127150-127868	198,203	110,175	-0,84718	0,0017089	yes	ump-cmp kinase	719	5	2,29E-104	87,20%	F:ion binding; F:molecular_function; F:kinase activity; P:cellular nitrogen compound metabolic process; P:small molecule metabolic process	-
g10561	scaffold454|size27339:5756-6390	220,192	60,5147	-1,8634	0,00023322	yes	conserved hypothetical protein	635	2	2,38E-14	66,00%	F:molecular_function	-
g10563	scaffold454|size27339:8313-10473	56,5797	390,944	2,7886	0,00023322	yes	major facilitator superfamily transporter	2161	5	1,94E-155	79,20%	P:transmembrane transport; C:cellular_component	-	g10563	16	1,17E-53	511_CaNAG4_Reduced	virulence
g10566	scaffold454|size27339:18152-20161	16,9696	10,3461	-0,713861	0,0402778	yes	hypothetical protein CSUB01_11657	2010	5	4,71E-171	64,40%	F:hydrolase activity; P:metabolic process		g10566	4	2,67E-130	541_LIP1_Unaffected	pathogenicity	g10566	567	COesterase	616	COesterase|AChE_tetra	Gallus gallus	CE10
g10575	scaffold455|size26917:16011-16818	5,72718	11,0914	0,95354	0,0312405	yes	alpha beta-hydrolase	808	5	7,04E-55	70,20%	F:molecular_function	-	g10575	2	6,92E-25	901_um01886_Unaffected	pathogenicity
g10576	scaffold455|size26917:18430-21469	6,97032	25,3699	1,86382	0,00023322	yes	opt oligopeptide transporter	3040	5	0	66,80%	P:transmembrane transport	-
g10577	scaffold455|size26917:22441-24100	11,4306	25,6438	1,1657	0,0011891	yes	aminotransferase class- partial	1660	5	3,37E-133	69,40%	P:biological_process; F:molecular_function	-
g1058	scaffold12|size240573:133561-134476	9,14424	3,69479	-1,30737	0,00547879	yes	nad dependent epimerase protein	916	5	1,67E-12	58,00%	F:molecular_function	-
g10585	scaffold456|size26873:17051-19298	15,7166	24,2578	0,626155	0,0407499	yes	biotin-protein ligase ligase protein	2248	5	0	73,00%	P:cellular protein modification process; F:ligase activity	EC:6.3.4.15
g10587	scaffold456|size26873:21891-23216	49,3031	85,9202	0,801318	0,003733	yes	hva22 family tb2 dp1 protein	1326	5	5,62E-81	63,00%	-
g10591	scaffold457|size26859:5561-6078	136,884	245,83	0,84471	0,0025132	yes	hypothetical protein UCRPA7_3130	518	5	5,56E-36	57,80%	-
g10592	scaffold457|size26859:11627-13158	125,189	62,3136	-1,00649	0,00023322	yes	c2h2 finger domain-containing protein	1532	5	2,83E-59	57,20%	F:ion binding	-	g10592	19	7,66E-60	1432_GzC2H100_Unaffected	pathogenicity
g10595	scaffold457|size26859:22114-25569	18,9723	40,9183	1,10885	0,00023322	yes	hypothetical protein THITE_2119756	3456	5	0	68,60%	F:molecular_function	-
g106	scaffold1|size448493:324325-325207	1,54871	181,497	6,87274	0,00023322	yes	glutathione s-transferase	883	5	4,08E-57	85,00%	P:biological_process; F:molecular_function	-
g1060	scaffold12|size240573:136884-138486	116,207	61,6135	-0,91538	0,000830796	yes	hypothetical protein UCRPA7_2556	1603	5	2,69E-77	69,00%	-
g10605	scaffold459|size26737:6444-9596	4,91742	8,59117	0,804953	0,017035	yes	hypothetical protein UCREL1_9183	3153	5	7,52E-149	53,40%	-
g10611	scaffold459|size26737:17700-21313	11,3068	19,5292	0,788443	0,00883712	yes	allantoate permease	3614	5	1,29E-168	81,00%	P:transmembrane transport; C:cellular_component	-	g10611	17	4,79E-60	1662_GzCCHC002_Unaffected	pathogenicity
g10613	scaffold459|size26737:24965-26578	81,7889	134,695	0,719716	0,0135052	yes	hypothetical protein UCRPA7_2843	1773	5	2,35E-157	71,60%	-
g10616	scaffold460|size26694:7781-9606	101,621	55,5685	-0,870858	0,00203318	yes	hypothetical protein UCRPA7_6275	1826	5	1,21E-102	64,80%	-
g1062	scaffold12|size240573:142355-143109	1812,11	803,918	-1,17255	0,00023322	yes	mitochondrial atpase protein	755	5	9,60E-09	69,60%	C:mitochondrion; P:negative regulation of nucleotide metabolic process; P:negative regulation of catalytic activity; F:enzyme inhibitor activity
g10625	scaffold461|size26669:4899-6334	224,877	141,283	-0,670554	0,0276535	yes	acyl- dehydrogenase	1436	5	0	92,00%	P:biological_process; F:ion binding; F:oxidoreductase activity	EC:1.3.99.3
g10630	scaffold461|size26669:17048-19139	33,6019	65,0627	0,953287	0,00023322	yes	---NA---	2092	0			-
g10634	scaffold462|size26602:1985-3771	2,4451	19,8452	3,02083	0,00023322	yes	het domain containing protein	1787	5	3,07E-50	44,80%	-
g10639	scaffold462|size26602:14076-15423	2,55878	30,2174	3,56185	0,00023322	yes	sphingosine n-acyltransferase lac1 protein	1348	5	1,89E-108	72,80%	C:cellular_component	-
g10640	scaffold462|size26602:16886-17855	84,8519	133,909	0,658231	0,0408459	yes	---NA---	970	0			-
g10647	scaffold463|size26409:7380-8414	5,98101	12,0613	1,01192	0,0118094	yes	---NA---	1035	0			-
g10649	scaffold463|size26409:10317-10756	80,9168	24,0697	-1,74922	0,00023322	yes	hypothetical protein Cob_05868	440	5	8,13E-10	62,20%	-
g10650	scaffold463|size26409:13764-15506	33,5301	0,342319	-6,61397	0,00023322	yes	---NA---	1743	0			-		g10650	27	6,74E-06	1433_GzC2H102_Unaffected	pathogenicity
g10652	scaffold463|size26409:24797-25966	9,21076	0,247825	-5,21593	0,00153972	yes	hypothetical protein A1O3_06294	1170	5	1,24E-46	49,20%	-
g10656	scaffold464|size26398:13863-16525	95,3728	51,0084	-0,902842	0,0017089	yes	stress-activated map kinase	2663	5	0	100,00%	F:kinase activity; F:signal transducer activity; P:cellular protein modification process; P:cellular nitrogen compound metabolic process; P:biosynthetic process; F:ion binding; C:cytoplasm; C:nucleus; P:signal transduction	EC:2.7.11.24	g10656	231	0	342_CpMK1_Reduced	virulence	g10656	663	Pkinase|Pkinase_Tyr	785	Pkinase	Leptosphaeria maculans v23.1.3	GH18
g10663	scaffold465|size26376:10867-14687	9,07725	16,0547	0,822667	0,00686	yes	nudix domain-containing protein	3821	5	1,65E-81	68,80%	F:molecular_function	-
g10668	scaffold466|size26295:5102-7117	3,0227	7,9903	1,40241	0,00023322	yes	glucose-methanol-choline oxidoreductase	2016	5	0	65,20%	F:ion binding; F:oxidoreductase activity; P:biological_process; P:small molecule metabolic process	EC:1.1.99.1	g10668	5	7,12E-41	922_um03615_Unaffected	pathogenicity	g10668	598	GMC_oxred_N|GMC_oxred_C	712	GMC_oxred_N|GMC_oxred_N|GMC_oxred_C	Piriformospora indica	AA3
g10669	scaffold466|size26295:9016-9923	7,68526	19,0014	1,30594	0,0011891	yes	nad dependent epimerase dehydratase	908	5	1,54E-71	58,60%	P:biological_process; C:cellular_component		g10669	12	1,31E-29	2174_NMR2_Reduced	virulence
g1067	scaffold12|size240573:153803-154427	245,166	155,587	-0,656035	0,020052	yes	mbr family protein	625	5	5,64E-64	72,80%	C:cellular_component	-
g10671	scaffold466|size26295:13846-15663	7,86448	4,27406	-0,879746	0,0268932	yes	cytochrome p450	1818	5	1,84E-136	57,20%	P:oxidation-reduction process; F:oxidoreductase activity, acting on paired donors, with incorporation or reduction of molecular oxygen; F:heme binding; F:iron ion binding; F:monooxygenase activity		g10671	29	1,47E-08	438_BcBOT1	(related: CND5)_Reduced virulence
g10672	scaffold466|size26295:19062-20846	17,3107	1,70704	-3,34209	0,00023322	yes	6-hydroxy-d-nicotine oxidase	1785	5	1,44E-105	57,00%	F:molecular_function	-	g10672	6	1,93E-21	1046_CTB5_Reduced	virulence	g10672	475	n/a	479	FAD_binding_4	Mycobacterium smegmatis str. MC2 155	AA7
g10674	scaffold467|size26259:2316-3650	61,9089	32,5676	-0,926712	0,00219353	yes	transaldolase 1	1335	5	4,31E-124	67,60%	C:cytoplasm; F:molecular_function; P:cellular nitrogen compound metabolic process; P:carbohydrate metabolic process; P:catabolic process; P:small molecule metabolic process; P:cofactor metabolic process	EC:2.2.1.2
g10676	scaffold467|size26259:5910-7546	81,5067	42,7834	-0,929867	0,000830796	yes	c6 zinc finger domain-containing protein	1637	4	2,62E-73	50,75%	P:regulation of transcription, DNA-templated; P:transcription from RNA polymerase II promoter; F:sequence-specific DNA binding RNA polymerase II transcription factor activity; F:zinc ion binding; P:regulation of transcription from RNA polymerase II promoter; C:nucleus
g10678	scaffold467|size26259:15417-16651	43,369	27,6916	-0,647215	0,0310279	yes	hypothetical protein MYCTH_2119212	1235	5	2,11E-87	56,40%	-		g10678	7	1,77E-59	1592_GzOB032_Unaffected	pathogenicity
g10683	scaffold468|size25911:2065-2953	3,7673	11,2944	1,58401	0,000444013	yes	---NA---	889	0			-
g10684	scaffold468|size25911:3875-4485	19,7146	74,3772	1,91559	0,00023322	yes	---NA---	611	0			-
g1069	scaffold12|size240573:158860-160984	84,2314	53,5405	-0,653727	0,0218097	yes	t-complex protein 1 subunit delta	2125	5	0	96,20%	C:cytoplasm; P:protein folding; F:ion binding; F:unfolded protein binding	-
g10696	scaffold469|size25905:13432-14204	69,6316	33,5159	-1,0549	0,000639414	yes	c-8 sterol isomerase	773	5	1,29E-108	72,80%	F:isomerase activity; P:biosynthetic process; P:small molecule metabolic process; P:lipid metabolic process; C:endoplasmic reticulum	EC:5.3.3	g10696	3	1,16E-83	831_ERG2_chemistry	target - phenotype unknown
g10699	scaffold469|size25905:20376-25203	30,2559	76,1557	1,33174	0,000444013	yes	abc transporter	4828	5	0	79,80%	P:transmembrane transport; C:cellular_component; F:ATPase activity; F:transmembrane transporter activity; P:nucleobase-containing compound catabolic process; P:small molecule metabolic process; F:ion binding	-	g10699	36	9,28E-98	267_MLT1_Reduced	virulence
g107	scaffold1|size448493:326123-330280	10,4231	4,81436	-1,11437	0,00023322	yes	hypothetical protein PFICI_00383	4158	5	0	74,80%	F:molecular_function	-
g10701	scaffold470|size25829:2803-6950	17,8987	27,1348	0,600286	0,0348282	yes	scf e3 ubiquitin ligase complex f-box protein grra	4148	5	0	74,00%	F:ligase activity	-	g10701	10	7,03E-05	890_MGG_07015_Reduced	virulence
g10702	scaffold470|size25829:7408-7874	10,807	4,1784	-1,37095	0,00631219	yes	---NA---	467	0			-
g10707	scaffold470|size25829:18635-19598	89,1061	46,7007	-0,932081	0,00101265	yes	hypothetical protein MYCTH_2301788	964	5	1,30E-97	73,80%	F:arylformamidase activity; P:tryptophan catabolic process to kynurenine
g10709	scaffold470|size25829:23716-24788	48,6277	4,56522	-3,41302	0,00023322	yes	six-bladed beta- -like	1073	5	5,29E-64	55,00%	-
g10717	scaffold472|size25676:14724-16543	43,9013	17,9162	-1,293	0,00023322	yes	glucose-methanol-choline oxidoreductase protein	1820	5	0	90,20%	F:ion binding; F:oxidoreductase activity; P:biological_process; P:small molecule metabolic process	EC:1.1.99.1	g10717	3	2,55E-37	922_um03615_Unaffected	pathogenicity	g10717	606	GMC_oxred_N|GMC_oxred_C	593	GMC_oxred_N|GMC_oxred_C	Zygosaccharomyces rouxii CBS 732	AA3
g10718	scaffold472|size25676:17734-19863	4,32176	18,2087	2,07493	0,00023322	yes	catalase-domain-containing protein	2130	5	0	73,20%	F:oxidoreductase activity; F:molecular_function	EC:1.11.1.7	g10718	3	3,45E-103	106_CAT1_Reduced	virulence
g10727	scaffold473|size25652:22585-23640	141,516	67,647	-1,06487	0,000444013	yes	nad dependent epimerase dehydratase protein	1056	5	1,61E-125	88,40%	P:biosynthetic process; P:carbohydrate metabolic process; F:oxidoreductase activity	EC:1.1.1.133						g10727	305	Epimerase	743	RmlD_sub_bind	Geobacter bemidjiensis Bem	GH1
g10729	scaffold474|size25607:1643-2601	23,8925	9,11653	-1,39	0,00023322	yes	alpha-ketoglutarate-dependent -dichlorophenoxyacetate	959	5	3,96E-166	78,80%	P:biological_process; F:oxidoreductase activity	-
g10730	scaffold474|size25607:3188-4364	62,7553	6,08007	-3,36758	0,00023322	yes	3-methyl-2-oxobutanoate hydroxymethyltransferase	1177	5	2,21E-107	86,80%	P:small molecule metabolic process; P:biological_process; P:cofactor metabolic process; F:methyltransferase activity; P:cellular nitrogen compound metabolic process; P:biosynthetic process; F:molecular_function	EC:2.1.2.11
g10731	scaffold474|size25607:5089-6835	14,8391	1,63113	-3,18546	0,00023322	yes	cysteine sulfinic acid decarboxylase	1747	5	1,52E-179	76,40%	F:ion binding; P:small molecule metabolic process; F:lyase activity	-
g10732	scaffold474|size25607:7637-8694	39,6119	18,1153	-1,12873	0,000830796	yes	pantoate-beta-alanine ligase	1058	5	8,17E-177	80,40%	P:small molecule metabolic process; P:cofactor metabolic process; P:cellular nitrogen compound metabolic process; P:biosynthetic process; F:ligase activity	EC:6.3.2.1	g10732	3	1,06E-96	2257_Pbl1_Unaffected	pathogenicity
g10734	scaffold474|size25607:11616-13003	154,883	53,3407	-1,53787	0,00023322	yes	2-dehydropantoate 2-reductase	1388	5	5,19E-150	64,40%	F:oxidoreductase activity; P:biological_process; F:molecular_function	EC:1.1.1.169
g10739	scaffold475|size25559:94-2027	192,323	113,637	-0,759092	0,00897291	yes	proteasome subunit alpha type-4	1934	5	1,15E-100	88,80%	C:nucleus; C:cytoplasm; P:catabolic process; C:protein complex; F:peptidase activity; C:intracellular	EC:3.4.25
g10743	scaffold475|size25559:15460-16580	12,1076	21,9476	0,858156	0,0299048	yes	---NA---	1121	0			-
g10745	scaffold475|size25559:20465-20796	494,876	323,187	-0,614699	0,0370201	yes	hypothetical protein GGTG_08918	332	5	2,18E-49	80,00%	-
g10750	scaffold476|size25529:5534-7481	36,7925	23,3368	-0,656805	0,0288219	yes	hypothetical protein FOZG_16073	1948	5	1,17E-71	59,40%	-
g10753	scaffold476|size25529:14323-18582	29,0942	17,0552	-0,770517	0,00713015	yes	nuclear migration protein	4260	5	0	61,60%	F:ion binding; F:lipid binding; P:transport; C:cytoplasm; F:molecular_function	-
g10757	scaffold477|size25524:1078-4503	10,882	19,3337	0,829176	0,00577202	yes	stress response protein rds1p-like protein	3426	5	2,05E-149	76,00%	-
g10759	scaffold477|size25524:7744-11230	20,4798	41,4509	1,0172	0,000639414	yes	n-carbamoylsarcosine amidase	3487	5	7,50E-171	70,80%	F:ion binding; P:cellular nitrogen compound metabolic process; P:biosynthetic process	-	g10759	43	1,07E-18	1826_GzZC141_Unaffected	pathogenicity
g1076	scaffold12|size240573:176062-183011	48,7037	88,9665	0,869231	0,008575	yes	fungal specific transcription factor domain-containing protein	6950	5	0	78,60%	P:cellular nitrogen compound metabolic process; P:biosynthetic process; F:ion binding; F:nucleic acid binding transcription factor activity; F:DNA binding; C:nucleus	-	g1076	69	0	1920_GzZC235_Unaffected	pathogenicity
g10764	scaffold478|size25486:60-568	9,27332	24,3107	1,39043	0,000830796	yes	proline- partial	567	5	2,48E-25	76,00%	F:cytoskeletal protein binding	-
g10769	scaffold478|size25486:9444-10093	107,385	41,4231	-1,37429	0,00023322	yes	hypothetical protein A1O7_03974	650	5	1,01E-87	74,40%	F:molecular_function	-
g1077	scaffold12|size240573:184557-186887	11,5597	5,11836	-1,17535	0,00235303	yes	glycoside hydrolase family 13 protein	2331	5	4,42E-161	78,00%	F:hydrolase activity, acting on glycosyl bonds; P:carbohydrate metabolic process; P:catabolic process; F:ion binding; F:molecular_function	EC:3.2.1.1	g1077	3	1,78E-05	2503_AGS1_Unaffected	pathogenicity	g1077	611	Alpha-amylase|DUF1966|CBM_20	642	Alpha-amylase|DUF1966|CBM_20	Myceliophthora thermophila ATCC 42464	CBM20
g10770	scaffold478|size25486:10213-11805	40,796	485,716	3,57361	0,00023322	yes	sugar transport protein	1593	5	9,37E-149	78,20%	F:transmembrane transporter activity; C:cellular_component; P:transmembrane transport; P:transport	-	g10770	8	7,40E-27	538_FRT1_Unaffected	pathogenicity
g10771	scaffold478|size25486:13111-14116	99,8035	327,907	1,71612	0,00023322	yes	aldolase citrate lyase family protein	1006	5	1,49E-77	74,20%	P:biological_process; F:lyase activity	-
g10773	scaffold478|size25486:14741-15524	147,78	64,2175	-1,20241	0,00023322	yes	sm-like ribonucleoprotein	784	5	1,14E-25	81,20%	C:intracellular; F:molecular_function	-
g10777	scaffold479|size25409:3244-4693	70,4909	42,4557	-0,73148	0,00883712	yes	guanine deaminase	1450	5	5,23E-162	82,20%	F:hydrolase activity, acting on carbon-nitrogen (but not peptide) bonds; F:ion binding; P:cellular nitrogen compound metabolic process; P:catabolic process; P:small molecule metabolic process	EC:3.5.4.3
g10779	scaffold479|size25409:7153-7553	59,6927	5,53478	-3,43096	0,00023322	yes	hypothetical protein HMPREF1541_09131	401	5	1,22E-56	74,80%	-							g10779	133	n/a	NA	n/a	Aspergillus nidulans FGSC A4	GH88
g10780	scaffold479|size25409:8149-10275	54,7649	33,292	-0,718075	0,00935455	yes	hypothetical protein VDAG_07683	2127	5	6,59E-65	57,40%	-
g10781	scaffold479|size25409:12721-14380	845,098	358,707	-1,23631	0,00562295	yes	fad- protein	1660	5	1,25E-101	66,20%	F:ion binding; F:oxidoreductase activity; P:biological_process	EC:1.1.1.158	g10781	4	1,47E-53	1046_CTB5_Reduced	virulence	g10781	482	FAD_binding_4	469	FAD_binding_4	Streptomyces davawensis JCM 4913	AA7
g10782	scaffold479|size25409:14955-19063	5,82468	10,0784	0,791011	0,0127773	yes	wd domain-containing protein	4109	5	0	61,00%	F:molecular_function	-	g10782	31	5,52E-06	2527_SEC31_Mixed	outcome
g10783	scaffold479|size25409:20222-21576	228,37	148,714	-0,618834	0,0421168	yes	hypothetical protein HMPREF1120_05491	1355	5	1,55E-66	66,20%	-
g10784	scaffold480|size25084:1385-5870	44,6821	70,494	0,657803	0,0360446	yes	snf2-family atp dependent chromatin remodeling factor snf21	4486	5	0	81,80%	F:helicase activity; F:DNA binding; F:ion binding; C:nucleus; P:cellular nitrogen compound metabolic process; P:biosynthetic process	-	g10784	8	5,78E-128	1552_GzMyb016_Unaffected	pathogenicity
g10787	scaffold480|size25084:10522-11377	44,2122	24,703	-0,839759	0,0104834	yes	cleavage and polyadenylation specificity factor subunit 5	856	5	4,62E-120	91,80%	P:mRNA processing; F:mRNA binding; C:nucleoplasm; C:protein complex	-
g10788	scaffold480|size25084:13297-14466	10,0364	3,46365	-1,53487	0,00023322	yes	hypothetical protein THITE_2119841	1170	5	4,64E-87	69,40%	-
g10790	scaffold480|size25084:15736-19432	6,06769	13,3333	1,13582	0,00023322	yes	hypothetical protein THITE_43108	3697	5	8,78E-65	55,60%	-
g10793	scaffold481|size25018:2301-3751	197,447	114,074	-0,791498	0,00547879	yes	carbonic anhydrase	1451	5	1,77E-85	85,20%	F:ion binding; F:lyase activity; P:biological_process	EC:4.2.1.1
g10796	scaffold481|size25018:8534-8880	598,353	343,593	-0,800298	0,00658668	yes	hypothetical protein PFICI_09936	347	5	5,57E-08	57,40%	F:molecular_function; P:biological_process; C:cellular_component
g108	scaffold1|size448493:331182-334408	9,31074	2,55747	-1,86418	0,00023322	yes	hypothetical protein UCRPA7_7323	3227	5	3,96E-74	60,60%	-
g10804	scaffold482|size24932:8194-9173	102,296	24,6716	-2,05182	0,00023322	yes	methyltransferase type 11 protein	980	5	5,21E-53	49,40%	F:methyltransferase activity; F:transferase activity; P:metabolic process; P:methylation
g10809	scaffold482|size24932:20178-22637	9,1637	1,56581	-2,54902	0,00023322	yes	quinate permease	2460	5	1,12E-94	57,40%	F:transmembrane transporter activity; F:substrate-specific transmembrane transporter activity; C:integral component of membrane; C:membrane; P:transmembrane transport; P:transport; F:transporter activity		g10809	4	8,88E-13	538_FRT1_Unaffected	pathogenicity
g10811	scaffold483|size24922:1225-2781	102,144	62,0171	-0,719871	0,00949422	yes	---NA---	1557	0			-
g10814	scaffold483|size24922:10941-13015	42,1349	92,8017	1,13914	0,00023322	yes	ribitol kinase	2075	5	0	87,40%	C:protein complex; C:nuclear envelope; P:carbohydrate metabolic process; F:molecular_function; F:kinase activity; P:biological_process; P:transport	-
g10818	scaffold484|size24850:2026-4131	60,0974	125,064	1,05729	0,00023322	yes	hypothetical protein FVEG_12492	2106	5	1,50E-142	48,00%	F:molecular_function	-	g10818	11	2,24E-22	2130_MoHox4_reduced	virulence
g10826	scaffold485|size24798:3634-4395	48,556	82,6536	0,767429	0,0189535	yes	lipocalin-like domain-containing protein	762	5	8,29E-29	53,80%	-
g1083	scaffold12|size240573:200669-200964	92,8339	54,071	-0,779796	0,0453062	yes	---NA---	296	0			-
g10830	scaffold485|size24798:16294-17366	8,62681	27,1755	1,65541	0,00023322	yes	transcription factor c2h2 protein	1073	5	8,02E-39	94,80%	-
g10835	scaffold486|size24786:9987-11269	18,4472	295,371	4,00106	0,00023322	yes	histidinol-phosphate aminotransferase protein	1283	5	0	81,20%	F:molecular_function; F:ion binding; P:cellular nitrogen compound metabolic process; P:biosynthetic process; P:cellular amino acid metabolic process	EC:2.6.1.9
g10836	scaffold486|size24786:11608-13364	110,12	42,3382	-1,37905	0,00023322	yes	glycoside hydrolase family 76 protein	1757	5	2,69E-164	74,80%	F:hydrolase activity, acting on glycosyl bonds; P:carbohydrate metabolic process; P:catabolic process	EC:3.2.1.101						g10836	508	Glyco_hydro_76	438	Glyco_hydro_76	Thielavia terrestris NRRL 8126	GH76
g10838	scaffold486|size24786:17528-18222	172,592	78,4135	-1,13819	0,00023322	yes	gpi anchored protein	695	2	9,37E-21	53,00%	-
g10844	scaffold487|size24738:12990-13363	91,0464	54,8371	-0,731449	0,0415558	yes	hypothetical protein FVEG_14565	374	5	1,27E-40	73,60%	-
g10847	scaffold487|size24738:21126-22727	130,515	25,3818	-2,36235	0,00023322	yes	monocarboxylate transporter protein	1602	5	6,16E-112	73,40%	C:integral component of membrane; P:transmembrane transport		g10847	3	5,76E-12	812_MGG_10702_Reduced	virulence
g10848	scaffold487|size24738:23207-23811	133,785	17,1111	-2,96691	0,00023322	yes	conserved hypothetical protein	605	5	1,11E-38	65,00%	F:transferase activity, transferring acyl groups; P:sulfur compound metabolic process; P:cellular nitrogen compound metabolic process; P:biosynthetic process; P:cellular amino acid metabolic process	EC:2.3.2.4
g1085	scaffold12|size240573:207843-209189	433,364	264,992	-0,709629	0,0238379	yes	---NA---	1347	0			-
g10854	scaffold488|size24575:13664-15309	0,056897	27,527	8,91828	0,0140951	yes	long-chain fatty-acid- ligase	1646	5	1,11E-78	64,60%	F:molecular_function	-	g10854	28	1,99E-74	2321_SidI_Reduced	virulence	g10854	484	AMP-binding	2649	Glycos_transf_2|AMP-binding|AMP-binding_C|ketoacyl-synt|Ketoacyl-synt_C|Acyl_transf_1|Aminotran_3	Chamaesiphon minutus PCC 6605	GT2
g10862	scaffold489|size24562:11146-12302	4,80292	21,9925	2,19503	0,00023322	yes	serine threonine-protein kinase	1157	5	8,28E-110	58,00%	F:molecular_function	-	g10862	68	2,49E-06	1208_(Sc	Sch9)_Reduced virulence
g10866	scaffold489|size24562:21257-22465	187,23	97,148	-0,946555	0,00590868	yes	deuterolysin metalloprotease	1209	5	1,48E-115	85,40%	F:ion binding; F:peptidase activity; P:biological_process	EC:3.4.24
g10867	scaffold490|size24469:2355-3591	129,676	87,5584	-0,566596	0,0486576	yes	hypothetical protein OOU_Y34scaffold00820g4	1237	5	1,43E-30	44,60%	-
g10868	scaffold490|size24469:4363-5934	47,0353	29,3353	-0,681105	0,0202754	yes	protein kinase-like (pk-like)	1572	5	5,84E-40	50,20%	P:cellular protein modification process; F:ion binding; F:kinase activity	EC:2.7.11; EC:2.7.10	g10868	219	1,64E-18	1257_FGSG_13509_Unaffected	pathogenicity	g10868	475	Pkinase|Pkinase_Tyr	729	Pkinase	Neospora caninum Liverpool	CBM20
g10870	scaffold490|size24469:9265-10207	68,9519	37,8882	-0,863841	0,0073948	yes	hypothetical protein OIDMADRAFT_184439	943	5	8,50E-67	60,40%	-
g10873	scaffold490|size24469:15325-17700	9,13607	14,5828	0,674622	0,037929	yes	wd repeat-containing protein	2376	5	0	84,60%	F:molecular_function	-	g10873	100	4,30E-21	2020_Tup1_Mixed	outcome	g10873	719	WD40	661	Nucleotid_trans	Dictyostelium discoideum AX3	GT77
g10875	scaffold490|size24469:22057-23918	13,1029	41,1977	1,65267	0,00023322	yes	vacuolar calcium ion transporter	1862	5	0	71,40%	C:cellular_component; P:anatomical structure development; P:transmembrane transport	-	g10875	11	1,15E-92	2103_Vacuolar	calcium ion transporter_Unaffected pathogenicity	g10875	620	Na_Ca_ex	829	Na_Ca_ex|Na_Ca_ex	Albugo laibachii Nc14	GH18
g10878	scaffold491|size24422:5393-7211	136,353	58,7879	-1,21376	0,00023322	yes	proteasome subunit alpha type 6 protein	1819	5	1,23E-125	85,20%	C:protein complex; C:intracellular; P:catabolic process; C:nucleus; F:peptidase activity	EC:3.4.25
g10883	scaffold491|size24422:17321-20109	12,6431	22,6181	0,839128	0,00386445	yes	hypothetical protein VDAG_00105	2789	5	6,98E-175	53,60%	-
g10887	scaffold492|size24374:3526-5582	65,174	110,829	0,765971	0,0073948	yes	transcription factor pap1 protein	2057	5	2,91E-165	59,00%	F:DNA binding; F:nucleic acid binding transcription factor activity; P:cellular nitrogen compound metabolic process; P:biosynthetic process	-	g10887	30	1,08E-126	2142_MoAP1_Loss	of pathogenicity
g10893	scaffold493|size24364:651-1877	51,6009	96,4272	0,902044	0,00101265	yes	hypothetical protein W97_03251	1227	5	9,64E-73	64,60%	P:carbohydrate metabolic process; P:small molecule metabolic process; F:molecular_function; P:lipid metabolic process	EC:3.1.4.46
g10899	scaffold493|size24364:17435-18352	138,469	381,659	1,46272	0,00023322	yes	recombination hotspot-binding protein	918	5	4,54E-72	74,40%	F:DNA binding	-
g10902	scaffold494|size24311:2488-3608	55,0669	2002,56	5,18452	0,00023322	yes	acid proteinase protein	1121	5	2,60E-37	67,40%	F:peptidase activity; P:biological_process	EC:3.4.23
g10905	scaffold494|size24311:13482-15851	243,585	103,966	-1,22831	0,000444013	yes	extracellular serine-rich	2370	5	0	68,80%	P:carbohydrate metabolic process; F:catalytic activity
g10906	scaffold494|size24311:18744-19908	220,543	105,438	-1,06466	0,00023322	yes	endo alpha- polygalactosaminidase precursor	1165	5	9,05E-66	67,00%	-							g10906	343	DUF297	377	Glyco_hydro_114	Neurospora crassa OR74A	GH114
g10907	scaffold494|size24311:21106-22384	375,229	190,367	-0,978989	0,00187359	yes	cell surface spherulin 4-like protein	1279	5	8,89E-30	69,00%	-
g10921	scaffold497|size23922:0-545	57,7157	220,679	1,93491	0,00023322	yes	mapeg family protein	546	5	2,27E-31	78,00%	-
g10923	scaffold497|size23922:4862-9462	11,8662	20,8829	0,815461	0,00297392	yes	protein transporter sec73	4601	5	0	68,80%	F:lipid binding; F:ion binding; P:signal transduction; F:molecular_function	-
g10930	scaffold498|size23852:12252-14879	10,7904	4,96209	-1,12073	0,00101265	yes	3-amino-3-carboxypropyl transferase protein	2628	5	0	84,40%	P:biological_process; F:molecular_function	-
g10931	scaffold498|size23852:15982-16639	150,522	43,7061	-1,78407	0,00023322	yes	---NA---	658	0			-		g10931	17	1,36E-11	1417_GzC2H084_Unaffected	pathogenicity
g10952	scaffold500|size23829:19965-22665	13,5499	22,492	0,731134	0,0114504	yes	ring-9 protein	2701	5	3,39E-174	65,00%	F:ion binding	-	g10952	1	7,94E-05	2401_CaRING1_Mixed	outcome	g10952	874	PA|zf-C3HC4_2|zf-RING_2|zf-C3HC4	937	Glyco_hydro_47	Crotalus adamanteus	GH47
g10955	scaffold501|size23711:7150-8288	48,0183	136,232	1,50441	0,00023322	yes	hypothetical protein UCREL1_5550	1139	5	1,31E-36	43,40%	P:regulation of transcription, DNA-templated; F:sequence-specific DNA binding; F:sequence-specific DNA binding transcription factor activity
g1096	scaffold13|size232296:8689-10632	35,6772	67,5547	0,921052	0,000639414	yes	dicarboxylic amino acid permease	1944	5	0	75,80%	C:cellular_component; F:transmembrane transporter activity; P:transmembrane transport	-
g10960	scaffold501|size23711:19057-20195	22,3168	10,1462	-1,13719	0,00386445	yes	alpha-l-arabinofuranosidase ii	1139	5	5,32E-167	74,20%	P:carbohydrate metabolic process; F:hydrolase activity, acting on glycosyl bonds	-						g10960	359	Glyco_hydro_43	369	Glyco_hydro_43	Niastella koreensis GR20-10	GH43
g10961	scaffold501|size23711:20996-22551	3,2354	29,7326	3,20003	0,00023322	yes	lipolytic protein g-d-s-l family protein	1556	5	2,05E-49	58,80%	F:hydrolase activity; P:metabolic process
g10962	scaffold501|size23711:22595-23241	11,7629	47,7235	2,02046	0,00023322	yes	---NA---	647	0			-
g10964	scaffold502|size23698:2909-5690	13,4025	7,20003	-0,896428	0,0051896	yes	glycoside hydrolase family 92 protein	2782	5	0	72,60%	P:carbohydrate metabolic process; F:molecular_function	-						g10964	897	Glyco_hydro_92	808	Glyco_hydro_92	Aspergillus nidulans FGSC A4	GH92
g10965	scaffold502|size23698:7053-8788	50,4383	19,7089	-1,35568	0,00023322	yes	plc-like phosphodiesterase	1736	5	0	77,40%	P:signal transduction; F:molecular_function; P:lipid metabolic process	EC:3.1.4.11	g10965	12	5,38E-36	2019_MoPLC3_Loss	of pathogenicity
g10968	scaffold502|size23698:14214-14572	70,3913	28,6042	-1,29917	0,000444013	yes	hypothetical protein SBOR_6342	359	3	1,30E-14	53,67%	-
g10970	scaffold502|size23698:20570-21949	185,589	86,5237	-1,10094	0,00023322	yes	cytoplasm protein	1380	5	3,46E-67	72,60%	-
g10980	scaffold504|size23671:4882-8130	37,5083	149,428	1,99417	0,00023322	yes	hypothetical protein NECHADRAFT_58133	3249	5	5,28E-96	64,40%	-
g10988	scaffold505|size23565:13282-14458	79,1212	48,1594	-0,716246	0,00949422	yes	hypothetical protein MYCTH_2303364	1177	5	4,00E-164	81,40%	P:biosynthetic process; F:molecular_function	-
g1099	scaffold13|size232296:22832-24072	4,85104	12,5287	1,36887	0,00101265	yes	integral membrane protein	1241	5	5,53E-78	54,40%	-
g10991	scaffold506|size23497:133-3548	32,1158	18,7617	-0,775496	0,008575	yes	---NA---	3547	0			-
g110	scaffold1|size448493:343941-345390	202,293	122,972	-0,718112	0,0195407	yes	2-oxoisovalerate dehydrogenase alpha subunit protein	1450	5	0	91,60%	F:oxidoreductase activity; P:biological_process	-
g1100	scaffold13|size232296:24252-26395	47,7754	29,2209	-0,709266	0,0162047	yes	hypothetical protein CSUB01_11065	2144	5	6,99E-122	59,80%	-
g11001	scaffold509|size23234:4012-5689	27,9408	45,3147	0,697606	0,013137	yes	allantoinase protein	1678	5	0	78,60%	F:hydrolase activity, acting on carbon-nitrogen (but not peptide) bonds	-
g11002	scaffold509|size23234:7998-10165	15,1296	30,4012	1,00676	0,00101265	yes	---NA---	2168	0			-
g11009	scaffold510|size23194:4182-5454	12,9189	4,72812	-1,45015	0,000444013	yes	pectinesterase precursor	1273	5	1,43E-58	79,60%	F:molecular_function; P:cell wall organization or biogenesis; C:cell wall	EC:3.1.1.11	g11009	7	6,44E-79	1029_bcpme2_Unaffected	pathogenicity	g11009	327	Pectinesterase	339	Pectinesterase	Magnaporthe grisea 70-15	CE8
g1101	scaffold13|size232296:27001-28874	18,0669	5,08557	-1,82887	0,00023322	yes	hypothetical protein VDAG_08198	1874	5	7,36E-31	63,40%	-
g11011	scaffold510|size23194:11348-12423	167,031	1220,98	2,86985	0,00023322	yes	bzip transcription factor protein	1076	5	3,50E-12	75,00%	F:DNA binding; F:nucleic acid binding transcription factor activity; P:cellular nitrogen compound metabolic process; P:biosynthetic process	-
g11016	scaffold511|size23189:1599-4060	18,3497	7,75371	-1,2428	0,00023322	yes	origin recognition complex subunit 4 protein	2462	5	0	78,20%	F:molecular_function; F:DNA binding; F:ion binding	EC:3.6.1.15	g11016	14	3,35E-177	1487_GzHMG019_Unaffected	pathogenicity
g1102	scaffold13|size232296:29308-30933	38,1565	19,318	-0,981985	0,00235303	yes	fad binding domain containing protein	1626	5	3,14E-82	60,60%	P:oxidation-reduction process; F:oxidoreductase activity; P:metabolic process
g11021	scaffold511|size23189:13547-15153	11,8004	20,2334	0,777906	0,021042	yes	salicylate hydroxylase protein	1607	5	0	80,40%	P:biological_process; F:oxidoreductase activity	-	g11021	7	3,03E-15	413_MPD1_Unaffected	pathogenicity
g11026	scaffold512|size23169:6795-8570	42,5656	64,8912	0,608334	0,029797	yes	mfs sugar	1776	5	6,21E-149	74,20%	F:transmembrane transporter activity; C:cellular_component; P:transmembrane transport; P:transport	-	g11026	4	7,19E-19	2240_Srt1_reduced	virulence
g11035	scaffold513|size23126:17808-18469	2,39429	11,5331	2,26811	0,00023322	yes	---NA---	662	0			-
g11038	scaffold515|size23083:7185-15333	13,9667	22,8405	0,709599	0,0121893	yes	ccr4-not complex component	8149	5	0	72,20%	F:DNA binding	-	g11038	3	0	1439_GzNot001_Lethal	No definition line
g11039	scaffold515|size23083:16054-21561	63,873	23,0002	-1,47356	0,00023322	yes	sh3 domain-containing protein	5508	5	0	60,80%	-		g11039	8	0	2141_CDC15_Loss	of pathogenicity
g11052	scaffold517|size22979:18650-20784	19,4545	7,70812	-1,33565	0,00023322	yes	hypothetical protein GGTG_06597	2135	5	0	66,40%	-
g11058	scaffold518|size22903:12151-13696	192,661	112,456	-0,776707	0,00832105	yes	nedd8-activating enzyme e1 catalytic subunit	1546	5	9,66E-176	89,20%	F:molecular_function; P:cellular protein modification process; F:ligase activity; F:ion binding	-
g11063	scaffold519|size22867:221-1047	7,35144	17,1404	1,22131	0,00358231	yes	---NA---	1048	0			-
g11064	scaffold519|size22867:2081-7569	21,8447	45,9589	1,07306	0,00023322	yes	anucleate primary sterigmata protein a	5489	5	0	66,00%	F:lipid binding; F:ion binding; P:transport; C:cytoplasm; F:molecular_function	-
g1107	scaffold13|size232296:40190-41066	4,65303	9,32333	1,00267	0,0452354	yes	---NA---	877	0			-
g11070	scaffold520|size22834:1082-9640	16,5209	26,2696	0,6691	0,0251738	yes	myosin class ii heavy chain protein	8559	5	0	63,60%	P:biological_process; C:cellular_component
g11071	scaffold520|size22834:10452-11735	176,651	431,127	1,28721	0,000639414	yes	trna synthetase class i	1284	5	6,30E-165	81,20%	C:cytoplasm; P:tRNA metabolic process; P:cellular amino acid metabolic process; P:translation; F:ligase activity; F:ion binding	EC:6.1.1.1
g11073	scaffold520|size22834:14838-18105	195,615	72,9185	-1,42366	0,00023322	yes	dienelactone hydrolase protein	3268	5	1,12E-101	70,40%	F:peptidase activity	-
g1108	scaffold13|size232296:43994-45621	97,0411	33,5568	-1,53199	0,00023322	yes	hypothetical protein CFIO01_00575	1628	5	4,70E-34	55,80%	-
g11085	scaffold522|size22778:2741-6199	31,9345	17,8665	-0,837857	0,00504959	yes	---NA---	3459	0			-		g11085	4	4,67E-11	1163_ERB1	(enhanced branching 1)_Reduced virulence
g11086	scaffold522|size22778:8938-12492	36,5152	59,7082	0,709432	0,0156351	yes	---NA---	3555	0			-
g11094	scaffold523|size22747:13988-15778	111,704	63,0066	-0,826108	0,00562295	yes	ubiquitin carboxyl-terminal hydrolase 6 protein	1791	5	0	78,20%	P:catabolic process; F:peptidase activity; F:molecular_function	EC:3.1.2.15; EC:3.4
g1110	scaffold13|size232296:50593-51384	19,9566	8,72461	-1,1937	0,0049	yes	carbohydrate esterase family 5 protein	792	5	3,75E-87	80,80%	P:carbohydrate metabolic process; C:extracellular region; F:molecular_function; F:hydrolase activity, acting on glycosyl bonds	-	g1110	7	3,14E-05	69_CUTA_Unaffected	pathogenicity	g1110	241	Cutinase	247	Cutinase	Penicillium purpurogenum MYA-38	CE5
g11100	scaffold524|size22726:16758-17908	40,0069	75,1939	0,910366	0,00153972	yes	hypothetical protein BDFG_08196	1151	5	3,18E-78	61,20%	F:molecular_function	-
g11103	scaffold525|size22692:3867-5024	84,9426	47,7587	-0,830725	0,0025132	yes	tho complex subunit 3	1158	5	9,80E-129	72,40%	-		g11103	66	6,53E-14	211_CaTUP1_Reduced	virulence
g11106	scaffold525|size22692:11382-11881	10,0865	21,2028	1,07183	0,00960696	yes	phosphate transporter protein	500	5	1,78E-57	76,60%	P:transmembrane transport; F:transmembrane transporter activity; C:cellular_component	-
g11108	scaffold525|size22692:17956-20160	19,3434	32,8774	0,76525	0,00767093	yes	acetate kinase	2205	5	5,27E-158	81,60%	P:sulfur compound metabolic process; P:biosynthetic process; P:cofactor metabolic process; C:intracellular; F:kinase activity; P:biological_process; F:ion binding; P:small molecule metabolic process	EC:2.7.2.1
g11109	scaffold526|size22665:3172-4976	21,6247	11,0973	-0,96247	0,0049	yes	het domain-containing protein	1805	5	2,84E-76	56,00%	-
g1111	scaffold13|size232296:52333-53046	118,963	225,378	0,921839	0,003733	yes	hypothetical protein M438DRAFT_353851	714	4	2,64E-20	62,00%	P:metabolic process; F:N-acetyltransferase activity
g11117	scaffold527|size40817:6703-7385	5,04413	28,2996	2,48811	0,00023322	yes	---NA---	683	0			-
g11124	scaffold527|size40817:28580-31997	22,877	36,2305	0,663309	0,0277493	yes	cell division cycle atpase	3418	5	0	52,80%	F:molecular_function; F:ion binding	EC:3.6.1.15
g11129	scaffold528|size22529:7153-7897	1,79841	38,1789	4,40798	0,00023322	yes	hypothetical protein GGTG_07507	745	2	1,34E-15	62,00%	-
g11133	scaffold528|size22529:18059-18477	13,9279	25,2171	0,856426	0,0444841	yes	---NA---	419	0			-
g11134	scaffold529|size22457:432-1754	97,8313	57,1667	-0,775121	0,00645515	yes	glucosamine-6-phosphate acetyltransferase-like protein	1323	5	2,71E-60	96,40%	F:transferase activity, transferring acyl groups	EC:2.3.1	g11134	12	2,37E-37	174_GNA1_Reduced	virulence
g11142	scaffold530|size22387:7151-8386	0,745466	81,5635	6,77364	0,00023322	yes	short chain dehydrogenase reductase	1236	5	4,17E-97	68,60%	P:oxidation-reduction process; F:oxidoreductase activity; P:metabolic process		g11142	11	9,14E-14	784_MGG_00056_Reduced	virulence
g11143	scaffold530|size22387:8832-9333	0,650105	57,7875	6,47394	0,00386445	yes	cupin domain protein	502	5	1,20E-98	78,80%	-
g11144	scaffold530|size22387:12648-14020	13,8256	33,197	1,26371	0,00023322	yes	hypothetical protein OIDMADRAFT_60806	1373	3	1,80E-150	69,67%	P:regulation of transcription, DNA-templated; P:transcription from RNA polymerase II promoter; F:sequence-specific DNA binding RNA polymerase II transcription factor activity; F:zinc ion binding; P:regulation of transcription from RNA polymerase II promoter; C:nucleus; F:sequence-specific DNA binding transcription factor activity		g11144	209	1,10E-07	1050_CTB8_Reduced	virulence
g11145	scaffold530|size22387:16467-18265	5,99218	30,638	2,35417	0,00023322	yes	major facilitator superfamily transporter	1799	5	0	78,60%	C:integral component of membrane; P:transmembrane transport		g11145	15	5,75E-150	544_BCMFS1_Unaffected	pathogenicity
g11146	scaffold530|size22387:19782-21369	0,79927	94,2913	6,8823	0,00023322	yes	salicylate hydroxylase	1588	5	8,80E-142	65,80%	P:oxidation-reduction process; F:oxidoreductase activity; P:metabolic process		g11146	8	2,30E-11	112_MAK1_Reduced	virulence
g11148	scaffold531|size22373:5671-6758	13,788	36,4339	1,40186	0,00023322	yes	pregnancy-associated plasma protein-a	1088	5	5,81E-108	64,20%	F:peptidase activity; P:biological_process; F:ion binding	EC:3.4.24
g11149	scaffold531|size22373:8227-9965	18,9571	81,1985	2,09871	0,00023322	yes	hypothetical protein	1739	5	0	74,00%	F:ion binding; F:oxidoreductase activity; P:biological_process	EC:1.1.1.158	g11149	6	5,07E-13	716_ZEB1_Unaffected	pathogenicity	g11149	579	FAD_binding_4|BBE	702	FAD_binding_4|BBE	Volvariella volvacea PYd21	AA7
g11150	scaffold531|size22373:11656-22089	55,2049	27,2385	-1,01915	0,000830796	yes		10434	1	0	100%	F:hydrolase activity, acting on glycosyl bonds; P:carbohydrate metabolic process	-	g11150	4	1,02E-156	191_TOM1_Unaffected	pathogenicity	g11150	2316	Glyco_hydro_3|Glyco_hydro_3_C|Fn3-like|Glyco_hydro_cc|ERG4_ERG24	806	Glyco_hydro_3|Glyco_hydro_3_C|Fn3-like	Thielavia terrestris NRRL 8126	GH3
g11151	scaffold532|size22237:390-2923	28,0965	16,8872	-0,73446	0,0182439	yes	methyltransferase	2534	5	1,05E-132	87,80%	P:biological_process; F:methyltransferase activity; C:cellular_component; P:transport; F:molecular_function	-
g11159	scaffold533|size22105:6872-8962	15,6053	6,77396	-1,20396	0,000639414	yes	---NA---	2091	0			-
g1116	scaffold13|size232296:64407-66232	62,7283	9,18693	-2,77146	0,00023322	yes	hypothetical protein UCRPA7_7066	1826	5	0	90,80%	P:biological_process; F:molecular_function	-						g1116	608	Sulfatase	1624	Sulfatase|Sulfatase|Sulfatase|Glyco_hydro_43	Rhodopirellula baltica SH 1	GH43
g11167	scaffold534|size22105:10691-11561	155,646	258,599	0,732447	0,0179925	yes	predicted protein	871	4	3,18E-08	68,50%	P:oxidation-reduction process; P:pyridoxal phosphate biosynthetic process; F:oxidoreductase activity; F:FMN binding; F:pyridoxamine-phosphate oxidase activity
g11170	scaffold534|size22105:20674-22105	19,7441	40,1425	1,02371	0,000830796	yes	wasp-like pretein partial	1430	5	6,11E-83	69,40%	F:cytoskeletal protein binding; P:vesicle-mediated transport; C:cytoskeleton; C:cytoplasm; P:cytoskeleton organization; P:protein complex assembly	-
g11173	scaffold535|size22017:2277-2623	60,4196	151,783	1,32892	0,000639414	yes	hypothetical protein UCRPA7_3203	347	5	3,79E-15	84,20%	P:anatomical structure development	-
g11176	scaffold535|size22017:13128-14146	119,281	572,331	2,26248	0,00023322	yes	hypothetical protein MGCH7_ch7g66	1019	5	3,62E-32	60,00%	P:anatomical structure development	-
g11179	scaffold536|size21963:4256-5605	105,342	68,8266	-0,61404	0,0327135	yes	hypothetical protein HMPREF1624_05656	1350	5	1,45E-99	63,80%	-
g11185	scaffold537|size21918:237-1337	8,23716	3,335	-1,30446	0,00187359	yes	acetyl xylan esterase	1338	5	8,46E-54	70,40%	F:molecular_function; F:hydrolase activity, acting on glycosyl bonds; P:carbohydrate metabolic process; P:catabolic process; C:extracellular region; P:cell wall organization or biogenesis	EC:3.1.1.1; EC:3.1.1.72
g11186	scaffold537|size21918:2756-3682	175,743	25,0785	-2,80895	0,00023322	yes	endo- -beta-xylanase	927	5	1,91E-42	56,80%	P:cell wall organization or biogenesis; P:carbohydrate metabolic process; P:catabolic process; C:extracellular region; F:hydrolase activity, acting on glycosyl bonds	EC:3.2.1.8	g11186	10	4,09E-49	546_XYN11A_Reduced	virulence	g11186	219	Glyco_hydro_11	234	Glyco_hydro_11	Lasiodiplodia theobromae CBS 247.96	GH11
g11187	scaffold537|size21918:3977-5266	166,318	96,1174	-0,791074	0,00547879	yes	peroxisomal membrane anchor protein	1290	5	6,82E-71	69,00%	C:peroxisome; F:protein binding transcription factor activity; P:cellular nitrogen compound metabolic process; P:biosynthetic process; P:protein targeting; P:transmembrane transport; P:protein complex assembly; F:molecular_function	-
g11190	scaffold537|size21918:10036-12845	19,3165	9,17099	-1,07468	0,00023322	yes	brct domain-containing protein	2810	5	0	63,80%	-
g11192	scaffold537|size21918:20286-21918	12,7765	26,5056	1,05281	0,000639414	yes	glycerol kinase protein	1633	5	0	82,00%	F:kinase activity; P:carbohydrate metabolic process; P:biological_process	EC:2.7.1.30
g11193	scaffold538|size21891:3324-5389	30,177	11,1606	-1,43504	0,00023322	yes	hypothetical protein UCREL1_2642	2066	5	1,10E-25	48,80%	-
g11198	scaffold538|size21891:17978-19720	6,95827	13,0771	0,910246	0,0113275	yes	glycoside hydrolase family 7 protein	1743	5	5,59E-142	77,60%	P:carbohydrate metabolic process; C:extracellular region; F:hydrolase activity, acting on glycosyl bonds; F:molecular_function	EC:3.2.1.91	g11198	5	3,05E-56	566_cel2_Unaffected	pathogenicity	g11198	521	Glyco_hydro_7	518	Glyco_hydro_7	Trichoderma harzianum FP 108 / IOC-3844	GH7|CBM1
g11207	scaffold539|size21859:15463-16310	681,085	206,549	-1,72135	0,00023322	yes	gdsl esterase lipase protein	848	5	6,30E-129	57,20%	F:methyltransferase activity; P:biological_process	-
g1121	scaffold13|size232296:75220-76877	5,66763	103,634	4,1926	0,00023322	yes	membrane transporter	1658	5	6,32E-142	75,60%	C:integral component of membrane; P:transmembrane transport		g1121	9	3,12E-14	1161_MgMfs1_Sensitive	to chemical
g11212	scaffold540|size28520:4471-5828	14,0461	6,74023	-1,0593	0,00386445	yes	conserved hypothetical protein	1358	5	8,96E-42	46,60%	-
g11213	scaffold540|size28520:7088-8271	182,351	98,8248	-0,883773	0,0120653	yes	hypothetical protein Z517_07100	1184	5	3,26E-26	60,20%	P:proteolysis; F:cysteine-type endopeptidase activity
g11215	scaffold540|size28520:13791-14998	33,1656	21,2512	-0,642143	0,037589	yes	tpa: zn 2cys6 transcription factor	1208	5	1,47E-145	53,20%	F:nucleic acid binding transcription factor activity; P:cellular nitrogen compound metabolic process; P:biosynthetic process; C:nucleus; F:ion binding	-	g11215	184	2,06E-07	1896_GzZC211_Unaffected	pathogenicity
g11216	scaffold540|size28520:17154-18760	106,834	905,547	3,08342	0,00023322	yes	homocitrate synthase	1607	5	0	74,00%	F:transferase activity, transferring acyl groups; P:biosynthetic process; P:cellular amino acid metabolic process	EC:2.3.3.14
g11217	scaffold540|size28520:19993-20537	4,72325	43,8015	3,21313	0,00023322	yes	hypothetical protein GGTG_06410	545	1	1,26E-13	44,00%	-
g1122	scaffold13|size232296:77209-79471	13,703	26,3699	0,944395	0,00282471	yes	acriflavine sensitivity control protein acr-2	2263	5	7,14E-99	60,80%	P:regulation of transcription, DNA-templated; P:transcription from RNA polymerase II promoter; F:sequence-specific DNA binding RNA polymerase II transcription factor activity; F:zinc ion binding; P:regulation of transcription from RNA polymerase II promoter; C:nucleus		g1122	33	1,45E-38	1940_GzZC255_Unaffected	pathogenicity
g11222	scaffold542|size21751:159-2193	1188,69	381,837	-1,63834	0,000444013	yes	woronin body major protein	2194	5	1,84E-94	61,20%	F:translation factor activity, nucleic acid binding; P:translation; P:cellular protein modification process; F:molecular_function	-	g11222	3	9,96E-75	1591_GzOB031_Reduced	virulence
g11225	scaffold542|size21751:8894-10046	6,13935	20,7906	1,75978	0,00023322	yes	---NA---	1153	0			-
g11226	scaffold542|size21751:10527-13570	20,5965	50,0542	1,28109	0,00023322	yes	zinc finger protein dhhc domain containing protein	3044	5	7,95E-73	70,40%	-
g11229	scaffold543|size21514:1577-3890	28,2315	78,4161	1,47384	0,00023322	yes	hypothetical protein FOC1_g10010802	2314	5	1,78E-74	47,60%	P:cellular nitrogen compound metabolic process; P:biosynthetic process; F:ion binding; F:nucleic acid binding transcription factor activity; F:DNA binding; C:nucleus	-	g11229	304	7,94E-81	1767_GzZC082_Unaffected	pathogenicity
g11230	scaffold543|size21514:4343-5244	59,1998	899,705	3,92579	0,00023322	yes	oxidoreductase -	902	5	5,00E-126	73,60%	P:biological_process	-
g11235	scaffold544|size21449:2895-4675	68,336	109,661	0,68233	0,0198495	yes	ph-response transcription factor pacc rim101 protein	1781	5	1,18E-114	58,80%	F:metal ion binding; F:nucleic acid binding		g11235	137	6,40E-109	315_PacC_Increased	virulence (Hypervirulence)
g11237	scaffold544|size21449:8443-9202	280,682	175,941	-0,673845	0,0149505	yes	hypothetical protein HMPREF1624_02004	760	5	7,76E-56	71,60%	-
g11241	scaffold544|size21449:19697-20754	62,1118	108,728	0,807788	0,00415542	yes	protein stb3 like protein	1058	5	3,10E-92	66,00%	-
g11243	scaffold545|size21421:2033-4712	8,98308	19,4536	1,11476	0,00023322	yes	mfs transporter	2680	5	0	68,00%	P:transmembrane transport; C:cellular_component	-	g11243	21	4,15E-13	2329_CTB4_Reduced	virulence
g11245	scaffold545|size21421:7099-8583	104,079	50,4431	-1,04496	0,00023322	yes	60s ribosomal protein l37	1485	5	1,23E-18	56,60%	F:metal ion binding; F:structural constituent of ribosome; F:RNA binding; P:translation; C:ribonucleoprotein complex; C:ribosome; F:rRNA binding; C:intracellular
g11246	scaffold545|size21421:11497-12350	47,8131	18,0113	-1,4085	0,00023322	yes	60s ribosomal protein l37 protein	854	5	4,74E-134	79,20%	C:ribosome	-
g11248	scaffold545|size21421:14907-15295	11,2399	53,3663	2,2473	0,00023322	yes	---NA---	389	0			-
g11249	scaffold545|size21421:16317-17513	6,7187	12,4748	0,89276	0,0185867	yes	---NA---	1197	0			-
g1125	scaffold13|size232296:88179-89565	15,1445	24,9018	0,717453	0,0303116	yes	carbohydrate esterase family 8 protein	1387	5	4,42E-98	75,20%	F:molecular_function; P:cell wall organization or biogenesis; C:cell wall	EC:3.1.1.11	g1125	9	4,55E-54	1028_bcpme1_Reduced	virulence	g1125	419	Pectinesterase	347	Pectinesterase	Thielavia terrestris NRRL 8126	CE8
g11251	scaffold546|size21339:2503-2921	59,7033	34,0115	-0,811788	0,026259	yes	hypothetical protein UCRPA7_5761	419	5	6,82E-27	67,40%	-
g11255	scaffold546|size21339:12583-13028	22,8065	100,007	2,13257	0,00023322	yes	nad dependent epimerase protein	446	5	1,22E-57	70,80%	-		g11255	2	2,58E-16	2279_Conserved	hypothetical protein_Unaffected pathogenicity
g11256	scaffold546|size21339:14227-15394	63,7112	834,1	3,7106	0,00023322	yes	oxidoreductase domain-containing protein	1168	5	8,88E-165	74,80%	P:biological_process; F:oxidoreductase activity	-
g11262	scaffold547|size21320:5781-6725	10,1418	5,73587	-0,822228	0,0470829	yes	hypothetical protein UCRPA7_2855	945	5	1,75E-63	67,20%	F:molecular_function; P:biological_process; C:cellular_component
g11267	scaffold547|size21320:17989-19590	577,977	176,884	-1,70821	0,00023322	yes	hypothetical protein SNOG_00115	1602	5	1,32E-12	79,60%	C:cellular_component	-						g11267	344	n/a	354	CVNH|LysM	Myceliophthora thermophila ATCC 42464	CBM50
g1127	scaffold13|size232296:92168-94067	6,76428	11,0943	0,713806	0,0478063	yes	trypsin-like serine typically contains c-terminal pdz domain protein	1900	5	1,05E-97	56,00%	-
g11276	scaffold548|size21259:14880-15706	594,471	327,965	-0,858066	0,0102357	yes	probable nadp-dependent mannitol dehydrogenase	827	5	2,94E-152	85,60%	P:biological_process; F:oxidoreductase activity	-	g11276	19	8,10E-60	2269_Mdh1_Unaffected	pathogenicity	g11276	275	adh_short|KR|adh_short_C2	1087	Glyco_hydro_92|adh_short_C2	Aspergillus nidulans FGSC A4	GH92
g11277	scaffold548|size21259:16159-16925	24,9754	10,2894	-1,27934	0,00023322	yes	hypothetical protein MPH_08612	767	5	5,85E-90	64,40%	-
g11278	scaffold548|size21259:18270-19456	72,5275	32,9744	-1,13718	0,000444013	yes	succinate fumarate mitochondrial transporter	1187	5	8,41E-133	91,60%	P:transmembrane transport; C:cellular_component	-	g11278	3	2,91E-15	2038_Mir1_Unaffected	pathogenicity
g11280	scaffold550|size21198:2071-7868	7,41383	20,223	1,44771	0,00023322	yes	glucan 4-alpha-glucosidase-like protein	5798	5	0	59,80%	P:biological_process; C:cellular_component
g11282	scaffold550|size21198:9763-11951	14,8401	24,6589	0,732606	0,0138866	yes	hypothetical protein NECHADRAFT_80919	2189	5	1,73E-64	48,60%	-
g11284	scaffold550|size21198:16753-17762	28,6639	315,951	3,46239	0,00023322	yes	hypothetical protein UCRPA7_1563	1010	1	1,33E-07	42,00%	-
g11293	scaffold552|size21071:773-2601	64,2614	15,5734	-2,04486	0,00023322	yes	cytochrome p450 protein	2602	5	9,75E-174	69,80%	F:molecular_function; F:oxidoreductase activity; F:ion binding; P:biological_process	-	g11293	29	5,25E-10	438_BcBOT1	(related: CND5)_Reduced virulence
g11296	scaffold552|size21071:9029-10336	40,6606	85,2384	1,06787	0,00023322	yes	hypothetical protein CMQ_7226	1308	5	2,54E-64	49,80%	-
g11297	scaffold552|size21071:11108-14367	32,8875	20,1824	-0,704441	0,0143343	yes	rna polymerase rpb1 c-terminal repeat domain-containing protein	3260	5	9,10E-23	49,40%	-
g11298	scaffold552|size21071:17644-19105	109,42	73,4558	-0,574928	0,0473548	yes	salicylate hydroxylase	1462	5	2,39E-140	75,60%	F:oxidoreductase activity; P:biological_process	-	g11298	5	2,74E-14	413_MPD1_Unaffected	pathogenicity
g11299	scaffold553|size21027:171-2803	8,42229	15,1708	0,849013	0,00672374	yes	calponin-like protein	2804	5	1,71E-84	79,80%	-
g1130	scaffold13|size232296:102216-104146	68,2497	185,36	1,44143	0,00023322	yes	mfs sp sugar:h+ symporter	1931	5	0	82,40%	P:transmembrane transport; F:transmembrane transporter activity; C:cellular_component	-	g1130	3	1,13E-23	2240_Srt1_reduced	virulence
g11302	scaffold553|size21027:11583-19850	10,2363	21,6963	1,08375	0,00023322	yes		8268	1	0	100%	P:cellular nitrogen compound metabolic process; C:intracellular	-	g11302	172	3,05E-23	1278_FGSG_09150_Unaffected	pathogenicity	g11302	2525	Pkinase|Pkinase_Tyr|NRDE-2	1032	Malectin|Pkinase_Tyr	Arabidopsis thaliana	CBM57
g11304	scaffold554|size20980:2262-3327	4,76121	16,6246	1,80392	0,00023322	yes	hypothetical protein FAVG1_06720	1066	5	1,74E-47	82,60%	-
g11306	scaffold554|size20980:7085-8500	69,3507	37,1318	-0,901255	0,00101265	yes	alternative oxidase	1416	5	3,83E-45	46,60%	-
g11309	scaffold554|size20980:17031-20308	61,7688	168,592	1,44858	0,00023322	yes	arrestin domain-containing protein	3278	5	0	71,80%	-
g1131	scaffold13|size232296:105732-109264	41,6333	123,098	1,564	0,00023322	yes	pentatricopeptide repeat protein	3533	5	0	83,60%	P:anatomical structure development; F:molecular_function	-
g11313	scaffold555|size20977:9897-15593	6,59146	14,3991	1,12731	0,00023322	yes	ankyrin repeat containing protein	5697	5	0	71,40%	-
g11317	scaffold556|size20931:1427-2256	11,6941	5,19842	-1,16964	0,00533556	yes	extradiol ring-cleavage class iii subunit b	830	5	3,83E-128	69,20%	F:ion binding; P:biological_process; F:oxidoreductase activity	-
g11320	scaffold556|size20931:6956-8202	11,1043	0,0848336	-7,03227	0,019414	yes	hypothetical protein AOR_1_746034	1247	5	2,59E-97	54,20%	F:molecular_function; P:biological_process	-
g11321	scaffold556|size20931:9582-12181	36,1589	0,335047	-6,75385	0,00023322	yes	h+ oligopeptide symporter	2600	5	3,28E-56	58,00%	C:cellular_component; P:transport; F:molecular_function	-	g11321	8	2,53E-91	2266_Ptr2_Unaffected	pathogenicity
g11322	scaffold556|size20931:12997-14630	24,919	0,423024	-5,88036	0,00023322	yes	hypothetical protein AOR_1_742034	1634	5	2,25E-172	54,40%	F:molecular_function; P:biological_process; C:cellular_component
g11323	scaffold556|size20931:15497-16749	94,5578	1,15661	-6,35323	0,00023322	yes	selenocysteine lyase	1253	5	0	78,80%	F:transferase activity, transferring acyl groups; P:biological_process; F:lyase activity; F:ion binding	EC:2.3.1
g11324	scaffold556|size20931:17286-18771	273,847	6,38239	-5,42313	0,00023322	yes	phosphatidylserine decarboxylase	1486	5	0	78,20%	F:lyase activity; P:biosynthetic process; P:lipid metabolic process	EC:4.1.1.65
g11325	scaffold557|size20929:30-560	34,0032	9,30657	-1,86935	0,00023322	yes	---NA---	531	0			-
g11326	scaffold557|size20929:1141-2995	49,1474	95,8862	0,964207	0,00153972	yes	sugar transporter stl1 protein	1855	5	0	88,00%	F:transmembrane transporter activity; C:cellular_component; P:transmembrane transport	-	g11326	4	3,28E-30	538_FRT1_Unaffected	pathogenicity
g11327	scaffold557|size20929:5307-5610	23,5457	52,4208	1,15468	0,0120653	yes	hypothetical protein CH063_07462	304	1	9,99E-11	86,00%	-
g1133	scaffold13|size232296:114484-115088	8,27928	22,1591	1,42032	0,0017089	yes	---NA---	605	0			-
g11331	scaffold557|size20929:18867-20929	28,5497	10,0183	-1,51084	0,000444013	yes	extracellular dihydrogeodin oxidase	2061	5	5,79E-111	59,80%	F:metal ion binding; P:oxidation-reduction process; F:oxidoreductase activity; F:copper ion binding		g11331	4	6,45E-144	552_BcLCC2_Unaffected	pathogenicity	g11331	521	Cu-oxidase_3|Cu-oxidase	594	Cu-oxidase_3|Cu-oxidase|Cu-oxidase_2	Helotiaceae sp. UHH 1-13-18-4	AA1
g11332	scaffold558|size20872:1464-5748	17,8774	29,6985	0,732249	0,00780689	yes	hypothetical protein CFIO01_10573	4285	5	7,77E-127	74,60%	-
g11335	scaffold558|size20872:14620-17004	57,8499	95,089	0,716963	0,0110904	yes	glutamate-cysteine ligase	2385	5	0	81,80%	C:cytoplasm; F:ligase activity; F:ion binding; P:sulfur compound metabolic process; P:cellular nitrogen compound metabolic process; P:biosynthetic process; P:cellular amino acid metabolic process	EC:6.3.2.2	g11335	4	0	1602_GzOB043_Unaffected	pathogenicity
g11336	scaffold558|size20872:18246-19782	3,57238	8,03391	1,16922	0,00328431	yes	family protein	1537	5	2,36E-21	67,00%	F:molecular_function	-	g11336	4	1,48E-11	1414_GzC2H081_Unaffected	pathogenicity	g11336	496	DnaJ	1267	Alpha-amylase_C|DnaJ	Caenorhabditis sp. PS1010	CBM48
g11337	scaffold559|size20850:1188-2012	103,876	170,667	0,716319	0,0109727	yes	---NA---	825	0			-
g11338	scaffold559|size20850:2801-3726	39,7181	89,3688	1,16998	0,00023322	yes	---NA---	926	0			-
g1136	scaffold13|size232296:119652-120784	19,7274	11,2313	-0,81268	0,0209235	yes	reverse transcriptase domain protein	1133	5	2,51E-09	55,60%	F:RNA binding; F:nucleic acid binding; P:DNA integration; P:RNA-dependent DNA replication; C:nucleus; F:RNA-directed DNA polymerase activity; F:DNA binding
g11364	scaffold563|size20616:542-1644	12,998	84,5569	2,70163	0,00023322	yes	hypothetical protein A1O3_03684	1103	5	2,81E-64	54,80%	-
g11366	scaffold563|size20616:4165-7380	61,1693	39,8789	-0,61718	0,0306328	yes	golgi matrix protein	3216	5	0	79,80%	P:protein targeting; P:vesicle-mediated transport	-
g11368	scaffold563|size20616:10684-11182	2107,93	939,783	-1,16543	0,00023322	yes	---NA---	499	0			-
g11369	scaffold563|size20616:12236-13624	16,5106	7,36957	-1,16374	0,00187359	yes	hypothetical protein NCU16572	1389	5	9,70E-88	62,00%	-
g11370	scaffold563|size20616:15310-17067	340,853	54,4492	-2,64617	0,00023322	yes	aspartic-type endopeptidase protein	1758	5	8,30E-148	73,20%	F:peptidase activity; P:biological_process	EC:3.4.23	g11370	13	1,14E-28	697_ugt51E1_Unaffected	pathogenicity
g11371	scaffold563|size20616:17518-18878	28,5179	48,0475	0,75259	0,0104834	yes	transmembrane amino acid transporter	1361	5	2,63E-88	78,40%	C:cellular_component	-
g11373	scaffold564|size20604:0-647	59,4847	375,164	2,65693	0,00023322	yes	---NA---	646	0			-
g11374	scaffold564|size20604:947-4410	3,86043	12,8689	1,73705	0,00023322	yes	protein kinase	3464	5	2,14E-86	60,60%	F:kinase activity	-	g11374	211	2,63E-14	1257_FGSG_13509_Unaffected	pathogenicity	g11374	704	Pkinase_Tyr|Pkinase	729	Pkinase	Neospora caninum Liverpool	CBM20
g11379	scaffold565|size20578:3830-5242	72,9001	47,3803	-0,621635	0,0239463	yes	histone acetyltransferase type b subunit 2	1413	5	0	85,60%	C:nucleus; F:molecular_function	-	g11379	63	8,65E-16	2020_Tup1_Mixed	outcome
g1138	scaffold13|size232296:124103-125642	2,60829	15,0848	2,53192	0,00023322	yes	hypothetical protein UCRPA7_6141	1540	2	2,80E-12	44,50%	F:metal ion binding
g11383	scaffold565|size20578:16067-17119	17,0987	31,0498	0,8607	0,0157576	yes	nicotinamide n-methyltransferase protein	1053	5	1,44E-93	68,40%	F:methyltransferase activity; F:transferase activity; P:methylation
g11387	scaffold566|size20555:9106-9620	9,73412	20,4839	1,07337	0,0125515	yes	fmp21-like protein	515	5	1,23E-20	94,20%	-
g11389	scaffold566|size20555:12566-13946	15,9777	29,1972	0,869774	0,00699773	yes	protein btn-1	1381	5	0	84,40%	C:vacuole; C:organelle; P:vacuolar transport; P:homeostatic process; P:biological_process; P:transport	-
g1139	scaffold13|size232296:126300-128263	83,5063	21,8233	-1,93602	0,00023322	yes	histidine acid phytase	1964	5	0	75,60%	P:biological_process; F:phosphatase activity	EC:3.1.3.2
g11393	scaffold567|size21386:3698-9962	65,5412	126,444	0,948021	0,0133854	yes	arg-6 mitochondrial precursor	6265	5	0	82,40%	F:molecular_function; P:biological_process; P:biosynthetic process; P:cellular amino acid metabolic process; P:cellular nitrogen compound metabolic process; F:ion binding; F:oxidoreductase activity; F:kinase activity; C:mitochondrion	EC:2.7.2.8; EC:1.2.1.38
g11396	scaffold567|size21386:14854-15674	4,58624	8,56099	0,900465	0,037589	yes	short-chain dehydrogenase reductase sdr protein	821	5	2,41E-106	72,20%	P:biological_process	-
g11399	scaffold567|size21386:19271-20014	596,936	356,462	-0,743828	0,0109727	yes	translation initiation factor eif-1a	744	5	8,21E-28	84,80%	P:translation; F:translation factor activity, nucleic acid binding	-	g11399	5	1,27E-40	1590_GzOB030_Lethal	No definition line
g1140	scaffold13|size232296:133013-133662	20,231	113,768	2,49145	0,00023322	yes	---NA---	650	0			-
g11402	scaffold568|size20378:4187-5654	110,84	9,4225	-3,55622	0,00023322	yes	set domain-containing protein 5 protein	1468	5	8,60E-92	60,00%	-
g11405	scaffold569|size20357:1999-2977	114,498	20,392	-2,48925	0,00023322	yes	subunit of an aromatic-ring-opening dioxygenase	979	5	8,19E-110	85,60%	F:ion binding; P:biological_process; F:oxidoreductase activity	-
g11406	scaffold569|size20357:3994-4618	110,654	185,127	0,742455	0,00883712	yes	hypothetical protein GGTG_06451	625	5	4,11E-13	75,20%	-
g11408	scaffold569|size20357:17681-18933	77,4613	39,6103	-0,9676	0,00023322	yes	het domain protein	1253	5	4,00E-78	60,60%	F:methyltransferase activity; F:transferase activity; P:methylation
g11409	scaffold570|size20031:1587-2619	8,36199	18,895	1,17609	0,00266976	yes	salicylate 1-monooxygenase protein	1033	5	1,03E-85	80,60%	P:biological_process; F:oxidoreductase activity	-	g11409	12	1,05E-10	413_MPD1_Unaffected	pathogenicity
g11414	scaffold570|size20031:14117-15857	47,696	83,8716	0,814314	0,00219353	yes	aldehyde dehydrogenase protein	1741	5	2,43E-145	68,20%	F:oxidoreductase activity; P:biological_process	-
g11422	scaffold573|size19877:3765-4904	35,5399	22,5845	-0,654109	0,0367476	yes	syf2 splicing factor protein	1140	5	7,95E-75	74,20%	-
g11423	scaffold573|size19877:5344-7013	52,4277	26,988	-0,958009	0,000639414	yes	methylmalonate-semialdehyde dehydrogenase protein	1670	2	1,36E-12	46,00%	-
g11424	scaffold573|size19877:10435-14978	19,9337	39,5398	0,988097	0,000639414	yes	histone deacetylase complex subunit	4544	5	0	65,00%	F:molecular_function	-	g11424	18	0	2009_HOS4_Unaffected	pathogenicity
g11427	scaffold573|size19877:18716-19768	105,961	46,6643	-1,18315	0,00023322	yes	3-oxo-5-alpha-steroid 4-dehydrogenase	1053	5	8,54E-80	72,20%	C:cellular_component; C:cytoplasm; F:oxidoreductase activity; P:lipid metabolic process	-
g1143	scaffold13|size232296:140425-142730	10,1903	26,3919	1,3729	0,00023322	yes	transcription initiation factor iib	2306	5	1,20E-87	53,80%	F:transcription factor binding; F:ion binding; P:cellular nitrogen compound metabolic process; P:biosynthetic process; C:nucleus	-
g11430	scaffold574|size19851:5714-7059	54,8685	132,34	1,2702	0,00023322	yes	duf250 domain membrane protein	1346	5	1,92E-110	57,60%	C:integral component of membrane; C:membrane							g11430	379	TPT	NA	n/a	Aspergillus nidulans FGSC A4	GT32
g11431	scaffold574|size19851:8462-10327	7,4877	12,7152	0,763959	0,0322314	yes	glycosyl transferase family 17 protein	1866	5	7,21E-42	44,40%	P:protein N-linked glycosylation; F:beta-1,4-mannosylglycoprotein 4-beta-N-acetylglucosaminyltransferase activity; F:transferase activity; C:membrane							g11431	597	n/a	370	Glyco_transf_17	Myceliophthora thermophila ATCC 42464	GT17
g11433	scaffold574|size19851:16523-18756	168,419	404,405	1,26374	0,000639414	yes	oxidase assembly protein variant	2234	5	0	68,60%	F:nucleic acid binding transcription factor activity; P:cellular nitrogen compound metabolic process; P:biosynthetic process; C:nucleus; F:ion binding	-	g11433	233	1,79E-175	1869_GzZC184_Unaffected	pathogenicity
g11440	scaffold576|size19791:3730-5734	12,3921	3,42393	-1,85569	0,00023322	yes	hmg box-containing protein	2005	5	1,07E-139	79,40%	-		g11440	7	2,76E-111	1493_GzHMG025_Unaffected	pathogenicity	g11440	648	SprT-like	588	SprT-like	Piriformospora indica	GH10|CBM1
g11444	scaffold576|size19791:10885-12562	38,0944	23,0219	-0,726569	0,0217156	yes	dash complex subunit dam1	1678	5	3,88E-34	89,60%	C:cytoskeleton; C:nuclear chromosome; C:protein complex; P:cytoskeleton organization; P:cell cycle; P:chromosome segregation	-
g11446	scaffold576|size19791:14351-15109	160,707	80,9258	-0,989761	0,00023322	yes	tsa family protein	759	5	2,87E-38	44,60%	P:biological_process; F:oxidoreductase activity	-
g11447	scaffold576|size19791:15309-18522	85,6657	161,154	0,911648	0,00386445	yes	ibr domain-containing protein	3214	5	0	90,20%	F:ion binding; F:molecular_function	-	g11447	2	1,24E-13	1393_GzC2H056_Unaffected	pathogenicity
g11448	scaffold577|size19776:187-971	6,1292	79,5598	3,69827	0,00023322	yes	c4-dicarboxylate transporter malic acid transport protein	970	5	7,22E-33	76,80%	P:transmembrane transport; C:cellular_component	-
g11449	scaffold577|size19776:3167-4132	3,71303	11,8329	1,67214	0,00023322	yes	cysteine dioxygenase	966	5	2,83E-59	56,40%	P:transmembrane transport; F:oxidoreductase activity; F:transmembrane transporter activity; P:biological_process; F:molecular_function; C:cellular_component; P:transport; P:sulfur compound metabolic process; P:cellular amino acid metabolic process; F:ion binding	EC:1.13.11.20
g11452	scaffold577|size19776:9811-10477	333,385	204,988	-0,701655	0,0203729	yes	mitochondrial 10 kda heat shock protein	667	5	2,07E-38	97,00%	C:cytoplasm; P:protein folding; P:response to stress; F:ion binding	-
g11453	scaffold577|size19776:11177-16651	40,5063	69,8455	0,786023	0,00897291	yes	nitrogen permease reactivator protein	5475	5	0	74,40%	P:cellular protein modification process; F:ion binding; F:kinase activity	EC:2.7.11	g11453	223	0	1255_FGSG_07745_Unaffected	pathogenicity	g11453	1239	Ribosomal_L11_N|Pkinase_Tyr	539	Pkinase|CBM_2	Amycolatopsis mediterranei S699	CBM2
g11458	scaffold578|size19684:11972-13115	17,0253	53,9922	1,66507	0,00023322	yes	carbohydrate esterase family 3 protein	1144	5	3,76E-55	57,20%	P:lipid metabolic process; F:molecular_function	-						g11458	359	n/a	293	Lipase_GDSL_2	Neurospora crassa OR74A	CE3
g11460	scaffold578|size19684:14783-16707	29,2108	15,1977	-0,942647	0,00153972	yes	alpha- -mannosyltransferase	1925	5	8,86E-150	56,00%	P:cellular protein modification process; P:biosynthetic process; P:carbohydrate metabolic process	-						g11460	622	Mannosyl_trans3	522	Mannosyl_trans3	Aspergillus nidulans FGSC A4	GT71
g11464	scaffold579|size19606:6672-10061	11,1923	18,8247	0,750126	0,0116913	yes	hypothetical protein FOQG_17540	3390	5	0	67,80%	F:kinase activity; P:cellular protein modification process; F:ion binding	EC:2.7.10	g11464	112	7,82E-09	1284_FGSG_13509_Unaffected	pathogenicity
g11467	scaffold579|size19606:17767-19007	2,41933	7,60098	1,65158	0,00023322	yes	---NA---	1241	0			-
g11469	scaffold580|size19353:1213-2459	36,9318	16,3371	-1,17671	0,00023322	yes	hypothetical protein A1O1_05695	1247	5	7,89E-73	70,60%	P:biological_process; F:oxidoreductase activity	-	g11469	19	3,32E-33	2022_BUF1_Loss	of pathogenicity
g1147	scaffold13|size232296:153859-154941	111,995	57,2662	-0,967681	0,00023322	yes	glycerol dehydrogenase protein	1083	5	1,02E-162	76,00%	P:biological_process; F:oxidoreductase activity	-
g11476	scaffold581|size19229:1965-3346	7,23417	17,2544	1,25406	0,0011891	yes	fad-binding domain-containing protein	1382	5	1,08E-120	78,40%	P:biological_process; F:oxidoreductase activity; F:ion binding	-
g11482	scaffold582|size19207:5774-7548	40,0942	105,563	1,39664	0,00023322	yes	spfh domain band 7 family protein	1775	5	0	74,80%	-
g11485	scaffold582|size19207:13202-14803	193,173	352,297	0,866896	0,0127773	yes	hypothetical protein CFIO01_06078	1602	5	6,64E-25	52,40%	-
g11486	scaffold583|size19129:67-936	13,044	46,2582	1,82632	0,00023322	yes	atypical abc1 abc1-b protein kinase	935	5	1,58E-78	87,60%	P:biological_process; F:kinase activity	-
g11490	scaffold583|size19129:8824-10562	12,043	21,5267	0,837929	0,00792963	yes	coatomer subunit	1739	5	3,18E-24	54,00%	F:molecular_function; P:biological_process; C:cellular_component
g11491	scaffold583|size19129:11592-11955	7,45844	16,7978	1,17132	0,0172743	yes	---NA---	364	0			-
g11494	scaffold583|size19129:17860-19017	41,6711	63,1295	0,599265	0,0426844	yes	bzip transcription factor protein	1158	1	9,21E-08	79,00%	F:DNA binding; F:nucleic acid binding transcription factor activity; P:cellular nitrogen compound metabolic process; P:biosynthetic process	-
g11498	scaffold584|size19080:6475-7574	2,31329	10,1789	2,13757	0,00023322	yes	---NA---	1100	0			-
g11505	scaffold585|size19029:7093-9404	6,61228	28,6501	2,11532	0,00023322	yes	hypothetical protein	2312	5	9,49E-123	54,20%	-
g11506	scaffold585|size19029:10643-13656	22,9779	35,4646	0,626133	0,0290543	yes	serine threonine protein kinase	3014	5	9,88E-71	48,20%	F:kinase activity; P:cellular protein modification process; F:ion binding	-	g11506	201	3,43E-36	1277_FGSG_12887_Unaffected	pathogenicity
g11508	scaffold585|size19029:15580-18074	16,6448	28,1416	0,757631	0,00753195	yes	zinc finger tfiis-type protein	2495	5	4,37E-82	46,60%	-
g11509	scaffold586|size18992:349-1189	781,891	245,709	-1,67002	0,00023322	yes	het-c2-like protein	841	5	5,86E-41	70,20%	F:molecular_function; C:cytoplasm; F:lipid binding; P:transport	-
g11510	scaffold586|size18992:1551-3188	27,0427	119,24	2,14056	0,00023322	yes	plp-dependent transferase	1638	5	1,96E-172	68,00%	F:molecular_function; P:biological_process; F:ion binding	-
g11513	scaffold586|size18992:9746-11322	65,5095	38,321	-0,773569	0,00386445	yes	xaa-pro aminopeptidase family enzyme protein	1577	5	4,43E-162	73,40%	P:biological_process; F:molecular_function	-
g11521	scaffold587|size18891:15149-18189	18,4339	171,271	3,21585	0,00023322	yes	major facilitator superfamily transporter	3041	5	4,69E-167	72,00%	P:transmembrane transport; C:cellular_component	-	g11521	20	1,13E-56	511_CaNAG4_Reduced	virulence
g11522	scaffold588|size18825:146-2415	33,7605	20,5276	-0,717772	0,0133854	yes	hypothetical protein FOQG_18737	2416	5	1,61E-37	55,80%	-
g11524	scaffold588|size18825:10180-11924	54,3076	34,6265	-0,649275	0,0261744	yes	emopamil binding protein	1745	5	1,21E-60	66,60%	F:isomerase activity; P:small molecule metabolic process; P:lipid metabolic process; C:cellular_component; C:endoplasmic reticulum	EC:5.3.3.5						g11524	436	EBP	808	EBP	Sporisorium reilianum SRZ2	GT4
g11527	scaffold588|size18825:16315-18081	103,24	266,773	1,36962	0,00023322	yes	vitamin b6 transporter bsu1 protein	1767	5	0	78,80%	P:transmembrane transport; C:cellular_component	-	g11527	12	7,90E-38	2329_CTB4_Reduced	virulence
g11533	scaffold589|size18814:12041-18062	11,3185	23,5698	1,05826	0,000444013	yes	plu-1-like protein	6022	5	0	83,00%	F:oxidoreductase activity; C:nucleus; F:DNA binding; P:biological_process; F:ion binding	EC:1.14.11	g11533	20	0	1621_GzRUM1_Unaffected	pathogenicity
g11539	scaffold591|size18802:10437-13291	16,8041	30,0756	0,839782	0,00328431	yes	wd40 repeat-like protein	2855	5	0	63,20%	F:molecular_function	-
g11540	scaffold591|size18802:14123-17981	24,0116	95,9717	1,99888	0,00023322	yes	nicotinate phosphoribosyltransferase-like protein	3859	5	0	78,60%	F:transferase activity, transferring glycosyl groups; P:cellular nitrogen compound metabolic process; P:biosynthetic process; P:small molecule metabolic process; P:cofactor metabolic process	EC:2.4.2.19; EC:2.4.2.11
g11545	scaffold592|size18622:17650-18296	23,522	10,3387	-1,18596	0,00297392	yes	---NA---	647	0			-
g1155	scaffold13|size232296:169542-170912	71,9252	660,812	3,19967	0,00023322	yes	alpha-ketoglutarate-dependent taurine dioxygenase protein	1371	5	7,99E-145	74,00%	F:oxidoreductase activity	-
g1156	scaffold13|size232296:174200-176323	18,752	73,8028	1,97663	0,00023322	yes	potassium ion channel yvc1	2124	5	0	78,20%	P:biological_process; C:cellular_component		g1156	5	0	2094_Yvc1_Mixed	outcome
g11560	scaffold595|size18574:9858-11181	10,7129	5,19397	-1,04444	0,0127773	yes	hypothetical protein	1324	4	6,38E-26	56,75%	-
g11567	scaffold596|size18562:8445-10452	50,7253	33,0731	-0,617048	0,0315344	yes	camk protein kinase	2008	5	5,78E-25	51,80%	F:kinase activity; F:ATP binding; F:protein kinase activity; P:phosphorylation; P:protein phosphorylation; F:transferase activity, transferring phosphorus-containing groups; F:protein serine/threonine kinase activity		g11567	202	7,69E-26	1263_FGSG_04770_Unaffected	pathogenicity	g11567	648	Pkinase_Tyr|Pkinase	652	Pkinase	Actinoplanes sp. SE50/110	CBM2
g11568	scaffold596|size18562:11267-14817	7,81583	36,9152	2,23974	0,00023322	yes	---NA---	3551	0			-
g1158	scaffold13|size232296:179702-181134	11,791	3,8585	-1,61157	0,00023322	yes	hypothetical protein CGLO_07595	1433	5	3,79E-54	76,80%	-
g11585	scaffold599|size18430:108-846	36,7017	117,302	1,6763	0,00023322	yes	cytochrome p450 4a5	845	5	1,04E-93	84,00%	F:molecular_function; F:oxidoreductase activity; F:ion binding; P:biological_process	-						g11585	225	n/a	845	p450	Aspergillus nidulans FGSC A4	GT34
g11588	scaffold599|size18430:9433-10584	60,6204	40,2145	-0,592087	0,0488472	yes	thymocyte nuclear protein 1	1152	5	3,28E-31	85,20%	-
g11591	scaffold599|size18430:16042-16916	5,90392	10,6349	0,849061	0,0396869	yes	short-chain dehydrogenase reductase sdr	875	5	1,35E-103	71,40%	P:biological_process	-	g11591	10	1,29E-08	2034_MFP1_Reduced	virulence
g11599	scaffold601|size18139:1125-2111	21,0214	1,10006	-4,2562	0,00023322	yes	hypothetical protein CHGG_08714	987	5	1,69E-114	68,60%	F:transposase activity; F:nucleic acid binding; P:DNA integration; P:transposition, DNA-mediated; F:DNA binding							g11599	274	HTH_Tnp_Tc3_2	826	Glyco_hydro_1	Aspergillus nidulans FGSC A4	GH1
g116	scaffold1|size448493:364864-366609	39,4823	70,3793	0,833945	0,00282471	yes	zn2 cys6 dna-binding protein	1746	5	1,99E-78	51,80%	F:nucleic acid binding transcription factor activity; P:cellular nitrogen compound metabolic process; P:biosynthetic process; C:nucleus; F:ion binding	-	g116	69	1,85E-25	1812_GzZC127_Unaffected	pathogenicity
g1160	scaffold13|size232296:185135-189420	10,7287	6,77968	-0,662183	0,0259636	yes	gtpase-activating protein gyp3 protein	4286	5	0	60,80%	F:enzyme regulator activity; P:signal transduction; P:nucleobase-containing compound catabolic process; P:small molecule metabolic process	-
g11605	scaffold602|size18094:2842-4470	31,7341	104,793	1,72344	0,00023322	yes	pigment biosynthesis protein ayg1 protein	1629	5	7,06E-22	47,20%	-
g11606	scaffold602|size18094:4711-5563	67,2491	30,758	-1,12855	0,00023322	yes	2-deoxy-d-gluconate 3-dehydrogenase	853	5	2,65E-116	85,00%	P:biological_process; F:oxidoreductase activity	-	g11606	13	3,44E-17	2269_Mdh1_Unaffected	pathogenicity	g11606	255	adh_short|adh_short_C2	1087	Glyco_hydro_92|adh_short_C2	Aspergillus nidulans FGSC A4	GH92
g11607	scaffold602|size18094:6553-7865	19,347	11,6837	-0,727613	0,0431859	yes	alcohol dehydrogenase -like domain-containing protein	1313	5	1,40E-137	68,40%	F:ion binding; F:oxidoreductase activity; P:biological_process	-	g11607	9	4,35E-39	2256_Xdh1_Unaffected	pathogenicity	g11607	379	ADH_N|ADH_zinc_N	764	Glyco_hydro_76|ADH_N|ADH_zinc_N	Aspergillus nidulans FGSC A4	GH76
g11610	scaffold602|size18094:14448-17797	4,44185	8,88773	1,00065	0,00297392	yes	---NA---	3350	0			-
g11613	scaffold603|size18043:9690-12662	40,134	68,9215	0,780128	0,0051896	yes	transcriptional corepressor cyc8 protein	2973	5	2,75E-172	86,40%	-		g11613	7	1,85E-129	320_SSN6_Reduced	virulence	g11613	823	TPR_11|TPR_11	1000	Glyco_transf_41|Glyco_transf_41	Neospora caninum Liverpool	GT41
g11624	scaffold605|size18021:4669-6809	0,545413	13,8158	4,66283	0,00023322	yes	dimethylaniline monooxygenase	2141	5	1,75E-125	52,60%	P:oxidation-reduction process; F:oxidoreductase activity; F:N,N-dimethylaniline monooxygenase activity; F:monooxygenase activity; F:NADP binding; F:flavin adenine dinucleotide binding
g11625	scaffold605|size18021:9782-12713	39,5136	24,5395	-0,687243	0,0151858	yes	heavy metal tolerance protein	2932	5	0	90,40%	P:transmembrane transport; C:cellular_component; F:ATPase activity; F:transmembrane transporter activity; P:nucleobase-containing compound catabolic process; P:small molecule metabolic process; F:ion binding	-	g11625	34	5,81E-51	2042_ABC3_Loss	of pathogenicity
g11626	scaffold605|size18021:13262-13725	69,9814	9,67604	-2,85448	0,00023322	yes	---NA---	464	0			-
g11627	scaffold606|size17960:927-3197	165,828	426,658	1,36339	0,00023322	yes	saccharopine dehydrogenase	3198	5	5,42E-79	66,40%	P:biological_process; F:oxidoreductase activity	EC:1.5.1.10	g11627	8	1,95E-179	2519_LYS9_Lethal	No definition line
g11632	scaffold606|size17960:14875-16559	5,29691	40,4169	2,93173	0,00023322	yes	---NA---	1685	0			-
g11633	scaffold607|size17915:1167-1651	81,8671	168,94	1,04515	0,00604025	yes	hypothetical protein GLRG_08641	485	5	5,78E-24	49,20%	F:molecular_function; P:biological_process; C:cellular_component
g11636	scaffold607|size17915:11849-14671	11,7323	3,41893	-1,77887	0,00023322	yes	alpha-glucuronidase protein	2823	5	0	77,80%	P:cell wall organization or biogenesis; P:carbohydrate metabolic process; P:catabolic process; C:extracellular region; F:hydrolase activity, acting on glycosyl bonds	EC:3.2.1.139						g11636	854	Glyco_hydro_67N|Glyco_hydro_67M|Glyco_hydro_67C	848	Glyco_hydro_67N|Glyco_hydro_67M|Glyco_hydro_67C	Penicillium aurantiogriseum	GH67
g11644	scaffold609|size17871:6275-7158	16,445	71,3382	2,11702	0,00023322	yes	serine threonine-protein kinase	884	5	7,25E-64	64,20%	F:kinase activity; P:cellular protein modification process; F:ion binding	-	g11644	179	4,13E-08	1255_FGSG_07745_Unaffected	pathogenicity
g11651	scaffold610|size17846:12848-13347	85,4896	18,5895	-2,20126	0,00023322	yes	hypothetical protein THITE_117128	500	2	6,04E-19	70,50%	-
g11653	scaffold610|size17846:15487-16507	20,7917	3,91948	-2,40727	0,00023322	yes	hypothetical protein UCRPA7_1626	1021	5	5,23E-87	63,60%	-
g11654	scaffold611|size17815:81-715	82,8031	154,501	0,899862	0,00101265	yes	hypothetical protein S7711_03817	635	5	3,77E-38	56,20%	P:metabolic process; F:N-acetyltransferase activity
g11656	scaffold611|size17815:7603-11056	36,747	22,7755	-0,690142	0,0143343	yes	hypothetical protein GGTG_10436	3454	5	5,48E-77	51,40%	F:molecular_function; P:biological_process; C:cellular_component
g11664	scaffold613|size17758:3604-4865	21,1856	7,71802	-1,45678	0,00023322	yes	hypothetical protein M419DRAFT_134381	1262	5	6,88E-49	53,80%	-
g11667	scaffold613|size17758:9510-12294	15,7623	26,6116	0,755583	0,0073948	yes	camkk meta protein kinase protein	2785	5	0	71,40%	P:cellular protein modification process; F:ion binding; F:kinase activity	EC:2.7.11	g11667	234	0	2112_Tos3_Unaffected	pathogenicity	g11667	774	Pkinase|Pkinase_Tyr	729	Pkinase	Neospora caninum Liverpool	CBM20
g1167	scaffold13|size232296:205703-209374	171,699	400,27	1,2211	0,00985101	yes	elongation factor 3 protein	3672	5	0	87,20%	F:ATPase activity; F:ion binding; F:translation factor activity, nucleic acid binding; P:translation	EC:3.6.1.3	g1167	47	3,20E-08	2067_ABC4_Loss	of pathogenicity
g11672	scaffold614|size17726:7087-8539	35,6263	76,9342	1,11068	0,00023322	yes	nucleoside-diphosphate-sugar epimerase protein	1453	5	1,04E-65	62,00%	P:biological_process; F:molecular_function	-
g11674	scaffold614|size17726:14205-16406	11,6058	71,7052	2,62723	0,00023322	yes	choline transporter	2202	5	7,64E-166	81,60%	C:cellular_component; F:transmembrane transporter activity; P:transmembrane transport	-
g11675	scaffold615|size17628:2024-4329	7,72905	17,1732	1,1518	0,000830796	yes	mfs multidrug transporter	2306	5	5,79E-106	61,40%	P:transmembrane transport; C:cellular_component	-	g11675	12	3,33E-72	544_BCMFS1_Unaffected	pathogenicity
g11679	scaffold616|size17609:1040-2603	46,8573	26,1381	-0,842119	0,004457	yes	serine protease protein	1564	5	1,08E-97	61,40%	F:peptidase activity; P:biological_process	EC:3.4.21	g11679	2	6,63E-40	2117_SPM1_Reduced	virulence	g11679	437	Peptidase_S8	554	Peptidase_S8|RicinB_lectin_2	Stigmatella aurantiaca DW4/3-1	CBM13
g1168	scaffold13|size232296:209969-212437	73,6694	33,0597	-1,15599	0,00023322	yes	cellobiose dehydrogenase protein	2469	5	5,25E-40	57,40%	F:molecular_function; P:carbohydrate metabolic process; P:catabolic process	-
g11680	scaffold616|size17609:7903-9509	73,0315	6,13555	-3,57325	0,00023322	yes	type b carboxylesterase (secreted protein)	1607	5	4,61E-162	65,00%	F:molecular_function	EC:3.1.1.1; EC:3.1.1	g11680	6	1,20E-23	2032_VTL1_Unaffected	pathogenicity	g11680	535	COesterase	799	DUF303|COesterase	Runella slithyformis DSM 19594	CE6
g11683	scaffold617|size17564:10221-14418	22,8997	11,5756	-0,984248	0,0011891	yes	hypothetical protein CMQ_1647	4198	5	5,47E-100	65,60%	-
g11687	scaffold618|size17559:6708-7676	41,7751	25,7775	-0,696534	0,0421712	yes	---NA---	969	0			-
g11688	scaffold618|size17559:9282-13138	360,798	203,717	-0,824627	0,0437897	yes	upf0187 domain membrane protein	3857	5	2,79E-170	72,20%	P:anatomical structure development	-
g1169	scaffold13|size232296:213100-213941	173,307	68,2182	-1,3451	0,00023322	yes	short-chain dehydrogenase reductase	842	5	9,91E-94	66,80%	P:biological_process; F:oxidoreductase activity	-	g1169	12	7,64E-15	2269_Mdh1_Unaffected	pathogenicity
g11692	scaffold619|size17507:2730-4076	4,66	10,354	1,15178	0,00342878	yes	---NA---	1347	0			-
g11696	scaffold620|size17432:1278-1591	5,77043	14,1485	1,2939	0,0159886	yes	---NA---	314	0			-
g11698	scaffold620|size17432:13940-15362	103,895	261,907	1,33392	0,00023322	yes	gata zinc finger	1423	5	1,85E-78	56,40%	F:DNA binding; F:nucleic acid binding transcription factor activity; F:ion binding; P:cellular nitrogen compound metabolic process; P:biosynthetic process	-	g11698	25	3,45E-25	1556_GzNH001_Reduced	virulence
g117	scaffold1|size448493:366735-367817	3,96454	10,246	1,36983	0,000830796	yes	short-chain dehydrogenase reductase protein	1083	5	2,17E-81	73,20%	P:biological_process; F:oxidoreductase activity	-	g117	11	1,70E-08	2022_BUF1_Loss	of pathogenicity	g117	343	n/a	980	Glyco_hydro_18|adh_short	Aspergillus nidulans FGSC A4	GH18
g1170	scaffold13|size232296:214543-219250	6,98375	15,3261	1,13392	0,00023322	yes	hypothetical protein UCRPA7_668	4708	5	4,90E-16	43,60%	F:molecular_function; P:biological_process; C:cellular_component
g11702	scaffold622|size17363:1727-3411	124,288	236,174	0,92616	0,00386445	yes	hypothetical protein CGGC5_11362	1685	5	6,61E-92	69,00%	-
g11703	scaffold622|size17363:12100-13526	19,0103	46,9569	1,30456	0,00023322	yes	---NA---	1427	0			-
g11708	scaffold623|size17351:13976-15120	19,2789	5,32255	-1,85683	0,00023322	yes	retinol dehydrogenase 13	1145	5	1,55E-111	63,40%	P:biological_process; F:oxidoreductase activity	-	g11708	4	8,41E-05	2247_Sch1_Unaffected	pathogenicity	g11708	355	n/a	980	Glyco_hydro_18|adh_short	Aspergillus nidulans FGSC A4	GH18
g11714	scaffold624|size17340:11602-15237	10,9928	23,8336	1,11644	0,00023322	yes	hypothetical protein FOYG_05826	3636	5	2,52E-25	48,40%	-
g11715	scaffold624|size17340:15982-17049	6,62756	18,0864	1,44835	0,00023322	yes	glycoside hydrolase family 26 protein	1068	5	2,93E-43	52,80%	P:substituted mannan metabolic process; F:cellulase activity; F:hydrolase activity; P:carbohydrate metabolic process; F:mannan endo-1,4-beta-mannosidase activity							g11715	330	n/a	NA	n/a	Botryotinia fuckeliana	GH26
g11716	scaffold625|size17095:87-1119	2,29866	17,7588	2,94967	0,00023322	yes	hypothetical protein CHGG_09719	1120	5	8,23E-39	59,60%	-
g11718	scaffold625|size17095:3847-7255	17,9412	28,1224	0,648447	0,0209235	yes	pre-rrna processing protein utp22	3409	5	0	67,60%	C:nucleolus; P:ribosome biogenesis; P:cellular nitrogen compound metabolic process; F:RNA binding; C:intracellular	-
g1172	scaffold13|size232296:221172-223185	60,728	191,13	1,65412	0,00023322	yes	glutaminyl-trna synthetase	2014	5	0	90,40%	C:cytosol; F:ligase activity; C:mitochondrion; F:ion binding; P:tRNA metabolic process; P:cellular amino acid metabolic process; P:translation	EC:6.1.1.18	g1172	4	2,01E-60	2521_GUS1_Lethal	No definition line
g11728	scaffold626|size17013:12839-13569	20,5691	188,72	3,1977	0,00023322	yes	nad-dependent epimerase dehydratase	731	5	8,82E-46	58,60%	-
g1173	scaffold13|size232296:223355-224950	58,3404	1,90604	-4,93585	0,00023322	yes	gdsl-like lipase acylhydrolase domain protein	1596	5	1,97E-143	72,20%	P:lipid metabolic process; F:molecular_function	-						g1173	385	n/a	347	Lipase_GDSL_2	Actinosynnema mirum DSM 43827	CE2
g11730	scaffold627|size16972:2422-3625	12,9867	27,0717	1,05974	0,00431119	yes	hypothetical protein S40285_08585	1204	5	4,07E-85	66,20%	F:ATPase activity; F:ATP binding; C:integral component of membrane; F:ATPase activity, coupled to transmembrane movement of substances; C:membrane; P:transmembrane transport; P:transport; P:obsolete ATP catabolic process; F:nucleotide binding		g11730	16	4,11E-73	543_BCATRD_Unaffected	pathogenicity
g11731	scaffold627|size16972:5025-6349	63,9215	157,471	1,30071	0,00023322	yes	predicted protein	1325	5	6,10E-29	66,00%	F:molecular_function; P:biological_process; C:cellular_component		g11731	1	5,85E-06	441_BTP1_Reduced	virulence
g11733	scaffold627|size16972:11129-13338	55,0076	222,155	2,01386	0,00023322	yes	major facilitator superfamily transporter protein	2210	5	1,40E-156	74,00%	P:transmembrane transport; C:cellular_component	-
g11734	scaffold627|size16972:13900-16294	9,59713	18,2965	0,930889	0,0113275	yes	short chain dehydrogenase	2395	5	1,02E-78	76,00%	P:biological_process	-
g11735	scaffold628|size16916:2548-2909	399,374	180,279	-1,14751	0,00023322	yes	hypothetical protein OCS_05053	362	5	1,56E-24	57,40%	-
g11740	scaffold629|size16845:8702-9911	148,826	67,3169	-1,14459	0,00023322	yes	---NA---	1210	0			-
g11753	scaffold632|size16789:31-414	59,8427	143,902	1,26584	0,00023322	yes	1-acyl-sn-glycerol-3-phosphate acyltransferase 2 protein	415	5	2,70E-47	74,00%	F:molecular_function	-
g1176	scaffold13|size232296:231505-232016	83,4383	46,4629	-0,844631	0,00985101	yes	---NA---	512	0			-
g11762	scaffold633|size16786:12068-14698	66,2616	115,667	0,803738	0,0127773	yes	hypothetical protein CSUB01_00157	2631	5	0	76,40%	F:nucleic acid binding transcription factor activity; P:cellular nitrogen compound metabolic process; P:biosynthetic process; C:nucleus; F:ion binding	-	g11762	185	2,23E-10	1872_GzZC187_Lethal	No definition line
g11763	scaffold634|size16701:0-4658	15,421	29,17	0,919583	0,00101265	yes	regulatory associated protein-mtor	4659	5	0	85,20%	C:protein complex; C:intracellular; P:signal transduction	-
g11767	scaffold635|size16699:624-2038	33,3784	69,4255	1,05655	0,00023322	yes	---NA---	1415	0			-
g11768	scaffold635|size16699:2303-6824	39,3146	21,828	-0,848886	0,00415542	yes	hydantoinase b oxoprolinase	4522	5	0	80,40%	F:molecular_function	-
g11769	scaffold635|size16699:7720-9543	56,8816	88,5563	0,638633	0,0316401	yes	allantoate permease	1824	5	1,90E-180	87,00%	C:cellular_component; P:transmembrane transport	-	g11769	2	1,36E-54	1662_GzCCHC002_Unaffected	pathogenicity
g11771	scaffold635|size16699:11815-13091	47,5435	23,7849	-0,999201	0,000639414	yes	fad dependent oxidoreductase	1277	5	0	77,20%	P:biological_process; F:oxidoreductase activity	-
g11777	scaffold637|size16650:949-1958	580,361	115,978	-2,3231	0,00023322	yes	---NA---	1010	0			-
g11779	scaffold637|size16650:4930-6359	11,0059	25,0656	1,18743	0,000444013	yes	d-arabinose 1-dehydrogenase	1430	5	7,60E-148	64,00%	-
g1178	scaffold14|size224352:3093-4636	506,904	175,594	-1,52947	0,00023322	yes	endothiapepsin precursor	1544	5	7,01E-70	68,00%	F:peptidase activity; P:biological_process	EC:3.4.23	g1178	14	8,62E-12	697_ugt51E1_Unaffected	pathogenicity
g11780	scaffold637|size16650:7481-8323	35,7537	11,8189	-1,59699	0,00023322	yes	hypothetical protein HMPREF1120_02018	843	5	8,32E-27	52,40%	-
g11781	scaffold637|size16650:9380-12155	10,6798	5,78136	-0,885399	0,0127773	yes	acyl transferase	2776	5	3,79E-110	62,20%	F:transferase activity, transferring acyl groups	-
g11782	scaffold637|size16650:14707-16602	11,3772	24,3376	1,09705	0,00023322	yes	c2h2 zinc finger protein	1944	5	3,90E-64	67,00%	C:cytoplasm	-	g11782	2	2,49E-42	1398_GzC2H061_Unaffected	pathogenicity
g11784	scaffold638|size16494:1924-4121	21,2328	9,55754	-1,15159	0,00023322	yes	hypothetical protein UCRPA7_7519	2198	5	2,83E-154	61,40%	F:molecular_function; P:biological_process; C:cellular_component
g11785	scaffold638|size16494:4767-5632	110,152	60,6433	-0,861073	0,00235303	yes	cytochrome b5-like heme steroid binding domain-containing protein	866	5	1,64E-106	69,80%	F:molecular_function	-
g11786	scaffold638|size16494:6740-7485	75,8224	17,9078	-2,08204	0,00023322	yes	extracellular serine-rich protein	746	5	3,46E-49	78,80%	F:ion binding; F:molecular_function	-
g11787	scaffold638|size16494:10358-10908	34,4241	17,3939	-0,984842	0,0123056	yes	cenp-s centromere protein partial	551	5	1,12E-23	67,20%	P:DNA repair; P:kinetochore assembly
g1179	scaffold14|size224352:5885-6727	61,6493	166,085	1,42976	0,00023322	yes	gnat family protein	843	5	2,59E-37	57,40%	P:metabolic process; F:N-acetyltransferase activity; P:biological_process; C:cellular_component; F:transferase activity
g11790	scaffold639|size16475:790-3199	13,25	21,8025	0,7185	0,0236143	yes	mitochondrial import inner membrane translocase subunit tim-54	2410	5	1,44E-142	68,00%	-
g11791	scaffold639|size16475:4600-6780	37,4985	21,3091	-0,81536	0,00533556	yes	serine threonine-protein kinase cot-1 protein	2181	5	0	74,60%	P:cellular protein modification process; F:ion binding; F:kinase activity	EC:2.7.11	g11791	229	0	393_CpCOT1_Loss	of pathogenicity	g11791	654	Pkinase|Pkinase_Tyr	729	Pkinase	Neospora caninum Liverpool	CBM20
g11799	scaffold640|size16437:12433-13404	10,8515	25,9243	1,25641	0,00101265	yes	short chain dehydrogenase protein	972	5	2,42E-61	64,80%	P:oxidation-reduction process; F:oxidoreductase activity; P:metabolic process		g11799	11	7,39E-09	784_MGG_00056_Reduced	virulence
g1180	scaffold14|size224352:7983-9136	1,27198	12,645	3,31342	0,00023322	yes	hypothetical protein CFIO01_04872	1154	5	5,85E-56	58,40%	-
g11805	scaffold641|size16417:6573-10319	116,944	1038,54	3,15066	0,00023322	yes	methyltransferase	3747	5	2,72E-159	75,20%	-
g11806	scaffold641|size16417:11606-13711	40,513	322,469	2,9927	0,00023322	yes	mfs transporter	2106	5	0	78,60%	P:transmembrane transport; C:cellular_component	-	g11806	16	4,74E-19	511_CaNAG4_Reduced	virulence
g11808	scaffold642|size16400:1189-4081	15,9992	25,9983	0,700418	0,0148218	yes	two-component response regulator ssk1p	2893	5	3,58E-150	71,80%	F:signal transducer activity; P:signal transduction; P:cellular nitrogen compound metabolic process; P:biosynthetic process	-	g11808	37	2,69E-157	1164_RRG1_Reduced	virulence	g11808	936	Response_reg	1350	Glyco_tranf_2_3|HisKA|HATPase_c|Response_reg	Bacteroides thetaiotaomicron VPI-5482	GT2
g11809	scaffold642|size16400:12385-14567	27,9373	50,0865	0,842231	0,00203318	yes	gdp gtp exchange factor protein	2183	5	0	71,40%	F:ion binding	-
g1181	scaffold14|size224352:9207-9661	2,82721	22,1952	2,97279	0,00023322	yes	ferric reductase	455	5	3,23E-28	61,20%	C:integral component of membrane
g11811	scaffold643|size16396:3171-5166	60,4949	154,722	1,3548	0,00023322	yes	hypothetical protein FOVG_10537	1996	5	1,88E-78	69,00%	-
g11812	scaffold643|size16396:5787-7735	15,7386	55,4812	1,81769	0,00023322	yes	---NA---	1949	0			-
g11814	scaffold644|size16318:248-1548	20,727	48,7968	1,23528	0,00023322	yes	hypothetical protein A1O5_09565	1301	5	5,04E-146	91,20%	F:molecular_function; P:biological_process; C:cellular_component
g11816	scaffold644|size16318:5037-8377	8,48239	33,0696	1,96296	0,00023322	yes	p-loop containing nucleoside triphosphate hydrolase	3341	5	3,75E-125	51,40%	F:hydrolase activity; P:metabolic process
g11823	scaffold646|size16143:8509-9785	126,083	60,9457	-1,04878	0,00023322	yes	hypothetical protein THITE_2118924	1277	5	9,98E-86	49,60%	-
g11826	scaffold647|size16054:539-1317	94,1564	60,9491	-0,627456	0,0322314	yes	mitochondrial protein	779	5	9,76E-82	78,00%	-
g1183	scaffold14|size224352:13964-14364	86,4897	39,6377	-1,12566	0,00136865	yes	---NA---	401	0			-
g11830	scaffold647|size16054:5995-9089	24,4059	9,11775	-1,42048	0,00023322	yes	hypothetical protein FOIG_12191	3095	5	1,68E-99	55,80%	-
g11831	scaffold647|size16054:9939-10793	9,28335	1,40356	-2,72556	0,00023322	yes	---NA---	855	0			-
g11833	scaffold648|size16035:3777-4925	64,2041	41,0178	-0,646416	0,0358429	yes	rho other	1149	5	1,80E-84	80,00%	F:ion binding; C:intracellular; C:cellular_component; P:signal transduction	-	g11833	19	4,57E-58	270_RHO1_Loss	of pathogenicity
g11834	scaffold648|size16035:5953-6422	84,1385	45,7062	-0,880376	0,0144556	yes	dash subunit dad1	470	5	1,52E-15	88,80%	C:cytoskeleton; P:cytoskeleton organization; C:nuclear chromosome; C:protein complex; P:cell cycle	-
g11838	scaffold649|size15848:999-2752	343,708	635,443	0,88658	0,0296115	yes	eukaryotic translation initiation factor 2 beta subunit protein	1754	5	9,10E-83	90,00%	P:translation; F:translation factor activity, nucleic acid binding	-
g11843	scaffold649|size15848:13372-15848	205,326	127,266	-0,690076	0,0434881	yes	peptide-n4-(n-acetyl-beta-glucosaminyl)asparagine amidase a protein	2477	5	0	65,60%	-
g11847	scaffold650|size15821:9003-12544	44,0855	16,8815	-1,38486	0,00023322	yes	hypothetical protein PFICI_09532	3542	5	4,21E-140	65,20%	F:carbon-nitrogen ligase activity, with glutamine as amido-N-donor; F:hydrolase activity, acting on carbon-nitrogen (but not peptide) bonds, in linear amides; P:metabolic process
g11848	scaffold650|size15821:13146-14550	5,8719	11,7636	1,00243	0,0116913	yes	salicylate hydroxylase	1405	5	4,58E-80	55,20%	P:biological_process; F:oxidoreductase activity	-
g11851	scaffold651|size15646:5977-7413	18,8612	8,69597	-1,117	0,0113275	yes	membrane protein	1437	5	1,04E-130	75,60%	-
g11855	scaffold652|size15580:5170-6515	13,6219	7,05895	-0,9484	0,00726873	yes	pantotheic acid-3 protein	1346	5	7,56E-153	68,80%	F:oxidoreductase activity	-
g11857	scaffold652|size15580:10238-12112	5,5238	9,34436	0,758434	0,037589	yes	fluconazole resistance protein 1 protein	1875	5	0	82,00%	P:transmembrane transport; C:cellular_component	-	g11857	7	5,67E-80	510_CaNAG3_Reduced	virulence
g1186	scaffold14|size224352:25566-26941	34,4	17,4949	-0,975476	0,00219353	yes	related to udp n-acetylglucosamine transporter	1376	5	6,75E-129	90,60%	P:transport; P:transmembrane transport; F:transmembrane transporter activity; C:cellular_component	-
g11860	scaffold653|size15552:3222-4727	44,3818	18,9138	-1,23053	0,00023322	yes	predicted protein	1506	5	3,31E-21	47,40%	-
g11868	scaffold654|size15497:4255-6623	3,3131	7,15841	1,11146	0,00219353	yes	---NA---	2369	0			-
g11869	scaffold654|size15497:7628-8592	93,6156	61,8407	-0,598192	0,0365562	yes	hydroxymethylglutaryl- lyase protein	965	5	4,29E-143	83,60%	F:lyase activity; P:biological_process	EC:4.1.3.4
g11876	scaffold656|size15411:5081-10636	118,057	27,6745	-2,09285	0,00023322	yes	glycoside hydrolase family 31 protein	5556	5	0	82,00%	P:carbohydrate metabolic process; F:molecular_function; F:hydrolase activity, acting on glycosyl bonds	-	g11876	5	1,17E-36	1071_Gas1_Loss	of pathogenicity	g11876	1586	Glyco_hydro_31|Glyco_hydro_31	1208	Glyco_hydro_31	Thielavia terrestris NRRL 8126	GH31
g11877	scaffold656|size15411:11503-15303	6,65095	11,9187	0,841597	0,00935455	yes	spry domain-containing protein	3907	5	3,16E-56	51,60%	C:integral component of membrane; P:transmembrane transport
g11878	scaffold657|size15337:75-1863	65,0294	35,5027	-0,873164	0,0017089	yes	hypothetical protein CSUB01_04718	1864	5	7,47E-21	73,00%	-
g11885	scaffold658|size15323:3631-5318	7,484	2,46917	-1,59978	0,00023322	yes	carboxylesterase protein	1688	5	0	75,80%	F:molecular_function	EC:3.1.1.1; EC:3.1.1	g11885	4	4,06E-30	2032_VTL1_Unaffected	pathogenicity	g11885	562	COesterase	799	DUF303|COesterase	Runella slithyformis DSM 19594	CE6
g11889	scaffold659|size15270:1097-1647	6,19327	17,1779	1,47178	0,000639414	yes	---NA---	551	0			-
g1190	scaffold14|size224352:40620-41929	74,8001	45,5603	-0,715264	0,00923748	yes	dor1-like protein	1310	5	0	84,80%	C:Golgi apparatus; C:protein complex	-
g11905	scaffold663|size15192:5112-5793	88,975	51,0073	-0,802694	0,00713015	yes	hypothetical protein CH063_11797	682	5	7,31E-59	84,00%	-
g11908	scaffold663|size15192:14503-15032	27,5874	107,465	1,96179	0,00023322	yes	hypothetical protein OIDMADRAFT_144956	530	5	5,16E-43	61,80%	-
g11911	scaffold664|size15180:5847-6965	511,724	314,708	-0,701353	0,0354822	yes	proteasome component	1119	5	5,75E-101	90,40%	C:cytoplasm; C:protein complex; C:intracellular; P:catabolic process; C:nucleus; F:peptidase activity	EC:3.4.25
g11916	scaffold665|size21213:9082-11209	2,47838	8,61682	1,79776	0,00023322	yes	fungal specific transcription factor domain-containing protein	2128	5	2,43E-162	72,40%	F:ion binding; P:cellular nitrogen compound metabolic process; P:biosynthetic process	-	g11916	29	2,54E-07	1941_GzZC256_Unaffected	pathogenicity
g11919	scaffold665|size21213:16763-20102	75,6941	139,772	0,884825	0,00386445	yes	oligopeptide transporter partial	3340	5	0	76,00%	C:cellular_component	-
g11921	scaffold666|size15126:5346-7387	8,46796	33,3668	1,97833	0,00023322	yes	caspase domain-containing protein	2042	5	3,95E-105	49,60%	P:proteolysis; F:cysteine-type endopeptidase activity
g11923	scaffold666|size15126:12249-13083	351,984	90,5097	-1,95936	0,00023322	yes	---NA---	835	0			-
g11931	scaffold668|size15107:1545-2739	68,8391	127,47	0,888858	0,00153972	yes	hypothetical protein UCRPA7_1154	1195	5	7,77E-55	75,20%	-
g11932	scaffold668|size15107:3399-5037	32,306	242,85	2,91019	0,00023322	yes	c6 zinc finger domain containing protein	1639	5	1,06E-50	50,00%	P:cellular nitrogen compound metabolic process; P:biosynthetic process; F:DNA binding; C:nucleus; F:ion binding	-
g11935	scaffold668|size15107:11767-14363	3,44458	6,99862	1,02274	0,00577202	yes	related to heterokaryon incompatibility protein (het-6or allele)	2597	5	8,38E-94	47,80%	F:molecular_function	-	g11935	22	4,03E-06	1424_GzC2H092_Unaffected	pathogenicity
g11936	scaffold669|size15059:103-1059	50,2357	127,21	1,34042	0,00023322	yes	glutathione s-transferase ii protein	1060	5	4,31E-105	84,60%	F:molecular_function; F:ion binding; F:helicase activity; F:ATPase activity	-
g11939	scaffold669|size15059:6423-8607	64,248	137,012	1,09258	0,00219353	yes	transcriptional regulator prz1	2185	5	5,42E-159	74,40%	F:ion binding; F:molecular_function	-	g11939	160	5,08E-157	1353_GzC2H013_Reduced	virulence
g11946	scaffold670|size15037:13467-14667	27,7415	43,9097	0,662492	0,0293874	yes	autophagocytosis protein	1201	5	1,24E-61	80,40%	P:transport; C:cytoplasm; P:catabolic process	-
g11947	scaffold671|size14976:661-2101	14,0971	24,3503	0,788537	0,0199482	yes	f-box domain-containing protein	1441	5	3,02E-76	60,80%	F:molecular_function	-
g11948	scaffold671|size14976:3879-5658	37,2233	80,1799	1,10703	0,00023322	yes	hypothetical protein A1O5_09608	1780	5	6,68E-72	58,00%	-
g11955	scaffold673|size14946:2502-3316	30,9598	78,923	1,35005	0,00023322	yes	pal1 cell morphology protein	815	5	3,17E-29	58,80%	F:kinase activity; P:phosphorylation
g11956	scaffold673|size14946:4177-5075	32,5606	137,642	2,07972	0,00023322	yes	epoxide hydrolase-like partial	899	5	6,43E-121	72,40%	F:molecular_function	-
g11960	scaffold673|size14946:11996-13450	16,538	6,3976	-1,37019	0,000444013	yes	hypothetical protein THITE_2120556	1455	5	2,49E-161	74,60%	-							g11960	441	n/a	836	Glyco_hydro_88	Opitutus terrae PB90-1	GH105
g11961	scaffold674|size14946:99-2837	6,83316	16,8912	1,30565	0,00023322	yes	atp-nad kinase	2838	5	2,03E-155	66,40%	P:biological_process; P:small molecule metabolic process; P:biosynthetic process; P:cellular nitrogen compound metabolic process; P:cofactor metabolic process; F:kinase activity	EC:2.7.1.23
g11962	scaffold674|size14946:2902-5704	44,1915	85,6184	0,954151	0,0136326	yes	---NA---	2803	0			-
g11968	scaffold676|size14862:1603-4478	11,0174	45,4935	2,04588	0,00023322	yes	trna processing endoribonuclease protein	2876	5	0	66,60%	F:molecular_function; P:tRNA metabolic process	-
g1197	scaffold14|size224352:57263-58983	45,4436	73,5408	0,694468	0,0113275	yes	streptomycin biosynthesis protein	1721	5	0	76,80%	P:biological_process; F:oxidoreductase activity	-
g11975	scaffold677|size14788:9294-10831	31,594	15,2745	-1,04853	0,000639414	yes	hypothetical protein THITE_2113871	1538	5	5,47E-31	68,80%	-
g11984	scaffold679|size14722:1809-2836	17,0786	41,2562	1,27242	0,000444013	yes	sequence orphan	1028	5	2,72E-102	70,80%	F:molecular_function; P:biological_process; C:cellular_component
g11986	scaffold679|size14722:5789-7488	103,467	245,586	1,24706	0,00023322	yes	sac3 ganp domain protein	1700	5	6,60E-169	67,20%	-
g1199	scaffold14|size224352:61914-63813	164,916	101,319	-0,702821	0,0259636	yes	phosphoglucomutase phosphomannomutase	1900	5	0	87,80%	P:carbohydrate metabolic process; F:ion binding; F:isomerase activity	-
g11993	scaffold680|size14609:7882-8283	3,92136	14,879	1,92385	0,0011891	yes	peptidase s15	402	5	5,80E-27	83,20%	-
g11994	scaffold680|size14609:9933-11098	74,6215	834,704	3,4836	0,00023322	yes	zinc-binding oxidoreductase protein	1166	5	6,50E-128	67,00%	F:ion binding; F:oxidoreductase activity; P:biological_process; F:transferase activity, transferring acyl groups	-	g11994	7	2,13E-06	881_MGG_04556_Reduced	virulence
g11996	scaffold681|size14546:1774-3783	88,1792	40,2735	-1,13061	0,00023322	yes	camk protein kinase	2010	5	5,18E-37	54,60%	P:cellular protein modification process; F:ion binding; F:kinase activity	EC:2.7.11	g11996	208	2,11E-34	1263_FGSG_04770_Unaffected	pathogenicity	g11996	653	Pkinase	729	Pkinase	Neospora caninum Liverpool	CBM20
g11999	scaffold682|size14457:4450-4958	3,3274	30,9609	3,21798	0,00023322	yes	predicted protein	509	1	8,41E-08	52,00%	P:metabolic process; F:catalytic activity
g12006	scaffold683|size14432:6504-8507	1,2546	56,9133	5,50347	0,00023322	yes	hypothetical protein CGLO_14200	2004	5	3,34E-54	55,60%	-
g1201	scaffold14|size224352:68938-69428	6246,92	2466,96	-1,34041	0,00203318	yes	nucleosome binding protein	491	5	3,51E-30	93,40%	-		g1201	16	1,37E-37	1470_GzHMG002_Reduced	virulence
g12012	scaffold684|size14391:13774-14328	67,6876	18,6841	-1,85708	0,00023322	yes	hypothetical protein THITE_2048092	616	5	7,74E-15	76,80%	-
g12014	scaffold685|size14363:3019-4090	511,473	40,8485	-3,6463	0,00023322	yes	von willebrand factor protein	1072	5	1,89E-80	68,80%	-
g12022	scaffold687|size14201:0-5955	7,63195	20,7544	1,44329	0,00023322	yes	myb-like dna-binding protein	5956	5	1,32E-111	58,00%	F:chromatin binding; C:nucleus; F:DNA binding		g12022	4	3,04E-89	1538_GzMyb002_Reduced	virulence
g12023	scaffold687|size14201:7180-10167	5,00795	8,75811	0,806399	0,0221373	yes	oligopeptide transporter 2	2988	5	0	86,20%	P:transmembrane transport	-
g12025	scaffold688|size14146:4113-4465	24,6075	92,3672	1,90828	0,00023322	yes	hypothetical protein CFIO01_02035	353	5	1,68E-32	77,40%	-
g12027	scaffold688|size14146:7016-8470	91,4505	209,403	1,19522	0,00023322	yes	iron-containing alcohol dehydrogenase	1455	5	3,62E-111	62,40%	F:ion binding; F:oxidoreductase activity; P:biological_process	-
g12031	scaffold689|size14124:5291-7962	1,94647	6,9457	1,83526	0,00023322	yes	tol protein	2672	5	2,67E-64	52,20%	P:metabolic process; F:catalytic activity
g12033	scaffold690|size14117:0-2781	54,7382	130,171	1,24979	0,00023322	yes	serine threonine-protein phosphatase pp-z	2782	5	0	84,60%	F:molecular_function; F:phosphatase activity	-	g12033	10	9,34E-64	2382_Upa2_Unaffected	pathogenicity
g12053	scaffold695|size13884:453-1575	18,3419	8,7477	-1,06817	0,00358231	yes	hypothetical protein NECHADRAFT_51927	1123	5	1,09E-16	56,00%	C:intracellular
g12058	scaffold696|size13808:1721-2377	38,6719	80,7133	1,06152	0,00401421	yes	---NA---	657	0			-
g12059	scaffold696|size13808:6724-9711	8,27007	14,0982	0,769544	0,0118094	yes	nitrate assimilation regulatory protein	2988	5	0	68,80%	P:cellular nitrogen compound metabolic process; P:biosynthetic process; F:ion binding; F:nucleic acid binding transcription factor activity; F:DNA binding; C:nucleus	-	g12059	139	0	1941_GzZC256_Unaffected	pathogenicity
g1206	scaffold14|size224352:84665-87771	3,82465	7,09601	0,891682	0,00844043	yes	hypothetical protein THITE_2113201	3107	5	4,99E-63	51,20%	-
g12061	scaffold697|size13728:0-5304	16,2421	26,8221	0,723684	0,0123056	yes	hypothetical protein UCRPA7_8600	5303	5	2,00E-48	57,80%	F:ion binding	-
g12065	scaffold698|size13707:6423-8851	125,956	53,7323	-1,22906	0,00023322	yes	sorting assembly machinery 50 kda subunit	2429	5	0	75,20%	C:cellular_component	-
g1207	scaffold14|size224352:89328-91168	25,0318	58,7228	1,23016	0,00023322	yes	hypothetical protein CHGG_02723	1841	5	3,57E-70	53,20%	-
g12070	scaffold699|size13654:7090-7994	231,841	126,832	-0,870221	0,00136865	yes	peptidyl-prolyl cis-trans isomerase ssp-1 protein	905	5	2,67E-40	90,40%	P:protein folding; P:cellular protein modification process; F:isomerase activity	EC:5.2.1.8	g12070	6	2,20E-35	436_ESS1_Reduced	virulence
g12071	scaffold699|size13654:9503-11949	39,7178	63,0595	0,666927	0,0159886	yes	rna polymerase m 15 kda subunit	2447	5	1,93E-26	61,00%	F:DNA binding; F:nucleotidyltransferase activity; P:cellular nitrogen compound metabolic process; P:biosynthetic process	EC:2.7.7.6
g12081	scaffold701|size13621:2149-5538	6,67595	14,9327	1,16143	0,000444013	yes	hypothetical protein MYCTH_2308847	3390	5	6,75E-112	69,20%	-
g12091	scaffold705|size13353:5316-5872	9,96698	3,61354	-1,46374	0,00136865	yes	---NA---	557	0			-
g12095	scaffold706|size13336:2337-3700	32,3078	19,93	-0,69694	0,0238379	yes	protein kinase-like domain	1364	5	0	68,60%	F:kinase activity; P:biological_process	-	g12095	4	3,37E-06	1455_GzAra003_Unaffected	pathogenicity
g12099	scaffold707|size13290:1317-2464	14,9658	112,88	2,91505	0,00023322	yes	methyltransferase type 11	1148	5	2,75E-105	51,80%	F:ligase activity; P:biological_process; F:methyltransferase activity; P:biosynthetic process; P:cellular amino acid metabolic process	EC:6.3.1.2
g121	scaffold1|size448493:377362-378984	14,922	9,12797	-0,709071	0,044577	yes	fad binding domain protein	1623	5	2,72E-148	69,40%	F:oxidoreductase activity; P:biological_process; F:ion binding	EC:1.1.1.158	g121	6	2,52E-07	1046_CTB5_Reduced	virulence	g121	502	FAD_binding_4	459	FAD_binding_4	Mycobacterium canettii CIPT 140070008	AA7
g12100	scaffold707|size13290:4125-5697	29,9218	77,7943	1,37847	0,00023322	yes	glutamine synthetase	1573	5	0	87,80%	F:ligase activity; P:biosynthetic process; P:cellular amino acid metabolic process	EC:6.3.1.2						g12100	487	Gln-synt_C	1703	DNA_pol_E_B|Gln-synt_C	Flammulina velutipes KACC 42777	GH5
g12101	scaffold707|size13290:7198-8211	31,9268	141,323	2,14615	0,00023322	yes	short-chain dehydrogenase reductase family protein	1014	5	1,73E-138	94,00%	P:biological_process; F:oxidoreductase activity	-	g12101	13	2,30E-27	784_MGG_00056_Reduced	virulence	g12101	283	adh_short|adh_short_C2	1087	Glyco_hydro_92|adh_short_C2	Aspergillus nidulans FGSC A4	GH92
g12105	scaffold708|size13239:3019-4446	14,4178	32,4915	1,17221	0,00023322	yes	rna exonuclease 3	1428	5	4,81E-70	60,00%	F:molecular_function; F:nuclease activity	-	g12105	4	9,26E-13	1554_GzMyb018_Unaffected	pathogenicity
g12106	scaffold708|size13239:5405-7834	15,4036	5,16213	-1,57723	0,00023322	yes	interferon-induced gtp-binding protein mx	2430	5	0	76,20%	F:molecular_function	-	g12106	7	6,04E-15	817_MGG_12252_Reduced	virulence
g12108	scaffold708|size13239:10823-12934	25,3846	41,2343	0,699891	0,0118094	yes	pab-dependent poly -specific ribonuclease subunit pan3	2112	5	0	68,40%	F:ion binding; F:kinase activity; P:cellular protein modification process	-
g1211	scaffold14|size224352:99857-101706	25,1407	14,6362	-0,780481	0,0102357	yes	vegetative incompatibility protein 3a	1850	5	0	56,80%	-
g12111	scaffold709|size13231:10898-11784	24,0311	13,1999	-0,864371	0,0261744	yes	---NA---	887	0			-
g12112	scaffold709|size13231:12790-13173	82,3082	170,717	1,0525	0,00235303	yes	stress responsive a b barrel domain-containing protein	384	5	1,17E-19	70,60%	-
g12115	scaffold710|size13208:4262-7393	263,879	142,798	-0,885904	0,0140951	yes	amidase	3132	5	3,40E-144	64,20%	F:carbon-nitrogen ligase activity, with glutamine as amido-N-donor; F:hydrolase activity, acting on carbon-nitrogen (but not peptide) bonds, in linear amides; P:metabolic process
g12117	scaffold711|size13195:1188-10151	7,91223	14,5088	0,874767	0,0025132	yes	polyketide synthase	8964	5	0	72,20%	P:biological_process; F:transferase activity, transferring acyl groups	-	g12117	40	0	55_PKS1_Reduced	virulence	g12117	2967	ketoacyl-synt|Ketoacyl-synt_C|Acyl_transf_1|KR|adh_short|Carn_acyltransf	2649	Glycos_transf_2|AMP-binding|AMP-binding_C|ketoacyl-synt|Ketoacyl-synt_C|Acyl_transf_1|Aminotran_3	Chamaesiphon minutus PCC 6605	GT2
g12119	scaffold712|size13178:0-1293	25,0409	114,441	2,19224	0,00023322	yes	trna 2 -phosphotransferase 1 protein	1294	5	3,76E-59	68,20%	F:molecular_function; P:tRNA metabolic process	-
g12126	scaffold713|size13153:10929-12457	10,2803	4,02428	-1,35308	0,00023322	yes	hypothetical protein SETTUDRAFT_160577	1529	5	0	80,00%	P:biological_process; F:molecular_function	-						g12126	509	Sulfatase	1624	Sulfatase|Sulfatase|Sulfatase|Glyco_hydro_43	Rhodopirellula baltica SH 1	GH43
g12132	scaffold715|size13127:317-1182	80,5152	53,9149	-0,578578	0,0406439	yes	glc8 protein	866	5	4,97E-63	63,20%	P:biological_process; P:signal transduction; F:enzyme regulator activity	-
g12133	scaffold715|size13127:1785-2210	917,108	528,063	-0,79638	0,00547879	yes	lcl2_mago7 ame: full=long chronological lifespan protein 2 flags: precursor	426	5	8,79E-36	94,20%	F:molecular_function; P:biological_process; C:cellular_component
g12145	scaffold718|size12832:1851-3316	1375,95	4830,5	1,81174	0,0368204	yes	cross-pathway control protein 1	1466	5	3,94E-90	63,80%	P:cellular nitrogen compound metabolic process; P:biosynthetic process; P:cellular amino acid metabolic process; F:DNA binding; F:nucleic acid binding transcription factor activity; C:nucleus	-	g12145	6	1,06E-78	467_CPC1_Reduced	virulence
g12147	scaffold718|size12832:7032-7891	16,0893	31,3651	0,963061	0,00713015	yes	methyltransferase- family protein	860	5	6,64E-60	58,20%	P:biological_process; F:methyltransferase activity	-						g12147	286	MTS|Methyltransf_18|Methyltransf_26|Ubie_methyltran|Methyltransf_25|Methyltransf_12	1754	Methyltransf_31|Glyco_tran_WbsX|Glycos_transf_1|Glycos_transf_2	Burkholderia pseudomallei NAU33A4	GT2|GT4
g12148	scaffold718|size12832:8734-9734	41,4921	74,9766	0,853602	0,00342878	yes	dienelactone hydrolase family protein	1001	5	1,73E-81	55,20%	F:hydrolase activity, acting on glycosyl bonds; P:biological_process	-
g1215	scaffold14|size224352:109765-114489	5,24384	8,3167	0,665388	0,0308385	yes	hypothetical protein GGTG_01257	4725	5	2,42E-161	69,00%	-		g1215	6	1,01E-140	1352_GzC2H012_Unaffected	pathogenicity
g12150	scaffold719|size12743:806-2830	92,1461	24,0733	-1,93649	0,00023322	yes	conserved hypothetical protein	2025	5	8,22E-145	60,40%	-
g12151	scaffold719|size12743:3550-5745	17,931	11,1782	-0,681765	0,0328094	yes	glycosyl hydrolase family 47 protein	2196	5	0	70,40%	F:hydrolase activity, acting on glycosyl bonds; F:ion binding; C:cellular_component	EC:3.2.1.113	g12151	4	8,56E-57	2510_msdS/AfmsdC_Unaffected	pathogenicity	g12151	647	Glyco_hydro_47	618	Glyco_hydro_47	Thielavia terrestris NRRL 8126	GH47
g12158	scaffold720|size12739:6728-8385	15,7681	38,9925	1,30619	0,00023322	yes	benzoate 4-monooxygenase	1658	5	0	80,60%	F:molecular_function; F:oxidoreductase activity; F:ion binding; P:biological_process	-	g12158	28	1,17E-27	438_BcBOT1	(related: CND5)_Reduced virulence	g12158	520	p450	845	p450	Aspergillus nidulans FGSC A4	GT34
g12160	scaffold722|size12678:749-4515	52,2773	21,0882	-1,30975	0,00023322	yes	sulfite exporter family protein	3767	5	1,01E-132	49,80%	-
g12162	scaffold722|size12678:9356-12678	25,6845	44,2368	0,784348	0,00618283	yes	specific rna polymerase ii transcription factor	3323	5	0	72,20%	F:nucleic acid binding transcription factor activity; P:cellular nitrogen compound metabolic process; P:biosynthetic process; C:nucleus; F:ion binding	-	g12162	198	0	1902_GzZC217_Unaffected	pathogenicity
g12163	scaffold724|size12604:250-2022	23,3495	53,1451	1,18654	0,00023322	yes	cytochrome p450	1773	5	0	76,00%	F:molecular_function; F:oxidoreductase activity; F:ion binding; P:biological_process	-	g12163	28	1,41E-81	2357_CYP52X1_Reduced	virulence
g12165	scaffold724|size12604:4367-4857	78,9301	40,5126	-0,962205	0,00401421	yes	tubulin-specific chaperone rbl2 protein	491	5	6,91E-27	56,60%	F:unfolded protein binding; C:cytoskeleton; C:protein complex; P:protein complex assembly	-
g12168	scaffold724|size12604:8872-9485	239,38	123,259	-0,957606	0,000639414	yes	---NA---	614	0			-
g12176	scaffold726|size12486:9629-10866	57,189	21,7881	-1,3922	0,00023322	yes	anhydro-n-acetylmuramic acid kinase protein	1238	5	0	79,60%	F:molecular_function; P:biological_process; F:ion binding	-
g12179	scaffold727|size12460:4396-5047	75,3133	16,2295	-2,21429	0,00023322	yes	hypothetical protein CFIO01_13350	652	5	4,92E-34	60,80%	C:cellular_component	-
g12181	scaffold727|size12460:10430-11331	144,045	94,4344	-0,609133	0,0282762	yes	hypothetical protein SMAC_02382	902	5	8,75E-50	61,40%	-
g12185	scaffold728|size12136:6751-11630	7,99454	12,6743	0,664822	0,0217156	yes	hypothetical protein THITE_2117010	4880	5	0	67,60%	-
g12188	scaffold729|size12131:10559-11434	20,5236	8,06706	-1,34717	0,000444013	yes	---NA---	876	0			-
g12189	scaffold730|size12049:206-4891	21,5519	35,9014	0,736227	0,00818523	yes	hypothetical protein CGLO_07943	4686	5	1,12E-44	86,60%	-
g1219	scaffold14|size224352:123562-125741	23,9045	301,464	3,65663	0,00023322	yes	major facilitator superfamily transporter	2180	5	1,00E-97	73,80%	P:transmembrane transport; C:cellular_component	-	g1219	5	7,45E-21	812_MGG_10702_Reduced	virulence
g12190	scaffold730|size12049:7654-9143	86,6955	53,4291	-0,69833	0,0114504	yes	hypothetical protein MYCTH_2306594	1490	5	0	94,40%	P:biosynthetic process; F:nucleotidyltransferase activity	-
g12191	scaffold731|size12011:398-1674	7,2684	13,0214	0,841169	0,0293874	yes	cytochrome p450 monooxygenase	1675	5	1,79E-59	54,20%	P:oxidation-reduction process; F:oxidoreductase activity, acting on paired donors, with incorporation or reduction of molecular oxygen; F:heme binding; F:iron ion binding; F:monooxygenase activity		g12191	8	1,74E-13	2393_Related	to O-methylsterigmatocystin oxidoreductase_Increased virulence (Hypervirulence)
g12192	scaffold731|size12011:5070-6106	64,4041	12,1112	-2,41081	0,00023322	yes	predicted protein	1037	5	8,37E-132	68,40%	F:ion binding; F:oxidoreductase activity; P:biological_process; F:transferase activity, transferring acyl groups	-
g12193	scaffold731|size12011:6443-8638	10,8359	0,922255	-3,55451	0,00023322	yes	hypothetical protein	2196	5	1,07E-174	77,20%	P:transmembrane transport; C:cellular_component	-	g12193	17	4,63E-99	2377_DEP3_Mixed	outcome
g12195	scaffold732|size12001:691-1362	63,753	21,8768	-1,54309	0,00023322	yes	Protein of unknown function DUF3328	672	5	7,14E-107	89,60%	-
g12198	scaffold732|size12001:4982-6342	77,4326	37,5645	-1,04357	0,00023322	yes	hypothetical protein HMPREF1624_04877	1361	5	2,63E-152	60,20%	-
g12202	scaffold733|size11974:9322-11919	16,8106	8,84813	-0,92593	0,00577202	yes	hypothetical protein GGTG_06328	2651	5	8,97E-35	67,00%	-
g12204	scaffold734|size11969:5698-11690	13,8971	22,3363	0,684607	0,0159886	yes	rho guanine nucleotide exchange factor gef1	5993	5	3,06E-158	73,00%	F:molecular_function; P:signal transduction	-	g12204	9	4,13E-07	675_ROM2_Increased	virulence (Hypervirulence)
g12205	scaffold735|size11951:664-1664	12,4256	30,5521	1,29795	0,000639414	yes	acetamidase formamidase protein	1001	5	7,15E-141	73,00%	F:hydrolase activity, acting on carbon-nitrogen (but not peptide) bonds; P:biological_process	-
g12213	scaffold737|size11801:1943-8993	10,4805	48,8381	2,2203	0,00023322	yes	f-box domain-containing protein	7051	5	4,40E-142	63,60%	-
g12215	scaffold738|size11702:318-5081	13,8594	59,5554	2,10337	0,00023322	yes	abc transporter cdr4 protein	4764	5	0	79,20%	P:transport; C:cellular_component; F:ATPase activity; F:transmembrane transporter activity; P:nucleobase-containing compound catabolic process; P:small molecule metabolic process; F:ion binding	-	g12215	26	0	132_ABC1_Reduced	virulence
g12216	scaffold738|size11702:6500-8184	69,9543	8,99036	-2,95996	0,00023322	yes	mfs allantoate	1685	5	0	78,20%	P:transmembrane transport; C:cellular_component	-	g12216	2	3,25E-72	1662_GzCCHC002_Unaffected	pathogenicity
g12217	scaffold738|size11702:9493-10967	178,58	78,672	-1,18265	0,00023322	yes	integral membrane protein	1475	5	2,25E-58	58,00%	-		g12217	3	6,10E-15	404_PTH11_Reduced	virulence
g12218	scaffold739|size11685:462-1727	152,075	66,5277	-1,19276	0,00023322	yes	lactoylglutathione lyase protein	1266	5	1,45E-145	79,00%	C:cytoplasm; F:ion binding; P:catabolic process; P:small molecule metabolic process; P:sulfur compound metabolic process; P:cellular nitrogen compound metabolic process; P:cellular amino acid metabolic process; C:nucleus; F:lyase activity	EC:4.4.1.5	g12218	6	8,16E-140	2251_Gox1_Unaffected	pathogenicity
g12234	scaffold742|size11571:6989-10167	20,1831	39,965	0,985589	0,000830796	yes	hypothetical protein NECHADRAFT_86755	3179	5	1,23E-49	48,60%	F:molecular_function; P:biological_process; C:cellular_component
g12235	scaffold743|size11545:2920-4165	75,5438	42,1134	-0,843034	0,00297392	yes	hypothetical protein UCRNP2_3279	1246	5	1,24E-18	48,20%	P:regulation of transcription, DNA-templated; F:sequence-specific DNA binding; F:sequence-specific DNA binding transcription factor activity
g12239	scaffold744|size11544:5957-7029	361,029	21,6749	-4,05802	0,00023322	yes	pepsinogen c	1073	5	9,53E-137	70,00%	F:peptidase activity; P:biological_process	EC:3.4.23	g12239	8	2,91E-09	697_ugt51E1_Unaffected	pathogenicity
g1224	scaffold14|size224352:138835-141029	61,7482	39,455	-0,646191	0,0214918	yes	prolyl-trna synthetase	2195	5	5,87E-146	59,00%	C:cytoplasm; F:ligase activity; P:tRNA metabolic process; P:cellular amino acid metabolic process; P:translation; F:ion binding	EC:6.1.1.15
g12243	scaffold745|size11541:8202-11537	12,7467	19,1481	0,587081	0,0468322	yes	nacht and wd40 domain protein	3336	5	0	68,20%	-
g12245	scaffold747|size11485:249-1626	92,6716	59,0392	-0,650454	0,0220263	yes	casein kinase i isoform delta	1378	5	1,53E-77	82,40%	P:cellular protein modification process; F:ion binding; F:kinase activity	EC:2.7.11	g12245	210	9,44E-93	1235_FGSG_04416_Lethal	No definition line	g12245	340	Pkinase	541	Pkinase|CBM_6	Saccharopolyspora erythraea NRRL 2338	CBM6
g12250	scaffold748|size11473:2903-4330	7,73087	1,80694	-2,09708	0,00023322	yes	hypothetical protein CGLO_08001	1428	5	7,99E-123	61,00%	P:small molecule metabolic process; F:transferase activity, transferring acyl groups	EC:2.3.1.84
g12251	scaffold748|size11473:4508-7022	2,41238	27,2541	3,49794	0,00023322	yes	4-aminobutyrate aminotransferase	2515	5	3,94E-119	71,40%	F:oxidoreductase activity; P:biological_process	-	g12251	12	1,47E-09	2247_Sch1_Unaffected	pathogenicity
g12253	scaffold748|size11473:8830-9807	259,52	82,9524	-1,64549	0,00023322	yes	sam-dependent methyltransferase	978	5	3,95E-133	91,60%	P:biological_process; F:methyltransferase activity	-
g12254	scaffold748|size11473:10294-11250	245,929	118,679	-1,05118	0,00023322	yes	hypothetical protein CGLO_10824	957	5	3,25E-115	87,40%	-
g12256	scaffold749|size11454:2073-4578	76,7932	121,219	0,658563	0,026357	yes	meiotic mrna stability protein kinase ssn3 protein	2506	5	0	85,20%	P:cellular protein modification process; F:ion binding; F:kinase activity	EC:2.7.11	g12256	283	0	1175_(Sc	Srb10)_Reduced virulence	g12256	582	Pkinase_Tyr|Pkinase	785	Pkinase	Leptosphaeria maculans v23.1.3	GH18
g1226	scaffold14|size224352:144806-146675	290,535	130,842	-1,15088	0,00023322	yes	hypothetical protein UCRPA7_7585	1870	5	2,61E-37	53,60%	-
g12261	scaffold750|size11399:8511-9637	71,7307	182,586	1,34791	0,00023322	yes	class ii aldolase	1127	5	3,28E-157	82,60%	F:molecular_function; P:biological_process; C:cellular_component
g12263	scaffold751|size11227:3605-7211	6,82774	1,58023	-2,11128	0,00023322	yes	ankyrin repeat-containing protein	3607	5	2,80E-29	56,00%	-
g1227	scaffold14|size224352:146727-147667	69,1354	36,8886	-0,90625	0,00266976	yes	thioesterase family protein	941	5	2,82E-91	72,20%	-
g12270	scaffold753|size11129:3207-4978	16,2082	27,0387	0,738296	0,0151858	yes	amidase family protein	1772	5	0	83,20%	F:ligase activity	-
g12278	scaffold755|size11037:5787-10188	33,2283	137,349	2,04736	0,00023322	yes	lysyl-trna synthetase protein	4402	5	0	88,80%	C:cytoplasm; F:ion binding; P:tRNA metabolic process; P:cellular amino acid metabolic process; F:molecular_function; F:ligase activity; P:translation	EC:6.1.1.6	g12278	7	4,27E-68	1565_GzOB005_Unaffected	pathogenicity	g12278	1075	tRNA-synt_2	NA	n/a	Leptosphaeria maculans v23.1.3	CE16
g12279	scaffold756|size11015:2610-5259	15,3496	26,487	0,78708	0,00604025	yes	sulfate transporter protein	2650	5	0	87,80%	P:nucleobase-containing compound catabolic process; P:small molecule metabolic process; F:oxidoreductase activity; P:transport; F:molecular_function; F:transmembrane transporter activity; C:cellular_component; P:biological_process	-
g12284	scaffold757|size10960:6486-10954	44,0846	26,8961	-0,712876	0,00985101	yes	mannose-1-phosphate guanyltransferase protein	4469	5	0	91,80%	P:biosynthetic process; F:nucleotidyltransferase activity	-
g12285	scaffold758|size10916:127-6183	88,282	54,4133	-0,69816	0,0310279	yes	metallopeptidase protein	6057	5	0	87,80%	P:biological_process; F:ion binding; F:peptidase activity	EC:3.4.24	g12285	6	7,80E-06	2109_CNB_Mixed	outcome
g12286	scaffold758|size10916:6608-7170	76,8822	140,505	0,869896	0,00312834	yes	binding domain-containing protein	563	5	2,19E-54	68,60%	F:molecular_function	-
g1229	scaffold14|size224352:149632-151572	241,746	139,447	-0,79378	0,0121893	yes	vacuolar atp synthase subunit c 1 protein	1941	5	4,91E-158	90,40%	P:transmembrane transport; C:protein complex; F:transmembrane transporter activity	-
g12291	scaffold759|size10908:4396-10667	17,4098	29,7991	0,775371	0,00713015	yes	ino80-like protein	6272	5	0	80,80%	F:ion binding; F:helicase activity; F:DNA binding	-	g12291	9	3,19E-72	1552_GzMyb016_Unaffected	pathogenicity
g12292	scaffold760|size10894:667-5264	19,4607	49,0538	1,3338	0,00023322	yes	c2h2 finger domain-containing protein	4598	5	0	77,80%	F:ion binding; F:molecular_function	-	g12292	21	0	1429_GzC2H097_Unaffected	pathogenicity
g12293	scaffold760|size10894:6822-9719	3,02015	9,21636	1,60958	0,00023322	yes	glycoside hydrolase family 16 protein	2898	5	2,40E-67	64,00%	F:hydrolase activity, hydrolyzing O-glycosyl compounds; P:carbohydrate metabolic process; F:hydrolase activity							g12293	938	n/a	NA	n/a	Podospora anserina S mat+	GH16
g12296	scaffold762|size10772:4429-7522	12,551	20,0604	0,676546	0,0264549	yes	1 protein kinase	3094	5	8,23E-109	61,80%	F:kinase activity; P:cellular protein modification process; F:ion binding	EC:2.7.10	g12296	49	6,60E-28	1284_FGSG_13509_Unaffected	pathogenicity
g123	scaffold1|size448493:384166-384833	30,3549	7,62978	-1,99222	0,00023322	yes	hypothetical protein	668	5	6,18E-47	59,80%	-
g12302	scaffold764|size10638:7484-9605	71,4339	133,912	0,906599	0,00386445	yes	hypothetical protein	2122	5	5,89E-31	46,60%	F:nucleic acid binding transcription factor activity; F:DNA binding; C:nucleus; P:cellular nitrogen compound metabolic process; P:biosynthetic process	-	g12302	18	2,75E-19	2184_HTF1_Unaffected	pathogenicity
g12305	scaffold765|size10602:5262-6529	2,61692	29,32	3,48595	0,00023322	yes	cysteine desulfurase	1268	5	0	78,00%	P:biological_process; F:ion binding; F:molecular_function	-
g12316	scaffold767|size10555:8217-9214	157,317	1186,56	2,91503	0,00023322	yes	phenazine biosynthesis protein phzf protein	998	5	2,12E-96	63,40%	F:molecular_function; C:protein complex; C:intracellular; P:cellular protein modification process; P:biosynthetic process	EC:6.3.2.19
g12319	scaffold768|size10551:3834-5387	16,3797	25,5901	0,643678	0,0453062	yes	nucleoside transporter family	1554	5	3,97E-95	66,00%	P:transport; C:cellular_component; F:transmembrane transporter activity	-
g12322	scaffold769|size10536:994-2620	183,359	111,158	-0,722061	0,019414	yes	proteasome regulatory non-atpase-like protein	1627	5	0	91,40%	C:protein complex; C:intracellular; F:molecular_function	-
g12323	scaffold769|size10536:3629-5076	35,4996	22,3021	-0,670621	0,0251738	yes	mrna capping enzyme	1448	5	1,87E-154	75,60%	P:mRNA processing; F:methyltransferase activity; F:RNA binding; P:cellular nitrogen compound metabolic process; C:nucleus	EC:2.1.1.56
g12324	scaffold769|size10536:5862-7218	23,4798	140,485	2,58093	0,00023322	yes	---NA---	1357	0			-
g12326	scaffold770|size10530:5913-8253	20,7981	8,70015	-1,25734	0,00023322	yes	c2h2 transcription	2341	5	8,24E-55	55,80%	P:cellular nitrogen compound metabolic process; P:biosynthetic process; F:ion binding; P:response to stress; P:biological_process; P:secondary metabolic process; F:DNA binding; P:reproduction; P:anatomical structure development; F:nucleic acid binding transcription factor activity; P:anatomical structure formation involved in morphogenesis; C:nucleus	-
g12333	scaffold772|size10470:5477-7170	15,2141	6,60221	-1,20439	0,000830796	yes	hypothetical protein FPSE_02330	1694	5	0	69,80%	P:carbohydrate metabolic process; F:hydrolase activity, acting on glycosyl bonds	-
g12335	scaffold774|size10369:1483-2414	126,265	75,7439	-0,737253	0,00805909	yes	hypothetical protein MYCTH_2307844	932	5	1,48E-93	68,40%	-
g12346	scaffold777|size10276:6311-6891	638,304	275,321	-1,21313	0,00023322	yes	hypothetical protein UCRPA7_2267	581	5	2,90E-48	75,60%	-
g12349	scaffold778|size10271:2726-4337	22,7257	8,29962	-1,45321	0,00023322	yes	nuclear pore protein	1612	5	4,01E-20	50,20%	F:molecular_function; P:biological_process; C:cellular_component
g1235	scaffold14|size224352:167818-168585	546,92	308,514	-0,825993	0,00342878	yes	prefoldin subunit 5	768	5	8,52E-37	59,40%	P:protein folding; C:protein complex; F:unfolded protein binding	-
g12354	scaffold779|size10250:3184-4835	62,4573	37,4705	-0,737114	0,00792963	yes	dihydroxy-acid dehydratase	1652	5	0	84,80%	P:biosynthetic process; P:cellular amino acid metabolic process; F:lyase activity	EC:4.2.1.9
g12356	scaffold779|size10250:7566-8731	41,1394	20,6175	-0,996651	0,00282471	yes	hypothetical protein GGTG_06715	1166	5	1,46E-82	57,40%	F:molecular_function	-	g12356	5	1,95E-62	1515_GzHOMEL009_Unaffected	pathogenicity
g12358	scaffold780|size10245:2936-7103	57,2749	94,2004	0,717831	0,0176465	yes	alpha-galactosidase precursor	4168	5	0	65,60%	P:carbohydrate metabolic process; F:hydrolase activity, acting on glycosyl bonds	-	g12358	190	5,18E-10	1975_GzZC290_Unaffected	pathogenicity	g12358	881	n/a	NA	n/a	Leptosphaeria maculans v23.1.3	GH2|CBM35|GH27
g12363	scaffold782|size10171:5058-5830	17,2964	6,93215	-1,31909	0,0017089	yes	---NA---	773	0			-
g12369	scaffold784|size10132:703-2078	122,162	187,882	0,621039	0,0489475	yes	adenosylhomocysteinase-like protein	1376	5	0	94,40%	P:small molecule metabolic process; P:anatomical structure development; F:molecular_function	EC:3.3.1.1
g1237	scaffold14|size224352:172039-174419	13,9346	8,62642	-0,691837	0,0338725	yes	origin recognition complex subunit 1	2381	5	0	83,00%	P:biosynthetic process; P:DNA metabolic process; F:DNA binding; F:ion binding; F:molecular_function; C:protein complex; C:chromosome; C:nucleus	EC:3.6.1.15	g1237	8	3,99E-28	1632_GzWing004_Unaffected	pathogenicity
g12370	scaffold784|size10132:4436-5582	25,2269	82,3978	1,70764	0,00023322	yes	d-3-phosphoglycerate dehydrogenase	1147	5	1,22E-108	76,40%	F:molecular_function; P:biological_process; F:oxidoreductase activity	-
g12374	scaffold785|size10125:8522-9690	79,8793	122,809	0,620526	0,0349215	yes	isocitrate dehydrogenase subunit 2	1169	5	0	94,00%	F:molecular_function; P:generation of precursor metabolites and energy; F:oxidoreductase activity; F:ion binding	EC:1.1.1.41	g12374	2	9,70E-23	504_LEU2_Reduced	virulence
g1238	scaffold14|size224352:174492-176146	69,1895	42,8519	-0,691194	0,0152791	yes	pre-mrna-splicing factor prp46 protein	1655	5	2,78E-180	69,80%	F:molecular_function	-	g1238	65	1,24E-20	211_CaTUP1_Reduced	virulence	g1238	490	n/a	661	Nucleotid_trans	Dictyostelium discoideum AX3	GT77
g12380	scaffold788|size10094:7138-8879	11,543	20,8845	0,855419	0,0101018	yes	hypothetical protein UCRPA7_803	1742	5	2,58E-98	58,40%	-
g12384	scaffold790|size9945:1274-2825	88,2572	134,552	0,608384	0,0446592	yes	ring-8 protein	1552	5	4,56E-101	61,00%	F:ion binding; F:molecular_function	-	g12384	4	1,18E-05	2401_CaRING1_Mixed	outcome
g12390	scaffold792|size9910:2472-3727	12,154	26,4487	1,12177	0,000830796	yes	related to oxidoreductase	1256	5	1,22E-81	64,00%	P:oxidation-reduction process; F:oxidoreductase activity; F:zinc ion binding
g12392	scaffold793|size9859:1536-7932	9,35788	14,578	0,639541	0,025087	yes	atg c terminal domain-containing protein	6397	5	0	66,00%	P:catabolic process; P:protein targeting; P:vacuolar transport	-
g12395	scaffold794|size9789:2047-3917	115,391	23,7975	-2,27765	0,00023322	yes	camk protein kinase	1871	5	4,43E-32	43,40%	P:cellular protein modification process; F:ion binding; F:kinase activity	EC:2.7.11; EC:2.7.10	g12395	172	3,40E-30	1263_FGSG_04770_Unaffected	pathogenicity	g12395	606	Pkinase_Tyr|Pkinase	652	Pkinase	Actinoplanes sp. SE50/110	CBM2
g12403	scaffold796|size9736:4515-5413	114,274	400,752	1,81021	0,00023322	yes	short chain dehydrogenase reductase family protein	899	5	6,13E-128	72,00%	P:biological_process; F:oxidoreductase activity	-	g12403	15	1,01E-37	2269_Mdh1_Unaffected	pathogenicity	g12403	299	adh_short|adh_short_C2	1087	Glyco_hydro_92|adh_short_C2	Aspergillus nidulans FGSC A4	GH92
g12404	scaffold798|size9659:887-2764	4,54622	16,1057	1,82483	0,00023322	yes	hypothetical protein PFICI_10595	1878	5	2,17E-34	57,60%	-
g12407	scaffold799|size9635:5473-8274	7,83223	24,8156	1,66375	0,00023322	yes	transcriptional regulator medusa protein	2802	5	0	59,80%	-		g12407	7	1,77E-93	375_REN1_Unaffected	pathogenicity
g12410	scaffold801|size9603:22-842	1,09257	17,751	4,0221	0,00023322	yes	---NA---	821	0			-
g12414	scaffold801|size9603:7531-9489	2,79619	18,433	2,72076	0,00023322	yes	---NA---	1959	0			-
g12416	scaffold803|size9579:1718-3387	97,7251	26,4437	-1,8858	0,00023322	yes	isoamyl alcohol	1670	5	2,48E-39	60,00%	-
g12418	scaffold805|size9533:1526-2651	90,6836	194,492	1,1008	0,00023322	yes	c-3 sterol dehydrogenase c-4 decarboxylase family protein	1126	5	1,15E-134	75,00%	P:biosynthetic process; P:lipid metabolic process; P:biological_process; F:oxidoreductase activity	EC:1.1.1.145	g12418	8	1,34E-06	274_USX1_Loss	of pathogenicity
g12419	scaffold805|size9533:4254-5223	16,3917	150,738	3,20101	0,00023322	yes	hypothetical protein EPUS_06470	970	3	1,74E-14	56,33%	-		g12419	2	1,38E-06	441_BTP1_Reduced	virulence
g1242	scaffold14|size224352:184842-185327	356,487	220,831	-0,690906	0,0127773	yes	hypothetical protein CTHT_0003040	486	5	2,54E-28	68,20%	F:hydrolase activity, acting on carbon-nitrogen (but not peptide) bonds; P:protein folding; F:unfolded protein binding; C:cellular_component; C:protein complex; P:lipid metabolic process	-
g12423	scaffold807|size9477:5854-8168	45,9823	137,937	1,58486	0,00023322	yes	zinc finger protein	2315	5	0	74,60%	F:nucleic acid binding transcription factor activity; F:molecular_function; C:nucleus; P:cellular nitrogen compound metabolic process; P:biosynthetic process	-	g12423	75	1,80E-161	1356_GzC2H016_Unaffected	pathogenicity
g12429	scaffold809|size9465:513-1160	81,6506	13,6257	-2,58313	0,00023322	yes	protease inhibitor	648	5	3,92E-40	74,20%	F:peptidase activity; P:biological_process	-
g1243	scaffold14|size224352:186879-188795	63,4955	143,273	1,17404	0,00023322	yes	hypothetical protein GLRG_03833	1917	5	9,69E-15	45,80%	P:mycelium development; F:molecular_function; C:cellular_component
g12430	scaffold809|size9465:1801-3700	19,6318	61,9562	1,65806	0,00023322	yes	hypothetical protein MAC_08485	1900	1	3,61E-12	53,00%	-
g12431	scaffold809|size9465:4387-7141	42,9854	209,004	2,28161	0,00023322	yes	hypothetical protein V495_01707	2755	5	4,29E-54	62,20%	-
g12433	scaffold810|size9458:5462-6559	146,2	92,2895	-0,663706	0,0185867	yes	nadh dehydrogenase	1098	5	1,89E-134	62,80%	F:molecular_function; F:ion binding; F:oxidoreductase activity	-
g12436	scaffold811|size9367:5221-5808	518,3	180,605	-1,52095	0,00023322	yes	hypothetical protein	588	1	1,35E-18	60,00%	-
g12439	scaffold815|size9299:47-1762	45,7909	74,7321	0,706668	0,0114504	yes	hydroxyproline-rich glycoprotein dz-hrgp protein	1763	5	1,72E-54	63,80%	-
g1244	scaffold14|size224352:189488-191829	254,091	115,449	-1,13809	0,000444013	yes	tubulin alpha chain protein	2342	5	0	97,00%	P:biological_process; C:cytoskeleton; C:cytoplasm; P:protein complex assembly; F:GTPase activity; F:structural molecule activity; F:ion binding; C:protein complex	-	g1244	5	0	2530_TUB1_Mixed	outcome
g12441	scaffold815|size9299:5771-7977	3,29275	13,1764	2,0006	0,00023322	yes	hypothetical protein GALMADRAFT_275445	2207	5	2,07E-53	47,20%	-
g12443	scaffold816|size9299:4537-5810	12,972	140,148	3,43348	0,00023322	yes	duf636 domain protein	1274	5	1,31E-160	68,20%	F:carbon-sulfur lyase activity; P:metabolic process
g12444	scaffold816|size9299:6957-8791	7,73618	4,14067	-0,901757	0,0183669	yes	major facilitator superfamily transporter	1835	5	0	77,80%	P:transmembrane transport; C:cellular_component	-	g12444	17	6,50E-25	510_CaNAG3_Reduced	virulence
g12445	scaffold817|size9293:16-1223	6,37199	13,2039	1,05115	0,00645515	yes	calcium proton exchanger protein	1222	5	4,22E-89	76,20%	P:transport; P:transmembrane transport; F:transmembrane transporter activity; C:cellular_component	-	g12445	9	8,22E-87	2101_Vacuolar	calcium ion transporter_Unaffected pathogenicity	g12445	355	Na_Ca_ex	826	Na_Ca_ex|Na_Ca_ex	Albugo laibachii Nc14	GH18
g12446	scaffold817|size9293:3065-3820	14,2742	28,1756	0,981042	0,00792963	yes	ob-fold nucleic acid binding domain-containing protein	756	5	1,48E-41	58,80%	-		g12446	3	1,53E-46	1593_GzOB033_Unaffected	pathogenicity
g12447	scaffold817|size9293:3910-4485	5,55141	12,9527	1,22233	0,00686	yes	---NA---	576	0			-
g12448	scaffold817|size9293:8694-9154	20,657	52,782	1,35341	0,000639414	yes	---NA---	461	0			-
g1245	scaffold14|size224352:192963-193750	375,928	81,0558	-2,21347	0,00023322	yes	pci domain-containing protein	788	5	2,41E-12	64,20%	-
g12450	scaffold818|size9284:3115-5053	23,1386	6,48336	-1,83549	0,00023322	yes	hypothetical protein FOYG_17271	1939	5	3,46E-16	55,00%	-
g12452	scaffold819|size9273:312-786	19,4462	108,977	2,48647	0,00023322	yes	---NA---	475	0			-
g12454	scaffold821|size9240:1804-4056	87,9164	21,3702	-2,04053	0,00023322	yes	thiamine pyrophosphate enzyme	2253	5	0	81,40%	P:biological_process; F:ion binding; F:molecular_function	-
g12455	scaffold821|size9240:6946-8123	1,65496	12,9755	2,97091	0,00023322	yes	zn -cys zinc finger domain protein	1178	5	4,98E-25	56,00%	P:regulation of transcription, DNA-templated; P:transcription from RNA polymerase II promoter; F:sequence-specific DNA binding RNA polymerase II transcription factor activity; F:zinc ion binding; P:regulation of transcription from RNA polymerase II promoter; C:nucleus
g12459	scaffold823|size9223:5647-9097	2,45374	71,7659	4,87024	0,00023322	yes	hypothetical protein S40293_11453	3451	5	2,02E-20	55,40%	-
g1246	scaffold14|size224352:196072-196808	20,3127	5,42006	-1,906	0,00023322	yes	---NA---	737	0			-
g12463	scaffold826|size9127:0-1730	76,6739	130,484	0,767066	0,00658668	yes	wd tetratricopeptide repeat domain-containing protein	1729	5	0	80,60%	-
g12466	scaffold827|size9073:1907-3315	17,7827	10,4064	-0,773005	0,0238379	yes	phosphatidylinositol-specific phospholipase c	1409	5	0	74,40%	P:lipid metabolic process; F:molecular_function	-						g12466	469	PI-PLC-X	NA	n/a	Bacillus thuringiensis	CBM13
g12467	scaffold827|size9073:5323-5951	4,70374	9,45518	1,0073	0,0238379	yes	hypothetical protein MAM_02035	629	5	6,47E-23	69,00%	-
g12468	scaffold827|size9073:7629-8878	436,76	884,917	1,0187	0,017035	yes	methionine adenosyltransferase eth-1	1250	5	0	91,00%	P:small molecule metabolic process; P:sulfur compound metabolic process; P:cofactor metabolic process; F:ion binding; P:cellular nitrogen compound metabolic process; P:biosynthetic process; F:transferase activity, transferring alkyl or aryl (other than methyl) groups	EC:2.5.1.6	g12468	4	2,01E-172	877_MGG_00383_Reduced	virulence
g12471	scaffold829|size9047:1149-3775	21,7044	7,27206	-1,57755	0,00023322	yes	chromosome transmission fidelity protein 4	2627	5	0	83,80%	-		g12471	35	2,51E-10	211_CaTUP1_Reduced	virulence	g12471	856	n/a	1371	Glyco_transf_15|Hira	Pichia pastoris CBS 7435	GT15
g12472	scaffold829|size9047:4334-5648	56,4207	18,4483	-1,61274	0,00023322	yes	wd repeat-containing protein	1315	5	6,16E-151	80,00%	F:molecular_function	-	g12472	48	9,86E-14	2020_Tup1_Mixed	outcome
g12479	scaffold832|size8847:4047-5008	9,8171	21,9234	1,1591	0,00101265	yes	---NA---	962	0			-
g12483	scaffold833|size8795:4431-5595	241,622	942,304	1,96344	0,00023322	yes	tpa: arylamine n-acetyltransferase 2	1165	5	1,36E-56	56,40%	F:transferase activity, transferring acyl groups; P:biological_process	EC:2.3.1
g12484	scaffold833|size8795:6345-8101	7,32666	3,68368	-0,99201	0,0133854	yes	hypothetical protein S40293_00599	1757	5	3,41E-90	57,60%	F:metal ion binding; F:nucleic acid binding		g12484	162	3,96E-36	1420_GzC2H088_Unaffected	pathogenicity
g1249	scaffold14|size224352:209459-210016	324,629	560,091	0,786868	0,00460308	yes	protein hmf1	558	5	1,82E-42	90,80%	F:molecular_function	-
g12491	scaffold836|size8717:31-3909	2,18976	7,66613	1,80772	0,00023322	yes	c2h2 type zinc finger domain-containing partial	3908	5	4,85E-31	55,60%	F:nucleic acid binding		g12491	1	4,32E-05	1373_GzC2H036_Unaffected	pathogenicity
g12495	scaffold837|size8706:4191-6112	51,0791	29,3467	-0,799537	0,00504959	yes	indoleamine -dioxygenase family protein	1922	5	5,19E-122	77,00%	F:molecular_function; F:oxidoreductase activity	EC:1.13.11
g12496	scaffold838|size8675:577-2916	25,3002	51,6899	1,03073	0,000444013	yes	hypothetical protein UCRPA7_5242	2340	5	1,57E-85	47,60%	-
g12500	scaffold839|size8649:5285-5805	99,7945	57,1395	-0,804473	0,010363	yes	hypothetical protein UCRPA7_1081	521	5	9,82E-26	61,40%	-
g12503	scaffold840|size8647:2522-4919	1,23964	16,4983	3,73433	0,00023322	yes	---NA---	2398	0			-
g12507	scaffold844|size8597:21-1207	14,9667	29,8105	0,994065	0,00342878	yes	mating-type switching protein swi10	1187	5	4,66E-31	43,80%	-
g12510	scaffold844|size8597:5707-8330	5,55638	9,966	0,842869	0,0140951	yes	potassium:hydrogen antiporter protein	2624	5	8,21E-162	86,80%	C:cellular_component; P:transport; P:transmembrane transport; F:transmembrane transporter activity	-
g12511	scaffold845|size8592:137-1165	1,3212	53,1373	5,3298	0,00023322	yes	hypothetical protein Z519_09972	1029	5	3,03E-86	65,60%	F:hydrolase activity; P:metabolic process							g12511	260	Abhydrolase_3	353	Abhydrolase_3	Schizosaccharomyces pombe 972h-	CE10
g12512	scaffold845|size8592:2562-3366	12,5535	4,79123	-1,38962	0,00153972	yes	sgnh hydrolase	805	5	1,64E-30	44,80%	F:hydrolase activity; P:metabolic process
g12513	scaffold845|size8592:5133-5695	215,232	117,603	-0,87197	0,00187359	yes	thioesterase superfamily protein	563	5	1,05E-47	62,00%	C:integral component of membrane; P:transmembrane transport
g12514	scaffold845|size8592:5893-6719	70,7455	115,74	0,710181	0,0158845	yes	nucleoside-diphosphate-sugar epimerase protein	827	5	6,79E-104	68,00%	-
g12515	scaffold846|size8538:0-771	40,2829	66,4152	0,721344	0,0278593	yes	rna recognition motif-containing partial	770	5	5,57E-74	69,40%	-
g12523	scaffold850|size8440:5671-6482	9,95803	2,60261	-1,9359	0,00023322	yes	ankyrin repeat-containing	812	5	3,38E-46	49,40%	P:nucleoside metabolic process; F:catalytic activity
g12526	scaffold853|size8244:485-962	132,225	78,8968	-0,744954	0,0221373	yes	inositol-3-phosphate synthase protein	478	5	7,67E-32	69,80%	F:molecular_function; P:biological_process; C:cellular_component
g12531	scaffold855|size8146:247-4763	15,5165	27,4122	0,821015	0,003733	yes	hypothetical protein THITE_2113026	4517	5	9,83E-108	71,20%	F:ion binding	-
g12534	scaffold856|size8144:6022-7979	176,91	78,7975	-1,16679	0,00023322	yes	acetyltransferase	2121	5	8,32E-97	76,80%	F:transferase activity, transferring acyl groups; F:nucleic acid binding transcription factor activity; C:nucleus; P:cellular nitrogen compound metabolic process; P:biosynthetic process; F:ion binding	EC:2.3.1	g12534	227	1,03E-40	1772_GzZC087_Reduced	virulence	g12534	408	n/a	442	Gly_transf_sug	Faecalibacterium prausnitzii SL3/3	GT32
g12535	scaffold857|size8126:1882-3356	8,79723	28,7529	1,70859	0,00023322	yes	hypothetical protein UCRPA7_863	1475	2	1,59E-16	49,00%	-
g1254	scaffold14|size224352:220691-223062	42,2304	132,454	1,64914	0,00023322	yes	zinc finger transcription factor ace1 protein	2372	5	0	67,60%	F:ion binding; F:molecular_function	-	g1254	96	6,85E-123	1426_GzC2H094_Unaffected	pathogenicity
g12540	scaffold859|size8069:0-1620	34,7267	113,168	1,70436	0,00023322	yes	integral membrane protein	1621	5	2,05E-56	52,60%	F:structural molecule activity; C:tight junction
g12544	scaffold860|size8031:977-2367	17,5067	27,4757	0,650248	0,0419369	yes	geranylgeranyl pyrophosphate synthase	1391	5	1,50E-164	78,60%	P:biosynthetic process; P:lipid metabolic process; F:molecular_function	-
g12547	scaffold861|size8007:111-757	11,8704	38,3997	1,69373	0,00023322	yes	mfs quinate transporter	647	5	3,04E-78	84,80%	F:transmembrane transporter activity; C:cellular_component; P:transmembrane transport	-	g12547	5	2,14E-06	538_FRT1_Unaffected	pathogenicity
g12548	scaffold861|size8007:884-3129	16,782	34,7371	1,04956	0,000444013	yes	mfs quinate transporter	2246	5	2,11E-118	72,20%	F:transmembrane transporter activity; C:cellular_component; P:transport	-	g12548	4	4,24E-08	2240_Srt1_reduced	virulence
g12550	scaffold863|size7965:936-1993	105,764	39,4513	-1,4227	0,00023322	yes	---NA---	1058	0			-
g12552	scaffold863|size7965:5409-7558	2,94573	7,77213	1,39968	0,00023322	yes	conserved hypothetical protein	2150	5	4,60E-144	53,60%	F:molecular_function; P:biological_process	-						g12552	716	DUF1793	910	DUF1793|RicinB_lectin_2	Catenulispora acidiphila DSM 44928	CBM13
g12555	scaffold864|size7952:6115-7778	73,6458	24,0162	-1,61659	0,00023322	yes	aspartate-trna ligase	1664	5	0	69,40%	C:cytoplasm; P:tRNA metabolic process; P:cellular amino acid metabolic process; P:translation; F:ion binding; F:ligase activity	EC:6.1.1.12	g12555	7	1,77E-60	1572_GzOB012_Unaffected	pathogenicity
g12558	scaffold866|size7865:132-735	8,00902	19,9752	1,31851	0,00342878	yes	---NA---	736	0			-
g12560	scaffold867|size7851:0-2754	3,91947	9,49893	1,27711	0,00023322	yes	amp-binding enzyme	2755	5	9,26E-108	75,60%	F:ligase activity; P:biological_process	-	g12560	36	3,75E-59	2321_SidI_Reduced	virulence	g12560	657	AMP-binding	2318	Condensation|AMP-binding|AMP-binding_C|Condensation|HxxPF_rpt|AMP-binding|Glyco_hydro_4|Glyco_hydro_4C	uncultured marine bacterium 1n22	GH4
g12563	scaffold868|size7834:1220-2571	25,0043	4,13095	-2,59763	0,00023322	yes	branched-chain-amino-acid aminotransferase	1352	5	2,61E-124	70,20%	F:molecular_function; P:cellular amino acid metabolic process	EC:2.6.1.42	g12563	3	2,49E-72	157_TOXF_Loss	of pathogenicity
g12567	scaffold872|size7750:581-2625	50,5162	33,1009	-0,609877	0,0325129	yes	helix-loop-helix dna-binding domain-containing protein	2045	5	4,67E-76	69,40%	F:molecular_function	-	g12567	13	1,82E-40	1306_GzbHLH007_Unaffected	pathogenicity
g1257	scaffold15|size219375:4836-5819	56,2186	31,9329	-0,816003	0,00935455	yes	hypothetical protein FPSE_05920	984	5	2,22E-53	71,60%	-
g12570	scaffold873|size7748:88-883	22,5865	118,371	2,38979	0,00023322	yes	amidohydrolase family protein	882	5	7,02E-36	66,40%	F:molecular_function	-
g12574	scaffold874|size7737:6982-7686	44,9101	70,1438	0,643275	0,0451431	yes	hypothetical protein GGTG_09136	756	5	3,45E-21	68,20%	-
g12578	scaffold877|size7660:749-1899	429,566	1517,29	1,82054	0,00219353	yes	b-zip transcription factor idi-4	1151	5	1,88E-20	82,20%	F:DNA binding; F:nucleic acid binding transcription factor activity; P:cellular nitrogen compound metabolic process; P:biosynthetic process	-	g12578	26	1,03E-16	1330_GzbZIP012_Unaffected	pathogenicity
g12579	scaffold877|size7660:2331-4381	29,121	378,62	3,70062	0,00023322	yes	hypothetical protein UCRPA7_1605	2051	5	1,50E-22	77,20%	-
g12580	scaffold878|size7649:281-1377	38,0419	199,193	2,38851	0,00023322	yes	predicted protein	1097	5	7,12E-90	56,80%	-
g12582	scaffold878|size7649:4106-5340	239,354	511,155	1,09461	0,00297392	yes	hypothetical protein M419DRAFT_48593, partial	1235	5	9,10E-98	66,20%	F:molecular_function; P:biological_process; C:cellular_component		g12582	5	5,18E-12	441_BTP1_Reduced	virulence
g12587	scaffold880|size7627:504-1366	58,5645	31,0177	-0,916935	0,00386445	yes	mas3 protein	863	5	5,20E-165	86,20%	F:kinase activity; P:biological_process; P:symbiosis, encompassing mutualism through parasitism; P:locomotion	-	g12587	6	7,10E-124	257_GAS2_Reduced	virulence
g12591	scaffold881|size7622:4217-5224	147,05	64,3225	-1,19291	0,00023322	yes	inositol monophosphatase protein	1008	5	8,22E-144	81,60%	P:lipid metabolic process	-
g12593	scaffold882|size7605:1113-2859	66,0401	160,002	1,27667	0,00023322	yes	vitamin h transporter 1 biotin symporter vht1 protein	1747	5	0	82,80%	P:transmembrane transport; C:cellular_component	-	g12593	5	2,23E-13	1555_GzMyb019_Unaffected	pathogenicity
g12594	scaffold882|size7605:4540-6641	14,7584	62,667	2,08617	0,00023322	yes	c2h2 transcription factor	2102	5	1,45E-65	53,00%	F:ion binding; F:molecular_function	-	g12594	76	6,33E-53	1418_GzC2H085_Lethal	No definition line
g12596	scaffold884|size7582:969-2368	42,5144	158,595	1,89932	0,00023322	yes	aspartate-semialdehyde dehydrogenase	1400	5	1,67E-125	91,40%	C:cytoplasm; P:cellular amino acid metabolic process; P:biosynthetic process; F:molecular_function; F:oxidoreductase activity; P:sulfur compound metabolic process; P:biological_process	EC:1.2.1.11; EC:1.2.1.38
g126	scaffold1|size448493:395695-396804	308,851	178,874	-0,787969	0,0104834	yes	hsp90 co-chaperone aha1 protein	1110	5	2,01E-134	87,80%	F:enzyme regulator activity; F:molecular_function; P:response to stress; P:nucleobase-containing compound catabolic process; P:small molecule metabolic process	-
g12600	scaffold885|size11339:10206-11139	161,33	45,7275	-1,81888	0,00023322	yes	zinc finger protein	934	5	5,04E-77	62,00%	F:ion binding	-	g12600	39	1,12E-54	1371_GzC2H034_Unaffected	pathogenicity
g12604	scaffold890|size7445:505-2305	8,29394	23,8434	1,52346	0,00023322	yes	phosphoglycerate dehydrogenase	1801	5	0	84,40%	F:molecular_function; F:oxidoreductase activity; P:biosynthetic process; P:cellular amino acid metabolic process; P:biological_process	EC:1.1.1.95
g1261	scaffold15|size219375:15185-16485	59,765	39,5156	-0,596881	0,0338725	yes	retinol dehydrogenase 13 protein	1301	5	0	81,80%	P:biological_process; F:oxidoreductase activity	-						g1261	433	adh_short	980	Glyco_hydro_18|adh_short	Aspergillus nidulans FGSC A4	GH18
g12610	scaffold894|size7330:2275-5537	580,209	170,695	-1,76515	0,00023322	yes	hypothetical protein UCRPA7_6361	3263	5	3,15E-67	61,40%	-
g12611	scaffold895|size7302:671-1068	87,2146	164,651	0,916772	0,00312834	yes	atp-binding subfamily c (cftr mrp) member 3	398	5	4,21E-58	90,80%	P:transmembrane transport; C:cellular_component; F:ATPase activity; F:transmembrane transporter activity; P:nucleobase-containing compound catabolic process; P:small molecule metabolic process; F:ion binding	-
g12612	scaffold895|size7302:1570-6799	18,4698	33,0206	0,838196	0,00415542	yes	multidrug resistance-associated protein 1 protein	5230	5	0	85,60%	P:transmembrane transport; C:cellular_component; F:ATPase activity; F:transmembrane transporter activity; P:nucleobase-containing compound catabolic process; P:small molecule metabolic process; F:ion binding	-	g12612	25	0	267_MLT1_Reduced	virulence
g12614	scaffold896|size7259:3225-4611	163,766	38,5348	-2,0874	0,00023322	yes	hypothetical protein MAM_07672	1387	3	2,60E-13	52,00%	-
g12618	scaffold897|size7228:3017-4059	62,7665	143,112	1,18908	0,00023322	yes	cyclin-like protein	1043	5	1,34E-152	70,60%	F:enzyme binding; P:cellular protein modification process; P:cell cycle	-
g12620	scaffold898|size7199:288-906	188,833	96,9885	-0,961225	0,00203318	yes	rpel repeat protein	907	5	2,32E-35	68,20%	-
g12623	scaffold901|size7078:1278-3347	42,3534	81,258	0,940032	0,000639414	yes	cytochrome p450	2070	5	6,33E-169	66,60%	F:molecular_function; F:oxidoreductase activity; F:ion binding; P:biological_process	-
g12626	scaffold902|size7068:6521-6882	32,9613	80,2832	1,28432	0,00023322	yes	---NA---	362	0			-
g12629	scaffold906|size7001:669-1870	429,749	108,602	-1,98445	0,00023322	yes	catalytic protein	1202	5	1,79E-165	80,40%	F:molecular_function; P:biological_process; C:cellular_component
g12631	scaffold908|size6975:0-4103	50,708	25,4583	-0,994075	0,000444013	yes	rhamnogalacturonate lyase c	4102	5	1,35E-24	49,60%	P:metabolic process; F:lyase activity
g12635	scaffold911|size6955:3750-6751	8,20045	17,3636	1,08229	0,000444013	yes	calpain family cysteine protease	3002	5	2,75E-138	86,60%	C:intracellular; P:biological_process; F:peptidase activity	-
g12636	scaffold912|size6951:66-2053	9,1023	15,1797	0,737841	0,025287	yes	ribosome biogenesis protein kri1	2054	5	5,35E-99	67,00%	F:molecular_function
g12637	scaffold912|size6951:2718-6872	19,9167	29,4525	0,564414	0,0431022	yes	zinc finger transcription factor 1	4155	5	0	67,20%	P:cellular nitrogen compound metabolic process; P:biosynthetic process; F:ion binding; F:nucleic acid binding transcription factor activity; F:DNA binding; C:nucleus	-	g12637	295	0	1900_GzZC215_Unaffected	pathogenicity	g12637	1198	Zn_clus|Fungal_trans	1388	Fungal_trans	Aspergillus oryzae RIB40	GH28
g12638	scaffold913|size6944:515-2558	72,5764	31,2058	-1,21769	0,00023322	yes	hypothetical protein DOTSEDRAFT_178992	2044	5	0	65,80%	F:ion binding	-
g1264	scaffold15|size219375:20493-26481	11,539	26,3121	1,18921	0,00023322	yes	sec63 brl domain-containing protein	5989	5	0	92,00%	F:molecular_function; F:ion binding; F:helicase activity; F:ATPase activity	-
g12642	scaffold914|size6921:3598-6154	7,00516	18,2272	1,37961	0,00023322	yes	hypothetical protein UCRPA7_6167	2557	5	2,47E-129	57,60%	P:anatomical structure development	-
g12644	scaffold916|size6904:3384-6234	41,5061	77,2665	0,896521	0,0113275	yes	choline carnitine o-acyltransferase	2851	5	0	79,20%	F:transferase activity, transferring acyl groups	-	g12644	5	1,66E-59	594_CrAT1	(related: PTH2)_Loss of pathogenicity
g12649	scaffold918|size6889:5173-6827	34,6137	53,1807	0,619557	0,0484235	yes	ab hydrolase superfamily protein yisy	1655	5	9,17E-58	66,60%	P:metabolic process; F:catalytic activity; F:hydrolase activity
g1265	scaffold15|size219375:27126-29003	494,076	287,962	-0,778858	0,0214918	yes	synaptobrevin like ykt6	1878	5	1,48E-43	63,00%	C:cytoplasm; C:organelle; C:intracellular	-
g12651	scaffold920|size6877:4713-6417	12,329	0,538141	-4,51793	0,00023322	yes	chlorogenic acid esterase precursor protein	1705	5	2,59E-158	64,80%	F:molecular_function; F:structural constituent of ribosome; C:ribosome; P:translation	-	g12651	4	2,03E-26	541_LIP1_Unaffected	pathogenicity	g12651	515	COesterase|Abhydrolase_3	499	COesterase	Bacillus sp. BP-7	CE10
g12652	scaffold924|size6805:2516-5091	115,321	203,003	0,815842	0,00604025	yes	hypothetical protein	2576	5	1,99E-22	62,60%	-
g12653	scaffold925|size6753:453-4024	573,776	259,195	-1,14645	0,0246452	yes	nrps-like enzyme protein	3572	5	0	66,80%	F:molecular_function; P:biological_process; F:ion binding	-	g12653	24	2,55E-10	2259_AAR1_Reduced	virulence
g12654	scaffold925|size6753:5201-6645	91,9761	34,919	-1,39725	0,00023322	yes	fad fmn-containing isoamyl alcohol oxidase	1445	5	0	78,40%	P:biological_process; F:oxidoreductase activity; F:ion binding	EC:1.1.1.158	g12654	3	8,78E-70	716_ZEB1_Unaffected	pathogenicity	g12654	481	BBE	525	FAD_binding_4	Streptomyces cattleya NRRL 8057	AA7
g12657	scaffold926|size6731:5056-6719	72,3346	43,984	-0,717709	0,0108643	yes	ribose-phosphate pyrophosphokinase	1664	5	2,42E-152	76,00%	P:biological_process; F:molecular_function	-
g12659	scaffold927|size6700:2329-3371	15,1989	2,04	-2,89733	0,00023322	yes	4-hydroxybenzoate polyprenyl transferase	1043	5	8,86E-81	59,00%	P:biosynthetic process	-
g12666	scaffold932|size6634:905-2178	750,641	323,856	-1,21277	0,0011891	yes	glycoside hydrolase family 17 protein	1274	5	1,12E-135	70,60%	P:carbohydrate metabolic process; F:hydrolase activity, acting on glycosyl bonds	-	g12666	3	7,94E-14	61_BGL2_Reduced	virulence	g12666	409	n/a	NA	n/a	Myceliophthora thermophila ATCC 42464	GH17
g12670	scaffold933|size6626:5996-6626	3,76892	11,7759	1,64362	0,00023322	yes	---NA---	631	0			-
g12674	scaffold936|size6546:4381-6061	32,0154	50,4221	0,655292	0,0300125	yes	cytochrome b561	1681	5	1,02E-21	67,60%	C:integral component of membrane
g12675	scaffold937|size6518:432-1753	2,04591	8,14441	1,99307	0,00023322	yes	isotrichodermin c-15 hydroxylase	1322	5	1,08E-159	68,20%	F:oxidoreductase activity; F:ion binding	-	g12675	27	2,35E-26	438_BcBOT1	(related: CND5)_Reduced virulence	g12675	440	p450	845	p450	Aspergillus nidulans FGSC A4	GT34
g1268	scaffold15|size219375:40183-40871	53,4873	33,0848	-0,69303	0,0359438	yes	major facilitator superfamily transporter quinate	689	5	4,65E-71	70,80%	P:regulation of transcription, DNA-templated; P:chromatin remodeling; C:Ino80 complex; F:molecular_function
g12680	scaffold941|size6404:902-1818	33,0419	181,65	2,45879	0,00023322	yes	hypothetical protein UCRPA7_864	917	1	1,96E-10	45,00%	-
g12687	scaffold946|size6222:226-1393	7,42745	3,36855	-1,14074	0,0049	yes	benzoate 4-monooxygenase cytochrome p450	1168	5	8,08E-158	79,40%	F:ion binding; F:molecular_function; P:biological_process; F:oxidoreductase activity	-	g12687	28	1,33E-19	438_BcBOT1	(related: CND5)_Reduced virulence	g12687	365	p450	845	p450	Aspergillus nidulans FGSC A4	GT34
g1269	scaffold15|size219375:41178-41628	516,839	280,108	-0,88373	0,00658668	yes	dash complex subunit dad4	451	5	3,09E-19	72,00%	C:cytoskeleton; P:cytoskeleton organization; C:nuclear chromosome; P:chromosome segregation; C:protein complex	-
g12690	scaffold947|size6210:1041-2758	104,533	43,2785	-1,27223	0,00023322	yes	hypothetical protein FOC1_g10011702	1718	5	5,41E-110	61,40%	-
g12691	scaffold947|size6210:2852-4382	75,0341	37,8896	-0,985746	0,00023322	yes	---NA---	1531	0			-
g12699	scaffold955|size5898:53-2256	94,8734	42,4022	-1,16186	0,00023322	yes	thymidylate synthase	2255	5	1,17E-166	80,20%	P:small molecule metabolic process; P:biological_process; F:methyltransferase activity; P:cellular nitrogen compound metabolic process; P:biosynthetic process	EC:2.1.1.45
g127	scaffold1|size448493:397360-398648	38,3532	80,6847	1,07295	0,00023322	yes	hypothetical protein FOTG_15713	1289	5	3,37E-115	72,20%	P:biological_process; F:hydrolase activity, acting on carbon-nitrogen (but not peptide) bonds	-
g12703	scaffold961|size6435:0-4751	2,19867	6,90267	1,65053	0,00023322	yes	---NA---	4750	0			-
g12704	scaffold961|size6435:4896-6335	3,28572	13,515	2,04028	0,00023322	yes	---NA---	1440	0			-
g12707	scaffold963|size5755:1554-3688	139,88	61,9744	-1,17444	0,00023322	yes	amidase family protein	2135	5	4,01E-62	65,60%	F:ligase activity; F:hydrolase activity, acting on carbon-nitrogen (but not peptide) bonds	EC:3.5.1.4
g12720	scaffold970|size5650:714-3044	14,253	41,0095	1,52469	0,00023322	yes	flavin-containing monooxygenase protein	2331	5	1,51E-108	62,80%	P:oxidation-reduction process; F:monooxygenase activity
g12721	scaffold970|size5650:3911-5219	143,818	64,8386	-1,14932	0,00023322	yes	zinc alcohol protein	1309	5	4,79E-91	63,20%	F:ion binding; F:oxidoreductase activity; P:biological_process	-	g12721	10	5,55E-07	2425_PKS2_Reduced	virulence
g12724	scaffold972|size5593:2990-3297	318,374	152,602	-1,06095	0,00023322	yes	---NA---	308	0			-
g12728	scaffold974|size5573:179-1668	6,2924	19,8166	1,65503	0,00023322	yes	alanine racemase protein	1667	4	3,47E-14	83,50%	F:DNA binding; F:nucleic acid binding transcription factor activity; P:cellular nitrogen compound metabolic process; P:biosynthetic process	-
g1273	scaffold15|size219375:50784-52907	36,1265	23,1465	-0,64226	0,0251738	yes	atp synthase regulation protein nca2	2124	5	0	76,80%	-
g12730	scaffold982|size5481:1579-2915	15,5478	33,714	1,11664	0,00101265	yes	camp-independent regulatory protein pac2	1337	5	1,47E-107	82,00%	-		g12730	3	1,53E-91	2400_Fgp2_Unaffected	pathogenicity
g12731	scaffold983|size5472:485-822	18,2405	35,0764	0,943353	0,0240609	yes	---NA---	823	0			-
g12732	scaffold983|size5472:1249-4388	25,3652	38,5705	0,604645	0,0358429	yes	---NA---	3140	0			-							g12732	1046	n/a	2077	Alpha_L_fucos	Streptococcus oralis Uo5	GH29
g12737	scaffold986|size5441:4524-5422	23,8463	5,05586	-2,23774	0,00023322	yes	glycoside hydrolase family 16 protein	899	5	2,13E-90	71,20%	P:carbohydrate metabolic process; F:hydrolase activity, acting on glycosyl bonds	-						g12737	299	n/a	NA	n/a	Thielavia terrestris NRRL 8126	GH16
g1274	scaffold15|size219375:54404-55543	132,691	46,4979	-1,51284	0,00023322	yes	methylsterol monooxygenase	1140	5	5,28E-137	92,60%	P:small molecule metabolic process; P:biosynthetic process; P:lipid metabolic process; F:ion binding; C:cellular_component; F:oxidoreductase activity; P:biological_process	EC:1.14.13.72
g12740	scaffold989|size5410:2421-4553	37,6693	14,9862	-1,32975	0,00023322	yes	sterol esterase tgl1 protein	2133	5	0	75,40%	F:molecular_function; P:lipid metabolic process	-	g12740	5	0	2027_TGL1-1_Unaffected	pathogenicity
g1275	scaffold15|size219375:55869-56552	50,7272	26,011	-0,963638	0,00844043	yes	pterin 4 alpha carbinolamine dehydratase	684	5	3,09E-31	73,80%	P:cofactor metabolic process; F:lyase activity; P:cellular nitrogen compound metabolic process; P:biosynthetic process	EC:4.2.1.96
g12755	scaffold1002|size5298:1256-3570	35,3605	14,0781	-1,32869	0,00023322	yes	hypothetical protein FOCG_17630	2315	5	2,60E-114	72,80%	P:biological_process; F:molecular_function	-
g12757	scaffold1004|size5295:853-2376	175,84	107,941	-0,704017	0,0155255	yes	snare protein	1524	5	2,24E-92	74,40%	C:cellular_component; P:vesicle-mediated transport	-	g12757	4	5,50E-73	2395_GzSYN1_Reduced	virulence
g12760	scaffold1005|size5280:1622-5280	43,2625	91,2514	1,07673	0,0011891	yes	gtp-binding protein 1	3659	5	0	79,80%	P:anatomical structure development; P:nucleobase-containing compound catabolic process; P:small molecule metabolic process; F:GTPase activity; F:ion binding	-
g12761	scaffold1006|size5279:424-2926	15,407	25,7086	0,738671	0,00985101	yes	hypothetical protein UCRPA7_3789	2503	5	1,45E-114	78,60%	F:molecular_function; P:biological_process; C:cellular_component
g12767	scaffold1010|size5205:2233-3294	165,652	506,332	1,61193	0,00023322	yes	plasma membrane protein pth11-like protein	1062	5	2,99E-103	62,00%	-		g12767	6	2,98E-10	441_BTP1_Reduced	virulence
g12769	scaffold1011|size5198:962-2313	30,1723	3,88039	-2,95895	0,00023322	yes	di-copper centre-containing protein	1352	5	9,59E-138	58,80%	F:ion binding; F:oxidoreductase activity; P:biological_process	-
g1277	scaffold15|size219375:60747-61850	99,8904	151,156	0,597619	0,0330882	yes	bzip transcription factor	1104	5	4,63E-35	59,20%	F:DNA binding; F:nucleic acid binding transcription factor activity; P:cellular nitrogen compound metabolic process; P:biosynthetic process	-	g1277	3	2,02E-22	1334_GzbZIP016_Reduced	virulence
g12777	scaffold1018|size5120:3067-4247	31,9373	57,3274	0,843984	0,0049	yes	homoisocitrate dehydrogenase	1181	5	1,18E-171	83,20%	F:molecular_function; P:biological_process; F:oxidoreductase activity; F:ion binding	-	g12777	4	2,00E-37	504_LEU2_Reduced	virulence
g12779	scaffold1020|size5104:1268-1773	22,9972	51,4423	1,1615	0,0017089	yes	---NA---	506	0			-
g1278	scaffold15|size219375:69760-71639	326,33	100,648	-1,69701	0,00023322	yes	hypothetical protein PFICI_05510	1880	5	0	76,00%	P:carbohydrate metabolic process; F:cation binding; F:catalytic activity							g1278	602	Alpha-amylase	600	Alpha-amylase	Bacillus sp. SAM1606	GH13
g12780	scaffold1020|size5104:1941-3748	32,146	59,3082	0,883595	0,00219353	yes	sexual development activator protein	1808	5	1,16E-85	68,20%	-		g12780	5	1,17E-52	2349_VE1	(VEA) (velvet)_Reduced virulence
g12785	scaffold1024|size5062:0-4783	14,8274	28,2616	0,93058	0,000830796	yes	osmolarity two-component system protein sln1 protein	4784	5	0	73,00%	P:biological_process; P:signal transduction; F:signal transducer activity; F:kinase activity	-	g12785	80	0	2200_MoSLN1_Loss	of pathogenicity	g12785	1495	HATPase_c|Response_reg	1350	Glyco_tranf_2_3|HisKA|HATPase_c|Response_reg	Bacteroides thetaiotaomicron VPI-5482	GT2
g12797	scaffold1036|size4886:559-1628	35,7844	496,666	3,79488	0,00023322	yes	adenosine deaminase	1070	5	8,61E-143	73,00%	F:ion binding; P:cellular nitrogen compound metabolic process; P:biosynthetic process; P:small molecule metabolic process; F:hydrolase activity, acting on carbon-nitrogen (but not peptide) bonds	EC:3.5.4.4
g12800	scaffold1039|size4864:129-2860	5,98394	12,6487	1,07982	0,00203318	yes	c6 zinc finger domain-containing protein	2859	5	3,35E-122	76,60%	F:nucleic acid binding transcription factor activity; P:cellular nitrogen compound metabolic process; P:biosynthetic process; C:nucleus; F:ion binding	-
g12802	scaffold1040|size4850:4240-4850	9,65779	26,4367	1,45278	0,00023322	yes	---NA---	611	0			-
g12803	scaffold1041|size4844:1588-4786	10,3983	22,417	1,10825	0,00023322	yes	hypothetical protein THITE_125668	3199	5	0	71,60%	F:molecular_function	-	g12803	4	7,36E-53	541_LIP1_Unaffected	pathogenicity	g12803	755	COesterase	628	COesterase|AChE_tetra	Homo sapiens	CE10
g12805	scaffold1043|size4812:2640-3472	6,07548	18,9541	1,64144	0,00023322	yes	---NA---	833	0			-
g12807	scaffold1044|size4803:1554-3345	58,9039	5,85887	-3,32967	0,00023322	yes	glycoside hydrolase family 47 protein	1792	5	0	65,20%	F:hydrolase activity, acting on glycosyl bonds; F:ion binding; C:cellular_component	EC:3.2.1.113	g12807	6	1,94E-63	2488_Man1_Unaffected	pathogenicity	g12807	572	Glyco_hydro_47	618	Glyco_hydro_47	Myceliophthora thermophila ATCC 42464	GH47
g12809	scaffold1045|size4798:2053-3041	13,235	6,98548	-0,921927	0,017894	yes	hypothetical protein FOWG_17929	989	2	1,91E-27	47,00%	-
g1281	scaffold15|size219375:78793-81354	20,3715	10,7269	-0,92532	0,00386445	yes	dolichyl-phosphate beta-glucosyltransferase protein	2562	5	0	82,20%	F:transferase activity, transferring glycosyl groups	-						g1281	556	Glycos_transf_2	337	Glycos_transf_2	Yarrowia lipolytica CLIB122 CLIB99	GT2
g12814	scaffold1050|size4681:134-3928	19,5953	29,6587	0,597949	0,0367476	yes	ran-binding protein	3929	5	4,49E-73	56,80%	F:enzyme binding	-
g12816	scaffold1052|size4666:1412-4521	6,95479	17,0929	1,29732	0,00023322	yes	pre-mrna-splicing factor 38b protein	3110	5	4,82E-17	72,20%	F:ion binding	-
g1282	scaffold15|size219375:82549-84053	140,143	82,8409	-0,758485	0,0101018	yes	squalene monooxygenase	1505	5	0	77,80%	F:oxidoreductase activity; F:ion binding; C:cellular_component; P:biological_process	EC:1.14.13.132	g1282	6	3,02E-128	825_SE_Resistant	to chemical
g12820	scaffold1054|size4639:828-3662	22,8421	43,181	0,918698	0,000830796	yes	transcription factor protein	2835	5	0	67,00%	-
g12821	scaffold1055|size4636:321-2137	21,8225	11,1529	-0,968397	0,0152791	yes	hypothetical protein UCRPA7_4872	1817	3	1,52E-18	84,67%	F:molecular_function; P:biological_process; C:cellular_component
g12822	scaffold1058|size4627:1499-4447	65,4046	131,971	1,01276	0,00101265	yes	agc yank protein kinase protein	3129	5	8,33E-120	67,60%	P:cellular protein modification process; F:ion binding; F:kinase activity	EC:2.7.11	g12822	224	1,83E-152	1242_FGSG_02838_Unaffected	pathogenicity	g12822	781	Pkinase_Tyr	729	Pkinase	Neospora caninum Liverpool	CBM20
g12825	scaffold1061|size4575:3723-4575	28,322	105,429	1,89628	0,00023322	yes	---NA---	851	0			-		g12825	3	1,46E-05	2192_MoRgs1_Mixed	outcome
g12826	scaffold1062|size4573:204-2764	7,48527	15,3055	1,03193	0,00219353	yes	serine threonine protein kinase	2561	5	5,58E-46	45,80%	P:cellular protein modification process; F:ion binding; F:kinase activity	EC:2.7.11	g12826	209	7,71E-24	1263_FGSG_04770_Unaffected	pathogenicity	g12826	635	Pkinase	624	Pkinase	Frankia alni ACN14a	CBM13
g12830	scaffold1066|size4536:718-3362	89,7562	276,394	1,62264	0,00023322	yes	potassium uptake protein	2645	5	0	78,00%	F:transmembrane transporter activity; P:transmembrane transport; C:cellular_component	-
g12834	scaffold1068|size4503:704-2204	4,67821	22,7483	2,28173	0,00023322	yes	hypothetical protein PV09_09738	1501	1	2,38E-16	80,00%	-		g12834	207	1,78E-11	1257_FGSG_13509_Unaffected	pathogenicity
g12835	scaffold1068|size4503:3027-3577	2,88566	23,4003	3,01955	0,00023322	yes	---NA---	551	0			-
g12837	scaffold1069|size4499:2341-4051	86,7906	251,06	1,53242	0,00023322	yes	cytochrome p450	1711	5	0	82,80%	P:biological_process; F:oxidoreductase activity; F:ion binding; F:molecular_function	EC:1.14.14.1	g12837	12	4,99E-12	438_BcBOT1	(related: CND5)_Reduced virulence
g12838	scaffold1070|size4484:154-404	116,868	64,9216	-0,848114	0,038771	yes	---NA---	251	0			-
g12840	scaffold1070|size4484:3802-4421	1,24301	20,6593	4,05488	0,00023322	yes	---NA---	620	0			-
g12849	scaffold1076|size4464:1062-3488	3,33223	8,82183	1,40459	0,00023322	yes	camk protein kinase	2427	5	1,90E-40	49,80%	F:molecular_function	-	g12849	213	1,42E-24	1257_FGSG_13509_Unaffected	pathogenicity	g12849	727	Pkinase|Pkinase_Tyr	729	Pkinase	Neospora caninum Liverpool	CBM20
g12856	scaffold1083|size4323:711-4224	8,30821	12,7547	0,618418	0,0424854	yes	hypothetical protein THITE_2113714	3514	5	0	67,20%	-
g1286	scaffold15|size219375:93555-95696	235,894	92,5925	-1,34917	0,00023322	yes	wd domain-containing protein	2142	5	4,60E-112	49,80%	-		g1286	58	2,38E-06	2601_Asc1_Mixed	outcome
g12867	scaffold1100|size4095:1850-3809	19,3109	37,2045	0,94606	0,0011891	yes	alpha-ketoglutarate-dependent sulfonate dioxygenase protein	1960	5	0	69,20%	P:oxidation-reduction process; F:dioxygenase activity
g12868	scaffold1101|size4090:38-3565	14,5248	24,317	0,743445	0,013137	yes	mitochondrial carnitine carrier protein	3564	5	2,09E-139	78,00%	P:transmembrane transport; C:cellular_component	-
g12873	scaffold1108|size4038:3212-4026	63,3909	24,8166	-1,35297	0,00023322	yes	hypothetical protein UCRPA7_2411	815	5	1,03E-24	51,20%	-
g12874	scaffold1109|size4037:1648-3364	20,7167	51,7497	1,32076	0,00023322	yes	hypothetical protein CSUB01_11443	1717	5	1,41E-51	46,80%	C:cell wall; P:cell wall modification; F:hydrolase activity; P:metabolic process; F:aspartyl esterase activity; F:pectinesterase activity
g12875	scaffold1114|size4010:1709-3570	20,3631	66,1125	1,69897	0,00023322	yes	abc1 family protein	1862	5	1,50E-127	81,20%	P:biological_process; F:kinase activity	-
g12876	scaffold1117|size3929:627-2193	8,18277	27,6549	1,75688	0,00023322	yes	---NA---	1567	0			-
g1288	scaffold15|size219375:102976-104025	70,1334	41,6017	-0,753458	0,0123056	yes	yip1 domain-containing protein	1050	5	1,63E-96	86,60%	C:cell; P:vesicle-mediated transport; P:transport; C:cellular_component; C:endoplasmic reticulum; F:enzyme binding	-
g12882	scaffold1122|size3864:1407-3852	1266,93	564,277	-1,16686	0,021273	yes	gpi-anchored cell wall organization protein ecm33 protein	2446	5	2,12E-81	63,20%	-
g12884	scaffold1125|size3844:1049-2295	8,13239	36,6619	2,17253	0,00023322	yes	low quality protein: transcriptional activator myb	1247	5	2,71E-10	45,20%	F:molecular_function; F:DNA binding	-	g12884	11	2,60E-10	1541_GzFlbD_Unaffected	pathogenicity
g12885	scaffold1129|size3822:311-3822	22,0421	33,0343	0,583703	0,0374991	yes	importin-beta domain-containing protein	3512	5	0	90,20%	F:enzyme binding; P:transport; C:nucleus	-
g12888	scaffold1138|size3777:1788-3515	18,3662	29,5	0,683664	0,028604	yes	fad dependent oxidoreductase	1728	5	9,07E-112	71,00%	P:biological_process; F:oxidoreductase activity	-
g1289	scaffold15|size219375:104034-104490	76,0757	36,6781	-1,05252	0,0051896	yes	yip1 domain-containing protein	457	5	1,26E-42	95,60%	C:cellular_component	-
g12892	scaffold1150|size3648:0-501	26,3342	57,2684	1,1208	0,00219353	yes	restriction endonuclease subunit m	502	1	2,08E-08	60,00%	F:N-methyltransferase activity; P:DNA methylation; F:methyltransferase activity; P:methylation; F:DNA binding
g12894	scaffold1150|size3648:3376-3648	57,2044	100,853	0,818061	0,0337781	yes	---NA---	271	0			-
g12895	scaffold1151|size3637:0-151	1067,23	472,329	-1,17601	0,00645515	yes	---NA---	152	0			-
g12897	scaffold1154|size3616:0-2706	33,2241	61,5214	0,888861	0,000639414	yes	lem3 cdc50 family protein	2705	5	2,18E-71	62,80%	C:cellular_component	-
g1290	scaffold15|size219375:104803-105657	172,526	101,914	-0,759469	0,0051896	yes	nadh-ubiquinone oxidoreductase kda subunit protein	855	5	8,93E-61	68,20%	C:mitochondrion; F:oxidoreductase activity; P:generation of precursor metabolites and energy	-
g12902	scaffold1161|size3528:553-2664	4,39645	9,08602	1,04731	0,00590868	yes	myb dna-binding domain-containing protein	2112	5	6,98E-80	69,80%	F:DNA binding; F:molecular_function	-	g12902	5	3,36E-71	1543_GzMyb007_Unaffected	pathogenicity
g12903	scaffold1162|size3509:1338-3413	230,852	473,744	1,03714	0,00358231	yes	endoribonuclease l-psp	2076	5	5,67E-28	66,00%	F:molecular_function	-
g12904	scaffold1163|size3506:512-1903	32,4436	57,2779	0,820047	0,00547879	yes	---NA---	1392	0			-
g12906	scaffold1170|size3437:2001-2851	46,5223	388,015	3,06012	0,00023322	yes	mitochondrial hypoxia responsive domain-containing protein	851	5	2,72E-103	73,80%	C:cellular_component; P:anatomical structure development	-
g12908	scaffold1174|size3410:1906-2595	144,161	95,014	-0,601471	0,0364559	yes	---NA---	690	0			-
g12912	scaffold1182|size3385:1020-2447	140,829	72,7522	-0,952879	0,000444013	yes	bsd domain-containing protein	1428	5	1,01E-144	72,20%	-
g12920	scaffold1199|size3262:196-1865	30,8258	47,8724	0,635055	0,0239463	yes	acetoacetate- ligase	1670	5	3,75E-177	70,00%	P:lipid metabolic process; F:ligase activity	EC:6.2.1.16
g12921	scaffold1200|size3253:549-1340	35,4202	59,1168	0,738996	0,0190808	yes	---NA---	1341	0			-
g12924	scaffold1201|size3247:2222-3150	13,0216	36,1983	1,47502	0,00023322	yes	acetyltransferase	929	5	2,00E-63	68,00%	F:molecular_function	-
g12932	scaffold1223|size3094:473-2597	7,41616	54,2773	2,87161	0,00023322	yes	nad dependent epimerase dehydratase family protein	2125	5	2,26E-92	64,20%	P:biological_process; F:molecular_function	-
g12934	scaffold1230|size3050:215-2095	21,0153	39,4267	0,907736	0,00203318	yes	c6 zinc finger domain-containing protein	2096	5	1,71E-09	84,00%	C:nucleus; F:nucleic acid binding transcription factor activity; F:ion binding; P:cellular nitrogen compound metabolic process; P:biosynthetic process	-	g12934	158	2,36E-14	1771_GzZC086_Unaffected	pathogenicity
g12935	scaffold1235|size3027:378-2920	12,1504	4,78861	-1,34333	0,00136865	yes	---NA---	2650	0			-
g12944	scaffold1262|size2859:80-1825	75,8894	167,962	1,14617	0,00023322	yes	dna lyase	1824	5	6,12E-144	66,60%	F:nuclease activity; P:cellular nitrogen compound metabolic process; F:DNA binding; C:intracellular; F:lyase activity; P:response to stress; P:DNA metabolic process	-
g12947	scaffold1270|size2826:178-2709	24,2597	38,7978	0,677413	0,0148218	yes	protein kinase snf1 protein	2532	5	0	93,00%	P:cellular protein modification process; F:ion binding; F:kinase activity	EC:2.7.11	g12947	230	0	1197_(Snf1)_Reduced	virulence	g12947	748	Pkinase|Pkinase_Tyr|UBA_2	729	Pkinase	Neospora caninum Liverpool	CBM20
g12952	scaffold1278|size2791:382-2309	207,734	123,136	-0,754485	0,0203729	yes	serine carboxypeptidase s28 protein	1928	5	0	78,80%	F:peptidase activity; P:biological_process	-
g12953	scaffold1279|size2773:705-1868	109,953	170,69	0,634486	0,0328094	yes	---NA---	1869	0			-
g12956	scaffold1285|size2734:517-2124	26,7856	16,0631	-0,73771	0,0166932	yes	hypothetical protein FOMG_11198	1608	5	4,41E-160	79,00%	P:cell cycle; F:ion binding	-	g12956	10	8,01E-16	2244_03-Sep_Unaffected	pathogenicity
g12958	scaffold1286|size2732:1128-2590	16,7812	26,1657	0,640829	0,0425901	yes	---NA---	1463	0			-
g1296	scaffold15|size219375:122130-124522	53,4312	24,5357	-1,1228	0,000444013	yes	hypothetical protein UCRPA7_7927	2393	5	3,92E-46	54,40%	-
g12966	scaffold1311|size2609:191-1515	49,4114	80,9121	0,711513	0,0115763	yes	---NA---	1325	0			-
g12967	scaffold1326|size2557:0-867	112,05	31,9641	-1,80962	0,00023322	yes	formate dehydrogenase protein	868	5	1,00E-86	61,20%	-
g12984	scaffold1380|size2357:659-1640	132,085	37,6333	-1,81139	0,00023322	yes	thiamin pyrophosphokinase-related protein	982	5	2,16E-79	63,00%	F:molecular_function; F:kinase activity; P:biological_process	-
g12986	scaffold1381|size2349:1415-2253	41,1106	24,3255	-0,757043	0,0230681	yes	pre-mrna-splicing factor isy1 protein	839	5	6,69E-114	83,20%	-
g12987	scaffold1384|size2340:466-1814	29,9917	10,556	-1,50651	0,00023322	yes	hypothetical protein UCRPA7_746	1349	5	4,67E-93	66,80%	C:nucleus	-
g12988	scaffold1388|size2321:69-2219	47,4809	177,542	1,90274	0,00023322	yes	aminotransferase class i and ii protein	2220	5	0	89,00%	F:ion binding; P:biosynthetic process; F:molecular_function	-
g12990	scaffold1405|size2250:1123-1508	67,0828	7,57609	-3,14642	0,00023322	yes	dna helicase pif1 atp-dependent	386	5	2,16E-24	59,80%	F:helicase activity; F:ATP binding; P:DNA repair; P:DNA duplex unwinding; F:DNA helicase activity; P:telomere maintenance
g12994	scaffold1438|size2175:1005-2076	22,6771	73,1734	1,69008	0,00023322	yes	cytochrome p450 alkane hydroxylase protein	1072	5	7,54E-90	76,20%	F:molecular_function; F:oxidoreductase activity; F:ion binding; P:biological_process	-	g12994	5	1,83E-28	2357_CYP52X1_Reduced	virulence
g12995	scaffold1440|size2174:0-2122	5,11665	10,5159	1,0393	0,00282471	yes	---NA---	2121	0			-
g12996	scaffold1443|size2170:40-1668	6,06445	13,1902	1,12102	0,00460308	yes	c2h2 zinc finger protein	1667	5	2,88E-19	67,20%	C:cytoplasm; C:cellular_component		g12996	2	1,72E-16	1398_GzC2H061_Unaffected	pathogenicity
g12997	scaffold1467|size2097:162-1270	31,1635	13,838	-1,17122	0,000444013	yes	---NA---	1109	0			-
g13	scaffold1|size448493:37187-41461	3,00283	12,2045	2,02302	0,00023322	yes	ankyrin repeat protein	4275	5	0	61,60%	C:membrane; P:transmembrane transport; P:metal ion transport; F:metal ion transmembrane transporter activity							g13	1172	n/a	1732	Osmo_MPGsynth|Ank_2|Ank_2	Magnaporthe grisea 70-15	GT55
g1300	scaffold15|size219375:134436-138620	23,1151	54,6544	1,2415	0,00023322	yes	hypothetical protein UCRPA7_7881	4185	5	4,01E-105	45,00%	-
g13001	scaffold1496|size1992:17-889	12,9556	71,7039	2,46848	0,00023322	yes	amidohydrolase family protein	888	5	1,09E-30	66,60%	F:hydrolase activity, acting on carbon-nitrogen (but not peptide) bonds	-
g13002	scaffold1512|size1955:39-1516	4,16762	8,55429	1,03742	0,0109727	yes	gpi-anchor transamidase precursor protein	1515	5	7,75E-17	57,00%	P:proteolysis; F:cysteine-type endopeptidase activity
g13003	scaffold1515|size1946:136-1301	4,81295	10,0278	1,05901	0,00672374	yes	pap 25a associated domain family	1166	5	2,62E-52	62,60%	F:nucleotidyltransferase activity	-
g13004	scaffold1515|size1946:1324-1946	5,70797	13,0034	1,18784	0,00658668	yes	---NA---	623	0			-
g13006	scaffold1523|size1932:0-957	60,0532	182,273	1,60179	0,00023322	yes	---NA---	958	0			-
g13007	scaffold1523|size1932:986-1932	82,9064	225,154	1,44136	0,00023322	yes	s-adenosyl-methionine-sterol-c- methyltransferase	945	5	5,69E-108	80,60%	P:biological_process; F:methyltransferase activity	-						g13007	315	Ubie_methyltran|Methyltransf_31|Methyltransf_18|Methyltransf_11	1754	Methyltransf_31|Glyco_tran_WbsX|Glycos_transf_1|Glycos_transf_2	Burkholderia pseudomallei NAU33A4	GT2|GT4
g13008	scaffold1530|size1920:189-1579	67,4794	465,07	2,78493	0,00023322	yes	glutathione-dependent formaldehyde-activating enzyme	1578	5	2,67E-24	80,60%	P:biological_process; F:lyase activity	-
g1301	scaffold15|size219375:139203-139678	115,234	25,3754	-2,18306	0,00023322	yes	---NA---	476	0			-
g13014	scaffold1557|size1878:356-1689	17,0594	29,5168	0,790974	0,0106162	yes	mitochondrial distribution and morphology protein 34	1690	5	9,13E-178	73,00%	C:endoplasmic reticulum; C:protein complex; C:mitochondrion; P:mitochondrion organization	-
g13016	scaffold1562|size1871:799-1447	120,836	43,1246	-1,48646	0,00023322	yes	unnamed protein product	649	5	5,32E-78	83,20%	-
g13019	scaffold1573|size1850:0-1709	33,6827	55,2856	0,714897	0,0120653	yes	urease protein	1710	5	9,49E-90	84,20%	F:hydrolase activity, acting on carbon-nitrogen (but not peptide) bonds; P:small molecule metabolic process; P:catabolic process; F:ion binding; P:nitrogen cycle metabolic process; P:cellular nitrogen compound metabolic process	EC:3.5.1.5	g13019	3	7,29E-64	194_URE1_Reduced	virulence
g1302	scaffold15|size219375:140326-144168	14,7278	22,5078	0,611887	0,0301966	yes	conserved hypothetical protein	3843	5	0	81,80%	C:cellular_component; F:transmembrane transporter activity; P:transport; P:transmembrane transport	-	g1302	3	3,86E-15	2094_Yvc1_Mixed	outcome
g13023	scaffold1589|size1828:0-1153	26,8629	42,3922	0,658188	0,0281668	yes	ubiquitin carboxyl-terminal hydrolase 16	1152	5	1,38E-84	61,20%	P:catabolic process; F:peptidase activity; F:molecular_function	EC:3.1.2.15; EC:3.4
g13025	scaffold1602|size1796:258-1331	20,7147	49,2279	1,24882	0,00023322	yes	hypothetical protein GLRG_05230	1332	5	1,96E-48	64,80%	P:cellular nitrogen compound metabolic process; F:molecular_function	-
g13026	scaffold1609|size1789:268-1779	9,99031	22,7169	1,18516	0,0011891	yes	hypothetical protein THITE_2109149, partial	1780	5	2,51E-59	56,60%	F:ion binding; F:DNA binding	-	g13026	1	7,78E-36	1680_GzMIZ002_Unaffected	pathogenicity
g13028	scaffold1618|size1772:662-1772	1,86527	6,39234	1,77696	0,00023322	yes	---NA---	1111	0			-
g1303	scaffold15|size219375:147242-154162	10,3672	17,9817	0,794501	0,00415542	yes	bifunctional pyrimidine biosynthesis protein	6921	5	0	88,00%	F:hydrolase activity, acting on carbon-nitrogen (but not peptide) bonds; F:ion binding; P:cellular amino acid metabolic process; P:catabolic process; F:molecular_function; P:cellular nitrogen compound metabolic process; P:biosynthetic process; P:small molecule metabolic process	EC:2.1.3.2
g13035	scaffold1675|size1702:0-870	5,85782	16,1078	1,45933	0,000444013	yes	---NA---	869	0			-
g13036	scaffold1675|size1702:1083-1456	4,81967	18,6903	1,95528	0,00023322	yes	---NA---	374	0			-
g13039	scaffold1737|size1605:170-1149	89,5305	202,478	1,17731	0,00023322	yes	pyruvate dehydrogenase kinase protein	1150	5	0	90,20%	F:molecular_function; F:ion binding; P:biological_process	-	g13039	11	2,98E-158	1289_FGSG_04416_Unaffected	pathogenicity
g1304	scaffold15|size219375:157364-159051	12,3906	261,992	4,4022	0,00023322	yes	arrestin protein	1688	5	1,83E-99	68,60%	-
g13042	scaffold1760|size1577:50-1394	45,764	30,3531	-0,592369	0,0437897	yes	squalene synthetase	1345	5	2,27E-168	86,80%	C:endoplasmic reticulum; F:transferase activity, transferring alkyl or aryl (other than methyl) groups; F:oxidoreductase activity; P:biosynthetic process; P:lipid metabolic process; C:cellular_component; P:small molecule metabolic process; P:biological_process	EC:2.5.1.21
g13050	scaffold1836|size1480:235-1353	127,162	70,1691	-0,857761	0,00342878	yes	n-acetyltransferase ats1 protein	1119	5	1,28E-52	72,40%	F:transferase activity, transferring acyl groups	EC:2.3.1
g13052	scaffold1848|size1462:0-1322	8,31236	213,14	4,6804	0,00023322	yes	pyridoxal reductase	1321	5	3,61E-76	58,20%	-
g13059	scaffold1920|size1366:36-1246	31,2139	98,1559	1,65288	0,00023322	yes	1-acyl-sn-glycerol-3-phosphate acyltransferase 2 protein	1245	5	7,82E-89	90,40%	P:biological_process; F:transferase activity, transferring acyl groups	-
g13067	scaffold1968|size1305:117-1305	14,8968	67,6469	2,18302	0,00023322	yes	cytochrome p450	1304	5	4,56E-65	59,60%	F:metal ion binding; P:oxidation-reduction process; F:oxidoreductase activity, acting on paired donors, with incorporation or reduction of molecular oxygen; F:heme binding; F:oxidoreductase activity; F:iron ion binding; F:monooxygenase activity		g13067	3	1,03E-58	438_BcBOT1	(related: CND5)_Reduced virulence
g13071	scaffold1990|size1275:0-1216	2,89859	8,8036	1,60274	0,00023322	yes	myb-like dna-binding protein	1215	5	2,41E-18	79,80%	C:nucleus; F:DNA binding; F:molecular_function	-	g13071	4	1,57E-06	1538_GzMyb002_Reduced	virulence
g13073	scaffold2016|size1258:38-839	5,36015	16,6811	1,63787	0,00023322	yes	---NA---	840	0			-
g13074	scaffold2019|size1257:301-557	246,472	933,62	1,92141	0,00023322	yes	hypothetical protein UCRPA7_6151	257	3	9,59E-12	62,33%	-
g13075	scaffold2022|size1252:0-1252	12,7437	21,8499	0,777841	0,0264549	yes	palb protein	1251	5	4,20E-124	69,20%	C:intracellular; P:biological_process; F:peptidase activity	-
g13080	scaffold2071|size1198:0-982	3,95622	13,1803	1,73619	0,00023322	yes	het domain-containing protein	981	5	2,03E-66	48,80%	-
g13081	scaffold2073|size1188:243-1188	4,14279	13,2381	1,67603	0,00023322	yes	leucine rich repeat domain-containing protein	944	5	4,20E-111	75,00%	-
g13082	scaffold2075|size1184:109-1184	2,04098	8,56513	2,06921	0,00023322	yes	hypothetical protein PFICI_02826	1183	5	5,67E-64	69,20%	P:regulation of transcription, DNA-templated; P:transcription from RNA polymerase II promoter; F:sequence-specific DNA binding RNA polymerase II transcription factor activity; F:zinc ion binding; P:regulation of transcription from RNA polymerase II promoter; C:nucleus		g13082	5	1,36E-49	1770_GzZC085_Unaffected	pathogenicity
g13083	scaffold2077|size1181:35-981	133,59	459,04	1,7808	0,00023322	yes	nadph-dependent 1-acyldihydroxyacetone phosphate reductase protein	947	5	6,36E-68	64,60%	P:biological_process; F:oxidoreductase activity	-	g13083	13	2,62E-06	2247_Sch1_Unaffected	pathogenicity
g13090	scaffold2113|size1133:67-1133	13,0618	26,8185	1,03787	0,00342878	yes	pathway-specific nitrogen regulator	1132	5	2,08E-143	74,00%	P:cellular nitrogen compound metabolic process; P:biosynthetic process; F:ion binding; F:nucleic acid binding transcription factor activity; F:DNA binding; C:nucleus	-	g13090	65	6,77E-110	1960_GzZC275_Unaffected	pathogenicity
g13098	scaffold2132|size1116:273-1007	27,5094	69,2908	1,33274	0,00023322	yes	---NA---	1115	0			-
g131	scaffold1|size448493:406798-410695	32,4987	16,6295	-0,966637	0,00101265	yes	ras guanyl-nucleotide exchange factor protein	3898	5	4,44E-73	74,40%	-
g1310	scaffold15|size219375:179693-184589	27,4331	119,764	2,1262	0,00023322	yes	abc multidrug transporter	4897	5	0	72,60%	P:transmembrane transport; C:cellular_component; F:ATPase activity; F:transmembrane transporter activity; P:nucleobase-containing compound catabolic process; P:small molecule metabolic process; F:ion binding	-	g1310	51	3,11E-105	267_MLT1_Reduced	virulence
g13100	scaffold2139|size1111:60-811	251,832	84,0018	-1,58397	0,00023322	yes	---NA---	812	0			-
g13106	scaffold2176|size1083:7-668	15,447	30,8288	0,996951	0,00699773	yes	mitogen-activated protein kinase maf1 protein	662	5	9,01E-81	89,20%	P:cellular nitrogen compound metabolic process; P:biosynthetic process; F:kinase activity; P:biological_process; C:nucleus	-
g13108	scaffold2190|size1073:100-530	28,8679	83,3031	1,52891	0,00023322	yes	pyruvate dehydrogenase kinase	529	5	9,09E-24	73,20%	P:biological_process; F:ion binding; F:molecular_function	-	g13108	5	2,98E-35	1289_FGSG_04416_Unaffected	pathogenicity
g1311	scaffold15|size219375:186222-187795	211,787	77,0179	-1,45935	0,00023322	yes	glucan -beta-glucosidase	1574	5	4,00E-108	77,60%	F:molecular_function; P:carbohydrate metabolic process	-	g1311	4	1,02E-16	61_BGL2_Reduced	virulence	g1311	484	n/a	NA	n/a	Aspergillus oryzae RIB40	GH17
g13121	scaffold2355|size918:0-599	23,2549	38,7441	0,736445	0,0400747	yes	mitogen-activated protein kinase maf1 protein	600	5	1,84E-44	63,00%	P:cellular nitrogen compound metabolic process; P:biosynthetic process; F:kinase activity; P:biological_process; C:nucleus	-
g1313	scaffold15|size219375:195021-196336	60,8569	115,297	0,921859	0,000830796	yes	zip zinc transporter	1316	5	2,29E-170	77,40%	P:transport; C:cellular_component; F:transmembrane transporter activity; P:transmembrane transport	-
g13132	scaffold2412|size871:0-698	9,12008	29,8075	1,70856	0,000444013	yes	glycerol kinase-like protein	699	5	1,97E-23	86,60%	P:carbohydrate metabolic process; P:biological_process; F:kinase activity	EC:2.7.1.30
g13143	scaffold2485|size813:0-813	6,7999	14,0084	1,0427	0,0160968	yes	---NA---	812	0			-
g13144	scaffold2487|size809:10-398	8,39449	21,9741	1,38829	0,00136865	yes	miz zinc finger domain containing protein	397	5	2,42E-09	55,60%	F:zinc ion binding		g13144	7	8,35E-07	1680_GzMIZ002_Unaffected	pathogenicity
g13149	scaffold2521|size786:31-770	17,2866	30,0396	0,797214	0,0479075	yes	palb protein	769	5	1,03E-22	63,00%	P:proteolysis; F:calcium-dependent cysteine-type endopeptidase activity; C:intracellular
g13154	scaffold2541|size777:228-364	145,172	502,64	1,79176	0,00547879	yes	---NA---	365	0			-
g13155	scaffold2542|size777:9-254	141,344	234,475	0,730217	0,0419369	yes	protein vts1 protein	253	5	7,09E-35	78,00%	P:transport; F:RNA binding; C:cytoplasm; F:molecular_function	-
g13159	scaffold2567|size765:41-638	79,5036	134,561	0,759167	0,00767093	yes	---NA---	637	0			-
g13165	scaffold2612|size733:0-590	12,7491	29,6341	1,21686	0,00219353	yes	cytochrome p450	732	5	2,15E-69	70,60%	F:oxidoreductase activity; F:ion binding	-
g13166	scaffold2614|size732:22-621	11,2051	20,1478	0,846465	0,0329135	yes	---NA---	731	0			C:plasma membrane; P:cell adhesion	-	g13166	4	5,89E-19	1960_GzZC275_Unaffected	pathogenicity
g13169	scaffold2646|size713:262-713	139,453	297,07	1,09102	0,00023322	yes	s-adenosyl-methionine-sterol-c- methyltransferase	452	5	4,42E-71	85,80%	F:methyltransferase activity; P:biological_process	EC:2.1.1.41
g13170	scaffold2656|size708:319-708	200,759	91,8427	-1,12822	0,00023322	yes	related to gnat family	390	5	2,34E-38	74,40%	F:transferase activity, transferring acyl groups	EC:2.3.1
g13171	scaffold2660|size707:31-569	75,6515	119,795	0,663131	0,0376512	yes	protein phosphatase 2c isoform variant	539	5	8,70E-33	52,00%	P:cellular protein modification process; F:ion binding; F:phosphatase activity	-
g13175	scaffold2703|size684:101-599	15,4785	28,1916	0,865006	0,0376512	yes	cell division control protein	582	5	3,75E-47	64,80%	P:cell division	-
g13178	scaffold2764|size657:275-542	23,0067	50,2197	1,1262	0,0109727	yes	mitochondrial distribution and morphology protein 34	541	5	3,78E-50	93,60%	C:endoplasmic reticulum; C:protein complex; C:mitochondrion; P:mitochondrion organization	-
g13180	scaffold2796|size642:92-587	25,8995	14,5429	-0,832606	0,0417666	yes	orf21 protein	588	5	4,54E-21	54,80%	-
g13184	scaffold2822|size630:0-630	303,646	150,996	-1,00788	0,00023322	yes	peptidase family m1 protein	629	5	1,88E-60	70,60%	F:peptidase activity; P:biological_process; F:ion binding	EC:3.4.11
g13185	scaffold2828|size628:22-519	48,2911	83,7842	0,79492	0,016326	yes	urease protein	518	5	2,54E-60	71,80%	P:nitrogen cycle metabolic process; P:cellular nitrogen compound metabolic process; P:catabolic process; P:small molecule metabolic process; F:hydrolase activity, acting on carbon-nitrogen (but not peptide) bonds; F:ion binding	EC:3.5.1.5	g13185	2	4,44E-42	194_URE1_Reduced	virulence
g1319	scaffold15|size219375:207199-207854	72,4889	27,6495	-1,39051	0,00023322	yes	kinetochore protein spc24	656	5	2,74E-85	78,60%	-
g13190	scaffold2920|size591:22-494	308,515	491,523	0,671918	0,0162047	yes	urea active transporter protein	473	5	6,00E-21	82,40%	P:transmembrane transport; C:cellular_component; F:molecular_function	-
g13195	scaffold3006|size558:74-549	9,28776	23,0282	1,31	0,00153972	yes	miz zinc finger domain containing protein	476	5	3,74E-19	55,20%	F:zinc ion binding		g13195	13	9,31E-09	1680_GzMIZ002_Unaffected	pathogenicity
g13196	scaffold3019|size555:0-542	16,7921	33,0755	0,977986	0,0115763	yes	lmbr1 domain-containing protein	554	5	1,24E-20	72,60%	-
g13197	scaffold3065|size542:0-367	6,16193	12,4806	1,01823	0,0373371	yes	---NA---	368	0			-
g13198	scaffold3096|size533:0-510	7,13681	13,5626	0,926286	0,0367476	yes	histone-lysine n- h3 lysine-36 specific	511	5	4,15E-17	76,80%	C:nucleus; F:DNA binding; P:chromosome organization; P:cellular protein modification process; F:methyltransferase activity; C:chromosome; P:cellular nitrogen compound metabolic process; P:biosynthetic process	-
g13201	scaffold3133|size523:0-496	11,5275	20,576	0,83588	0,0402778	yes	---NA---	497	0			-
g13202	scaffold3139|size522:0-522	89,6681	147,888	0,72184	0,0137597	yes	nitrilase and fragile histidine triad fusion protein hit protein	521	5	4,10E-49	67,80%	P:biological_process; F:hydrolase activity, acting on carbon-nitrogen (but not peptide) bonds	-
g1324	scaffold15|size219375:213922-218194	26,2414	39,6995	0,597278	0,0410378	yes	---NA---	4273	0			-		g1324	3	2,15E-06	2185_PIC1_Unaffected	pathogenicity
g1330	scaffold16|size215391:21757-22235	51,2641	16,8698	-1,6035	0,00023322	yes	galactose-proton symport	479	5	1,09E-44	66,80%	P:biological_process; F:methyltransferase activity	-
g1334	scaffold16|size215391:34958-35620	294,791	2,47413	-6,89663	0,00023322	yes	---NA---	663	0			-
g1340	scaffold16|size215391:61546-63959	11,9129	52,3799	2,13649	0,00023322	yes	26s proteasome regulatory subunit-like protein	2414	5	5,17E-159	65,60%	F:ion binding; F:molecular_function	-	g1340	65	1,36E-95	1367_GzC2H028_Unaffected	pathogenicity
g1341	scaffold16|size215391:66501-71390	5,14265	47,3323	3,20224	0,00023322	yes	pentafunctional arom polypeptide protein	4890	5	0	83,80%	F:lyase activity; F:kinase activity; P:biological_process; F:transferase activity, transferring alkyl or aryl (other than methyl) groups; F:ion binding; P:biosynthetic process; P:small molecule metabolic process; F:oxidoreductase activity; C:cytoplasm; P:cellular amino acid metabolic process	EC:4.2.3.4; EC:2.5.1.19; EC:4.2.1.10; EC:1.1.1.25; EC:2.7.1.71; EC:1.1.1.282
g1343	scaffold16|size215391:77707-78812	170,083	91,6592	-0,891884	0,000444013	yes	cytochrome c oxidase-like protein	1106	5	5,40E-91	90,20%	F:ion binding	-
g1344	scaffold16|size215391:79693-82091	15,8164	72,5209	2,19698	0,00023322	yes	hypothetical protein FOQG_16775	2399	5	0	74,00%	F:kinase activity; P:cellular protein modification process; F:ion binding	EC:2.7.10	g1344	96	1,81E-12	1284_FGSG_13509_Unaffected	pathogenicity
g1345	scaffold16|size215391:83231-84959	65,8838	35,1347	-0,90703	0,00136865	yes	amine oxidase	1729	5	0	80,20%	F:oxidoreductase activity; P:biological_process	-
g1353	scaffold16|size215391:105040-106226	93,2009	355,855	1,93287	0,00023322	yes	ornithine carbamoyltransferase	1187	5	6,42E-135	88,20%	F:ion binding; P:cellular amino acid metabolic process; F:molecular_function	-
g1354	scaffold16|size215391:106439-107462	164,223	527,615	1,68383	0,00023322	yes	acetolactate synthase small subunit	1024	5	8,33E-134	82,80%	P:biosynthetic process; P:cellular amino acid metabolic process; F:ion binding; F:molecular_function	EC:2.2.1.6
g1357	scaffold16|size215391:113693-116018	19,8214	34,5663	0,802309	0,00460308	yes	opt oligopeptide transporter	2326	5	0	76,20%	P:transmembrane transport	-
g136	scaffold1|size448493:423004-424157	9,58818	3,06636	-1,64473	0,000444013	yes	cutinase	1154	5	1,03E-57	55,00%	F:cutinase activity; F:hydrolase activity; P:metabolic process; C:extracellular region		g136	4	8,82E-38	407_PBC1_Loss	of pathogenicity	g136	359	Cutinase	272	Cutinase	Botryotinia fuckeliana	CE5
g1360	scaffold16|size215391:122250-124545	38,2655	117,435	1,61775	0,00023322	yes	hypothetical protein GGTG_12263	2296	5	1,06E-85	46,00%	F:molecular_function	-	g1360	18	4,01E-11	1260_FGSG_13944_Unaffected	pathogenicity
g1363	scaffold16|size215391:133147-134581	215,038	342,071	0,669704	0,0482669	yes	a chain endothiapepsin	1435	5	1,18E-111	65,60%	F:molecular_function	-	g1363	13	2,90E-16	697_ugt51E1_Unaffected	pathogenicity
g1364	scaffold16|size215391:134888-136596	12,6702	7,47382	-0,761521	0,0315344	yes	aaa family atpase protein	1709	5	0	79,80%	F:molecular_function; F:ion binding; P:response to stress; P:DNA metabolic process; F:DNA binding; P:biosynthetic process	EC:3.6.1.15	g1364	13	0	1685_GzRad003_Unaffected	pathogenicity
g1376	scaffold16|size215391:169729-172192	88,5195	655,707	2,88898	0,00023322	yes	tryptophan synthase protein	2464	5	0	89,40%	F:lyase activity; P:cellular nitrogen compound metabolic process; P:biosynthetic process; P:cellular amino acid metabolic process	EC:4.2.1.20	g1376	7	0	2517_TRPS_Lethal	No definition line
g1378	scaffold16|size215391:173508-174564	160,953	107,408	-0,583534	0,0421168	yes	hypothetical protein MYCTH_2313216	1057	5	3,14E-59	59,80%	-
g1379	scaffold16|size215391:176088-177727	9,65454	46,674	2,27334	0,00023322	yes	penicillin-binding beta-lactamase class c	1640	5	2,60E-36	46,60%	-
g138	scaffold1|size448493:427250-428472	208,719	402,915	0,94891	0,0125515	yes	peptidase family t4 protein	1223	5	3,63E-168	76,60%	-
g1380	scaffold16|size215391:179863-181045	4,40071	11,7035	1,41113	0,000444013	yes	hypothetical protein PFICI_12207	1183	5	4,68E-121	73,20%	F:ion binding; F:oxidoreductase activity; P:biological_process	-	g1380	13	1,83E-21	881_MGG_04556_Reduced	virulence	g1380	336	ADH_N	764	Glyco_hydro_76|ADH_N|ADH_zinc_N	Aspergillus nidulans FGSC A4	GH76
g1386	scaffold16|size215391:204570-206537	27,9752	11,0701	-1,33748	0,00023322	yes	a g-specific adenine glycosylase	1968	5	4,99E-160	61,80%	F:nuclease activity; P:response to stress; P:DNA metabolic process; F:molecular_function	-
g1387	scaffold16|size215391:207069-209929	27,8687	10,5556	-1,40064	0,00023322	yes	p-loop containing nucleoside triphosphate hydrolase	2861	5	0	56,80%	F:molecular_function	-	g1387	13	3,97E-10	1660_GzCCCH004_Unaffected	pathogenicity
g1390	scaffold17|size204449:1102-1778	36,6416	133,362	1,8638	0,00023322	yes	---NA---	677	0			-
g1391	scaffold17|size204449:3559-4189	9,60275	4,67285	-1,03914	0,0272259	yes	---NA---	631	0			-
g1394	scaffold17|size204449:10214-12441	7,47666	13,252	0,825745	0,0113275	yes	d-lactate dehydrogenase protein	2228	5	1,30E-49	64,20%	F:oxidoreductase activity	-
g1395	scaffold17|size204449:12768-14905	14,4019	21,8344	0,600345	0,0454902	yes	atp dependent rna helicase protein	2138	5	0	73,40%	F:molecular_function; F:ion binding; F:helicase activity; F:ATPase activity	-	g1395	7	8,28E-22	1458_GzAra006_Unaffected	pathogenicity	g1395	712	DEAD|Helicase_C	1058	DEAD|Helicase_C|LpxC	Ostreococcus tauri OTTH0595	CE11
g1399	scaffold17|size204449:23039-26088	20,4859	36,2178	0,822066	0,00431119	yes	srf-type transcription factor	3050	5	2,52E-70	65,40%	F:DNA binding; F:molecular_function; C:nucleus; P:cellular nitrogen compound metabolic process; P:biosynthetic process	-	g1399	7	1,50E-63	1070_MIG1_Loss	of pathogenicity	g1399	825	SRF-TF	1040	SRF-TF|Glyco_hydro_43	Piriformospora indica	GH43
g1402	scaffold17|size204449:37272-38797	125,18	291,298	1,21849	0,00023322	yes	hypothetical protein PFICI_06923	1526	5	5,67E-147	58,20%	-
g1403	scaffold17|size204449:39207-40688	65,598	43,4065	-0,59574	0,0331836	yes	actin-related arp4 class protein	1482	5	0	82,40%	C:nuclear chromosome; C:protein complex; P:response to stress; P:DNA metabolic process; P:cellular nitrogen compound metabolic process; P:biosynthetic process; C:nucleoplasm; P:chromosome organization	-
g1408	scaffold17|size204449:50907-51731	37,8246	15,9268	-1,24786	0,00153972	yes	---NA---	825	0			-		g1408	87	1,11E-23	2119_MST11p_Loss	of pathogenicity
g1409	scaffold17|size204449:51891-54544	310,296	8,16667	-5,24775	0,00023322	yes	duf1479 domain protein	2654	5	7,39E-113	62,60%	-		g1409	5	2,19E-90	1456_GzAra004_Unaffected	pathogenicity
g1410	scaffold17|size204449:54752-55682	115,102	41,0422	-1,48774	0,00023322	yes	hypothetical protein UCRPA7_5938	931	5	7,73E-70	61,60%	P:response to stress; P:DNA metabolic process; F:DNA binding	-
g1411	scaffold17|size204449:56331-56884	235,479	59,9795	-1,97306	0,00023322	yes	cupin domain protein	554	5	1,29E-65	79,00%	F:molecular_function; P:biological_process; C:cellular_component
g1413	scaffold17|size204449:61576-62816	91,1348	58,1584	-0,648015	0,0246452	yes	related to flavonol synthase-like protein	1241	5	0	80,40%	P:biological_process; F:oxidoreductase activity	EC:1.14.11
g1417	scaffold17|size204449:70225-72003	38,7182	167,409	2,1123	0,00023322	yes	efflux pump antibiotic resistance	1779	5	0	80,40%	P:transmembrane transport; C:cellular_component	-	g1417	13	1,53E-72	1662_GzCCHC002_Unaffected	pathogenicity
g1418	scaffold17|size204449:74011-79196	4,51813	8,3265	0,881984	0,00504959	yes	hypothetical protein UCRPA7_8301	5186	5	7,43E-55	57,80%	-
g142	scaffold1|size448493:439231-443472	32,8073	113,031	1,78463	0,00023322	yes	arrestin domain-containing protein	4242	5	2,52E-180	80,00%	P:anatomical structure development; P:cellular protein modification process; F:ion binding; P:signal transduction; C:cellular_component; C:cytosol	-
g1420	scaffold17|size204449:83151-85944	3,59525	13,6171	1,92126	0,00023322	yes	opt family small oligopeptide transporter	2794	5	0	92,60%	P:transmembrane transport	-
g1422	scaffold17|size204449:89088-89978	19,5937	46,4733	1,24601	0,00023322	yes	ubie coq5 methyltransferase	891	5	5,11E-88	81,60%	P:biological_process; F:methyltransferase activity	-						g1422	277	MTS|Methyltransf_23|Methyltransf_31|Ubie_methyltran|Methyltransf_18|Methyltransf_25|Methyltransf_12	1754	Methyltransf_31|Glyco_tran_WbsX|Glycos_transf_1|Glycos_transf_2	Burkholderia pseudomallei NAU33A4	GT2|GT4
g1429	scaffold17|size204449:105022-105368	247,893	85,678	-1,53272	0,00023322	yes	---NA---	347	0			-
g1435	scaffold17|size204449:121540-126137	262,147	92,8407	-1,49755	0,00023322	yes	5-methyltetrahydropteroyltriglutamate-homocysteine methyltransferase protein	4598	5	0	93,80%	P:sulfur compound metabolic process; P:biosynthetic process; P:cellular amino acid metabolic process; F:methyltransferase activity	EC:2.1.1.14	g1435	76	6,13E-47	1959_GzZC274_Unaffected	pathogenicity
g1438	scaffold17|size204449:131789-135041	51,7232	20,2798	-1,35077	0,00023322	yes	hypothetical protein NECHADRAFT_54019	3253	5	0	73,00%	P:carbohydrate metabolic process; C:protein complex; F:molecular_function; F:hydrolase activity, acting on glycosyl bonds	EC:3.2.1.23						g1438	1047	Glyco_hydro_2_N|Glyco_hydro_2|Glyco_hydro_2_C|Bgal_small_N	1093	Glyco_hydro_2_N|Glyco_hydro_2|Glyco_hydro_2_C|Bgal_small_N	Myceliophthora thermophila ATCC 42464	GH2
g1446	scaffold17|size204449:153542-154002	86,8549	344,783	1,98901	0,00023322	yes	hypothetical protein UCRPA7_8299	461	3	7,10E-22	58,33%	-
g1448	scaffold17|size204449:157438-158401	15,0957	1,13273	-3,73627	0,00023322	yes	short chain dehydrogenase	964	5	3,73E-65	65,00%	P:oxidation-reduction process; F:oxidoreductase activity; P:metabolic process
g1449	scaffold17|size204449:158735-160066	36,8659	8,18416	-2,17138	0,00023322	yes	taurine catabolism dioxygenase protein	1332	5	1,22E-165	83,00%	P:biological_process; F:oxidoreductase activity	-
g145	scaffold2|size385500:629-1944	90,0038	168,672	0,90616	0,0017089	yes	gtp-binding protein gtr2	1316	5	0	77,40%	C:cytoplasm; C:nucleus; F:ion binding	-
g1450	scaffold17|size204449:161276-169307	6,81648	3,66383	-0,895675	0,00297392	yes		8032	1	0	100%	P:biological_process; F:ion binding; F:molecular_function; F:cytoskeletal protein binding; C:cytoskeleton; C:protein complex	-	g1450	6	2,69E-56	465_KIN2_Reduced	virulence	g1450	2240	Kinesin	NA	n/a	Thielavia terrestris NRRL 8126	GH115
g1454	scaffold17|size204449:182545-183756	104,44	69,2906	-0,59195	0,033001	yes	c2h2 type zinc finger containing protein	1212	5	1,92E-73	58,40%	F:ion binding; F:DNA binding	-	g1454	20	1,21E-74	1369_GzC2H031_Unaffected	pathogenicity
g1457	scaffold17|size204449:190855-192197	35,8664	3,47563	-3,36729	0,00023322	yes	amidohydrolase	1343	5	0	84,40%	F:hydrolase activity, acting on carbon-nitrogen (but not peptide) bonds	-
g1458	scaffold17|size204449:193147-194207	53,362	14,3352	-1,89625	0,00023322	yes	cell surface spherulin 4-like	1061	5	1,06E-29	54,60%	-
g1459	scaffold17|size204449:195349-197195	40,7359	76,9655	0,917912	0,0011891	yes	fad binding domain protein	1847	5	1,22E-77	66,00%	-
g146	scaffold2|size385500:2295-4927	8,10405	13,9672	0,785326	0,00923748	yes	hypothetical protein	2633	5	0	64,60%	-
g1460	scaffold17|size204449:199171-199904	85,1592	437,885	2,36232	0,00023322	yes	aspartate glutamate racemase protein	734	5	4,19E-89	67,60%	P:cellular amino acid metabolic process; F:isomerase activity	-
g1468	scaffold18|size198518:10686-12249	175,088	275,468	0,653804	0,0404513	yes	cytochrome p450 monooxygenase protein	1564	5	2,90E-22	66,20%	F:oxidoreductase activity; F:molecular_function	-
g1469	scaffold18|size198518:16650-19302	16,2692	45,5903	1,48659	0,00023322	yes	protein kinase-like (pk-like)	2653	5	3,34E-73	51,60%	F:kinase activity; P:cellular protein modification process; F:ion binding	-	g1469	164	2,91E-59	1279_FGSG_12132_Unaffected	pathogenicity
g147	scaffold2|size385500:6445-7349	167,942	84,8745	-0,984557	0,00023322	yes	glutathione s-transferase i protein	905	5	4,51E-109	70,00%	F:transferase activity; P:metabolic process
g1471	scaffold18|size198518:23136-28610	58,4723	173,591	1,56987	0,00023322	yes	serine threonine protein kinase	5475	5	2,94E-66	51,80%	F:kinase activity; F:ATP binding; F:protein kinase activity; P:phosphorylation; P:protein phosphorylation; F:transferase activity, transferring phosphorus-containing groups; F:protein serine/threonine kinase activity		g1471	69	1,17E-39	1279_FGSG_12132_Unaffected	pathogenicity
g1475	scaffold18|size198518:52137-53398	280,818	178,969	-0,649921	0,0349215	yes	vacuolar atp synthase subunit d-like protein	1262	5	0	93,60%	P:transmembrane transport; C:protein complex; F:transmembrane transporter activity	-
g1478	scaffold18|size198518:57508-58757	81,9396	201,218	1,29613	0,00023322	yes	beta-lactamase class c and other penicillin binding protein	1250	5	1,09E-171	70,20%	F:molecular_function; P:biological_process; C:cellular_component
g148	scaffold2|size385500:8115-11240	44,9749	30,1481	-0,577053	0,0406439	yes	prp18 domain-containing protein	3126	5	6,26E-100	78,80%	C:nucleus; P:cellular nitrogen compound metabolic process	-
g1481	scaffold18|size198518:63928-64577	66,0551	22,7322	-1,53893	0,00023322	yes	hypothetical protein MGG_02412	650	5	5,66E-59	67,80%	F:molecular_function; P:biological_process; C:cellular_component
g1483	scaffold18|size198518:67965-68967	54,8261	118,144	1,10761	0,00023322	yes	hypothetical protein UCRPA7_811	1003	5	1,26E-21	75,00%	-
g1484	scaffold18|size198518:74736-75870	4,80357	28,7586	2,58182	0,00023322	yes	aquaporin-like protein	1135	5	4,06E-45	56,20%	C:integral component of membrane; C:membrane; P:transport; F:transporter activity
g1485	scaffold18|size198518:77131-79243	42,0929	69,4147	0,721665	0,00713015	yes	phosphatidate cytidylyltransferase protein	2113	5	2,35E-180	77,80%	C:cellular_component; F:molecular_function	-
g1489	scaffold18|size198518:90274-91730	31,1151	51,6883	0,732224	0,00910544	yes	major facilitator superfamily transporter protein	1457	5	0	72,60%	P:transmembrane transport; C:cellular_component	-
g1493	scaffold18|size198518:102258-109303	11,3938	27,8042	1,28706	0,00023322	yes	group protein	7046	5	0	63,20%	F:molecular_function; P:signal transduction; C:intracellular; P:biosynthetic process; P:lipid metabolic process	-	g1493	3	2,58E-13	319_SQL2_Reduced	virulence
g1498	scaffold18|size198518:128871-129571	205,856	65,655	-1,64866	0,00023322	yes	---NA---	701	0			-
g1499	scaffold18|size198518:131763-132621	3895,32	1320,34	-1,56083	0,000444013	yes	perilipin mpl1-like protein	859	5	4,75E-76	76,60%	-		g1499	9	4,51E-52	27_CAP20_Loss	of pathogenicity
g150	scaffold2|size385500:17979-21411	146,881	44,6423	-1,71816	0,00023322	yes	fungal specific transcription factor	3433	5	2,81E-121	68,60%	P:cellular nitrogen compound metabolic process; P:biosynthetic process; F:ion binding; F:nucleic acid binding transcription factor activity; F:DNA binding; C:nucleus	-	g150	300	0	1935_GzZC250_Unaffected	pathogenicity
g1500	scaffold18|size198518:134983-137988	122,925	29,7706	-2,04582	0,00023322	yes	denn domain-containing protein	3006	5	0	92,60%	-
g151	scaffold2|size385500:23348-24048	48,5333	81,2762	0,743859	0,0145765	yes	---NA---	701	0			-
g1514	scaffold18|size198518:193014-194586	10,1103	3,74436	-1,43304	0,00023322	yes	ribonuclease h2 subunit a	1573	5	1,08E-114	71,00%	F:nuclease activity; P:cellular nitrogen compound metabolic process	EC:3.1
g1521	scaffold19|size198360:17549-19522	29,3267	44,9173	0,615057	0,0315344	yes	d-xylulose kinase	1974	5	0	82,20%	F:kinase activity; P:biological_process; F:molecular_function; P:carbohydrate metabolic process	-
g1523	scaffold19|size198360:22587-23059	7,74291	33,418	2,10968	0,00023322	yes	---NA---	473	0			-
g1527	scaffold19|size198360:33467-35295	50,293	95,9811	0,932393	0,00136865	yes	hypothetical protein THITE_2090506	1829	1	1,29E-07	65,00%	-
g1529	scaffold19|size198360:39684-40281	198,354	123,978	-0,677995	0,0144556	yes	rna recognition domain-containing protein	598	5	2,93E-80	99,20%	P:mRNA processing; F:RNA binding; C:intracellular; C:protein complex; F:molecular_function	-	g1529	8	1,10E-05	2544_PAB1_Mixed	outcome
g1531	scaffold19|size198360:41779-42396	181,257	105,523	-0,780476	0,00780689	yes	trafficking protein particle complex subunit 2	618	5	7,88E-66	82,00%	P:vesicle-mediated transport; C:intracellular	-
g1535	scaffold19|size198360:51592-54702	16,1351	29,669	0,878749	0,00153972	yes	binuclear zinc transcription factor	3111	5	2,18E-168	58,00%	P:cellular nitrogen compound metabolic process; P:biosynthetic process; F:ion binding; F:nucleic acid binding transcription factor activity; F:DNA binding; C:nucleus	-	g1535	278	8,10E-160	1739_GzZC054_Unaffected	pathogenicity	g1535	908	Zn_clus|Fungal_trans	1388	Fungal_trans	Aspergillus oryzae RIB40	GH28
g1536	scaffold19|size198360:55559-56778	120,524	183,366	0,605401	0,0395993	yes	glycine d-amino acid deaminating protein	1220	5	1,67E-100	63,40%	P:biological_process; F:oxidoreductase activity	-
g1539	scaffold19|size198360:63357-64707	41,1496	70,3384	0,773434	0,00562295	yes	homeobox domain-containing protein	1351	5	7,64E-115	66,40%	F:nucleic acid binding transcription factor activity; F:DNA binding; C:nucleus; P:cellular nitrogen compound metabolic process; P:biosynthetic process	-	g1539	14	8,39E-80	2131_MoHox7_Loss	of pathogenicity
g1540	scaffold19|size198360:65183-66009	9,54265	20,0862	1,07374	0,00960696	yes	---NA---	827	0			-
g1547	scaffold19|size198360:87797-88982	170,12	107,694	-0,659615	0,0179925	yes	nadh-cytochrome b5 reductase 1	1186	5	2,69E-120	90,00%	F:oxidoreductase activity; C:endoplasmic reticulum; P:anatomical structure development; C:cellular_component; C:mitochondrion; P:biological_process	EC:1.6.2.2	g1547	4	4,35E-21	2336_NIA1_Unaffected	pathogenicity	g1547	311	FAD_binding_6|NAD_binding_1	572	DUF377	Pedobacter saltans DSM 12145	GH130
g1548	scaffold19|size198360:89572-90254	185,735	119,488	-0,63638	0,0214918	yes	hypothetical protein MGG_17196	683	5	2,10E-102	75,40%	-
g1551	scaffold19|size198360:95180-95920	108,112	40,2155	-1,4267	0,00023322	yes	hypothetical protein FPSE_09304	741	5	3,89E-44	73,20%	-
g1553	scaffold19|size198360:100432-102721	12,0958	19,4057	0,681968	0,0280572	yes	forkhead transcription factor fkh1	2290	5	2,56E-84	67,60%	F:DNA binding; F:nucleic acid binding transcription factor activity; P:cellular nitrogen compound metabolic process; P:biosynthetic process; F:molecular_function	-	g1553	9	2,53E-152	1638_GzWing010_Unaffected	pathogenicity
g1555	scaffold19|size198360:109061-111582	7,74914	3,26115	-1,24865	0,00136865	yes	hypothetical protein THITE_2119288	2522	5	2,02E-67	48,40%	-
g1556	scaffold19|size198360:116654-118386	52,9267	26,1026	-1,01981	0,00187359	yes	ferric reductase like transmembrane component protein	1733	5	0	80,80%	F:oxidoreductase activity; P:biological_process; C:cellular_component	-	g1556	7	1,26E-05	577_NoxB_Wild-type	mutualism	g1556	577	Ferric_reduct|FAD_binding_8|NAD_binding_6	1100	Ferric_reduct|Glyco_hydro_32C	Aspergillus oryzae RIB40	GH32
g157	scaffold2|size385500:46923-49107	83,7785	210,379	1,32834	0,00023322	yes	phenylalanyl-trna synthetase	2185	5	0	85,80%	F:ion binding; F:RNA binding; P:tRNA metabolic process; P:cellular amino acid metabolic process; P:translation; F:ligase activity; C:cytoplasm	EC:6.1.1.20
g1571	scaffold19|size198360:156150-159721	11,9965	39,2195	1,70895	0,00023322	yes	dna repair and recombination protein rad26 protein	3572	5	0	75,20%	F:ion binding; F:helicase activity; F:DNA binding	-	g1571	6	1,80E-72	1552_GzMyb016_Unaffected	pathogenicity
g1580	scaffold19|size198360:181126-182167	255,448	120,122	-1,08853	0,00023322	yes	integral membrane protein	1042	5	7,95E-105	83,80%	C:cellular_component	-
g1584	scaffold19|size198360:191201-192085	443,868	266,554	-0,735701	0,012436	yes	30s ribosomal protein s9	885	5	4,51E-33	91,00%	C:ribosome; F:structural constituent of ribosome; P:translation	-
g1586	scaffold20|size194341:155-1607	14,2757	8,19379	-0,800962	0,0279475	yes	integral membrane protein	1453	5	2,13E-77	61,00%	F:molecular_function; C:cellular_component; P:carbohydrate metabolic process; P:catabolic process	-						g1586	440	n/a	802	GMC_oxred_N|GMC_oxred_C	Piriformospora indica	AA3|AA8
g1588	scaffold20|size194341:9552-11498	6,10466	18,4794	1,59793	0,00023322	yes	major facilitator superfamily transporter	1947	5	2,51E-171	72,20%	C:cellular_component; C:plasma membrane; P:transmembrane transport; F:molecular_function	-
g1589	scaffold20|size194341:12741-13728	22,1245	12,2116	-0,857396	0,0314446	yes	hypothetical protein PV09_04723	988	3	2,24E-16	63,00%	-
g1591	scaffold20|size194341:17042-19093	12,8844	22,5348	0,806527	0,00871452	yes	hypothetical protein NECHADRAFT_68940	2052	5	2,85E-39	45,40%	F:isomerase activity; F:peptidase activity; P:cellular nitrogen compound metabolic process; P:biosynthetic process; F:ion binding; C:cellular_component; F:nucleic acid binding transcription factor activity; P:biological_process; P:small molecule metabolic process; P:lipid metabolic process; C:endoplasmic reticulum; C:nucleus	EC:3.4.16; EC:5.3.3.5	g1591	159	5,61E-14	1812_GzZC127_Unaffected	pathogenicity
g1592	scaffold20|size194341:20122-26897	11,2281	17,7345	0,659441	0,0191815	yes	c6 zinc finger domain-containing protein	6776	5	1,10E-116	50,80%	F:peptidase activity; P:biological_process	EC:3.4.16	g1592	15	3,00E-83	1936_GzZC251_Unaffected	pathogenicity
g1594	scaffold20|size194341:39202-40311	36,4605	145,013	1,99178	0,00023322	yes	short-chain dehydrogenase reductase sdr	1110	5	7,08E-72	65,20%	P:oxidation-reduction process; F:oxidoreductase activity; P:metabolic process; F:3-oxoacyl-[acyl-carrier-protein] reductase (NADPH) activity
g1595	scaffold20|size194341:41879-42863	61,2561	28,4692	-1,10545	0,000444013	yes	mitotic spindle checkpoint component mad2	985	5	8,51E-48	64,00%	C:nucleus; C:protein complex	-	g1595	6	2,68E-41	262_MAD2_Reduced	virulence
g1597	scaffold20|size194341:46753-47475	235,96	419,11	0,828785	0,00658668	yes	cluster assembly scaffold	723	5	2,10E-70	90,00%	F:ion binding; P:cellular component assembly; P:biosynthetic process; F:molecular_function	-
g1598	scaffold20|size194341:48388-52102	7,62389	4,32298	-0,8185	0,0156351	yes	mfs-type transporter	3715	5	1,34E-134	70,60%	F:transmembrane transporter activity; C:integral component of membrane; C:membrane; P:transmembrane transport; P:transport; F:transporter activity
g16	scaffold1|size448493:45396-46426	12,3129	51,2923	2,05857	0,00023322	yes	---NA---	1031	0			-
g1600	scaffold20|size194341:61432-61910	36,4996	18,2037	-1,00365	0,00960696	yes	hypothetical protein UCRPA7_1296	479	1	2,05E-11	53,00%	-
g1601	scaffold20|size194341:63700-65579	10,9543	26,8559	1,29375	0,000444013	yes	mfs sugar transporter	1880	5	1,91E-114	76,00%	F:transmembrane transporter activity; C:cellular_component; P:transmembrane transport	-	g1601	14	6,14E-24	538_FRT1_Unaffected	pathogenicity
g1603	scaffold20|size194341:67903-72128	12,5323	3,36238	-1,8981	0,00023322	yes	alpha- - subfamily	4226	5	0	78,00%	F:molecular_function; F:hydrolase activity, acting on glycosyl bonds; P:carbohydrate metabolic process; P:catabolic process	EC:3.2.1.4						g1603	1012	Glyco_hydro_12|Glyco_hydro_92|Glyco_hydro_92	792	Glyco_hydro_92|Glyco_hydro_92	Neurospora crassa OR74A	GH92
g1604	scaffold20|size194341:72232-73194	9,73452	0,29565	-5,04115	0,00023322	yes	hypothetical protein CFIO01_00437	963	5	9,56E-56	65,80%	-
g1605	scaffold20|size194341:74518-76321	16,5714	30,5133	0,880741	0,00312834	yes	amino acid	1804	5	0	80,80%	C:cellular_component; F:transmembrane transporter activity; P:transmembrane transport	-
g1611	scaffold20|size194341:97308-98108	193,201	44,4026	-2,12139	0,00023322	yes	mas3 protein	801	5	7,45E-64	73,40%	-		g1611	4	5,16E-44	256_GAS1_Reduced	virulence
g1612	scaffold20|size194341:102259-102641	252,077	164,835	-0,612847	0,0380368	yes	thioredoxin i	383	5	1,54E-62	81,00%	P:homeostatic process; P:generation of precursor metabolites and energy; F:molecular_function; F:oxidoreductase activity; P:small molecule metabolic process	-						g1612	127	Thioredoxin	1928	Glyco_transf_90|Thioredoxin|Thioredoxin|Thioredoxin|Thioredoxin|Thioredoxin|Thioredoxin|Thioredoxin|Thioredoxin|Thioredoxin	Neospora caninum Liverpool	GT90
g1617	scaffold20|size194341:117430-119198	14,147	3,24639	-2,12359	0,00023322	yes	carboxylase:pyruvate acetyl-coa propionyl-	1769	5	6,68E-173	65,40%	F:ion binding; F:ligase activity; P:biosynthetic process; P:carbohydrate metabolic process	EC:6.3.4.14; EC:6.4.1.1	g1617	7	1,59E-65	1385_GzC2H048_Unaffected	pathogenicity
g1618	scaffold20|size194341:119441-121501	11,3039	3,29809	-1,77713	0,00023322	yes	propionyl- carboxylase	2061	5	4,26E-177	71,00%	F:ligase activity	-
g1619	scaffold20|size194341:123088-125341	185,632	22,9473	-3,01605	0,00023322	yes	ribonuclease t2	2254	5	3,69E-46	78,00%	F:RNA binding; F:nuclease activity	EC:3.1.27.1	g1619	3	1,73E-20	811_MGG_10510_Reduced	virulence
g1620	scaffold20|size194341:126540-127648	62,5827	38,62	-0,696417	0,0137597	yes	endonuclease iii	1109	5	6,91E-163	79,20%	P:response to stress; P:DNA metabolic process; F:nuclease activity; F:DNA binding	-
g1624	scaffold20|size194341:135575-137025	18,5086	1,14144	-4,01927	0,00023322	yes	gpi anchored dioxygenase protein	1451	5	3,00E-77	70,00%	P:biological_process; F:oxidoreductase activity; F:ion binding	-
g1626	scaffold20|size194341:141733-142595	220,177	480,551	1,12603	0,00101265	yes	n-acetyltransferase-like protein	863	5	2,73E-57	56,00%	F:transferase activity, transferring acyl groups	EC:2.3.1
g1627	scaffold20|size194341:143567-145781	10,8996	1,06348	-3,35741	0,00023322	yes	cellobiohydrolase ii	2215	5	1,09E-72	88,00%	F:hydrolase activity, acting on glycosyl bonds; F:molecular_function; P:carbohydrate metabolic process; P:catabolic process; C:extracellular region	EC:3.2.1.91						g1627	486	Glyco_hydro_6	479	Glyco_hydro_6	Phialophora sp. CGMCC 3328 / G5	GH6|CBM1
g1628	scaffold20|size194341:147463-148571	268,038	732,336	1,45007	0,00023322	yes	---NA---	1109	0			-
g1633	scaffold20|size194341:160257-162095	23,3904	48,5816	1,0545	0,00023322	yes	sugar transporter protein	1839	5	0	89,40%	F:transmembrane transporter activity; C:cellular_component; P:transmembrane transport	-	g1633	6	0	538_FRT1_Unaffected	pathogenicity
g1639	scaffold20|size194341:178836-179575	113,733	68,5511	-0,730394	0,00997971	yes	haloacid dehalogenase-like hydrolase	740	5	1,41E-99	72,20%	F:hydrolase activity; P:metabolic process
g1642	scaffold20|size194341:189902-190871	340,446	198,076	-0,781371	0,0104834	yes	coatomer subunit epsilon	970	5	9,56E-87	90,40%	P:vesicle-mediated transport; F:structural molecule activity	-
g1644	scaffold22|size189506:1722-4930	15,3763	27,2384	0,824936	0,00342878	yes	cyclic nucleotide-binding domain-containing protein	3209	5	0	79,00%	F:molecular_function	-	g1644	23	3,97E-06	231_RPK1_Loss	of pathogenicity
g1645	scaffold22|size189506:6401-10894	104,561	58,2069	-0,845078	0,00658668	yes	secreted aspartic proteinase precursor	4494	5	2,60E-116	71,00%	F:peptidase activity; P:biological_process	EC:3.4.23	g1645	16	1,16E-35	1046_CTB5_Reduced	virulence	g1645	1125	FAD_binding_4|Asp	469	FAD_binding_4	Streptomyces davawensis JCM 4913	AA7
g1646	scaffold22|size189506:11611-13551	33,4274	64,0092	0,937248	0,00101265	yes	gaba permease	1941	5	0	73,00%	C:cellular_component; F:transmembrane transporter activity; P:transmembrane transport	-
g1650	scaffold22|size189506:23488-26187	5,55491	22,8294	2,03905	0,00023322	yes	---NA---	2700	0			-
g1654	scaffold22|size189506:40545-43900	11,2839	22,4439	0,992055	0,000639414	yes	siderophore esterase -like	3356	5	4,35E-79	61,40%	-							g1654	730	Clr5	289	Esterase	Zobellia galactanivorans DsiJT	CE1
g1656	scaffold22|size189506:49349-54719	6,49539	10,4882	0,691281	0,021273	yes	tpr domain-containing protein	5371	5	0	69,20%	F:molecular_function	-	g1656	13	7,51E-29	1756_GzZC071_Unaffected	pathogenicity
g1657	scaffold22|size189506:55999-58051	46,4238	141,457	1,60743	0,00023322	yes	transmembrane amino acid transporter protein	2053	5	1,87E-172	80,60%	C:cellular_component	-
g1658	scaffold22|size189506:58552-59515	9,68772	59,879	2,62782	0,00023322	yes	short-chain protein	964	5	3,95E-92	78,80%	P:biological_process; F:oxidoreductase activity	-	g1658	15	1,95E-13	2034_MFP1_Reduced	virulence
g1659	scaffold22|size189506:60809-65138	20,069	9,78107	-1,03691	0,00023322	yes	hypothetical protein CHGG_04181	4330	2	1,26E-17	51,00%	-		g1659	16	7,95E-09	1435_GzC2H104_Unaffected	pathogenicity
g166	scaffold2|size385500:79752-81847	65,9198	23,5572	-1,48454	0,00023322	yes	hypothetical protein MAA_03553	2096	5	3,02E-44	60,40%	-
g1660	scaffold22|size189506:66983-68241	53,6118	12,7799	-2,06867	0,00023322	yes	hypothetical protein PFICI_08033	1259	5	3,73E-178	75,00%	-
g1663	scaffold22|size189506:71980-72431	168,588	85,7146	-0,975893	0,000639414	yes	hypothetical protein FOVG_08597	452	5	7,21E-35	65,00%	-
g1664	scaffold22|size189506:73336-75050	19,2891	10,2273	-0,915366	0,00818523	yes	mfs transporter	1715	5	1,85E-178	70,20%	P:transmembrane transport; C:cellular_component	-	g1664	16	5,28E-21	511_CaNAG4_Reduced	virulence
g1666	scaffold22|size189506:78906-82061	41,6192	24,5492	-0,761574	0,00672374	yes	nadp-dependent leukotriene b4 12-hydroxydehydrogenase	3156	5	6,35E-59	70,40%	F:ion binding; F:oxidoreductase activity; P:biological_process	-	g1666	6	9,79E-08	55_PKS1_Reduced	virulence
g1670	scaffold22|size189506:96088-98226	101,148	433,636	2,10002	0,00023322	yes	amino acid protein	2139	5	2,03E-101	77,20%	C:cellular_component; F:transmembrane transporter activity; P:transmembrane transport	-
g1671	scaffold22|size189506:98345-100037	27,977	49,9953	0,837553	0,00235303	yes	mfs multidrug transporter protein	1693	5	0	76,40%	P:transmembrane transport; C:cellular_component; P:transport; F:molecular_function	-	g1671	9	1,06E-43	511_CaNAG4_Reduced	virulence
g1672	scaffold22|size189506:100643-101589	37,5805	210,924	2,48867	0,00023322	yes	hypothetical protein PFICI_04802	947	5	6,23E-36	73,80%	-							g1672	315	CVNH	408	CVNH	Botryotinia fuckeliana	CBM50
g1673	scaffold22|size189506:105957-108253	430,114	184,552	-1,22069	0,00415542	yes	peptidase s8 s53 subtilisin kexin sedolisin protein	2297	5	0	73,80%	F:peptidase activity	-
g1674	scaffold22|size189506:111004-112082	22,4686	11,1448	-1,01154	0,00818523	yes	hypothetical protein OOU_Y34scaffold00740g14	1079	5	2,64E-84	60,00%	-							g1674	359	n/a	NA	n/a	Myceliophthora thermophila ATCC 42464	GT32
g1675	scaffold22|size189506:113003-114674	50,7792	27,7812	-0,870129	0,00235303	yes	serine threonine-protein kinase chk1 protein	1672	5	0	81,80%	P:cellular protein modification process; F:ion binding; F:kinase activity	EC:2.7.11	g1675	223	0	1251_FGSG_09150_Unaffected	pathogenicity	g1675	537	Pkinase|Pkinase_Tyr	729	Pkinase	Neospora caninum Liverpool	CBM20
g1676	scaffold22|size189506:115517-116220	150,175	62,5937	-1,26255	0,00023322	yes	ubiquitin conjugating enzyme	704	5	7,35E-77	69,40%	F:ligase activity	-
g1682	scaffold22|size189506:131233-134658	1,45835	11,1213	2,93091	0,00023322	yes	hypothetical protein CSUB01_12027	3426	5	9,81E-168	49,80%	F:molecular_function	-
g1685	scaffold22|size189506:139638-140502	249,404	143,453	-0,797905	0,00342878	yes	vacuolar protein sorting-associated protein 28 protein	865	5	4,69E-122	80,80%	-
g1688	scaffold22|size189506:146377-153968	9,9416	19,4682	0,969566	0,000444013	yes	phosphatidylinositol-4-phosphate 5-kinase	7592	5	0	68,40%	P:lipid metabolic process; F:ion binding; P:biological_process; F:kinase activity	EC:2.7.1	g1688	4	3,45E-05	2219_don1_Reduced	virulence
g1693	scaffold22|size189506:167312-172879	15,1755	44,3958	1,54868	0,00023322	yes	histidine biosynthesis trifunctional protein	5568	5	0	86,60%	F:molecular_function; P:biological_process; F:ion binding; P:cellular amino acid metabolic process; P:cellular nitrogen compound metabolic process; P:biosynthetic process; F:hydrolase activity, acting on carbon-nitrogen (but not peptide) bonds; F:oxidoreductase activity	EC:3.5.4.19; EC:3.6.1.31; EC:1.1.1.23	g1693	16	1,56E-10	1260_FGSG_13944_Unaffected	pathogenicity	g1693	1522	PRA-CH|PRA-PH|Histidinol_dh|Ank_2|Ank_2	1732	Osmo_MPGsynth|Ank_2|Ank_2	Magnaporthe grisea 70-15	GT55
g1696	scaffold22|size189506:175740-178169	157,257	57,3238	-1,45592	0,00023322	yes	nuclear elongation and deformation protein 1 protein	2430	5	0	78,40%	-
g1700	scaffold23|size188416:359-1539	7,5117	12,974	0,788409	0,0394238	yes	alpha beta hydrolase family protein	1181	5	3,42E-111	67,60%	F:hydrolase activity; P:metabolic process
g1701	scaffold23|size188416:1984-6607	12,6356	53,3058	2,0768	0,00023322	yes	abc transporter transmembrane region protein	4624	5	0	75,00%	F:ion binding; P:transmembrane transport; C:cellular_component; F:ATPase activity; F:transmembrane transporter activity	-	g1701	50	0	2042_ABC3_Loss	of pathogenicity
g1704	scaffold23|size188416:15750-16315	43,1526	8,50678	-2,34276	0,00023322	yes	cupin domain protein	566	5	2,74E-73	76,60%	-
g1705	scaffold23|size188416:17356-20093	18,0003	9,09204	-0,985345	0,00136865	yes	fad binding domain protein	2738	5	2,56E-176	77,80%	F:lyase activity	-	g1705	7	2,83E-17	413_MPD1_Unaffected	pathogenicity
g1716	scaffold23|size188416:55401-55870	302,087	193,825	-0,640211	0,0333822	yes	vacuolar atpase assembly integral membrane protein vma21	470	5	2,27E-47	64,00%	-
g1721	scaffold23|size188416:82543-83102	255,621	145,286	-0,815107	0,00235303	yes	translation machinery-associated protein 22 protein	560	5	8,84E-51	91,60%	P:translation; F:translation factor activity, nucleic acid binding	-
g1722	scaffold23|size188416:83415-84690	47,8767	24,2869	-0,979148	0,000639414	yes	hypothetical protein MGG_04505	1276	5	1,69E-32	52,00%	F:molecular_function; P:biological_process; C:cellular_component
g1723	scaffold23|size188416:84750-86242	268,061	140,592	-0,931047	0,00282471	yes	26s proteasome regulatory subunit multiubiquitin chain binding protein	1493	5	6,89E-83	85,20%	P:catabolic process; C:intracellular; C:protein complex	-
g1724	scaffold23|size188416:86539-87071	201,177	131,999	-0,607944	0,0370201	yes	sybindin-like family protein	533	5	9,11E-85	78,00%	P:vesicle-mediated transport; C:organelle; C:intracellular	-
g1729	scaffold23|size188416:96167-99712	27,3251	7,05051	-1,95443	0,00023322	yes	intracellular protein transport-like protein	3546	5	0	73,60%	-
g1732	scaffold23|size188416:102487-104387	19,1468	4,80643	-1,99407	0,00023322	yes	hypothetical protein BAUCODRAFT_160297	1901	5	7,92E-142	70,40%	C:cellular_component	-
g1734	scaffold23|size188416:105888-108398	73,1379	33,4818	-1,12724	0,00023322	yes	hypothetical protein NEUTE1DRAFT_88941	2511	5	8,65E-86	65,80%	F:molecular_function	-
g1735	scaffold23|size188416:110946-112021	13,8785	153,051	3,46309	0,00023322	yes	unnamed protein product	1076	5	4,20E-91	55,60%	F:methyltransferase activity; P:metabolic process; P:methylation
g1743	scaffold23|size188416:130084-130690	164,388	108,54	-0,598881	0,0374182	yes	hypothetical protein THITE_2113495	607	5	3,91E-17	90,60%	-
g1744	scaffold23|size188416:131166-131599	982,407	598,55	-0,714849	0,0130124	yes	nadh-ubiquinone oxidoreductase 12 kda subunit protein	434	5	1,80E-52	66,00%	P:biological_process
g1749	scaffold23|size188416:142402-144647	37,6075	99,8045	1,40808	0,00023322	yes	gmp synthase	2246	5	0	74,40%	P:cellular amino acid metabolic process; F:ligase activity; F:ion binding; F:molecular_function; P:small molecule metabolic process; P:biosynthetic process; P:cellular nitrogen compound metabolic process; C:cytoplasm	EC:3.6.1; EC:6.3.5.2
g1753	scaffold23|size188416:151066-153030	93,8552	52,935	-0,826216	0,00328431	yes	double-strand-break repair protein rad21 protein	1965	5	0	74,60%	C:nuclear chromosome	-
g1757	scaffold23|size188416:164504-165937	104,171	62,6238	-0,734174	0,00923748	yes	dynactin subunit protein	1434	5	1,02E-130	80,20%	C:cytoskeleton; C:protein complex; C:microtubule organizing center; P:biological_process; P:mitotic nuclear division	-
g1762	scaffold24|size186520:1210-2958	19,313	61,6751	1,67512	0,00023322	yes	uracil permease-like protein	1749	5	0	89,60%	C:cellular_component; P:transport; F:transmembrane transporter activity	-
g1769	scaffold24|size186520:25112-27803	21,5087	11,6101	-0,889548	0,00297392	yes	spindle assembly checkpoint component mad1 protein	2692	5	0	72,80%	P:mitotic nuclear division	-
g1776	scaffold24|size186520:39847-40314	56,4642	8,80771	-2,6805	0,00023322	yes	---NA---	468	0			-
g1778	scaffold24|size186520:44165-46839	10,269	0,794518	-3,69207	0,00023322	yes	major facilitator superfamily transporter	2675	5	1,18E-121	58,80%	P:transmembrane transport; C:cellular_component	-
g178	scaffold2|size385500:131226-133371	34,3245	67,2151	0,969545	0,000830796	yes	external nadh-ubiquinone oxidoreductase mitochondrial precursor protein	2146	5	0	68,00%	F:ion binding; F:oxidoreductase activity; P:biological_process	-						g178	570	Pyr_redox_2|Pyr_redox	441	Pyr_redox_2	Thermobaculum terrenum ATCC BAA-798	AA3
g1780	scaffold24|size186520:58526-59271	14,5816	71,898	2,30181	0,00023322	yes	haloacid type ii	746	5	7,89E-95	65,40%	F:hydrolase activity; P:metabolic process
g1781	scaffold24|size186520:59833-61284	91,0048	459,354	2,33559	0,00023322	yes	hypothetical protein FVEG_06211	1452	5	8,85E-68	59,20%	-
g1783	scaffold24|size186520:67848-69396	167,024	96,1445	-0,79678	0,00985101	yes	---NA---	1549	0			-
g1788	scaffold24|size186520:88297-90138	7,41756	2,6236	-1,4994	0,000444013	yes	hypothetical protein SETTUDRAFT_94405	1842	2	6,12E-13	45,00%	-
g1789	scaffold24|size186520:90837-92442	16,8209	10,0732	-0,739731	0,0294957	yes	calcium calmodulin-dependent protein kinase	1606	5	6,94E-86	65,40%	P:cellular protein modification process; F:ion binding; F:kinase activity	EC:2.7.11	g1789	215	6,23E-22	476_STE11alpha_Reduced	virulence	g1789	516	Pkinase|Pkinase_Tyr	541	Pkinase|CBM_6	Saccharopolyspora erythraea NRRL 2338	CBM6
g179	scaffold2|size385500:134122-138521	54,7284	28,019	-0,965884	0,00203318	yes	gtp binding protein	4400	5	0	67,60%	F:lipid binding; F:ion binding	-	g179	4	2,70E-53	124_INT1_Reduced	virulence
g1791	scaffold24|size186520:96698-97305	461,497	768,857	0,736394	0,0324084	yes	---NA---	608	0			-
g1800	scaffold24|size186520:121600-122636	151,014	98,9866	-0,609379	0,0314446	yes	palmitoyl-protein thioesterase 1 protein	1037	5	3,27E-137	77,00%	F:molecular_function; P:cellular protein modification process	EC:3.1.2.22
g1801	scaffold24|size186520:122815-123485	80,9903	18,0277	-2,16753	0,00023322	yes	hypothetical protein PFICI_10211	671	5	1,38E-30	61,20%	F:molecular_function; P:biological_process; C:cellular_component
g1805	scaffold24|size186520:130761-132567	3,57949	7,29135	1,02643	0,0132652	yes	hypothetical protein BofuT4_P113770.1	1807	5	7,12E-120	58,00%	-
g1806	scaffold24|size186520:133698-135261	4,21751	16,1832	1,94003	0,00023322	yes	dfg5 protein	1564	5	1,76E-156	81,00%	P:carbohydrate metabolic process; P:catabolic process; F:hydrolase activity, acting on glycosyl bonds	EC:3.2.1.101						g1806	479	Glyco_hydro_76	471	Glyco_hydro_76	Podospora anserina S mat+	GH76
g1808	scaffold24|size186520:137217-139637	457,656	93,1937	-2,29596	0,00023322	yes	hypothetical protein UCRPA7_7054	2421	5	1,01E-37	63,40%	-							g1808	778	n/a	1300	Glyco_hydro_16	Bacillus cellulosilyticus DSM 2522	GH16|CBM4
g1809	scaffold24|size186520:141521-143097	62,376	26,0969	-1,25711	0,00023322	yes	ankyrin repeat protein	1577	5	1,96E-60	48,00%	F:molecular_function	-	g1809	17	2,78E-05	2009_HOS4_Unaffected	pathogenicity
g1812	scaffold24|size186520:153052-155710	11,7665	30,3794	1,36841	0,00023322	yes	het domain partial	2659	5	5,82E-50	54,00%	-
g1813	scaffold24|size186520:156455-158109	14,2842	22,3388	0,645134	0,042042	yes	het domain protein	1655	5	1,44E-83	50,00%	-
g1814	scaffold24|size186520:159711-160998	24,7979	56,9777	1,20018	0,00023322	yes	---NA---	1288	0			-
g1820	scaffold24|size186520:179014-179516	171,206	272,555	0,670812	0,0319324	yes	hypothetical protein ANO11243_017620	503	1	3,77E-27	66,00%	-
g1827	scaffold25|size176140:15167-18155	21,6159	9,82518	-1,13754	0,00023322	yes	hypothetical protein COCMIDRAFT_40949	2989	5	1,75E-79	66,60%	-
g1828	scaffold25|size176140:18576-20217	1,90515	12,7637	2,74407	0,00023322	yes	hypothetical protein COCMIDRAFT_40948	1642	5	2,26E-156	59,60%	P:oxidation-reduction process; F:oxidoreductase activity
g1833	scaffold25|size176140:31922-32754	117,587	180,075	0,614861	0,0336751	yes	phospholipase carboxylesterase protein	833	5	3,13E-58	56,20%	-
g1834	scaffold25|size176140:33675-42041	8,85162	14,149	0,676688	0,0140951	yes		8367	1	0	100%	P:signal transduction; F:signal transducer activity; F:molecular_function	-	g1834	57	1,44E-62	2482_AlHK1_Increased	virulence (Hypervirulence)	g1834	2102	WLM|PAS_9|PAS_3|HisKA|HATPase_c|Response_reg	1350	Glyco_tranf_2_3|HisKA|HATPase_c|Response_reg	Bacteroides thetaiotaomicron VPI-5482	GT2
g1836	scaffold25|size176140:46944-50570	19,4016	8,94147	-1,11759	0,00101265	yes	signal transducer protein	3627	5	0	56,20%	-		g1836	3	1,42E-149	1479_GzHMG011_Unaffected	pathogenicity
g1839	scaffold25|size176140:55378-56858	90,3051	279,686	1,63093	0,00023322	yes	phospho-2-dehydro-3-deoxyheptonate aldolase protein	1481	5	0	79,40%	F:transferase activity, transferring alkyl or aryl (other than methyl) groups; P:cellular amino acid metabolic process; P:biosynthetic process	EC:2.5.1.54
g1840	scaffold25|size176140:57189-58785	140,913	85,2693	-0,724708	0,0109727	yes	aldose 1-epimerase protein	1597	5	5,75E-108	81,40%	F:molecular_function; P:carbohydrate metabolic process; F:isomerase activity	-						g1840	408	Aldose_epim	733	SLT_2|Aldose_epim	Xanthomonas oryzae pv. oryzicola BLS256	GH103
g1843	scaffold25|size176140:70569-76472	13,8373	7,95647	-0,798364	0,00533556	yes	telomere length regulator protein	5904	5	0	59,60%	P:homeostatic process; P:chromosome organization; P:DNA metabolic process; F:molecular_function	-
g1846	scaffold25|size176140:87808-88809	11,4965	33,944	1,56196	0,00023322	yes	---NA---	1002	0			-
g1847	scaffold25|size176140:89947-92999	26,7385	71,5552	1,42014	0,00023322	yes	glycoside hydrolase family 3 protein	3053	5	0	85,40%	P:carbohydrate metabolic process; F:hydrolase activity, acting on glycosyl bonds	EC:3.2.1.21	g1847	7	2,90E-42	24_Avenacinase	gene_Loss of pathogenicity	g1847	899	Glyco_hydro_3|Glyco_hydro_3_C|PA14|Glyco_hydro_3_C|Fn3-like	897	Glyco_hydro_3|Glyco_hydro_3_C|PA14|Fn3-like	Myceliophthora thermophila ATCC 42464	GH3
g1849	scaffold25|size176140:99539-102863	17,915	27,253	0,605243	0,0330882	yes	nucleolar atpase	3325	5	0	89,80%	F:transferase activity, transferring acyl groups	EC:2.3.1
g1853	scaffold25|size176140:112322-113270	31,4587	19,4572	-0,69316	0,0373371	yes	hypothetical protein	949	2	4,91E-18	53,00%	-
g1854	scaffold25|size176140:113480-114722	122,434	24,5724	-2,31689	0,00023322	yes	hypothetical protein UCRPA7_3754	1243	5	2,64E-65	55,20%	-
g1856	scaffold25|size176140:117984-119356	75,6782	41,7747	-0,857249	0,0017089	yes	frg1-like family protein	1373	5	2,31E-89	91,60%	-
g1857	scaffold25|size176140:119790-121131	86,5624	49,4939	-0,806489	0,00386445	yes	clavaminate synthase-like protein	1342	5	1,59E-154	80,60%	-
g1867	scaffold25|size176140:154451-157242	2,96509	8,38617	1,49994	0,00023322	yes	Pc20g03760	2792	5	2,68E-80	58,80%	P:cellular nitrogen compound metabolic process; P:biosynthetic process; F:ion binding; F:nucleic acid binding transcription factor activity; F:DNA binding; C:nucleus	-	g1867	41	7,12E-16	1701_GzZC016_Unaffected	pathogenicity
g1869	scaffold25|size176140:161352-162203	221,185	59,2967	-1,89923	0,00023322	yes	nad dependent epimerase dehydratase	852	5	1,07E-86	76,00%	F:heme binding; F:electron carrier activity
g1871	scaffold25|size176140:166498-167491	55,5859	35,599	-0,642881	0,039784	yes	---NA---	994	0			-
g1872	scaffold25|size176140:167929-169801	84,3957	19,6913	-2,09961	0,00023322	yes	duf895 domain membrane protein	1873	5	4,83E-125	62,60%	P:transmembrane transport; C:cellular_component	-
g1873	scaffold25|size176140:170536-171170	69,7149	146,487	1,07123	0,00023322	yes	nadph-dependent fmn reductase protein	635	5	4,80E-74	67,20%	F:oxidoreductase activity	-
g1875	scaffold25|size176140:174559-175729	29,9532	13,3043	-1,17082	0,000830796	yes	hypothetical protein FVEG_08813	1171	5	4,31E-174	93,80%	F:molecular_function	-
g1878	scaffold26|size175816:7002-10583	38,9656	79,5408	1,02949	0,00101265	yes	c-1-tetrahydrofolate synthase protein	3582	5	0	92,80%	P:tRNA metabolic process; P:cellular protein modification process; P:translation; P:biological_process; P:small molecule metabolic process; P:cellular nitrogen compound metabolic process; P:biosynthetic process; F:oxidoreductase activity; P:cellular amino acid metabolic process; P:cofactor metabolic process; F:ion binding; F:ligase activity; F:molecular_function	EC:1.5.1.5; EC:2.1.2.9; EC:6.3.4.3
g1882	scaffold26|size175816:24802-28934	11,2066	19,9647	0,833109	0,00282471	yes	hypothetical protein	4133	5	0	69,80%	F:enzyme regulator activity; P:signal transduction; P:small molecule metabolic process; P:nucleobase-containing compound catabolic process; C:intracellular; P:cell division; P:cell cycle	-
g1883	scaffold26|size175816:29754-31071	164,34	83,0016	-0,985468	0,00023322	yes	40 kda peptidyl-prolyl cis-trans isomerase	1318	5	4,96E-126	75,00%	P:protein folding; P:cellular protein modification process; F:molecular_function; F:unfolded protein binding; C:cytoplasm; F:isomerase activity	EC:5.2.1.8	g1883	7	6,96E-50	213_CPA1_Reduced	virulence	g1883	392	Pro_isomerase	936	STT3|Pro_isomerase	Candidatus Nitrososphaera gargensis Ga9.2	GT66
g1886	scaffold26|size175816:39654-40677	2,31176	10,6272	2,2007	0,00023322	yes	hypothetical protein TRIATDRAFT_91844	1024	5	1,42E-25	57,40%	F:zinc ion binding		g1886	29	1,96E-26	1417_GzC2H084_Unaffected	pathogenicity
g189	scaffold2|size385500:171187-172808	145,194	78,2115	-0,892531	0,00187359	yes	map kinase kinase mkk1 ssp32 protein	1622	5	0	96,60%	P:cellular protein modification process; F:ion binding; F:kinase activity	EC:2.7.11	g189	225	2,97E-162	1194_(Sc	Mkk1/Mkk2)_Reduced virulence	g189	498	Pkinase|Pkinase_Tyr	541	Pkinase|CBM_6	Saccharopolyspora erythraea NRRL 2338	CBM6
g1890	scaffold26|size175816:49422-50500	141,48	84,6883	-0,740361	0,00818523	yes	myg1 protein	1079	5	0	83,40%	-
g1892	scaffold26|size175816:53295-55541	24,8293	46,6132	0,908691	0,000830796	yes	het-domain-containing protein	2247	5	2,89E-44	43,80%	-
g1893	scaffold26|size175816:57488-59818	44,6537	17,2722	-1,37033	0,00023322	yes	glutaminase protein	2331	5	0	65,80%	F:molecular_function	-						g1893	688	DUF1793	910	DUF1793|RicinB_lectin_2	Catenulispora acidiphila DSM 44928	CBM13
g1894	scaffold26|size175816:71084-71595	4,19968	21,4565	2,35306	0,00023322	yes	tol-like protein	512	5	1,44E-20	54,60%	F:ATP binding; F:protein kinase activity; P:protein phosphorylation; F:transferase activity, transferring phosphorus-containing groups; F:protein serine/threonine kinase activity
g1895	scaffold26|size175816:71640-75391	4,30812	23,4253	2,44294	0,00023322	yes	protein kinase-like (pk-like)	3752	5	6,71E-108	58,40%	P:cellular protein modification process; F:ion binding; F:kinase activity	EC:2.7.11	g1895	83	1,03E-15	1282_FGSG_07745_Unaffected	pathogenicity
g1896	scaffold26|size175816:76664-77863	13,4873	58,2762	2,11131	0,00023322	yes	triacylglycerol lipase-like protein	1200	5	3,56E-110	77,40%	F:hydrolase activity, acting on ester bonds; P:GPI anchor metabolic process; P:intracellular protein transport		g1896	7	7,81E-75	2029_TGL2_Unaffected	pathogenicity
g1899	scaffold26|size175816:82566-83338	84,0991	180,129	1,09887	0,00023322	yes	ureidoglycolate hydrolase	773	5	3,70E-76	60,80%	F:hydrolase activity, acting on carbon-nitrogen (but not peptide) bonds; P:cellular nitrogen compound metabolic process; P:catabolic process	EC:3.5.3.19	g1899	3	5,01E-22	854_um01947_Reduced	virulence
g1900	scaffold26|size175816:85341-86232	177,364	1650,66	3,21826	0,00023322	yes	pyridoxamine phosphate oxidase family protein	892	5	5,85E-89	85,80%	F:oxidoreductase activity; F:ion binding; P:cellular nitrogen compound metabolic process; P:biosynthetic process; P:cofactor metabolic process; P:biological_process	EC:1.4.3.5
g1904	scaffold26|size175816:94153-96010	57,7297	100,053	0,793371	0,00604025	yes	bzip transcription factor	1858	5	3,78E-23	72,60%	-		g1904	27	1,14E-07	1338_GzbZIP020_Unaffected	pathogenicity
g1907	scaffold26|size175816:104305-105473	28,1951	45,9915	0,70592	0,0357507	yes	glycosyltransferase family 1 protein	1169	5	7,58E-32	43,00%	P:carbohydrate metabolic process; P:lipid metabolic process; F:molecular_function; F:transferase activity, transferring glycosyl groups	-						g1907	229	Glyco_tran_28_C	313	Glyco_tran_28_C	Myceliophthora thermophila ATCC 42464	GT1
g191	scaffold2|size385500:175622-177374	68,5488	44,2437	-0,631658	0,0231653	yes	dead deah box helicase	1753	5	0	90,60%	F:molecular_function; F:ion binding; F:helicase activity; F:ATPase activity	-	g191	5	1,27E-48	423_VAD1_Reduced	virulence	g191	566	DEAD|Helicase_C	1058	DEAD|Helicase_C|LpxC	Ostreococcus tauri OTTH0595	CE11
g1910	scaffold26|size175816:116988-119108	76,7729	1059,91	3,78721	0,00023322	yes	mfs transporter	2121	5	8,97E-162	71,40%	P:transmembrane transport; C:cellular_component	-	g1910	11	1,88E-20	510_CaNAG3_Reduced	virulence
g1911	scaffold26|size175816:121622-123209	58,9661	95,2163	0,691321	0,0151858	yes	hypothetical protein UCRPA7_5193	1588	5	3,17E-81	65,40%	-
g1912	scaffold26|size175816:126992-128370	100,139	67,7896	-0,562867	0,0472531	yes	hypothetical protein UCRPA7_5195	1379	5	2,68E-90	77,60%	-
g1915	scaffold26|size175816:137679-139381	3,76296	8,57031	1,18748	0,004457	yes	---NA---	1703	0			-
g1918	scaffold26|size175816:152968-154430	99,7618	66,6838	-0,581152	0,0417666	yes	hypothetical protein	1463	5	1,19E-180	71,00%	P:biological_process; F:oxidoreductase activity	EC:1.3.99.3
g1919	scaffold26|size175816:154835-156914	111,279	58,4934	-0,927833	0,00153972	yes	leukotriene a-4 hydrolase	2080	5	0	84,00%	F:ion binding; P:small molecule metabolic process; P:biosynthetic process; P:lipid metabolic process; P:cellular nitrogen compound metabolic process; P:catabolic process; F:peptidase activity; P:biological_process; F:molecular_function; C:cytoplasm; C:nucleus	EC:3.4.11; EC:3.3.2.6; EC:3.3.2.10
g1920	scaffold26|size175816:164852-167238	30,0452	6,4157	-2,22746	0,00023322	yes	hypothetical protein UCRPA7_8920	2387	5	0	59,40%	-
g1924	scaffold27|size170470:535-953	55,7627	31,8161	-0,809544	0,0419369	yes	gentisate -dioxygenase	419	5	5,33E-26	93,80%	P:biological_process; F:oxidoreductase activity	-
g1925	scaffold27|size170470:1019-1875	249,418	112,144	-1,15321	0,00136865	yes	gentisate -dioxygenase	857	5	2,54E-109	69,40%	F:oxidoreductase activity	EC:1.13.11
g1926	scaffold27|size170470:2178-2764	24,9586	13,6053	-0,875372	0,0319324	yes	---NA---	587	0			-
g193	scaffold2|size385500:187856-189345	38,0141	1012,79	4,73566	0,00023322	yes	hypothetical protein SMAC_02186	1490	5	8,57E-35	87,20%	-
g1934	scaffold27|size170470:22231-24272	162,982	34,3973	-2,24434	0,00023322	yes	ferrooxidoreductase protein	2042	5	0	71,80%	P:biological_process; F:oxidoreductase activity	-	g1934	7	1,55E-48	397_LAC2_Unaffected	pathogenicity	g1934	574	Cu-oxidase_3|Cu-oxidase|Cu-oxidase_2	594	Cu-oxidase_3|Cu-oxidase|Cu-oxidase_2	Fusarium fujikuroi IMI58289	AA1
g1935	scaffold27|size170470:26148-27473	576,852	294,933	-0,967812	0,00910544	yes	high-affinity iron transporter	1326	5	1,17E-137	74,80%	C:cellular_component; P:transmembrane transport	-	g1935	7	2,13E-102	485_FTR1_Loss	of pathogenicity
g1940	scaffold27|size170470:40378-41365	218,351	41,9489	-2,37994	0,00023322	yes	acid phosphatase protein	988	5	4,25E-85	70,80%	F:molecular_function	-
g1942	scaffold27|size170470:43409-44149	16,2777	4,32143	-1,91331	0,00023322	yes	glycosyl hydrolases family 11 protein	741	5	9,62E-51	77,80%	P:cell wall organization or biogenesis; P:carbohydrate metabolic process; P:catabolic process; F:hydrolase activity, acting on glycosyl bonds	EC:3.2.1.8	g1942	12	1,77E-56	546_XYN11A_Reduced	virulence	g1942	223	Glyco_hydro_11	234	Glyco_hydro_11	Penicillium sp. 40	GH11
g1950	scaffold27|size170470:66074-67187	57,8277	37,2724	-0,633653	0,0336751	yes	methyltransferase domain-containing protein	1114	5	1,11E-88	61,20%	F:methyltransferase activity; F:transferase activity; P:methylation
g1956	scaffold27|size170470:77879-78463	122,949	74,1714	-0,72913	0,0299048	yes	prefoldin subunit	585	5	5,73E-27	88,60%	F:unfolded protein binding; C:protein complex; P:protein folding	-
g1957	scaffold27|size170470:78921-79676	110,719	51,5421	-1,10308	0,00023322	yes	hypothetical protein UCRPA7_3247	756	5	3,67E-47	50,00%	-
g196	scaffold2|size385500:194185-196050	9,47075	27,6334	1,54486	0,00023322	yes	major facilitator superfamily general substrate transporter	1866	5	9,96E-171	81,40%	P:transmembrane transport; C:cellular_component	-	g196	15	1,56E-55	511_CaNAG4_Reduced	virulence
g1962	scaffold27|size170470:95375-97209	24,6018	70,2003	1,51272	0,00023322	yes	het domain-containing protein	1835	5	2,39E-92	47,60%	-
g1964	scaffold27|size170470:101421-102277	161,605	95,1962	-0,763498	0,00997971	yes	2og-fe oxygenase family protein	857	5	5,17E-78	66,60%	F:ion binding; P:biological_process; F:oxidoreductase activity	EC:1.14.11
g1965	scaffold27|size170470:104616-105932	16,6614	7,21285	-1,20787	0,00266976	yes	---NA---	1317	0			-
g1966	scaffold27|size170470:107599-108697	30,2251	119,388	1,98184	0,00023322	yes	hypothetical protein EPUS_05795	1099	5	1,18E-70	63,20%	F:ion binding; F:oxidoreductase activity; P:biological_process	-	g1966	10	4,01E-10	255_FUM1	(related: FUM5)_Unaffected pathogenicity
g1967	scaffold27|size170470:109577-111850	9,35499	26,7828	1,5175	0,00023322	yes	hypothetical protein OOU_Y34scaffold00726g30	2274	5	5,90E-52	66,00%	-
g1968	scaffold27|size170470:113641-114464	70,246	241,671	1,78255	0,00023322	yes	ankyrin-like protein	824	5	2,42E-25	89,00%	-		g1968	20	6,33E-07	1424_GzC2H092_Unaffected	pathogenicity
g1970	scaffold27|size170470:116936-117764	11,0106	3,63386	-1,59933	0,00136865	yes	tpr domain-containing protein	829	5	5,92E-27	55,80%	P:biological_process
g1971	scaffold27|size170470:118179-119433	69,4291	21,2462	-1,70834	0,00023322	yes	cercosporin toxin biosynthesis protein	1255	5	2,40E-178	71,80%	F:oxidoreductase activity; P:biological_process	-	g1971	15	5,08E-38	1051_CTB3_Reduced	virulence
g1976	scaffold27|size170470:130768-137223	33,4918	63,175	0,915545	0,00401421	yes	ankyrin repeat protein	6456	5	6,65E-151	43,00%	F:molecular_function	-	g1976	35	1,47E-12	1260_FGSG_13944_Unaffected	pathogenicity	g1976	1936	Ank_2|Ank_2|Ank_2|Ank_2|Ank_2|Ank_2|Ank_2|Ank_2|Ank_2	1732	Osmo_MPGsynth|Ank_2|Ank_2	Magnaporthe grisea 70-15	GT55
g198	scaffold2|size385500:200184-203488	25,3538	42,3734	0,740956	0,00726873	yes	hypothetical protein PFICI_06700	3305	5	1,29E-66	63,80%	P:regulation of transcription, DNA-templated; F:sequence-specific DNA binding; F:zinc ion binding; F:sequence-specific DNA binding transcription factor activity; P:transcription from RNA polymerase II promoter; F:sequence-specific DNA binding RNA polymerase II transcription factor activity; P:regulation of transcription from RNA polymerase II promoter; C:nucleus		g198	197	4,86E-13	1423_GzC2H091_Unaffected	pathogenicity
g1983	scaffold27|size170470:167257-168609	50,5039	22,379	-1,17425	0,00023322	yes	acid phosphatase protein	1353	5	1,55E-157	72,40%	P:lipid metabolic process; F:molecular_function	-
g1985	scaffold28|size169625:1477-2987	17,0618	7,63431	-1,1602	0,00023322	yes	hypothetical protein	1511	5	7,98E-38	51,20%	F:molecular_function; C:cellular_component
g199	scaffold2|size385500:204028-206206	96,2966	213,379	1,14786	0,000444013	yes	hypothetical protein CFIO01_00181	2179	5	2,39E-72	59,60%	-
g1992	scaffold28|size169625:25780-28949	41,5112	63,3347	0,609495	0,0318432	yes	dna topoisomerase i protein	3170	5	0	81,00%	F:isomerase activity; F:ATPase activity; F:DNA binding; C:chromosome; P:DNA metabolic process	EC:5.99.1.2; EC:5.99.1.3	g1992	3	0	1291_TOP1_Reduced	virulence
g1993	scaffold28|size169625:30534-31964	3,07177	16,5698	2,43141	0,00023322	yes	---NA---	1431	0			-
g1994	scaffold28|size169625:33536-34003	33,1974	112,236	1,75739	0,00023322	yes	---NA---	468	0			-
g1995	scaffold28|size169625:35973-39255	38,3187	11,6045	-1,72336	0,00023322	yes	glycoside hydrolase family 16 protein	3283	5	2,24E-106	68,60%	F:hydrolase activity, acting on glycosyl bonds; P:carbohydrate metabolic process; P:cell wall organization or biogenesis; C:cell wall	-						g1995	592	Glyco_hydro_16	382	Glyco_hydro_16	Thielavia terrestris NRRL 8126	GH16
g1996	scaffold28|size169625:39929-41573	87,1687	33,5723	-1,37654	0,00023322	yes	hypothetical protein CFIO01_06232	1645	5	1,23E-60	48,00%	-
g1997	scaffold28|size169625:42833-43715	20,422	3,74511	-2,44705	0,00023322	yes	---NA---	883	0			-		g1997	126	9,56E-08	1346_GzC2H006_Unaffected	pathogenicity
g20	scaffold1|size448493:60109-60769	83,4374	4,14277	-4,33203	0,00023322	yes	extracellular proline-serine rich protein	661	5	4,81E-34	66,80%	-
g2000	scaffold28|size169625:52858-54178	74,1756	50,3442	-0,55912	0,0496797	yes	splicing factor u2af 23 kda subunit	1321	5	5,06E-122	98,00%	C:nucleus; F:RNA binding; F:ion binding; F:molecular_function	-	g2000	5	2,75E-102	1658_GzCCCH002_Unaffected	pathogenicity
g2008	scaffold28|size169625:72438-73916	3,13536	66,3712	4,40386	0,00023322	yes	---NA---	1479	0			-
g2013	scaffold28|size169625:87308-89346	61,1861	122,165	0,997561	0,00101265	yes	atp-nad kinase protein	2039	5	0	82,60%	P:biological_process; P:small molecule metabolic process; P:biosynthetic process; P:cellular nitrogen compound metabolic process; P:cofactor metabolic process; F:kinase activity	EC:2.7.1.23
g2014	scaffold28|size169625:90589-92790	18,8394	9,2366	-1,02832	0,00187359	yes	homeobox transcription factor	2202	5	1,07E-76	49,20%	F:nucleic acid binding transcription factor activity; F:DNA binding; C:nucleus; P:cellular nitrogen compound metabolic process; P:biosynthetic process	-	g2014	20	2,17E-38	1506_GzHOME001_Unaffected	pathogenicity
g2015	scaffold28|size169625:94002-97169	32,3786	14,146	-1,19465	0,00023322	yes	serine threonine protein kinase protein	3168	5	0	64,60%	P:cellular protein modification process; F:ion binding; F:kinase activity	EC:2.7.11	g2015	230	0	1220_FGSG_02488_Lethal	No definition line	g2015	993	Pkinase|Pkinase_Tyr	729	Pkinase	Neospora caninum Liverpool	CBM20
g2016	scaffold28|size169625:98214-98920	113,351	73,8303	-0,618514	0,0324084	yes	opa3 domain protein	707	5	4,42E-67	73,80%	-
g2019	scaffold28|size169625:107631-108180	726,586	442,68	-0,714871	0,0148218	yes	pro41 protein	550	5	4,41E-57	76,60%	-
g202	scaffold2|size385500:211840-212551	2201,97	1300,02	-0,760267	0,0415558	yes	40s ribosomal protein s12	712	5	1,70E-76	82,20%	F:structural constituent of ribosome; C:ribosome; P:translation	-
g2021	scaffold28|size169625:112709-114642	29,5487	2,8226	-3,388	0,00023322	yes	fad binding domain-containing protein	1934	5	2,90E-96	50,60%	F:ion binding; F:oxidoreductase activity; P:biological_process	EC:1.1.1.158	g2021	4	1,80E-23	1046_CTB5_Reduced	virulence	g2021	496	FAD_binding_4	469	FAD_binding_4	Streptomyces davawensis JCM 4913	AA7
g2029	scaffold28|size169625:148644-152379	18,1353	30,4602	0,748128	0,00672374	yes	wd repeat-containing protein	3736	5	5,30E-167	71,60%	-		g2029	22	2,75E-06	2020_Tup1_Mixed	outcome
g203	scaffold2|size385500:212885-213398	356,305	240,238	-0,568651	0,0483679	yes	peptidyl-prolyl cis-trans isomerase pin4	514	5	4,18E-17	65,60%	F:isomerase activity
g2030	scaffold28|size169625:153564-155760	201,504	120,348	-0,743592	0,0270042	yes	glycoside hydrolase family 17 protein	2197	5	2,86E-81	70,00%	F:molecular_function; P:carbohydrate metabolic process	-	g2030	5	5,95E-65	816_MGG_04582_Reduced	virulence	g2030	587	n/a	NA	n/a	Chaetomium cupreum	GH17
g2031	scaffold28|size169625:158896-159595	86,0044	33,39	-1,36499	0,00023322	yes	---NA---	700	0			-
g2035	scaffold29|size167306:2624-3618	12,8793	27,4785	1,09325	0,00219353	yes	---NA---	995	0			-
g204	scaffold2|size385500:215255-215742	71,006	19,515	-1,86336	0,00023322	yes	22kda glyco protein	488	5	5,25E-34	60,20%	-
g2043	scaffold29|size167306:26230-26795	68,4737	23,2163	-1,56041	0,00023322	yes	cytochrome p450	566	5	1,74E-60	81,80%	P:small molecule metabolic process; P:biological_process; F:oxidoreductase activity; P:catabolic process; P:cofactor metabolic process; F:ion binding; P:cellular amino acid metabolic process; P:cellular nitrogen compound metabolic process; F:molecular_function	EC:1.1.1.44; EC:1.1.1.31; EC:1.11.1.15
g2044	scaffold29|size167306:27238-28276	14,2626	2,22991	-2,67717	0,00023322	yes	3-hydroxyisobutyrate dehydrogenase	1039	5	9,19E-117	78,20%	P:cellular nitrogen compound metabolic process; P:carbohydrate metabolic process; P:catabolic process; P:small molecule metabolic process; P:cofactor metabolic process; F:oxidoreductase activity; F:molecular_function	EC:1.1.1.44
g2046	scaffold29|size167306:31392-31883	51,4237	124,255	1,2728	0,000639414	yes	---NA---	492	0			-
g2048	scaffold29|size167306:37142-37928	7,48744	25,0103	1,73998	0,00023322	yes	short-chain dehydrogenases protein	787	5	3,30E-96	83,60%	P:biological_process; F:oxidoreductase activity	-	g2048	30	3,21E-05	59_THR1_Reduced	virulence
g205	scaffold2|size385500:221209-221837	139,338	53,247	-1,38782	0,00023322	yes	---NA---	629	0			-
g2052	scaffold29|size167306:46808-47677	2,63152	8,42177	1,67823	0,00023322	yes	alcohol dehydrogenase protein	870	5	1,30E-107	89,40%	P:biological_process; F:oxidoreductase activity	-	g2052	13	2,15E-16	2312_THR_Increased	virulence (Hypervirulence)
g2053	scaffold29|size167306:48080-49307	34,1614	5,32229	-2,68225	0,00023322	yes	polygalacturonase 5	1228	5	2,78E-92	74,00%	C:extracellular region; F:hydrolase activity, acting on glycosyl bonds; P:carbohydrate metabolic process	EC:3.2.1.15	g2053	12	2,28E-83	1027_bcpg1_Reduced	virulence	g2053	395	Glyco_hydro_28	410	Glyco_hydro_28	Botryotinia fuckeliana	GH28
g2057	scaffold29|size167306:60359-61858	7,09633	29,4932	2,05524	0,00023322	yes	aldo keto reductase	1500	5	1,33E-158	80,00%	P:biological_process; F:oxidoreductase activity	-	g2057	4	2,75E-12	419_CSH1_Reduced	virulence
g2058	scaffold29|size167306:62379-63568	145,193	92,4674	-0,650955	0,0470829	yes	actin-binding protein	1190	5	0	85,20%	F:cytoskeletal protein binding	-
g2060	scaffold29|size167306:66890-68718	33,5115	16,5831	-1,01495	0,000444013	yes	---NA---	1829	0			-
g2061	scaffold29|size167306:69445-70020	230,988	150,455	-0,618479	0,0301966	yes	ketosteroid isomerase-like protein	576	5	1,21E-29	65,80%	P:metabolic process; F:isomerase activity
g2062	scaffold29|size167306:71158-72257	36,0132	7,81386	-2,20442	0,00023322	yes	gas1-like protein	1100	5	2,55E-47	69,40%	-		g2062	4	1,75E-13	256_GAS1_Reduced	virulence
g2064	scaffold29|size167306:76282-77805	3,6446	7,72622	1,084	0,0132652	yes	mitochondrial inner membrane protein 1 protein	1524	5	3,68E-80	82,60%	-
g2068	scaffold29|size167306:98953-100919	23,9751	5,79204	-2,04939	0,00023322	yes	mfs transporter protein	1967	5	0	78,20%	P:transmembrane transport; C:cellular_component; F:molecular_function	-	g2068	11	2,02E-13	544_BCMFS1_Unaffected	pathogenicity
g2073	scaffold29|size167306:120854-123829	36,3499	23,8161	-0,610017	0,0339753	yes	amino-acid permease inda1 protein	2976	5	0	79,60%	C:cellular_component; F:transmembrane transporter activity; P:transmembrane transport	-
g2076	scaffold29|size167306:131799-132457	23,3478	63,9654	1,454	0,00023322	yes	---NA---	659	0			-
g2079	scaffold29|size167306:138718-139254	128,575	77,8552	-0,723748	0,0328094	yes	duf953 domain containing protein	537	4	8,32E-13	67,00%	-		g2079	5	9,49E-13	489_TRX1_Reduced	virulence
g2080	scaffold29|size167306:139955-142996	22,285	6,91664	-1,68793	0,00023322	yes	hypothetical protein UCRPA7_4222	3042	5	2,47E-101	51,20%	-
g2081	scaffold29|size167306:146284-149887	18,3605	37,7471	1,03976	0,00023322	yes	hypothetical protein UCRPA7_8888	3604	5	0	76,60%	-							g2081	890	adh_short|DUF1992	980	Glyco_hydro_18|adh_short	Aspergillus nidulans FGSC A4	GH18
g2082	scaffold29|size167306:150069-151900	12,6777	7,76821	-0,706638	0,0429979	yes	hypothetical protein MYCTH_2128527	1832	5	0	78,60%	P:biological_process; F:oxidoreductase activity	-	g2082	16	4,31E-05	413_MPD1_Unaffected	pathogenicity
g2088	scaffold29|size167306:165663-167306	8,37556	21,0738	1,33119	0,00023322	yes	hypothetical protein SMAC_00706	1644	5	1,18E-88	57,40%	F:molecular_function	-
g2089	scaffold30|size162617:2436-3322	108,074	55,9323	-0,95027	0,000444013	yes	endonuclease exonuclease phosphatase family protein	887	5	3,47E-122	74,00%	F:nuclease activity	-
g2092	scaffold30|size162617:7813-9608	20,4119	42,9295	1,07256	0,00023322	yes	hypothetical protein CHGG_07323	1796	5	4,74E-15	46,60%	-
g2093	scaffold30|size162617:13869-15091	100,6	26,3212	-1,93433	0,00023322	yes	endosomal spry domain-containing protein	1223	5	1,32E-79	73,40%	-
g2103	scaffold30|size162617:51259-52209	73,5822	44,9181	-0,712061	0,0130124	yes	sap domain-containing protein	951	5	1,27E-17	73,20%	F:molecular_function	-
g2109	scaffold30|size162617:73015-74873	18,3239	47,7875	1,3829	0,00023322	yes	fad binding domain-containing protein	1859	5	0	85,40%	P:biological_process; F:oxidoreductase activity	-
g212	scaffold2|size385500:241011-242565	48,6581	25,1166	-0,954041	0,0017089	yes	saccharopine dehydrogenase	1555	5	4,97E-92	64,60%	P:oxidation-reduction process; F:oxidoreductase activity
g2120	scaffold30|size162617:115364-116385	1079,73	617,327	-0,806558	0,017894	yes	60s ribosomal protein l17	1022	5	5,25E-61	79,20%	F:structural constituent of ribosome; C:ribosome; P:translation	-
g2123	scaffold30|size162617:128871-130165	87,0821	9,53269	-3,19142	0,00023322	yes	receptor-like protein	1295	5	9,30E-101	60,80%	C:cellular_component; P:signal transduction; F:signal transducer activity	-
g2127	scaffold30|size162617:145529-147729	14,2265	95,6354	2,74897	0,00023322	yes	ankyrin	2201	1	8,16E-08	49,00%	F:molecular_function	-
g2129	scaffold30|size162617:152653-154082	28,0928	15,1904	-0,88704	0,0049	yes	hypothetical protein UCRPA7_5832	1430	5	2,72E-33	59,00%	-
g213	scaffold2|size385500:244083-245682	61,5274	36,3818	-0,758012	0,0073948	yes	sporulation protein rmd1	1600	5	0	76,60%	-
g2135	scaffold31|size161858:5326-8354	18,3551	30,0531	0,711332	0,00935455	yes	conserved serine-threonine rich protein	3029	5	1,35E-170	46,80%	-
g2136	scaffold31|size161858:11122-16040	7,72789	29,5661	1,9358	0,00023322	yes	hypothetical protein CGLO_13126	4919	5	0	66,00%	F:ion binding; F:molecular_function	-
g2137	scaffold31|size161858:18744-21816	16,5004	37,7634	1,19449	0,00023322	yes	ankyrin repeat protein	3073	5	0	65,40%	F:molecular_function	-	g2137	21	4,47E-12	1260_FGSG_13944_Unaffected	pathogenicity
g2138	scaffold31|size161858:24310-25130	92,4862	42,5492	-1,12011	0,000639414	yes	---NA---	821	0			-
g214	scaffold2|size385500:246513-247519	135,057	71,8795	-0,909912	0,0011891	yes	hmg box protein	1007	5	1,91E-39	77,20%	-
g2141	scaffold31|size161858:33774-35558	30,4244	15,2158	-0,999656	0,000639414	yes	pyruvate decarboxylase	1785	5	0	89,00%	C:cytoplasm; P:small molecule metabolic process; F:ion binding; F:lyase activity	EC:4.1.1.1	g2141	7	2,52E-06	358_ILV2_Loss	of pathogenicity
g2142	scaffold31|size161858:36104-37923	41,3297	93,7011	1,18089	0,00023322	yes	c2hc5 finger protein	1820	5	0	73,00%	C:nucleus; F:ion binding; P:cellular nitrogen compound metabolic process; P:biosynthetic process	-
g2143	scaffold31|size161858:38645-39454	38,157	22,5453	-0,759121	0,0287204	yes	extracellular serine-rich protein	810	5	3,91E-23	71,80%	-
g2151	scaffold31|size161858:60943-63675	17,9206	37,7116	1,07339	0,00023322	yes	hypothetical protein NECHADRAFT_32031	2733	5	0	60,20%	F:molecular_function; F:ion binding	EC:3.6.1.15
g2152	scaffold31|size161858:64001-65591	187,739	669,859	1,83513	0,00023322	yes	mfs efflux protein	1591	5	4,88E-160	76,80%	P:transmembrane transport; C:cellular_component	-
g2155	scaffold31|size161858:70358-74455	75,099	531,996	2,82455	0,00023322	yes	d-amino-acid oxidase	4098	5	8,97E-105	69,40%	P:biological_process; F:oxidoreductase activity	EC:1.4.3.3	g2155	6	1,93E-07	413_MPD1_Unaffected	pathogenicity
g2160	scaffold31|size161858:84848-86332	54,1784	19,9414	-1,44195	0,00023322	yes	nuf2 family protein	1485	5	0	83,20%	P:mitotic nuclear division; C:chromosome	-
g2163	scaffold31|size161858:90787-92272	149,938	35,9202	-2,0615	0,00023322	yes	hypothetical protein UCREL1_8749	1486	1	2,72E-38	54,00%	-
g2164	scaffold31|size161858:93808-94837	2,80597	335,126	6,90006	0,00023322	yes	hypothetical protein PFICI_06374	1030	5	1,61E-35	56,80%	-
g2165	scaffold31|size161858:95429-96279	0,145021	8,85924	5,93285	0,025087	yes	---NA---	851	0			-
g2167	scaffold31|size161858:104059-105809	75,9635	44,1544	-0,782748	0,00631219	yes	het domain-containing protein	1751	5	4,71E-154	56,60%	-
g2168	scaffold31|size161858:106549-107462	3,92119	10,9211	1,47775	0,00023322	yes	mfs monosaccharide transporter protein	914	5	5,98E-131	79,60%	F:transmembrane transporter activity; P:transmembrane transport; C:cellular_component	-	g2168	4	6,41E-06	1454_GzAra002_Unaffected	pathogenicity
g2169	scaffold31|size161858:107666-111673	104,942	66,8619	-0,65033	0,0423807	yes	3-hydroxyisobutyrate dehydrogenase protein	4008	5	5,58E-103	83,00%	F:molecular_function; F:oxidoreductase activity; P:cellular nitrogen compound metabolic process; P:carbohydrate metabolic process; P:catabolic process; P:small molecule metabolic process; P:cofactor metabolic process; P:cellular amino acid metabolic process	EC:1.1.1.44; EC:1.1.1.31
g2172	scaffold31|size161858:116598-118530	366,383	233,93	-0,647277	0,0245311	yes	rho gdp-dissociation inhibitor	1933	5	1,55E-78	68,40%	C:cytoplasm; F:enzyme regulator activity	-
g2175	scaffold31|size161858:125895-127871	22,2458	99,3564	2,15908	0,00023322	yes	chloramphenicol resistance protein	1977	5	3,33E-172	74,40%	P:transmembrane transport; C:cellular_component	-	g2175	12	2,20E-24	510_CaNAG3_Reduced	virulence
g218	scaffold2|size385500:256099-258419	9,46	15,3936	0,702419	0,0470829	yes	---NA---	2321	0			-
g2180	scaffold31|size161858:141136-146468	1,99915	10,3398	2,37075	0,00023322	yes	hypothetical protein A1O3_02954	5333	5	0	50,60%	C:membrane; P:transmembrane transport; P:metal ion transport; F:metal ion transmembrane transporter activity
g2181	scaffold31|size161858:146548-147646	215,047	111,651	-0,945651	0,00203318	yes	short-chain dehydrogenase reductase family protein	1099	5	1,25E-92	74,60%	P:biological_process; F:oxidoreductase activity	-						g2181	328	n/a	980	Glyco_hydro_18|adh_short	Aspergillus nidulans FGSC A4	GH18
g2195	scaffold32|size161757:33484-36552	12,0326	24,4267	1,02151	0,00023322	yes	hypothetical protein MYCTH_2305522	3069	5	3,48E-134	60,60%	P:cellular nitrogen compound metabolic process; P:biosynthetic process; F:ion binding; F:nucleic acid binding transcription factor activity; F:DNA binding; C:nucleus	-	g2195	290	2,84E-106	1707_GzZC022_Unaffected	pathogenicity
g2207	scaffold32|size161757:68756-69813	69,9444	27,4108	-1,35146	0,00023322	yes	acid phosphatase protein	1058	5	1,44E-100	64,20%	F:molecular_function	-
g2208	scaffold32|size161757:70746-72253	40,0445	23,8986	-0,744676	0,0123056	yes	hypothetical protein MYCTH_2299692	1508	5	1,73E-127	69,20%	P:biological_process; F:methyltransferase activity	-
g2211	scaffold32|size161757:78098-79933	342,079	169,587	-1,01231	0,00460308	yes	glucose-6-phosphate isomerase	1836	5	0	97,00%	C:cytoplasm; P:biosynthetic process; P:carbohydrate metabolic process; F:isomerase activity; P:generation of precursor metabolites and energy; P:catabolic process	EC:5.3.1.9
g2214	scaffold32|size161757:88019-92208	30,4332	19,8017	-0,620025	0,029797	yes	metallopeptidase family m24	4190	5	0	83,00%	P:biological_process; F:molecular_function	-	g2214	14	6,06E-27	1161_MgMfs1_Sensitive	to chemical
g2215	scaffold32|size161757:92252-92801	82,374	36,2634	-1,18367	0,000639414	yes	hypothetical protein UCRPA7_6988	550	5	3,08E-30	61,60%	-
g2217	scaffold32|size161757:97407-100318	10,3941	1,45692	-2,83478	0,00023322	yes	glycoside hydrolase family 2 protein	2912	5	0	73,00%	P:carbohydrate metabolic process; F:hydrolase activity, acting on glycosyl bonds	-						g2217	951	n/a	NA	n/a	Thielavia terrestris NRRL 8126	GH2
g2218	scaffold32|size161757:102127-103891	21,4048	12,2817	-0,801428	0,0118094	yes	gamma-glutamyltranspeptidase protein	1765	5	0	79,40%	F:transferase activity, transferring acyl groups; P:sulfur compound metabolic process; P:cellular amino acid metabolic process; P:cellular nitrogen compound metabolic process	EC:2.3.2.2	g2218	3	1,48E-119	2411_Ss-ggt1_Reduced	virulence	g2218	567	G_glu_transpept	1013	G_glu_transpept|Glyco_tranf_2_3	Bacillus pseudofirmus OF4	GT2
g2219	scaffold32|size161757:104795-107171	59,9335	122,043	1,02595	0,00297392	yes	asparagine synthase	2377	5	0	63,20%	F:ligase activity; P:cellular amino acid metabolic process; P:biosynthetic process; P:cellular nitrogen compound metabolic process	EC:6.3.5.4
g2223	scaffold32|size161757:112171-114435	184,952	58,6857	-1,65607	0,00023322	yes	2og-fe oxygenase	2265	5	2,49E-87	68,40%	P:biological_process; F:oxidoreductase activity; P:homeostatic process; F:ion binding	EC:1.14.11
g2224	scaffold32|size161757:115066-116021	161,67	102,115	-0,662858	0,0209235	yes	predicted protein	956	5	5,45E-86	53,80%	-
g2230	scaffold32|size161757:135145-141799	7,48604	11,4336	0,611004	0,0421712	yes	non-imprinted in prader-willi angelman syndrome region protein 2 protein	6655	5	0	69,20%	C:cellular_component; F:transmembrane transporter activity; P:transport	-						g2230	1468	Mg_trans_NIPA|Polysacc_deac_1	382	Polysacc_deac_1	Magnaporthe grisea 70-15	CE4
g2233	scaffold32|size161757:149171-151185	3,61764	16,638	2,20137	0,00023322	yes	tricorn protease n-terminal domain-containing protein	2015	5	0	67,40%	F:molecular_function; P:biological_process; C:cellular_component							g2233	671	n/a	388	Pectate_lyase22	Raoultella ornithinolytica B6	PL22
g2234	scaffold32|size161757:153593-161087	9,48683	18,993	1,00147	0,000639414	yes	hypothetical protein UCRPA7_1265	7495	5	3,03E-28	60,00%	-
g2235	scaffold33|size159904:0-596	303,527	684,097	1,17238	0,00023322	yes	formate dehydrogenase	597	5	1,67E-105	82,20%	P:biological_process; F:oxidoreductase activity; C:cytosol; F:molecular_function	EC:1.2.1.2
g2238	scaffold33|size159904:5751-6469	5,23551	11,0296	1,07498	0,0108643	yes	serine threonine protein kinase	719	2	7,52E-73	56,50%	F:kinase activity	-
g224	scaffold2|size385500:277177-278241	91,0403	334,696	1,87828	0,00023322	yes	predicted protein	1065	5	6,66E-34	66,20%	-
g2249	scaffold33|size159904:34128-35203	75,9973	120,759	0,668113	0,0231653	yes	trimethyllysine dioxygenase	1076	5	1,93E-65	72,00%	F:ion binding; F:oxidoreductase activity; P:small molecule metabolic process; P:cellular nitrogen compound metabolic process; P:biosynthetic process; P:biological_process	EC:1.14.11.8; EC:1.13.11	g2249	9	2,08E-16	792_MGG_09250_Reduced	virulence
g225	scaffold2|size385500:287432-289364	274,585	163,33	-0,749459	0,0265595	yes	cytochrome p450	1933	5	2,22E-176	76,40%	F:molecular_function; F:oxidoreductase activity; F:ion binding; P:biological_process	-	g225	28	1,13E-46	438_BcBOT1	(related: CND5)_Reduced virulence	g225	547	p450	845	p450	Aspergillus nidulans FGSC A4	GT34
g2250	scaffold33|size159904:36742-38812	29,5649	56,5802	0,936412	0,00153972	yes	related to lysophospholipase	2071	5	0	82,60%	P:cellular amino acid metabolic process	-	g2250	14	6,50E-05	2009_HOS4_Unaffected	pathogenicity
g2251	scaffold33|size159904:39532-39885	14,1553	333,766	4,55942	0,00023322	yes	hypothetical protein HAD_13124	354	5	2,50E-26	63,40%	-
g2252	scaffold33|size159904:41135-43035	40,2093	762,474	4,24509	0,00023322	yes	hypothetical protein CSUB01_04002	1901	5	0	69,40%	F:ion binding; F:molecular_function; P:mitochondrion organization; P:protein complex assembly	EC:3.6.1.15	g2252	13	3,74E-07	1566_GzOB006_Lethal	No definition line
g2258	scaffold33|size159904:60028-61678	49,2534	151,942	1,62523	0,00023322	yes	HypA protein	1651	5	2,31E-116	61,20%	-
g2260	scaffold33|size159904:65209-66648	389,484	175,741	-1,14811	0,00023322	yes	cell division control protein 12 protein	1440	5	0	97,80%	P:cell division; C:cytoskeleton; C:cytoplasm; F:ion binding; C:protein complex; P:cell cycle	-	g2260	14	2,75E-64	2244_03-Sep_Unaffected	pathogenicity
g2262	scaffold33|size159904:70416-74574	42,2991	68,9262	0,704424	0,0183669	yes	ubiquitin carboxyl-terminal hydrolase	4159	5	0	87,80%	F:molecular_function; P:catabolic process	-
g2266	scaffold33|size159904:82908-83669	521,389	293,903	-0,827022	0,00590868	yes	emp24 gp25l p24 family gold protein	762	5	8,41E-84	79,20%	P:transport; C:cellular_component	-
g2272	scaffold33|size159904:98637-100542	228,941	150,782	-0,602512	0,038771	yes	thioredoxin-like protein	1906	5	1,82E-55	77,20%	P:homeostatic process; F:molecular_function; F:oxidoreductase activity; P:small molecule metabolic process; P:biological_process; F:peptidase activity; C:cellular_component	-
g2273	scaffold33|size159904:101032-101945	22,3954	13,6045	-0,719113	0,0482669	yes	translation initiation factor	914	5	3,69E-28	58,80%	P:translational initiation; F:translation initiation factor activity
g2274	scaffold33|size159904:102696-104092	52,7864	97,329	0,882702	0,00312834	yes	translation initiation factor eif-2b subunit delta protein	1397	5	4,17E-138	72,40%	P:sulfur compound metabolic process; P:biosynthetic process; P:cellular amino acid metabolic process; F:translation factor activity, nucleic acid binding; C:protein complex; C:cytoplasm; F:molecular_function; P:translation; F:isomerase activity	EC:5.3.1.23
g2275	scaffold33|size159904:104626-104950	1591,86	931,888	-0,772485	0,00533556	yes	nadh-ubiquinone oxidoreductase 14 kda protein	325	5	4,72E-13	71,60%	-
g2277	scaffold33|size159904:109439-113260	17,3931	6,78318	-1,35848	0,00023322	yes	topoisomerase 1-associated factor 1	3822	5	0	83,20%	P:DNA metabolic process; P:biosynthetic process; P:reproduction; P:cell division; P:cell cycle; C:nucleus; P:response to stress	-
g2278	scaffold33|size159904:113634-114688	410,814	256,073	-0,681928	0,0340864	yes	3-hydroxyacyl- dehydrogenase	1055	5	8,25E-176	82,20%	P:small molecule metabolic process; P:lipid metabolic process; F:ion binding; F:oxidoreductase activity; P:biological_process	EC:1.1.1.35
g2289	scaffold34|size159900:17336-21514	25,788	39,6197	0,619515	0,0315344	yes	swi snf family dna-dependent atpase protein	4179	5	0	71,00%	F:ion binding; F:helicase activity; F:DNA binding	-	g2289	6	1,06E-18	1552_GzMyb016_Unaffected	pathogenicity
g229	scaffold2|size385500:300598-302343	18,3149	8,66588	-1,0796	0,00219353	yes	hypothetical protein GLRG_10759	1746	5	5,82E-84	52,40%	-
g2291	scaffold34|size159900:26696-28733	29,7425	53,6124	0,850042	0,003733	yes	conserved glutamic acid rich protein	2038	5	1,26E-78	60,20%	-
g2296	scaffold34|size159900:40862-43171	421,206	32,4863	-3,69662	0,00023322	yes	glycoside hydrolase family 47 protein	2310	5	3,67E-78	59,60%	C:cellular_component; F:ion binding; F:hydrolase activity, acting on glycosyl bonds	EC:3.2.1.113	g2296	3	7,70E-80	2488_Man1_Unaffected	pathogenicity	g2296	593	Glyco_hydro_47	543	Glyco_hydro_47	Botryotinia fuckeliana	GH47
g2297	scaffold34|size159900:44637-45241	1293,98	423,477	-1,61146	0,00023322	yes	---NA---	605	0			-
g2299	scaffold34|size159900:49518-50584	10,0201	5,48605	-0,869058	0,0353719	yes	epoxide hydrolase	1067	5	0	83,40%	F:molecular_function; P:biological_process	-
g230	scaffold2|size385500:303073-304159	58,622	39,212	-0,580148	0,048557	yes	swr1-complex protein 5 protein	1087	5	3,60E-68	67,60%	-
g2300	scaffold34|size159900:52046-55725	13,6335	35,1219	1,36521	0,00023322	yes	hypothetical protein CIMG_09574	3680	5	0	60,20%	P:metabolic process; F:catalytic activity; F:adenyl nucleotide binding		g2300	4	6,16E-10	1420_GzC2H088_Unaffected	pathogenicity
g2303	scaffold34|size159900:58639-59483	0,934688	30,7102	5,03809	0,00023322	yes	hypothetical protein	845	5	2,58E-13	51,80%	-
g2305	scaffold34|size159900:65709-69037	18,8853	37,7205	0,99809	0,000444013	yes	kinesin light chain 1	3329	5	6,59E-160	67,80%	F:ion binding; C:cytoskeleton; C:protein complex; F:molecular_function	-	g2305	7	7,20E-05	320_SSN6_Reduced	virulence	g2305	807	TPR_12|TPR_12|TPR_12|TPR_10|TPR_12	922	TPR_11|Glyco_transf_41|Glyco_transf_41	Prochlorococcus marinus str. NATL2A	GT41
g2306	scaffold34|size159900:72195-74312	15,0819	80,5373	2,41684	0,00023322	yes	hypothetical protein BAUCODRAFT_69171	2118	5	3,80E-110	87,40%	F:transmembrane transporter activity; C:cellular_component; P:transmembrane transport	-	g2306	7	4,25E-21	538_FRT1_Unaffected	pathogenicity
g2307	scaffold34|size159900:75039-76315	7,86833	50,4872	2,68179	0,00023322	yes	integral membrane protein duf6	1277	5	3,30E-70	53,80%	C:membrane
g2311	scaffold34|size159900:85261-89559	37,1176	22,2731	-0,7368	0,00871452	yes	succinate-semialdehyde dehydrogenase protein	4299	5	0	88,00%	F:oxidoreductase activity; P:biological_process	-
g2312	scaffold34|size159900:90137-91137	89,6492	59,6008	-0,58896	0,0374991	yes	fmn-binding split barrel-related protein	1001	5	2,57E-91	66,20%	F:oxidoreductase activity; P:biological_process; F:ion binding	-
g2314	scaffold34|size159900:98269-98876	82,9853	50,9008	-0,705166	0,0368204	yes	hypothetical protein UCRPA7_5406	608	5	1,83E-34	54,80%	-
g2317	scaffold34|size159900:109415-111516	129,691	607,61	2,22807	0,00023322	yes	g1 s-specific cyclin pcl5 protein	2102	5	5,07E-171	66,00%	F:enzyme binding; P:cellular protein modification process; P:cell cycle	-
g2325	scaffold34|size159900:152081-154067	291,22	78,4415	-1,89242	0,00023322	yes	malate synthase	1987	5	0	87,80%	P:generation of precursor metabolites and energy; P:small molecule metabolic process; P:carbohydrate metabolic process; F:transferase activity, transferring acyl groups	EC:2.3.3.9	g2325	2	0	2267_Mls1_Loss	of pathogenicity
g2328	scaffold35|size157562:4930-6074	271,177	171,165	-0,663847	0,025087	yes	arp2 3 actin-organizing complex subunit sop2 protein	1145	5	0	89,80%	C:cytoskeleton; P:cytoskeleton organization; P:protein complex assembly; F:cytoskeletal protein binding	-	g2328	26	5,35E-07	211_CaTUP1_Reduced	virulence
g2332	scaffold35|size157562:11166-13627	56,3966	198,847	1,81798	0,00023322	yes	general amino-acid permease gap1 protein	2462	5	3,69E-178	84,80%	C:cellular_component; F:transmembrane transporter activity; P:transmembrane transport	-
g2333	scaffold35|size157562:15557-17352	55,4695	29,4845	-0,91174	0,00136865	yes	hypothetical protein UCRPA7_7247	1796	5	0	61,60%	-
g2334	scaffold35|size157562:19239-20863	11,4217	4,4196	-1,36978	0,00023322	yes	24-dehydrocholesterol reductase	1625	5	0	72,20%	F:oxidoreductase activity; P:anatomical structure development	-	g2334	5	1,57E-05	1046_CTB5_Reduced	virulence	g2334	541	FAD_binding_4	467	FAD_binding_4	Streptomyces sp. WK-5344	AA7
g234	scaffold2|size385500:310621-312744	79,4894	31,7652	-1,32331	0,00023322	yes	hypothetical protein UCRPA7_805	2124	5	5,44E-41	53,20%	-
g2341	scaffold35|size157562:38051-40010	900,333	237,535	-1,92232	0,00023322	yes	utp-glucose-1-phosphate uridylyltransferase	1960	5	0	90,00%	P:small molecule metabolic process; P:carbohydrate metabolic process; F:nucleotidyltransferase activity; P:generation of precursor metabolites and energy; C:cytoplasm; P:biosynthetic process; P:cellular nitrogen compound metabolic process	EC:2.7.7.9
g2343	scaffold35|size157562:44330-45287	56,5458	35,5315	-0,670319	0,0272259	yes	dihydroneopterin aldolase family protein	958	5	5,51E-83	64,20%	F:lyase activity; P:cellular amino acid metabolic process; P:cofactor metabolic process	EC:4.1.2.25
g2344	scaffold35|size157562:47100-50209	14,8841	23,0617	0,63173	0,0243091	yes	sodium calcium exchanger protein	3110	5	0	61,20%	P:transmembrane transport; C:cellular_component	-
g2346	scaffold35|size157562:55509-57076	163,907	72,2659	-1,18149	0,00023322	yes	---NA---	1568	0			-
g2348	scaffold35|size157562:62142-63559	136,743	72,8088	-0,90928	0,00235303	yes	high mobility group protein	1418	5	2,67E-44	52,80%	-		g2348	10	1,03E-33	1489_GzHMG021_Unaffected	pathogenicity
g235	scaffold2|size385500:313645-314750	368,905	169,8	-1,11941	0,00023322	yes	3-ketodihydrosphingosine reductase tsc10 protein	1106	5	1,30E-143	66,80%	P:biological_process; F:oxidoreductase activity	-	g235	12	2,49E-05	2247_Sch1_Unaffected	pathogenicity
g2352	scaffold35|size157562:90664-91764	328,511	142,405	-1,20594	0,00023322	yes	uroporphyrinogen decarboxylase	1101	5	1,18E-164	94,40%	F:lyase activity; P:anatomical structure development; P:cellular nitrogen compound metabolic process; P:biosynthetic process; P:cofactor metabolic process	EC:4.1.1.37
g2353	scaffold35|size157562:91958-93213	47,7305	805,454	4,07682	0,00023322	yes	gnat family protein	1256	5	4,71E-59	47,00%	F:transferase activity, transferring acyl groups	-
g2354	scaffold35|size157562:93975-94438	157,6	79,4592	-0,987985	0,00187359	yes	hypothetical protein CMQ_8136	464	5	1,50E-26	62,20%	-
g2359	scaffold35|size157562:105701-108374	57,8506	268,34	2,21366	0,00023322	yes	cysteinyl-trna synthetase protein	2674	5	0	70,00%	P:tRNA metabolic process; P:cellular amino acid metabolic process; P:translation; F:ion binding; F:ligase activity	EC:6.1.1.16						g2359	820	tRNA-synt_1e|tRNA-synt_1e	767	tRNA-synt_1e|Glycos_transf_2	uncultured marine microorganism HF4000_APKG10K24	GT2
g236	scaffold2|size385500:315387-317248	22,735	35,4922	0,642587	0,0319324	yes	sas10 utp3 family protein	1862	5	2,79E-127	74,00%	-
g2360	scaffold35|size157562:108568-110323	111,632	247,712	1,14991	0,00101265	yes	gnat family protein	1756	5	4,10E-20	58,40%	F:transferase activity, transferring acyl groups	EC:2.3.1
g2364	scaffold35|size157562:122749-127969	16,474	30,0195	0,865707	0,00203318	yes	chromodomain helicase dna binding protein	5221	5	0	81,20%	F:helicase activity; F:DNA binding; F:ion binding; C:nucleus	-	g2364	7	4,09E-110	1552_GzMyb016_Unaffected	pathogenicity
g2368	scaffold35|size157562:140560-145068	13,4682	7,75114	-0,797082	0,00753195	yes	dna replication regulator sld3	4509	5	3,03E-122	64,20%	-
g2369	scaffold35|size157562:145258-149420	51,9969	24,7794	-1,06928	0,0011891	yes	map kinase kinase kinase wis4 protein	4163	5	0	81,60%	P:cellular protein modification process; F:ion binding; F:kinase activity	EC:2.7.11	g2369	233	0	1198_(Sc	Ssk2/Ssk22)_Reduced virulence	g2369	1369	Pkinase|Pkinase_Tyr	729	Pkinase	Neospora caninum Liverpool	CBM20
g2372	scaffold35|size157562:156201-157096	63,1835	32,8093	-0,945442	0,00153972	yes	dna-binding protein	896	5	1,34E-43	50,60%	F:molecular_function; F:DNA binding	-	g2372	4	7,39E-21	1539_GzMyb003_Unaffected	pathogenicity
g2373	scaffold36|size155665:3139-3494	1846,8	509,928	-1,85666	0,00023322	yes	glucose-repressible protein	356	4	1,40E-09	77,00%	-
g2374	scaffold36|size155665:4391-5392	157,812	73,8426	-1,09568	0,00023322	yes	emopamil binding protein	1002	5	7,00E-73	60,80%	C:endoplasmic reticulum; C:cellular_component; F:isomerase activity; P:small molecule metabolic process; P:lipid metabolic process	EC:5.3.3.5						g2374	281	EBP	808	EBP	Sporisorium reilianum SRZ2	GT4
g2375	scaffold36|size155665:10332-13845	9,76716	17,2184	0,817938	0,00844043	yes	hypothetical protein GLRG_03166	3514	5	2,47E-66	48,20%	-
g238	scaffold2|size385500:320214-321248	111,832	52,8961	-1,08009	0,00023322	yes	delta( )-delta( )-dienoyl- isomerase protein	1035	5	4,27E-101	82,40%	F:isomerase activity; P:biological_process	-	g238	6	6,39E-05	2322_SidH_Reduced	virulence
g2381	scaffold36|size155665:35709-38274	19,5783	43,728	1,1593	0,00023322	yes	ring finger protein	2566	5	1,31E-100	78,00%	F:ion binding	-
g2383	scaffold36|size155665:43195-44187	24,9631	126,432	2,34049	0,00023322	yes	hypothetical protein FOZG_05654	993	5	1,47E-43	72,80%	-
g2384	scaffold36|size155665:46138-50490	13,6191	24,351	0,838345	0,0025132	yes	ankyrin repeat protein	4353	5	4,10E-140	43,80%	F:molecular_function	-	g2384	25	1,76E-07	1260_FGSG_13944_Unaffected	pathogenicity
g2385	scaffold36|size155665:52305-53620	163,61	104,799	-0,642633	0,0218097	yes	related to amino-terminal amidase	1316	5	6,44E-92	76,00%	P:nitrogen compound metabolic process; F:hydrolase activity, acting on carbon-nitrogen (but not peptide) bonds
g2388	scaffold36|size155665:63523-64568	9,69169	3,96702	-1,28869	0,00136865	yes	glycosyl hydrolase family 43 protein	1046	5	5,26E-100	65,40%	P:carbohydrate metabolic process; F:hydrolase activity, acting on glycosyl bonds	-						g2388	348	Glyco_hydro_43	338	Glyco_hydro_43	Aspergillus oryzae RIB40	GH43
g239	scaffold2|size385500:322729-324253	31,9094	58,5295	0,87518	0,00235303	yes	major facilitator superfamily transporter protein	1525	5	1,52E-138	69,20%	P:transmembrane transport; C:cellular_component	-	g239	2	7,93E-11	812_MGG_10702_Reduced	virulence
g2390	scaffold36|size155665:66514-69627	867,659	429,268	-1,01525	0,0360446	yes	imidazoleglycerol-phosphate dehydratase	3114	5	1,28E-135	81,40%	P:cellular amino acid metabolic process; P:cellular nitrogen compound metabolic process; P:biosynthetic process; F:lyase activity	EC:4.2.1.19	g2390	4	1,83E-92	121_PTH3_Loss	of pathogenicity
g2392	scaffold36|size155665:71134-72274	68,2679	43,5612	-0,648163	0,0264549	yes	replication factor c subunit 4	1141	5	0	97,40%	P:biosynthetic process; P:DNA metabolic process; F:DNA binding; F:ion binding; F:molecular_function	EC:3.6.1.15	g2392	8	9,50E-10	1685_GzRad003_Unaffected	pathogenicity
g2396	scaffold36|size155665:77416-78581	10,6059	22,7206	1,09913	0,00297392	yes	fad binding protein	1166	5	1,99E-123	65,60%	F:ion binding; F:oxidoreductase activity; P:biological_process	-
g2397	scaffold36|size155665:79936-82869	45,5586	27,1249	-0,748108	0,00767093	yes	phosphatidate cytidylyltransferase	2934	5	0	62,80%	P:biological_process; P:biosynthetic process; P:lipid metabolic process; C:endoplasmic reticulum; F:kinase activity	EC:2.7.1.108	g2397	3	3,07E-119	1517_GzHOMEL013_Lethal	No definition line
g2399	scaffold36|size155665:86345-87829	587,122	296,01	-0,988012	0,00699773	yes	---NA---	1485	0			-
g240	scaffold2|size385500:324973-326915	14,8829	42,2461	1,50517	0,00023322	yes	pq loop repeat protein	1943	5	3,28E-134	72,60%	-
g2401	scaffold36|size155665:90598-91771	8,16883	21,3062	1,38307	0,00023322	yes	hypothetical protein UCRPA7_6943	1174	5	3,53E-18	68,60%	-
g2403	scaffold36|size155665:93913-101152	8,3336	13,6943	0,716566	0,011221	yes	solute carrier family 12 member 3	7240	5	0	83,40%	P:transmembrane transport; C:cellular_component	-
g2405	scaffold36|size155665:107281-107842	589,908	327,254	-0,850079	0,00282471	yes	---NA---	562	0			-
g2408	scaffold36|size155665:112289-113937	60,175	34,1561	-0,817021	0,0025132	yes	dna polymerase delta small subunit protein	1649	5	0	81,60%	F:nucleotidyltransferase activity; F:DNA binding; P:biosynthetic process; P:DNA metabolic process	EC:2.7.7.7
g241	scaffold2|size385500:327519-328827	34,2265	65,0785	0,927067	0,000639414	yes	peroxisomal nadh pyrophosphatase nudt12	1309	5	4,49E-148	83,60%	F:molecular_function; F:ion binding	-
g2410	scaffold36|size155665:120180-121279	20,5765	229,682	3,48056	0,00023322	yes	pyridoxal-phosphate dependent enzyme	1100	5	4,04E-127	68,20%	F:ion binding; P:cellular amino acid metabolic process	-
g2413	scaffold36|size155665:127256-129243	5,28607	10,233	0,952965	0,00805909	yes	het-domain-containing partial	1988	5	1,09E-98	52,60%	-
g2414	scaffold36|size155665:129495-133236	188,686	89,4584	-1,0767	0,0025132	yes	mevalonate kinase	3742	5	0	85,80%	C:cytoplasm; P:biological_process; P:biosynthetic process; P:lipid metabolic process; F:kinase activity; F:ion binding	EC:2.7.1.36	g2414	3	1,85E-146	2542_ERG12_Mixed	outcome
g2419	scaffold36|size155665:143789-146854	253,835	135,485	-0,905754	0,0104834	yes	beta-glucosidase 1	3066	5	0	69,60%	P:carbohydrate metabolic process; F:hydrolase activity, acting on glycosyl bonds	-	g2419	8	1,47E-105	748_um00446_Unaffected	pathogenicity	g2419	867	Glyco_hydro_3|Glyco_hydro_3_C|Fn3-like	884	Glyco_hydro_3|Glyco_hydro_3_C|Fn3-like	Podospora anserina S mat+	GH3
g2422	scaffold37|size154903:1243-4735	61,9847	22,7981	-1,443	0,00023322	yes	glycoside hydrolase family 35 protein	3493	5	0	69,20%	F:hydrolase activity, acting on glycosyl bonds; P:carbohydrate metabolic process	EC:3.2.1.23						g2422	996	Glyco_hydro_35|BetaGal_dom2|BetaGal_dom3|BetaGal_dom4_5|BetaGal_dom4_5	1005	Glyco_hydro_35|BetaGal_dom2|BetaGal_dom3|BetaGal_dom4_5|BetaGal_dom4_5	Thielavia terrestris NRRL 8126	GH35
g2423	scaffold37|size154903:4825-5447	8,81436	15,8967	0,850802	0,0399973	yes	---NA---	623	0			-
g2426	scaffold37|size154903:11774-13635	14,0443	4,42016	-1,66781	0,00023322	yes	amidohydrolase domain containing protein	1862	5	1,59E-173	76,00%	F:hydrolase activity, acting on carbon-nitrogen (but not peptide) bonds	-
g2432	scaffold37|size154903:33448-34151	55,6581	154,984	1,47746	0,00023322	yes	hypothetical protein	704	2	1,34E-07	42,00%	-
g2436	scaffold37|size154903:46364-47055	5,20811	10,3195	0,986542	0,0218097	yes	related to lipase 2	692	5	9,60E-64	65,40%	F:hydrolase activity; P:metabolic process							g2436	230	Abhydrolase_3	361	Abhydrolase_3	Listeria innocua Clip11262	CE10
g2438	scaffold37|size154903:50930-51468	1255,64	703,835	-0,835118	0,00923748	yes	60s ribosomal protein l14	539	5	4,98E-63	66,20%	C:ribosome; F:structural constituent of ribosome; P:translation	-
g2439	scaffold37|size154903:52963-54098	99,0018	65,7469	-0,590532	0,0367476	yes	gnat family	1136	5	7,63E-105	60,20%	-
g2441	scaffold37|size154903:58504-58826	317,286	873,179	1,4605	0,00023322	yes	---NA---	323	0			-
g2446	scaffold37|size154903:73103-76088	24,653	14,0371	-0,812516	0,00910544	yes	hypothetical protein MGCH7_ch7g147	2986	5	2,93E-91	70,20%	F:ion binding	-	g2446	68	5,99E-73	1360_GzC2H020_Unaffected	pathogenicity
g2448	scaffold37|size154903:79276-80433	111,182	426,73	1,9404	0,00023322	yes	uncharacterized protein FFUJ_03872	1158	5	1,28E-56	61,60%	P:metabolic process; F:catalytic activity
g2449	scaffold37|size154903:81866-82145	1625,07	2818,9	0,794631	0,0217156	yes	---NA---	280	0			-
g2450	scaffold37|size154903:85220-86736	11,9863	7,01738	-0,772387	0,0338725	yes	fad binding domain protein	1517	5	0	72,00%	F:ion binding; F:oxidoreductase activity; P:biological_process	EC:1.1.1.158						g2450	505	FAD_binding_4	492	FAD_binding_4|BBE	Sinorhizobium fredii USDA 257	AA7
g2451	scaffold37|size154903:86800-87614	124,46	35,4585	-1,81148	0,00023322	yes	class ii aldolase and adducin domain-containing protein	815	5	2,94E-106	67,80%	-
g2454	scaffold37|size154903:92568-94307	94,4832	47,7145	-0,98563	0,00023322	yes	ran exchange factor prp20	1740	5	3,10E-126	67,40%	-							g2454	556	n/a	810	RCC1	Solibacillus silvestris StLB046	CBM48
g2456	scaffold37|size154903:101368-102350	235,385	127,961	-0,879318	0,00401421	yes	glycerol dehydrogenase protein	983	5	0	89,60%	P:biological_process; F:oxidoreductase activity	-
g2457	scaffold37|size154903:102662-103255	80,1804	143,314	0,837855	0,00792963	yes	hypothetical protein FOTG_08458	594	5	2,10E-62	83,40%	-
g2459	scaffold37|size154903:108184-110040	8,15596	34,1783	2,06715	0,00023322	yes	inner membrane protein yico protein	1857	5	0	83,00%	P:transmembrane transport; F:molecular_function; C:cellular_component	-
g246	scaffold2|size385500:341720-343613	41,8979	98,8332	1,23812	0,00023322	yes	hypothetical protein SMAC_06903	1894	5	3,74E-22	43,60%	-
g2460	scaffold37|size154903:110985-112605	14,7433	6,48124	-1,18572	0,000830796	yes	metabolite transport protein git1	1621	5	0	87,80%	P:transmembrane transport; C:cellular_component; F:transmembrane transporter activity	-
g2461	scaffold37|size154903:113703-115361	17,2239	6,86233	-1,32764	0,000830796	yes	glycoside hydrolase family 28 protein	1659	5	4,29E-116	72,20%	C:extracellular region; F:hydrolase activity, acting on glycosyl bonds; P:carbohydrate metabolic process	EC:3.2.1.15	g2461	14	8,24E-40	115_PGX1_Unaffected	pathogenicity	g2461	437	Glyco_hydro_28	426	Glyco_hydro_28	Botryotinia fuckeliana	GH28
g2463	scaffold37|size154903:122786-126540	66,1154	109,524	0,728187	0,0175275	yes	dash family cryptochrome	3755	5	0	73,40%	P:response to stress; P:DNA metabolic process; F:lyase activity	EC:4.1.99	g2463	7	8,77E-14	1052_PHL1_Unaffected	pathogenicity
g2465	scaffold37|size154903:137496-142362	62,8056	123,334	0,973602	0,00342878	yes	hypothetical protein CSUB01_10905	4867	5	0	69,20%	-
g2466	scaffold37|size154903:146086-147652	5,0054	11,8379	1,24186	0,00136865	yes	---NA---	1567	0			-
g2467	scaffold37|size154903:148085-149770	13,5381	29,0143	1,09973	0,0011891	yes	---NA---	1686	0			-
g2468	scaffold37|size154903:152063-152925	10,2289	24,1977	1,24223	0,0017089	yes	---NA---	863	0			-
g247	scaffold2|size385500:344160-346798	45,0491	114,929	1,35118	0,00023322	yes	hsp70 family protein	2639	5	1,20E-29	69,20%	F:ATP binding; F:nucleotide binding
g2471	scaffold38|size153301:8164-9834	77,093	49,1968	-0,648036	0,0204924	yes	zip zinc transporter family protein	1671	5	9,79E-92	71,00%	P:transport; C:cellular_component; F:transmembrane transporter activity; P:transmembrane transport	-
g2472	scaffold38|size153301:10471-11960	91,7205	55,6937	-0,71973	0,00960696	yes	histone acetyltransferase type b catalytic subunit protein	1490	5	7,60E-160	61,40%	F:histone binding; P:cellular nitrogen compound metabolic process; P:biosynthetic process; C:nucleoplasm; C:protein complex; P:chromosome organization; P:cellular protein modification process; F:transferase activity, transferring acyl groups	EC:2.3.1.48
g2474	scaffold38|size153301:14035-14646	511,145	301,163	-0,763189	0,00960696	yes	54s ribosomal protein l12 protein	612	5	4,50E-55	86,60%	C:ribosome; F:structural constituent of ribosome; P:translation	-
g248	scaffold2|size385500:348671-351586	26,7227	48,3781	0,85629	0,00187359	yes	c2h2 transcription factor protein	2916	5	1,26E-77	55,20%	F:molecular_function	-	g248	33	1,07E-56	1381_GzC2H044_Unaffected	pathogenicity
g2480	scaffold38|size153301:46824-48027	104,855	205,426	0,970219	0,00266976	yes	rrna-processing protein fcf2 protein	1204	5	4,64E-45	79,40%	-
g2493	scaffold38|size153301:87927-89372	18,813	29,3801	0,643109	0,0451431	yes	hypothetical protein FOVG_02658	1446	5	7,93E-102	63,20%	P:lipid metabolic process; F:molecular_function; P:transport	-
g2505	scaffold38|size153301:128707-130269	88,3412	41,3991	-1,09349	0,00023322	yes	hypothetical protein CGGC5_6175	1563	5	5,74E-120	72,00%	-
g2508	scaffold38|size153301:140093-140922	1137,99	273,139	-2,05878	0,00023322	yes	---NA---	830	0			-
g2518	scaffold39|size150650:12690-13381	7,28869	14,1716	0,959273	0,0201556	yes	---NA---	692	0			-
g2520	scaffold39|size150650:15561-18503	153,254	93,215	-0,717295	0,0310279	yes	hypothetical protein HMPREF1624_02530	2943	5	9,70E-119	58,40%	-
g2529	scaffold39|size150650:40084-41211	18,8899	190,861	3,33684	0,00023322	yes	6-phosphogluconate dehydrogenase family protein	1128	5	7,44E-118	66,00%	P:cellular nitrogen compound metabolic process; P:carbohydrate metabolic process; P:catabolic process; P:small molecule metabolic process; P:cofactor metabolic process; F:oxidoreductase activity; F:molecular_function	EC:1.1.1.44						g2529	328	NAD_binding_2	843	NAD_binding_2	Aspergillus nidulans FGSC A4	GT1
g2532	scaffold39|size150650:44963-47061	12,1781	23,1948	0,929511	0,0025132	yes	yt521-b-like splicing protein	2099	5	0	60,40%	F:molecular_function	-	g2532	5	4,93E-149	801_MGG_04621_Reduced	virulence
g2533	scaffold39|size150650:53531-54394	286,386	151,468	-0,918949	0,00136865	yes	proteasome component c5 protein	864	5	8,31E-152	93,20%	C:protein complex; C:intracellular; F:peptidase activity; P:catabolic process	EC:3.4.25
g2538	scaffold39|size150650:72622-74862	185,565	89,1637	-1,0574	0,000444013	yes	cation efflux family protein	2241	5	8,74E-117	66,80%	C:cellular_component; F:transmembrane transporter activity; P:transport; P:transmembrane transport	-
g254	scaffold2|size385500:374004-375911	136,815	62,6695	-1,12639	0,000444013	yes	yap-binding protein	1908	5	8,97E-174	71,80%	F:molecular_function; C:cellular_component
g2540	scaffold39|size150650:79654-80426	28,9576	52,3094	0,853126	0,0121893	yes	thermoresistant glucokinase family carbohydrate kinase	773	5	1,11E-84	65,00%	F:kinase activity; P:biological_process; P:carbohydrate metabolic process	-						g2540	237	AAA_17|AAA_18|SKI	772	Glyco_hydro_3	Arthrobacter chlorophenolicus A6	GH3
g2543	scaffold39|size150650:87691-94734	24,0037	40,643	0,759752	0,0140951	yes	hypothetical protein NEUTE1DRAFT_92658	7044	5	0	67,80%	P:regulation of transcription, DNA-templated; F:nucleic acid binding; P:transcription, DNA-templated; C:nucleus; F:sequence-specific DNA binding transcription factor activity		g2543	71	4,15E-129	1351_GzC2H011_Unaffected	pathogenicity
g2547	scaffold39|size150650:106758-108310	65,4338	108,845	0,734171	0,0121893	yes	helix-loop-helix dna-binding domain-containing protein	1553	5	3,40E-128	71,80%	F:molecular_function	-	g2547	1	1,24E-87	1304_GzbHLH005_Reduced	virulence
g2552	scaffold39|size150650:127057-129221	46,7752	70,366	0,589134	0,0453875	yes	hypothetical protein MAA_00183	2165	5	2,46E-48	69,40%	-
g2553	scaffold39|size150650:131951-134918	6,49655	23,762	1,87091	0,00023322	yes	hypothetical protein	2968	5	7,13E-13	59,00%	C:membrane; P:transmembrane transport; P:metal ion transport; F:metal ion transmembrane transporter activity
g2556	scaffold39|size150650:141950-143115	76,9956	48,8872	-0,655319	0,0306328	yes	c2h2 transcription factor	1166	5	1,91E-18	77,60%	F:ion binding; F:molecular_function	-	g2556	143	1,10E-21	1350_GzC2H010_Unaffected	pathogenicity
g2558	scaffold40|size149475:594-4530	8,55511	16,5885	0,955325	0,0011891	yes	set1-like protein	3937	5	0	69,20%	P:cellular protein modification process; P:chromosome organization; C:nucleoplasm; C:protein complex; F:methyltransferase activity; F:molecular_function; C:chromosome	EC:2.1.1.43
g2559	scaffold40|size149475:8722-10909	10,2815	28,6823	1,48011	0,00023322	yes	mip transporter	2188	5	3,16E-130	76,60%	P:transport; C:cellular_component; F:molecular_function	-
g256	scaffold2|size385500:380575-381590	48,0465	105,73	1,13788	0,00023322	yes	isochorismatase family protein	1016	5	1,01E-91	88,80%	P:biological_process; F:molecular_function	-
g2562	scaffold40|size149475:18741-22135	34,5113	79,9132	1,21136	0,00023322	yes	fad binding domain protein	3395	5	5,82E-145	69,20%	P:biological_process; F:oxidoreductase activity	-	g2562	14	2,44E-36	1048_CTB7_Reduced	virulence
g2564	scaffold40|size149475:24621-31759	3,89819	6,35152	0,704297	0,0207196	yes	tfiiic transcription initiation factor complex subunits tfc3 protein	7139	5	1,62E-124	57,60%	F:ion binding	-
g2567	scaffold40|size149475:38995-40292	76,9218	264,269	1,78054	0,00023322	yes	cyanate hydratase protein	1298	5	1,57E-73	83,60%	F:lyase activity; P:cellular nitrogen compound metabolic process; P:small molecule metabolic process; F:DNA binding	EC:4.2.1.104
g257	scaffold2|size385500:381960-384128	4,65267	26,1	2,48792	0,00023322	yes	hypothetical protein PFICI_12473	2169	5	4,99E-16	56,60%	-
g2572	scaffold40|size149475:50248-56114	13,1338	41,0854	1,64534	0,00023322	yes	atp-dependent bile acid permease protein	5867	5	0	82,80%	P:transmembrane transport; C:cellular_component; F:ATPase activity; F:transmembrane transporter activity; P:nucleobase-containing compound catabolic process; P:small molecule metabolic process; F:ion binding	-	g2572	44	5,95E-87	267_MLT1_Reduced	virulence
g2577	scaffold40|size149475:64868-65431	11,9968	33,0846	1,46351	0,00023322	yes	---NA---	564	0			-
g2578	scaffold40|size149475:67801-69599	1,97699	18,5787	3,23227	0,00023322	yes	ankyrin repeat-containing protein	1799	5	0	64,20%	-
g2581	scaffold40|size149475:82263-84633	62,1237	22,478	-1,46663	0,00023322	yes	hypothetical protein MYCFIDRAFT_65580	2371	5	9,79E-74	72,60%	P:biological_process; F:molecular_function	-						g2581	661	Sulfatase|Sulfatase	1277	Glyco_hydro_15|CBM_20|Sulfatase	Aspergillus nidulans FGSC A4	CBM20|GH15
g2582	scaffold40|size149475:86396-88769	27,1244	65,1749	1,26473	0,00023322	yes	guanine nucleotide-binding protein subunit alpha	2374	5	8,04E-34	60,40%	F:signal transducer activity; P:signal transduction; P:nucleobase-containing compound catabolic process; P:small molecule metabolic process; F:molecular_function; F:GTPase activity; F:ion binding	-	g2582	34	1,17E-40	2414_AaGa1_Unaffected	pathogenicity
g2588	scaffold40|size149475:101198-101963	550,969	320,652	-0,780962	0,00767093	yes	ras-like protein rab7 protein	766	5	3,61E-98	98,20%	F:ion binding; P:signal transduction; P:transport	-	g2588	22	1,39E-25	339_CLPT1_Reduced	virulence
g2590	scaffold40|size149475:106921-108500	8,91016	25,4659	1,51504	0,00023322	yes	hypothetical protein GLRG_03189	1580	5	8,47E-48	51,00%	F:oxidoreductase activity; P:cellular nitrogen compound metabolic process; P:catabolic process; P:cofactor metabolic process	EC:1.14.99.3
g2593	scaffold40|size149475:115692-120902	19,8896	43,8909	1,14191	0,000639414	yes	glucose-methanol-choline oxidoreductase	5211	5	0	78,80%	F:ion binding; F:oxidoreductase activity; P:biological_process	-						g2593	1552	n/a	1140	GMC_oxred_N	Calothrix sp. PCC 6303	AA3
g2594	scaffold40|size149475:124172-124929	44,5161	19,8555	-1,16479	0,000639414	yes	hypothetical protein A1O7_01140	758	5	4,46E-51	60,40%	F:molecular_function	-
g260	scaffold3|size327485:2837-5961	21,7218	10,5385	-1,04347	0,00203318	yes	4-carboxymuconolactone decarboxylase family protein	3125	5	3,07E-64	77,20%	P:biological_process; F:oxidoreductase activity	EC:1.11.1.15
g2600	scaffold40|size149475:141129-144841	9,1507	3,93249	-1,21844	0,000444013	yes	family decarboxylase protein	3713	5	1,57E-105	65,60%	-
g2606	scaffold41|size148760:12379-13126	278,612	175,158	-0,669599	0,0166932	yes	rna recognition domain-containing protein	748	5	2,43E-73	77,40%	F:molecular_function	-
g2608	scaffold41|size148760:16329-17901	169,529	89,6258	-0,919546	0,0011891	yes	fmn-dependent 2-nitropropane dioxygenase	1573	5	4,70E-67	56,60%	F:oxidoreductase activity; P:biological_process	EC:1.13.12.16; EC:1.13.11
g2615	scaffold41|size148760:38154-41207	6,47876	13,2446	1,03162	0,0011891	yes	fungal specific transcription factor domain-containing protein	3054	5	0	72,20%	P:cellular nitrogen compound metabolic process; P:biosynthetic process; F:DNA binding; C:nucleus; F:ion binding	-	g2615	134	0	1689_GzZC004_Unaffected	pathogenicity	g2615	869	Fungal_trans	1388	Fungal_trans	Aspergillus oryzae RIB40	GH28
g2617	scaffold41|size148760:50689-53744	5,90162	23,3868	1,98651	0,00023322	yes	l-fucose permease	3056	5	0	70,40%	P:transmembrane transport; C:cellular_component	-	g2617	6	1,23E-19	874_MGG_00435_Loss	of pathogenicity	g2617	1000	n/a	1153	Glyco_hydro_20	Gluconacetobacter diazotrophicus PAl 5	GH20
g2619	scaffold41|size148760:57020-57987	22,7869	12,8009	-0,831958	0,0193032	yes	2-pyrone- -dicarbaxylate hydrolase	968	5	6,67E-142	80,40%	F:molecular_function; P:biological_process	-
g262	scaffold3|size327485:11609-16011	12,7037	4,65567	-1,44819	0,00023322	yes	mrc1-like domain-containing protein	4403	5	0	63,20%	-
g2626	scaffold41|size148760:74043-75436	42,7313	24,644	-0,794053	0,00805909	yes	hypothetical protein THITE_2094595	1394	5	4,50E-175	69,60%	-							g2626	464	n/a	394	Glyco_transf_90	Ascaris suum	GT90
g2629	scaffold41|size148760:84609-86530	8,34691	32,9587	1,98135	0,00023322	yes	major facilitator superfamily transporter	1922	5	0	73,60%	P:transmembrane transport; C:cellular_component; F:molecular_function	-	g2629	18	4,36E-33	544_BCMFS1_Unaffected	pathogenicity
g2630	scaffold41|size148760:92615-94179	34,6166	21,7524	-0,670287	0,0266778	yes	hypothetical protein Cob_08758	1565	5	2,54E-50	49,20%	-		g2630	1	2,72E-42	1576_GzOB016_Unaffected	pathogenicity
g2631	scaffold41|size148760:94501-95348	456,558	118,53	-1,94555	0,00023322	yes	---NA---	848	0			-
g2634	scaffold41|size148760:104846-105732	151,647	64,5175	-1,23295	0,00023322	yes	sorbose reductase sou1	887	5	3,90E-165	84,20%	P:biological_process; F:oxidoreductase activity	-	g2634	19	1,94E-31	2269_Mdh1_Unaffected	pathogenicity	g2634	276	KR|adh_short_C2	1087	Glyco_hydro_92|adh_short_C2	Aspergillus nidulans FGSC A4	GH92
g2636	scaffold41|size148760:107833-108515	317,817	58,0773	-2,45215	0,00023322	yes	type 11 methyltransferase protein	683	5	1,69E-69	61,80%	P:biological_process; F:methyltransferase activity	-
g2637	scaffold41|size148760:109183-109865	1859,99	6794,74	1,86912	0,00923748	yes	o-methyltransferase family 3	683	5	6,14E-82	73,60%	F:methyltransferase activity	EC:2.1.1
g2639	scaffold41|size148760:113917-115797	8,25044	3,02451	-1,44777	0,00023322	yes	salicylate hydroxylase protein	1881	5	1,86E-163	79,40%	P:secondary metabolic process; P:biological_process; F:oxidoreductase activity; P:biosynthetic process	EC:1.4.1.13	g2639	4	4,79E-13	413_MPD1_Unaffected	pathogenicity
g2640	scaffold41|size148760:116814-117680	2,0563	7,69194	1,9033	0,00023322	yes	#NAME?	867	5	7,27E-87	66,40%	F:nucleotide binding
g2641	scaffold41|size148760:120566-123254	10,7271	6,14048	-0,804834	0,0160968	yes	hypothetical protein MGG_07045	2689	5	5,71E-86	52,00%	F:molecular_function; P:biological_process; C:cellular_component
g2642	scaffold41|size148760:123922-124598	160,249	104,858	-0,611889	0,0356672	yes	lysine-sensitive aspartokinase 3 protein	677	5	6,06E-46	58,20%	F:kinase activity; P:phosphorylation
g2643	scaffold41|size148760:124631-127869	41,8134	22,8568	-0,87134	0,0017089	yes	---NA---	3239	0			-
g2647	scaffold41|size148760:135407-135857	830,113	547,47	-0,600526	0,0347262	yes	nadh-ubiquinone oxidoreductase b18 subunit	451	5	1,75E-32	59,60%	C:mitochondrion; F:oxidoreductase activity	EC:1.6.5.3
g2648	scaffold41|size148760:136292-138135	12,27	55,306	2,1723	0,00023322	yes	hypothetical protein UCRNP2_5350	1844	5	2,14E-28	45,60%	-
g2654	scaffold42|size145265:7011-8011	46,9897	28,6912	-0,711735	0,0224873	yes	14-3-3 protein	1001	5	9,79E-92	74,40%	F:molecular_function	-
g2655	scaffold42|size145265:8679-13524	10,5629	21,6626	1,03621	0,00023322	yes	snf2 family helicase	4846	5	0	63,00%	F:ion binding; F:helicase activity; F:DNA binding; F:molecular_function	-	g2655	12	1,41E-12	1552_GzMyb016_Unaffected	pathogenicity
g2657	scaffold42|size145265:18404-21031	7,05787	228,069	5,01409	0,00023322	yes	basic leucine zipper transcription factor domain-containing protein	2628	5	3,19E-11	69,40%	P:regulation of transcription, DNA-templated; F:sequence-specific DNA binding; F:sequence-specific DNA binding transcription factor activity
g266	scaffold3|size327485:24760-27662	12,2687	5,46217	-1,16744	0,000639414	yes	dna polymerase ii participates in chromosomal dna replication-like protein	2903	5	0	78,40%	F:nucleotidyltransferase activity; F:DNA binding; P:biosynthetic process; P:DNA metabolic process	EC:2.7.7.7
g2662	scaffold42|size145265:39045-40479	33,1567	168,037	2,3414	0,00023322	yes	---NA---	1435	0			-
g2663	scaffold42|size145265:42510-43302	509,227	204,953	-1,31302	0,00023322	yes	short-chain dehydrogenase reductase sdr	793	5	1,14E-78	79,20%	P:biological_process; F:oxidoreductase activity	-	g2663	5	6,02E-07	59_THR1_Reduced	virulence
g2667	scaffold42|size145265:60777-64029	40,9893	21,3553	-0,940652	0,000639414	yes	aromatic ring-opening dioxygenase family protein	3253	5	1,34E-131	79,20%	P:biological_process; F:oxidoreductase activity; F:ion binding	-
g2671	scaffold42|size145265:69627-69998	3841,15	1834,75	-1,06595	0,000444013	yes	40s ribosomal protein s28	372	5	2,70E-18	62,80%	F:structural constituent of ribosome; P:translation; C:ribosome; C:intracellular; F:molecular_function; P:biological_process; C:cellular_component
g2674	scaffold42|size145265:78778-79382	162,593	68,658	-1,24377	0,00023322	yes	---NA---	605	0			C:nucleus; P:cellular nitrogen compound metabolic process; P:biosynthetic process; C:chromosome; F:DNA binding	-
g2675	scaffold42|size145265:79981-80971	92,5279	11,7656	-2,97531	0,00023322	yes	aprataxin	991	5	3,09E-103	72,00%	P:DNA metabolic process; F:molecular_function	-
g2683	scaffold42|size145265:103659-105465	10,3037	17,8153	0,789956	0,0145765	yes	dna-directed rna polymerase iii protein	1807	5	1,03E-44	49,80%	F:DNA binding; F:nucleotidyltransferase activity; C:nucleoplasm; C:protein complex; P:cellular nitrogen compound metabolic process; P:biosynthetic process	EC:2.7.7.6
g2685	scaffold42|size145265:110600-112355	23,1925	44,7567	0,948448	0,00101265	yes	20s proteasome subunit alpha type 2 protein	1756	5	0	63,80%	C:protein complex; C:intracellular	-
g2690	scaffold42|size145265:130205-132482	39,9042	109,004	1,44977	0,00023322	yes	mitochondrial carrier	2278	5	0	81,60%	P:transmembrane transport; F:ion binding; C:cellular_component	-	g2690	11	2,64E-08	2038_Mir1_Unaffected	pathogenicity
g2692	scaffold42|size145265:135682-136313	17,0324	76,681	2,17058	0,00023322	yes	hypothetical protein CGGC5_11534	632	5	3,02E-38	57,80%	-
g2694	scaffold42|size145265:141291-143076	226,212	38,5125	-2,55427	0,00023322	yes	integral membrane family protein	1786	5	2,16E-82	68,20%	-		g2694	8	8,86E-13	404_PTH11_Reduced	virulence
g2696	scaffold43|size143965:2588-6285	9,23964	15,7968	0,773725	0,0208273	yes	hypothetical protein NEUTE1DRAFT_76809	3698	5	1,29E-87	58,40%	-
g27	scaffold1|size448493:78091-78567	611,034	396,895	-0,622494	0,0310279	yes	dolichyl-phosphate mannosyltransferase polypeptide 3 protein	477	5	3,05E-22	87,20%	F:transferase activity, transferring glycosyl groups	-
g2704	scaffold43|size143965:26182-26621	98,8886	62,9024	-0,65269	0,0479975	yes	hypothetical protein TRIVIDRAFT_34768	440	5	4,27E-37	65,40%	-
g2706	scaffold43|size143965:28503-32021	47,1241	82,9312	0,815451	0,0142169	yes	lysine-sensitive aspartokinase 3 protein	3519	5	0	78,60%	P:biosynthetic process; P:cellular amino acid metabolic process; F:kinase activity; P:biological_process; F:ion binding	EC:2.7.2.4	g2706	6	4,47E-71	1388_GzC2H051_Unaffected	pathogenicity
g2707	scaffold43|size143965:33077-34903	63,1418	25,4365	-1,3117	0,00023322	yes	cytochrome p450	1827	5	2,19E-147	72,60%	F:oxidoreductase activity; F:ion binding	-	g2707	26	4,07E-27	438_BcBOT1	(related: CND5)_Reduced virulence	g2707	513	p450	845	p450	Aspergillus nidulans FGSC A4	GT34
g271	scaffold3|size327485:58418-59347	226,748	4,48822	-5,6588	0,00023322	yes	versicolorin reductase	930	5	7,36E-145	88,40%	P:biological_process; F:oxidoreductase activity	EC:1.1.1.252	g271	13	3,00E-62	2312_THR_Increased	virulence (Hypervirulence)	g271	272	adh_short|adh_short_C2	1087	Glyco_hydro_92|adh_short_C2	Aspergillus nidulans FGSC A4	GH92
g2710	scaffold43|size143965:41640-42618	580,81	338,803	-0,77762	0,0142169	yes	clathrin light chain	979	5	1,77E-60	86,80%	C:protein complex; C:Golgi apparatus; C:cytoplasmic membrane-bounded vesicle; P:vesicle-mediated transport; P:transport; F:structural molecule activity; C:cytoplasm; C:plasma membrane	-
g2711	scaffold43|size143965:43141-43729	3618,65	2013,54	-0,845719	0,004457	yes	---NA---	589	0			-
g2715	scaffold43|size143965:55183-55853	8,91907	17,7591	0,993593	0,0151858	yes	---NA---	671	0			-
g2717	scaffold43|size143965:60413-63147	94,3555	61,9246	-0,607595	0,0438935	yes	ap-1 complex subunit gamma-1 protein	2735	5	0	87,80%	C:Golgi apparatus; F:protein transporter activity; P:vesicle-mediated transport; P:transport; C:cytoplasm; C:protein complex; F:molecular_function	-
g2718	scaffold43|size143965:66849-68469	799,234	155,338	-2,3632	0,00023322	yes	malate dehydrogenase protein	1621	5	2,28E-67	71,40%	-
g2720	scaffold43|size143965:74471-75310	170,064	114,865	-0,566136	0,0478063	yes	cytochrome c oxidase polypeptide vi protein	840	5	4,85E-34	72,60%	C:mitochondrion; F:transmembrane transporter activity; F:oxidoreductase activity	EC:1.9.3.1
g2724	scaffold43|size143965:92755-94694	24,6428	37,8618	0,619575	0,0342915	yes	ribosomal rna-processing protein 9 protein	1940	5	0	72,80%	F:molecular_function	-	g2724	51	6,14E-13	2601_Asc1_Mixed	outcome	g2724	646	n/a	661	Nucleotid_trans	Dictyostelium discoideum AX3	GT77
g2726	scaffold43|size143965:97729-99806	78,9319	144,24	0,869794	0,0049	yes	atp-dependent rna helicase ded1 protein	2078	5	0	94,20%	F:ATPase activity; P:biological_process; F:ion binding; F:helicase activity; F:molecular_function	-	g2726	6	2,29E-72	1458_GzAra006_Unaffected	pathogenicity	g2726	679	DEAD|Helicase_C	1058	DEAD|Helicase_C|LpxC	Ostreococcus tauri OTTH0595	CE11
g2728	scaffold43|size143965:102644-104608	36,495	18,0555	-1,01526	0,00101265	yes	urease accessory protein	1965	5	4,56E-96	59,00%	F:ion binding; P:biological_process	-
g2729	scaffold43|size143965:105302-113419	9,91494	15,064	0,603432	0,03232	yes		8118	1	0	100%	F:molecular_function; P:cellular protein modification process; F:kinase activity; F:ion binding	-	g2729	518	0	1274_FGSG_02488_Unaffected	pathogenicity	g2729	2312	RWD|Pkinase|Pkinase|Pkinase|Pkinase_Tyr|HGTP_anticodon2|HET	600	Pkinase	Streptomyces albus J1074	CBM13
g273	scaffold3|size327485:71614-72647	11,7473	33,691	1,52004	0,00023322	yes	hypothetical protein FOMG_13279	1034	5	1,23E-71	56,00%	F:oxidoreductase activity; P:biological_process; F:ion binding	-
g2730	scaffold43|size143965:113646-114916	79,9098	50,8468	-0,652215	0,0189535	yes	rna recognition domain-containing protein	1271	5	0	83,20%	F:ion binding; F:molecular_function; F:RNA binding	-
g2732	scaffold43|size143965:117268-117760	108,591	28,6098	-1,92432	0,00023322	yes	spo12-like protein	493	5	1,94E-19	58,40%	-
g2733	scaffold43|size143965:118928-120573	100,831	48,7742	-1,04774	0,000444013	yes	acyl- dehydrogenase family member 11 protein	1646	5	0	82,00%	P:biological_process; F:oxidoreductase activity; F:ion binding	EC:1.3.99.3
g2737	scaffold43|size143965:128332-128984	95,7753	55,1847	-0,795385	0,00883712	yes	50s ribosomal protein	653	5	2,11E-35	88,40%	C:ribosome	-
g2743	scaffold44|size143265:494-1361	32,7518	18,3356	-0,836928	0,0221373	yes	hypothetical protein GLRG_01903	868	5	5,26E-51	73,40%	-
g275	scaffold3|size327485:78179-79614	260,079	133,322	-0,964035	0,00101265	yes	duf124 domain-containing protein	1436	5	6,51E-112	81,60%	-
g2756	scaffold44|size143265:43754-46852	60,8039	152,482	1,3264	0,00023322	yes	mrna binding post-transcriptional regulator	3099	5	3,34E-66	78,00%	F:molecular_function	-	g2756	10	9,66E-11	2544_PAB1_Mixed	outcome
g2759	scaffold44|size143265:56498-56897	25,4527	52,4127	1,0421	0,00832105	yes	---NA---	400	0			-
g2760	scaffold44|size143265:57028-58759	32,8312	50,3569	0,617119	0,0281668	yes	ubx domain protein	1732	5	2,16E-159	73,20%	F:molecular_function	-
g2765	scaffold44|size143265:70986-72634	20,4412	35,7519	0,80654	0,00974276	yes	mitochondrial carrier protein	1649	5	5,85E-77	72,40%	P:transport; C:cellular_component	-
g2766	scaffold44|size143265:73082-74646	60,1748	25,9842	-1,21153	0,00023322	yes	succinate-semialdehyde dehydrogenase	1565	5	0	79,00%	F:oxidoreductase activity; P:biological_process	-
g2768	scaffold44|size143265:78396-79756	58,1599	129,683	1,15689	0,00023322	yes	hypothetical protein NFIA_033250	1361	5	1,36E-87	55,20%	F:molecular_function; P:biological_process; C:cellular_component
g277	scaffold3|size327485:90227-90864	8,91854	2,38792	-1,90106	0,00023322	yes	integral membrane protein	638	5	2,45E-65	80,00%	C:cellular_component	-
g2773	scaffold44|size143265:96954-97932	9,79207	3,00873	-1,70246	0,00023322	yes	ankyrin repeat protein	979	5	9,37E-121	61,80%	F:molecular_function	-	g2773	12	8,34E-06	1675_GzDHHC003_Unaffected	pathogenicity
g2777	scaffold44|size143265:108455-110573	7,2283	12,1102	0,744499	0,0357507	yes	c6 transcription factor	2119	5	7,72E-56	49,40%	P:cellular nitrogen compound metabolic process; P:biosynthetic process; F:ion binding; F:nucleic acid binding transcription factor activity; P:tRNA metabolic process; F:DNA binding; F:molecular_function; C:nucleus	-	g2777	64	5,31E-23	1795_GzZC110_Unaffected	pathogenicity
g2782	scaffold44|size143265:123420-125042	11,1207	33,725	1,60057	0,00023322	yes	nicotinamide mononucleotide transmembrane transporter protein	1623	5	0	85,00%	P:transmembrane transport; C:cellular_component	-	g2782	3	6,13E-33	1555_GzMyb019_Unaffected	pathogenicity
g2783	scaffold44|size143265:127083-127709	76,6623	39,6847	-0,949936	0,00475446	yes	hypothetical protein GGTG_09114	627	5	6,26E-38	79,20%	C:cellular_component; C:external encapsulating structure	-
g2784	scaffold44|size143265:128391-129403	101,707	57,6514	-0,818996	0,00297392	yes	3-beta hydroxysteroid dehydrogenase protein	1013	5	4,80E-149	74,40%	P:metabolic process; F:catalytic activity; F:coenzyme binding		g2784	6	7,14E-37	1047_CTB6_Reduced	virulence
g2786	scaffold44|size143265:132189-133072	13,0897	4,8602	-1,42934	0,000444013	yes	hypothetical protein PFICI_10400	884	5	4,12E-72	57,60%	-							g2786	294	n/a	417	CBM_2	Micromonospora aurantiaca ATCC 27029	CBM2
g2787	scaffold44|size143265:135349-136559	28,3776	15,4048	-0,881376	0,00699773	yes	chitin- domain 3 protein	1211	5	3,25E-86	65,80%	F:hydrolase activity; P:metabolic process
g279	scaffold3|size327485:94231-99539	5,64711	10,3996	0,880941	0,00297392	yes	kinesin motor domain-containing protein	5309	5	0	82,40%	F:cytoskeletal protein binding; P:biological_process; F:ion binding; F:lipid binding; C:cytoskeleton; C:protein complex; F:molecular_function	-	g279	5	3,53E-57	465_KIN2_Reduced	virulence
g2790	scaffold45|size142262:8315-9317	150,697	67,9622	-1,14885	0,00023322	yes	nuclease s1 protein	1003	5	1,72E-117	81,80%	F:nuclease activity; P:nucleobase-containing compound catabolic process; P:DNA metabolic process; F:molecular_function	-
g2791	scaffold45|size142262:10524-12975	12,0409	33,9299	1,49461	0,00023322	yes	vacuolar membrane pq loop repeat protein	2452	5	5,48E-68	61,20%	-
g28	scaffold1|size448493:79293-81259	15,1395	386,132	4,6727	0,00023322	yes	polyamine transporter 2 protein	1967	5	0	76,80%	P:transmembrane transport; C:cellular_component	-	g28	18	5,14E-136	510_CaNAG3_Reduced	virulence
g2802	scaffold45|size142262:47126-47417	33,3749	205,689	2,62363	0,00023322	yes	hypothetical protein	292	5	7,65E-09	69,00%	-
g2806	scaffold45|size142262:57885-61487	33,4323	163,026	2,28578	0,00023322	yes	serine threonine protein kinase	3603	5	7,37E-57	55,20%	F:molecular_function	-	g2806	152	1,56E-14	1277_FGSG_12887_Unaffected	pathogenicity
g2807	scaffold45|size142262:62570-64300	10,3753	109,761	3,40313	0,00023322	yes	hypothetical protein A1O3_08028	1731	5	7,71E-109	66,80%	-
g2808	scaffold45|size142262:64922-65409	30,2359	254,958	3,07592	0,00023322	yes	---NA---	488	0			-
g2814	scaffold45|size142262:83356-85336	25,5922	39,9221	0,641486	0,0283709	yes	hypothetical protein TRIATDRAFT_280859	1981	5	6,09E-141	65,20%	P:metabolic process; F:transferase activity, transferring phosphorus-containing groups; F:ATP binding; F:protein kinase activity; P:protein phosphorylation
g2815	scaffold45|size142262:86142-89883	8,26129	16,8874	1,03151	0,000444013	yes	ankyrin repeat domain protein	3742	5	0	59,40%	P:cellular protein modification process; F:ion binding; F:kinase activity; F:molecular_function	EC:2.7.11	g2815	231	8,68E-90	1278_FGSG_09150_Unaffected	pathogenicity	g2815	986	Pkinase_Tyr|Pkinase|Ank_2|Ank_4|Ank_2|Ank_2	634	Pkinase	Frankia alni ACN14a	CBM13
g2818	scaffold45|size142262:98678-100484	4,4546	53,2535	3,57951	0,00023322	yes	calcium proton exchanger	1807	5	3,23E-78	58,40%	C:integral component of membrane; C:membrane; P:transmembrane transport		g2818	12	9,92E-32	2104_Vacuolar	calcium ion transporter_Unaffected pathogenicity	g2818	502	Na_Ca_ex	829	Na_Ca_ex|Na_Ca_ex	Albugo laibachii Nc14	GH18
g2825	scaffold45|size142262:119001-120359	27,0403	70,1259	1,37484	0,00023322	yes	set domain-containing protein	1359	5	1,65E-95	61,80%	F:molecular_function; P:biological_process
g2830	scaffold45|size142262:127648-128257	796,444	333,674	-1,25513	0,00023322	yes	hypothetical protein NCU16329	610	5	6,82E-15	91,60%	-
g2838	scaffold45|size142262:141875-142262	11,6283	27,4648	1,23995	0,00386445	yes	---NA---	388	0			-
g2839	scaffold46|size140815:586-2189	147,286	90,5938	-0,701136	0,0137597	yes	3-ketoacyl- thiolase	1604	5	1,71E-173	91,60%	F:transferase activity, transferring acyl groups; P:biological_process	-	g2839	5	2,59E-73	598_THIOL_Reduced	virulence
g284	scaffold3|size327485:114661-115586	170,447	113,93	-0,581179	0,037929	yes	nitrilase family protein	926	5	0	88,60%	P:biological_process; F:hydrolase activity, acting on carbon-nitrogen (but not peptide) bonds; C:mitochondrion	-
g2844	scaffold46|size140815:15444-15995	1357,03	605,521	-1,16421	0,000639414	yes	hypothetical protein UCRPA7_2708	552	5	4,66E-31	81,60%	-
g2849	scaffold46|size140815:33152-35032	3,05399	67,1647	4,45894	0,00023322	yes	nitrilase cyanide hydratase and apolipoprotein n-acyltransferase	1881	5	1,68E-106	66,80%	F:hydrolase activity, acting on carbon-nitrogen (but not peptide) bonds; P:biological_process	-	g2849	2	5,06E-23	143_CHT_Unaffected	pathogenicity
g285	scaffold3|size327485:116188-118896	3,99697	7,24101	0,857286	0,01715	yes	hypothetical protein SMAC_06608	2709	3	6,68E-08	57,00%	F:DNA binding
g2851	scaffold46|size140815:41210-42423	155,58	373,621	1,26391	0,000639414	yes	aldo keto reductase protein	1214	5	9,69E-135	84,80%	-		g2851	2	5,64E-21	419_CSH1_Reduced	virulence
g2856	scaffold46|size140815:54936-56509	55,5648	30,6079	-0,860268	0,00282471	yes	glycosyltransferase family 69 protein	1574	5	0	73,00%	F:molecular_function	-	g2856	5	2,15E-12	455_CAP59_Loss	of pathogenicity	g2856	524	CAP59_mtransfer	557	CAP59_mtransfer	Magnaporthe grisea 70-15	GT69
g2859	scaffold46|size140815:65835-67452	5,91529	50,729	3,10029	0,00023322	yes	6-hydroxy-d-nicotine oxidase	1618	5	4,38E-86	67,60%	F:ion binding; F:oxidoreductase activity; P:biological_process	EC:1.1.1.158	g2859	6	1,21E-15	716_ZEB1_Unaffected	pathogenicity	g2859	493	FAD_binding_4|BBE	512	FAD_binding_4	Podospora anserina S mat+	AA7
g2860	scaffold46|size140815:68914-71518	178,526	94,544	-0,917074	0,00386445	yes	hypothetical protein UCREL1_5636	2605	5	2,33E-50	91,00%	-
g2861	scaffold46|size140815:72628-73760	38,155	19,7129	-0,95273	0,00282471	yes	glycoside hydrolase family 61 protein	1133	5	4,51E-90	67,60%	C:extracellular region; P:carbohydrate metabolic process; F:molecular_function; F:hydrolase activity, acting on glycosyl bonds	-	g2861	3	4,73E-61	1581_GzOB021_Unaffected	pathogenicity	g2861	357	Glyco_hydro_61	381	Glyco_hydro_61	Thielavia terrestris NRRL 8126	AA9
g2871	scaffold46|size140815:107373-109156	27,8335	13,1606	-1,0806	0,00023322	yes	hypothetical protein FOPG_19188	1784	5	4,30E-48	47,60%	-
g2873	scaffold46|size140815:112058-113904	10,9762	6,02739	-0,864769	0,0169245	yes	type b	1847	5	0	73,00%	F:molecular_function	EC:3.1.1.1	g2873	4	1,06E-33	541_LIP1_Unaffected	pathogenicity	g2873	586	COesterase|Abhydrolase_3	628	COesterase|AChE_tetra	Homo sapiens	CE10
g2876	scaffold46|size140815:121070-122208	8,27706	4,12902	-1,00332	0,0149505	yes	mip family channel protein	1139	5	2,10E-59	65,60%	P:transport; C:cellular_component; F:molecular_function	-						g2876	340	MIP	439	MIP	Linum usitatissimum	GH27
g2877	scaffold46|size140815:124885-125621	75,5014	188,386	1,31912	0,00023322	yes	hypothetical protein TRIVIDRAFT_46596	737	5	2,83E-67	63,00%	-
g2880	scaffold46|size140815:136358-140418	17,551	2,23882	-2,97074	0,00023322	yes	hypothetical protein GGTG_13736	4061	5	3,84E-119	64,20%	-
g2885	scaffold47|size140128:11364-12278	37,7307	15,32	-1,30033	0,00023322	yes	hypothetical protein MYCTH_2118373	915	1	2,74E-07	62,00%	-
g2887	scaffold47|size140128:15530-17189	25,8162	9,54862	-1,43491	0,00023322	yes	kinase-like protein	1660	5	7,19E-40	53,20%	P:cellular protein modification process; F:ion binding; F:kinase activity	EC:2.7.11	g2887	210	4,50E-41	1263_FGSG_04770_Unaffected	pathogenicity	g2887	501	Pkinase	636	Pkinase|Ricin_B_lectin|Ricin_B_lectin	Streptomyces bingchenggensis BCW-1	CBM13
g2890	scaffold47|size140128:23648-24141	199,496	99,4285	-1,00463	0,000830796	yes	hypothetical protein A1O5_11370	494	5	3,95E-60	71,40%	-
g2891	scaffold47|size140128:25708-26695	135,597	5,89519	-4,52364	0,00023322	yes	hypothetical protein UCRPA7_6244	988	5	9,98E-88	74,60%	-
g2892	scaffold47|size140128:27996-29029	76,8118	2,00412	-5,26029	0,00023322	yes	hypothetical protein CSUB01_06935	1034	5	1,43E-66	68,40%	-
g2893	scaffold47|size140128:29406-31015	5,64455	13,6354	1,27243	0,000639414	yes	hypothetical protein NCU00802	1610	5	1,58E-142	63,20%	-
g2897	scaffold47|size140128:43629-44251	17,5786	7,73094	-1,18511	0,0049	yes	translocator protein	623	5	1,23E-67	66,40%	C:cellular_component	-
g2900	scaffold47|size140128:48262-49988	23,4228	11,4494	-1,03264	0,00153972	yes	kinase-like partial	1727	5	5,45E-123	50,80%	P:cellular protein modification process; F:ion binding; F:kinase activity	EC:2.7.10	g2900	209	2,60E-15	1216_FGSG_06420_Reduced	virulence	g2900	575	Pkinase_Tyr	636	Pkinase|Ricin_B_lectin|Ricin_B_lectin	Streptomyces bingchenggensis BCW-1	CBM13
g2901	scaffold47|size140128:53240-55494	12,8605	7,78014	-0,725077	0,0288219	yes	heterokaryon incompatibility protein or allele q9uv10	2255	5	1,33E-123	47,80%	-
g2902	scaffold47|size140128:56126-57527	77,7452	35,5432	-1,12918	0,00023322	yes	hypothetical protein CONPUDRAFT_170209	1402	5	2,57E-73	49,00%	-
g2903	scaffold47|size140128:62639-63882	16,7407	54,4615	1,70188	0,00023322	yes	hypothetical protein UCRPA7_4767	1244	1	4,10E-09	46,00%	-
g2908	scaffold47|size140128:77456-78768	47,8494	79,9018	0,739728	0,0135052	yes	nadph dehydrogenase protein	1313	5	0	77,40%	F:oxidoreductase activity; P:biological_process; F:ion binding	-
g2910	scaffold47|size140128:81503-82989	62,9139	40,5618	-0,633258	0,0247591	yes	beta-glucosidase protein	1487	5	0	87,80%	F:hydrolase activity, acting on glycosyl bonds; P:carbohydrate metabolic process	-						g2910	495	Glyco_hydro_1	501	Glyco_hydro_1	Penicillium chrysogenum Wisconsin 54-1255	GH1
g2911	scaffold47|size140128:83438-86213	73,3789	17,0845	-2,10268	0,00023322	yes	feruloyl esterase b	2776	5	6,52E-175	74,20%	F:hydrolase activity; P:metabolic process
g2912	scaffold47|size140128:87923-88931	696,652	176,431	-1,98134	0,00023322	yes	hypothetical protein COCCADRAFT_22900	1009	5	9,14E-118	87,00%	-
g2913	scaffold47|size140128:90490-93030	16,6709	3,48859	-2,25662	0,00023322	yes	cation transporter protein	2541	5	0	66,20%	P:transmembrane transport; F:transmembrane transporter activity; P:transport	-
g2916	scaffold47|size140128:99474-101397	23,5324	9,48167	-1,31144	0,00023322	yes	alkaline phosphatase-like protein	1924	5	0	77,40%	P:biological_process; F:molecular_function	-						g2916	620	Sulfatase	1624	Sulfatase|Sulfatase|Sulfatase|Glyco_hydro_43	Rhodopirellula baltica SH 1	GH43
g2917	scaffold47|size140128:102182-103614	46,8996	162,169	1,78985	0,00023322	yes	benzoate 4-monooxygenase cytochrome	1433	5	1,31E-64	60,20%	F:metal ion binding; P:oxidation-reduction process; F:oxidoreductase activity, acting on paired donors, with incorporation or reduction of molecular oxygen; F:heme binding; F:oxidoreductase activity; F:iron ion binding; F:monooxygenase activity		g2917	29	5,22E-24	438_BcBOT1	(related: CND5)_Reduced virulence	g2917	420	p450	845	p450	Aspergillus nidulans FGSC A4	GT34
g2920	scaffold47|size140128:110936-112754	27,275	5,75621	-2,24439	0,00023322	yes	hypothetical protein SAPIO_CDS9143	1819	5	1,91E-42	64,20%	-
g2921	scaffold47|size140128:113336-116853	6,76928	1,74284	-1,95756	0,00023322	yes	tpr domain-containing protein	3518	5	1,90E-159	49,20%	F:molecular_function	-
g2922	scaffold47|size140128:118883-119748	69,1644	43,9188	-0,655192	0,0334688	yes	hypothetical protein UCRPA7_6627	866	5	2,83E-69	63,00%	-
g2923	scaffold47|size140128:120326-123806	4,05779	7,46418	0,879291	0,0147098	yes	hypothetical protein CGLO_03694	3481	5	3,65E-158	56,80%	-
g2926	scaffold47|size140128:129736-131219	32,036	15,6029	-1,03788	0,00187359	yes	flavoprotein involved in k+ transport	1484	5	1,96E-178	66,80%	P:biological_process; F:oxidoreductase activity	-						g2926	494	Pyr_redox_3|FMO-like	847	Abhydrolase_3|Pyr_redox_3	Deinococcus radiodurans R1	CE10
g2927	scaffold47|size140128:131959-133568	9,02907	29,5201	1,70905	0,00023322	yes	hypothetical protein PFICI_14500	1610	5	2,48E-130	78,80%	P:biological_process; F:ion binding; F:oxidoreductase activity	-
g2929	scaffold47|size140128:137931-138952	31,2699	16,2895	-0,940832	0,00726873	yes	nad dependent epimerase	1022	5	3,12E-66	68,60%	-		g2929	1	2,15E-34	2279_Conserved	hypothetical protein_Unaffected pathogenicity
g293	scaffold3|size327485:133444-134654	43,6268	66,1491	0,600505	0,048557	yes	u3 small nucleolar ribonucleoprotein imp4 protein	1211	5	1,11E-126	80,40%	F:molecular_function; C:intracellular	-
g2930	scaffold48|size138357:405-7086	3,4208	19,4402	2,50664	0,00023322	yes	thiolase-like protein	6682	5	0	67,20%	P:biosynthetic process; F:molecular_function; F:ion binding	-	g2930	34	0	713_PKS13	(related: ZEA2)_Unaffected pathogenicity	g2930	2112	ketoacyl-synt|Ketoacyl-synt_C|Acyl_transf_1|PP-binding|Thioesterase	2649	Glycos_transf_2|AMP-binding|AMP-binding_C|ketoacyl-synt|Ketoacyl-synt_C|Acyl_transf_1|Aminotran_3	Chamaesiphon minutus PCC 6605	GT2
g2931	scaffold48|size138357:7954-15895	3,76699	22,0508	2,54935	0,00023322	yes	phenolpthiocerol synthesis polyketide synthase ppsb	7942	5	0	76,60%	F:ion binding; F:oxidoreductase activity; P:biological_process; F:transferase activity, transferring acyl groups	-	g2931	40	0	714_PKS4	(related: ZEA1)_Unaffected pathogenicity	g2931	2395	ketoacyl-synt|Ketoacyl-synt_C|Acyl_transf_1|ADH_N|ADH_zinc_N|ADH_zinc_N_2|KR|adh_short	2649	Glycos_transf_2|AMP-binding|AMP-binding_C|ketoacyl-synt|Ketoacyl-synt_C|Acyl_transf_1|Aminotran_3	Chamaesiphon minutus PCC 6605	GT2
g2932	scaffold48|size138357:17332-18754	56,9631	37,3281	-0,609766	0,033001	yes	---NA---	1423	0			-
g2935	scaffold48|size138357:27536-28971	132,784	80,9451	-0,714066	0,0129063	yes	aldose 1-epimerase protein	1436	5	2,62E-132	82,40%	F:molecular_function; P:carbohydrate metabolic process; F:isomerase activity	-						g2935	439	Aldose_epim	703	Glyco_hydro_43|Aldose_epim	Prevotella denticola F0289	GH43
g2939	scaffold48|size138357:35548-36917	16,3343	25,4777	0,641334	0,0457873	yes	hypothetical protein MGG_03856	1370	5	3,39E-115	60,80%	C:cytoplasm; P:anatomical structure development	-
g2942	scaffold48|size138357:42205-46367	3,65387	16,9939	2,21752	0,00023322	yes	hypothetical protein PFICI_00788	4163	5	7,40E-20	54,80%	-
g2943	scaffold48|size138357:48960-51628	30,6354	59,1151	0,948328	0,00101265	yes	vacuolar import and degradation protein 27 protein	2669	5	0	85,00%	F:oxidoreductase activity; P:biological_process; P:sulfur compound metabolic process; P:cellular amino acid metabolic process; P:catabolic process; F:molecular_function	-
g2946	scaffold48|size138357:55214-56917	26,7229	12,1311	-1,13936	0,000639414	yes	amino acid permease	1704	5	1,38E-141	77,40%	C:cellular_component; F:transmembrane transporter activity; P:transmembrane transport	-
g2952	scaffold48|size138357:69838-70548	70,6707	27,5596	-1,35855	0,00023322	yes	2 -cyclic-nucleotide 3 -phosphodiesterase	711	5	1,95E-46	65,00%	F:molecular_function; C:Golgi apparatus; P:cellular nitrogen compound metabolic process	EC:3.1.4.37
g2955	scaffold48|size138357:74656-76132	5,69831	14,1615	1,31337	0,000639414	yes	hypothetical protein UCREL1_5525	1477	5	5,67E-92	54,20%	-
g2956	scaffold48|size138357:79204-81041	20,8972	10,941	-0,933566	0,00219353	yes	hypothetical protein PFICI_10282	1838	5	1,95E-149	60,40%	F:molecular_function	-
g2966	scaffold48|size138357:106535-107319	100,217	64,0436	-0,646006	0,0471736	yes	duf300 domain-containing protein	785	5	5,64E-41	64,40%	-
g2967	scaffold48|size138357:107671-108149	210,775	117,221	-0,846474	0,00883712	yes	duf300 domain	479	5	1,46E-14	60,00%	C:integral component of membrane
g2968	scaffold48|size138357:109463-110226	6,46999	11,77	0,863284	0,0421168	yes	---NA---	764	0			-
g2969	scaffold48|size138357:110656-111588	42,2406	130,898	1,63174	0,00023322	yes	endo- -beta-	933	5	8,02E-89	70,00%	F:hydrolase activity, acting on glycosyl bonds; P:carbohydrate metabolic process	EC:3.2.1.6						g2969	287	n/a	NA	n/a	Thielavia terrestris NRRL 8126	GH16
g2971	scaffold48|size138357:117101-118805	16,0176	28,853	0,849062	0,00686	yes	hypothetical protein PFICI_12567	1705	5	3,04E-36	67,80%	-
g2972	scaffold48|size138357:121163-122427	9,90337	40,2324	2,02237	0,00023322	yes	pre-60s factor	1265	5	1,15E-47	51,80%	-		g2972	5	9,63E-30	1363_TRI15_Unaffected	pathogenicity
g2976	scaffold48|size138357:130808-131181	1341,21	2737,69	1,02943	0,00358231	yes	ethanolamine utilization protein	374	5	8,26E-46	77,40%	-
g2978	scaffold48|size138357:134551-134979	165,048	32,904	-2,32655	0,00023322	yes	---NA---	429	0			-
g2980	scaffold49|size137951:2078-2967	5,41295	27,4403	2,34181	0,00023322	yes	fad dependent	890	5	2,68E-75	61,00%	F:oxidoreductase activity	-
g2981	scaffold49|size137951:3137-4053	7,52651	31,1868	2,05088	0,00023322	yes	dimethylaniline monooxygenase (n-oxide forming)	917	5	2,04E-138	80,60%	F:oxidoreductase activity	-
g2982	scaffold49|size137951:4390-5750	8,5478	0,631523	-3,75865	0,00023322	yes	---NA---	1361	0			-
g2991	scaffold49|size137951:23278-25226	1,33765	18,4035	3,78221	0,00023322	yes	microbial terpene synthase-like protein	1949	5	9,60E-58	44,40%	F:terpene synthase activity; F:magnesium ion binding; P:metabolic process; F:lyase activity
g2992	scaffold49|size137951:25604-26989	43,7756	108,088	1,30401	0,00023322	yes	integral membrane protein	1386	5	3,08E-44	48,60%	-		g2992	5	6,79E-11	441_BTP1_Reduced	virulence
g2994	scaffold49|size137951:31405-32273	36,6935	70,3901	0,939848	0,0011891	yes	amino acid transporter	869	5	1,30E-83	69,20%	C:cellular_component; F:transmembrane transporter activity; P:transmembrane transport	-
g2995	scaffold49|size137951:32888-40565	26,4361	17,6354	-0,584039	0,0496797	yes	wd domain-containing protein	7678	5	0	79,00%	P:vesicle-mediated transport; P:transport; F:peptidase activity; P:biological_process	EC:3.4.24
g3000	scaffold49|size137951:54884-58260	47,7531	73,1139	0,614552	0,0455929	yes	arid bright dna binding domain-containing protein	3377	5	0	69,80%	C:nucleus; F:DNA binding	-	g3000	9	7,37E-167	1297_GzAT001_Reduced	virulence
g3002	scaffold49|size137951:62608-62933	348,002	173,385	-1,00512	0,000444013	yes	---NA---	326	0			-
g3003	scaffold49|size137951:63085-63976	86,5592	44,848	-0,948642	0,000444013	yes	ribonuclease e inhibitor rraa dimethylmenaquinone methyltransferase protein	892	5	3,43E-67	73,40%	F:molecular_function	-
g3004	scaffold49|size137951:65833-66807	156,752	27,5249	-2,50967	0,00023322	yes	hypothetical protein CMQ_7834	975	5	8,77E-71	75,00%	P:anatomical structure development	-
g3005	scaffold49|size137951:68922-71175	48,8139	21,3619	-1,19226	0,00023322	yes	related to aspartic-type signal peptidase	2254	5	1,40E-23	38,40%	F:peptidase activity; P:biological_process	EC:3.4.23	g3005	16	6,39E-24	17_ACP_Reduced	virulence
g3007	scaffold49|size137951:72665-73662	39,6739	68,552	0,789008	0,0127773	yes	family protein	998	5	1,66E-99	63,40%	-
g3014	scaffold49|size137951:88466-90285	1111	245,205	-2,1798	0,00023322	yes	serine peptidase protein	1820	5	9,27E-172	68,60%	F:peptidase activity; P:biological_process	EC:3.4.21
g3016	scaffold49|size137951:94159-94505	26,4633	3,95876	-2,74087	0,00023322	yes	zinc finger chy domain-containing protein	347	5	5,40E-48	78,20%	F:ion binding	-
g3018	scaffold49|size137951:97801-99089	7,27803	2,75578	-1,40108	0,000830796	yes	l-lactate dehydrogenase	1289	5	0	81,40%	P:biological_process; F:oxidoreductase activity; F:ion binding	-	g3018	4	7,92E-41	2570_CYB2_Reduced	virulence
g3021	scaffold49|size137951:113204-114483	31,668	15,3775	-1,0422	0,0017089	yes	transcription factor atf21	1280	5	5,55E-14	63,00%	P:regulation of transcription, DNA-templated; F:sequence-specific DNA binding; C:nucleus; F:sequence-specific DNA binding transcription factor activity		g3021	16	1,05E-09	1329_GzbZIP011_Unaffected	pathogenicity
g3026	scaffold49|size137951:127111-128865	11,8591	6,72473	-0,818444	0,0258647	yes	fad binding domain-containing protein	1755	5	4,49E-118	63,80%	F:oxidoreductase activity	-	g3026	2	1,78E-24	1046_CTB5_Reduced	virulence	g3026	516	FAD_binding_4	469	FAD_binding_4	Streptomyces davawensis JCM 4913	AA7
g3027	scaffold49|size137951:129965-131264	29,6625	18,7343	-0,662962	0,039784	yes	pheromone-regulated membrane protein	1300	5	4,26E-83	57,40%	-
g303	scaffold3|size327485:169769-171023	21,995	84,4468	1,94087	0,00023322	yes	homoserine kinase	1255	5	7,26E-148	91,80%	F:kinase activity; P:cellular amino acid metabolic process; P:biological_process; F:ion binding	EC:2.7.1.39
g3030	scaffold50|size135698:2800-4312	106,861	45,7428	-1,22411	0,00023322	yes	d-galacturonic acid reductase	1513	5	0	84,40%	P:biological_process; F:oxidoreductase activity	-
g3038	scaffold50|size135698:22410-24091	29,9921	54,2464	0,854946	0,00235303	yes	multidrug resistance protein fnx1 protein	1682	5	0	80,20%	P:transmembrane transport; C:cellular_component	-	g3038	8	4,63E-19	1662_GzCCHC002_Unaffected	pathogenicity
g3043	scaffold50|size135698:40933-42299	133,386	87,7995	-0,60332	0,0337781	yes	glycosyltransferase family 15 protein	1367	5	1,19E-176	91,40%	C:cellular_component; F:transferase activity, transferring glycosyl groups; P:cellular protein modification process; P:biosynthetic process; P:carbohydrate metabolic process	EC:2.4.1	g3043	5	4,19E-85	392_CaMNT2_Reduced	virulence	g3043	393	Glyco_transf_15	408	Glyco_transf_15	Myceliophthora thermophila ATCC 42464	GT15
g3045	scaffold50|size135698:45805-47871	60,8956	135,27	1,15144	0,000444013	yes	methionyl-trna synthetase	2067	5	0	80,40%	C:cytoplasm; P:tRNA metabolic process; P:cellular amino acid metabolic process; P:translation; F:ion binding; F:ligase activity	EC:6.1.1.10
g3049	scaffold50|size135698:59105-60585	126,391	79,6953	-0,665322	0,0143343	yes	hypothetical protein PDE_02823	1481	5	2,00E-44	51,20%	-		g3049	7	8,73E-10	441_BTP1_Reduced	virulence
g305	scaffold3|size327485:175099-176924	19,5848	8,72034	-1,16728	0,000830796	yes	recombination protein rad52	1826	5	4,87E-128	82,80%	P:response to stress; P:DNA metabolic process; C:nucleus	-
g3050	scaffold50|size135698:61292-61674	158,273	68,7775	-1,20241	0,00023322	yes	---NA---	383	0			-
g3051	scaffold50|size135698:61780-65080	42,1925	76,9403	0,866753	0,00415542	yes	methylenetetrahydrofolate reductase 2	3301	5	0	83,60%	P:cellular amino acid metabolic process; P:cofactor metabolic process; F:oxidoreductase activity; P:biological_process; P:sulfur compound metabolic process	EC:1.5.1.20
g3053	scaffold50|size135698:68919-70365	3,99982	9,40108	1,23289	0,0051896	yes	---NA---	1447	0			-
g3057	scaffold50|size135698:79541-81829	16,8148	44,1444	1,3925	0,00023322	yes	c6 zinc finger domain protein	2289	5	0	75,80%	F:nucleic acid binding transcription factor activity; P:cellular nitrogen compound metabolic process; P:biosynthetic process; C:nucleus; F:ion binding	-	g3057	238	7,10E-150	1798_GzZC113_Unaffected	pathogenicity
g306	scaffold3|size327485:183189-184405	158,124	89,4368	-0,822118	0,004457	yes	target-rapamycin complex subunit lst8	1217	5	6,08E-156	97,80%	P:cytoskeleton organization; P:signal transduction; P:cellular protein modification process; C:Golgi apparatus; C:protein complex; P:transport; C:plasma membrane; C:intracellular; P:growth; C:endosome; C:cytoplasm; P:cell wall organization or biogenesis; F:enzyme regulator activity	-	g306	69	1,75E-18	211_CaTUP1_Reduced	virulence	g306	327	n/a	661	Nucleotid_trans	Dictyostelium discoideum AX3	GT77
g3061	scaffold50|size135698:90282-91318	4,3574	10,2525	1,23444	0,00297392	yes	hypothetical protein OIDMADRAFT_59109	1037	2	9,70E-41	54,50%	-
g3064	scaffold50|size135698:94740-95485	300,339	106,567	-1,49483	0,00023322	yes	haloacid dehalogenase-like hydrolase protein	746	5	6,23E-118	84,00%	P:biological_process; F:molecular_function	-						g3064	248	Hydrolase|HAD_2	961	HAD_2|Glyco_hydro_65N|Glyco_hydro_65m	Caldilinea aerophila DSM 14535 = NBRC 104270	GH65
g3068	scaffold50|size135698:105246-105597	1256,32	456,868	-1,45935	0,00023322	yes	40s ribosomal protein s29	352	5	4,77E-19	90,60%	F:structural constituent of ribosome; C:ribosome; P:translation	-
g3071	scaffold50|size135698:110139-112019	29,0226	50,19	0,790224	0,00401421	yes	atp-nad kinase	1881	5	0	71,00%	P:biological_process; P:small molecule metabolic process; P:biosynthetic process; P:cellular nitrogen compound metabolic process; P:cofactor metabolic process; F:kinase activity	EC:2.7.1.23
g3072	scaffold50|size135698:113064-115365	8,46887	4,3741	-0,953183	0,0107453	yes	hypothetical protein GGTG_00509	2302	5	1,66E-30	66,60%	-
g3074	scaffold50|size135698:119546-120078	49,0167	25,66	-0,933752	0,00818523	yes	hypothetical protein NEUTE1DRAFT_116190	533	5	5,34E-24	63,20%	-
g3080	scaffold51|size134876:1031-3125	45,1934	71,5561	0,662963	0,021042	yes	hypothetical protein MYCTH_70349	2095	5	1,26E-143	60,60%	-
g3084	scaffold51|size134876:10017-12080	62,3178	556,802	3,15945	0,00023322	yes	integral membrane protein	2064	5	0	82,80%	-		g3084	9	9,52E-10	1057_MTP1_Unaffected	pathogenicity
g3086	scaffold51|size134876:18084-20009	46,2609	69,939	0,596303	0,0317297	yes	ubiquitin carboxyl-terminal hydrolase 22 27 51	1926	5	0	75,00%	P:catabolic process; F:molecular_function; F:ion binding; F:peptidase activity	EC:3.1.2.15; EC:3.4
g3089	scaffold51|size134876:23932-25184	162,784	82,4685	-0,981043	0,00023322	yes	26s proteasome regulatory subunit rpn9 protein	1253	5	4,22E-152	71,60%	C:proteasome complex; F:DNA binding
g309	scaffold3|size327485:192575-195095	23,4333	40,028	0,772448	0,00985101	yes	aconitate hydratase protein	2521	5	0	88,80%	F:lyase activity; P:generation of precursor metabolites and energy; F:molecular_function	EC:4.2.1.3	g309	3	1,09E-41	2520_LYS4_Lethal	No definition line
g3093	scaffold51|size134876:41829-42508	121,572	221,795	0,867415	0,00985101	yes	---NA---	680	0			-
g3094	scaffold51|size134876:44619-46696	24,2864	144,591	2,57375	0,00023322	yes	dihydroxy-acid dehydratase	2078	5	0	77,20%	F:molecular_function; P:biological_process	-
g3098	scaffold51|size134876:53507-54943	90,7176	53,1165	-0,772223	0,00415542	yes	acyl- dehydrogenase domain-containing protein	1437	5	0	89,60%	P:biological_process; F:oxidoreductase activity; F:ion binding	EC:1.3.99.3
g3099	scaffold51|size134876:55296-57247	65,8009	114,523	0,799458	0,00658668	yes	---NA---	1952	0			-
g3100	scaffold51|size134876:57611-59433	67,0029	121,035	0,853124	0,00431119	yes	n-terminal fungal transcription regulatory domain-containing protein	1823	5	6,34E-90	56,00%	F:nucleic acid binding transcription factor activity; P:cellular nitrogen compound metabolic process; P:biosynthetic process; C:nucleus; F:ion binding	-	g3100	109	3,97E-16	1769_GzZC084_Unaffected	pathogenicity
g3101	scaffold51|size134876:60448-61568	68,4604	42,558	-0,685839	0,0199482	yes	lactam utilization protein	1121	5	2,48E-115	81,00%	F:molecular_function; P:carbohydrate metabolic process	-
g3103	scaffold51|size134876:71071-72155	8,7034	1,35843	-2,67964	0,00023322	yes	short-chain dehydrogenases	1085	5	1,69E-141	71,20%	P:biological_process	-
g3105	scaffold51|size134876:77638-78058	6032,6	18,6354	-8,33859	0,00023322	yes	hypothetical protein F503_01758	421	5	1,59E-17	89,80%	-
g3106	scaffold51|size134876:78974-79969	218,703	28,9249	-2,91859	0,00023322	yes	hypothetical protein PFICI_14379	996	5	2,74E-42	56,60%	-
g3109	scaffold51|size134876:83138-86040	51,7568	20,7031	-1,32191	0,00023322	yes	sur7 protein	2903	5	7,26E-31	60,40%	-
g311	scaffold3|size327485:201378-202711	90,5145	171,274	0,92009	0,0025132	yes	ifrd domain-containing protein	1334	5	5,56E-150	68,00%	F:molecular_function	-	g311	2	6,13E-38	1135_LmIFRD_Loss	of pathogenicity
g3111	scaffold51|size134876:90958-92107	182,258	69,0353	-1,40057	0,00023322	yes	oxidoreductase yiss	1150	5	8,36E-154	86,20%	P:biological_process; F:oxidoreductase activity	-
g3112	scaffold51|size134876:92643-94176	16,9882	38,0858	1,16472	0,00023322	yes	major facilitator superfamily transporter	1534	5	6,44E-170	78,80%	P:transmembrane transport; C:cellular_component	-
g3113	scaffold51|size134876:94221-95885	5,2933	27,0412	2,35292	0,00023322	yes	amino acid protein	1665	5	0	85,80%	C:cellular_component; F:transmembrane transporter activity; P:transmembrane transport	-
g3114	scaffold51|size134876:96174-96730	21,019	156,898	2,90006	0,00023322	yes	hypothetical protein GAP32_429	557	5	1,96E-11	50,00%	-
g3115	scaffold51|size134876:98524-99437	39,0778	297,431	2,92814	0,00023322	yes	#NAME?	914	5	2,03E-115	73,00%	-
g3116	scaffold51|size134876:101019-102083	11,16	23,4165	1,06919	0,00780689	yes	short-chain dehydrogenase reductase protein	1065	5	1,36E-109	65,00%	P:biological_process	-	g3116	12	3,55E-56	2247_Sch1_Unaffected	pathogenicity
g3119	scaffold51|size134876:109121-110832	35,3608	91,5726	1,37277	0,00023322	yes	proline-specific permease	1712	5	0	79,00%	C:cellular_component; F:transmembrane transporter activity; P:transmembrane transport	-
g3128	scaffold52|size134460:10900-12266	9,69199	26,3933	1,44531	0,00023322	yes	cell wall glucanase	1367	5	8,63E-130	71,40%	P:carbohydrate metabolic process; F:hydrolase activity, acting on glycosyl bonds	-	g3128	3	3,16E-32	816_MGG_04582_Reduced	virulence	g3128	455	n/a	NA	n/a	Aspergillus niger CBS 513.88	GH17
g3131	scaffold52|size134460:26538-27076	105,573	34,0218	-1,6337	0,00023322	yes	---NA---	539	0			-
g3132	scaffold52|size134460:30529-32934	90,3055	57,8251	-0,643116	0,0224873	yes	prefoldin subunit	2406	5	1,27E-41	53,20%	P:protein folding; C:protein complex; F:unfolded protein binding	-
g3133	scaffold52|size134460:34250-35594	172,688	109,99	-0,650794	0,026259	yes	sec14 cytosolic factor protein	1345	5	2,54E-127	72,80%	C:intracellular; P:transport; F:molecular_function	-
g3139	scaffold52|size134460:52877-54606	35,9066	55,5719	0,630105	0,026259	yes	hypothetical protein CSUB01_01619	1730	5	1,33E-167	64,80%	-
g3143	scaffold52|size134460:62720-64143	2,3604	9,27872	1,97489	0,00023322	yes	hypothetical protein FAVG1_11457	1424	5	5,72E-86	50,80%	-
g3145	scaffold52|size134460:68267-69825	24,2947	246,962	3,34557	0,00023322	yes	plp-dependent transferase	1559	5	0	71,00%	F:ion binding; P:small molecule metabolic process; F:lyase activity	-
g3146	scaffold52|size134460:70099-72938	35,3044	15,0635	-1,22879	0,00023322	yes	dna mismatch repair protein msh-2	2840	5	0	88,80%	F:DNA binding; F:ATPase activity; P:reproduction; P:cell differentiation; P:DNA metabolic process; P:nucleobase-containing compound catabolic process; P:response to stress; P:cell division; P:cell cycle; P:cellular nitrogen compound metabolic process; P:biosynthetic process; C:nucleus; C:protein complex; C:nuclear chromosome; P:small molecule metabolic process; F:ion binding; P:chromosome organiz…	-
g3148	scaffold52|size134460:76242-78202	17,3496	29,7452	0,777759	0,0110904	yes	hypothetical protein G647_08859	1961	5	5,92E-172	66,20%	F:metal ion binding; P:oxidation-reduction process; F:oxidoreductase activity; F:oxidoreductase activity, acting on single donors with incorporation of molecular oxygen, incorporation of two atoms of oxygen
g3156	scaffold52|size134460:98932-100271	102,095	63,4883	-0,685343	0,013137	yes	golgi transport complex component cog5 protein	1340	5	0	83,00%	P:vesicle-mediated transport; C:Golgi apparatus; C:protein complex	-
g3157	scaffold52|size134460:101195-102912	51,3788	117,291	1,19084	0,00023322	yes	hypothetical protein UCRPA7_3981	1718	5	0	69,60%	-
g3161	scaffold52|size134460:113946-114421	36,5337	8,07359	-2,17795	0,00023322	yes	---NA---	476	0			-
g3162	scaffold52|size134460:114472-115943	128,117	22,9278	-2,48229	0,00023322	yes	hypothetical protein FOVG_19887	1472	5	1,12E-39	69,60%	-		g3162	8	2,49E-26	404_PTH11_Reduced	virulence
g3165	scaffold52|size134460:128849-129441	42,8359	16,5692	-1,37032	0,00023322	yes	hypothetical protein GLRG_06508	593	5	1,20E-49	51,80%	-
g3169	scaffold53|size134206:28-3550	7,87438	12,8561	0,707214	0,0206061	yes	transcription termination factor 2 protein	3523	5	0	71,60%	F:ion binding; F:helicase activity; F:DNA binding; F:molecular_function	-	g3169	6	2,13E-18	1526_GzHOMEL036_Unaffected	pathogenicity
g3171	scaffold53|size134206:9537-12673	93,709	195,575	1,06146	0,00219353	yes	serine threonine protein kinase	3137	5	0	74,40%	F:kinase activity; P:cellular protein modification process; F:ion binding	-	g3171	84	1,09E-177	1275_FGSG_03146_Unaffected	pathogenicity
g3174	scaffold53|size134206:16892-20261	16,3724	29,8216	0,865088	0,0011891	yes	atp-dependent protease la protein	3370	5	0	86,00%	F:peptidase activity; F:ATPase activity; C:mitochondrion; P:protein complex assembly; P:catabolic process; F:DNA binding; P:biosynthetic process; P:DNA metabolic process; P:mitochondrion organization; P:nucleobase-containing compound catabolic process; P:small molecule metabolic process; F:ion binding; P:response to stress	EC:3.4.21	g3174	16	1,99E-05	2033_MgPex6_Loss	of pathogenicity
g3178	scaffold53|size134206:23757-25260	55,361	130,453	1,23659	0,00023322	yes	pyrimidine 5 -nucleotidase protein	1504	5	5,02E-87	86,80%	P:biological_process; F:molecular_function	-
g3179	scaffold53|size134206:25391-28230	13,1761	19,6174	0,57421	0,0470829	yes	hypothetical protein SMAC_01725	2840	5	1,70E-76	49,60%	-
g318	scaffold3|size327485:220348-220696	39,0348	5,8227	-2,745	0,00023322	yes	hypothetical protein MGG_16792	349	5	8,06E-15	73,60%	-
g3181	scaffold53|size134206:31157-34518	51,82	92,1511	0,830491	0,00686	yes	kh domain-containing protein	3362	5	0	79,20%	F:RNA binding	-
g3182	scaffold53|size134206:35769-38720	35,9887	21,1965	-0,763716	0,0073948	yes	ion transporter protein	2952	5	2,77E-156	66,80%	P:transmembrane transport; F:transmembrane transporter activity; C:cellular_component	-	g3182	1	6,43E-07	2094_Yvc1_Mixed	outcome
g3186	scaffold53|size134206:57793-58612	238,203	126,817	-0,909443	0,000639414	yes	family protein	820	5	5,83E-80	73,80%	-
g3187	scaffold53|size134206:59041-60260	49,9514	136,375	1,44898	0,00023322	yes	uv-damaged dna-binding protein	1220	5	3,12E-109	58,00%	F:nucleic acid binding; F:DNA binding
g3197	scaffold53|size134206:86290-89579	54,219	87,7335	0,69433	0,0222601	yes	sexual differentiation process protein isp4	3290	5	0	79,00%	C:plasma membrane; P:transport; P:anatomical structure development; F:molecular_function; P:transmembrane transport; C:endoplasmic reticulum	-
g3198	scaffold53|size134206:89927-90826	117,253	322,122	1,45799	0,00023322	yes	hypothetical protein UCRPA7_1377	900	5	5,54E-51	58,60%	P:metabolic process; F:N-acetyltransferase activity
g3199	scaffold53|size134206:91692-94070	39,081	84,1681	1,1068	0,00203318	yes	abc transporter	2379	5	0	85,20%	F:ATPase activity; F:ion binding	EC:3.6.1.3	g3199	51	1,28E-09	1141_raxB_Partially	lost Ax21 (synonym: AvrXa21) activity
g32	scaffold1|size448493:87600-88798	67,5488	108,069	0,677953	0,0172743	yes	homoserine acetyltransferase	1199	5	0	75,40%	C:cytoplasm; P:sulfur compound metabolic process; P:biosynthetic process; P:cellular amino acid metabolic process; F:transferase activity, transferring acyl groups	EC:2.3.1.31	g32	4	8,03E-07	355_GzmetE_Reduced	virulence
g3202	scaffold53|size134206:98771-100384	11,7432	23,8885	1,0245	0,00203318	yes	glucose galactose transporter	1614	5	0	85,60%	P:transmembrane transport; C:cellular_component	-						g3202	494	MFS_1	1153	Glyco_hydro_20	Gluconacetobacter diazotrophicus PAl 5	GH20
g3209	scaffold53|size134206:115766-116643	330,486	137,624	-1,26386	0,00023322	yes	import inner membrane translocase subunit tim-21	878	5	3,40E-56	84,20%	P:protein targeting; P:transmembrane transport; P:mitochondrion organization; C:protein complex; C:mitochondrion	-
g3211	scaffold53|size134206:128512-130603	87,6223	179,029	1,03083	0,000639414	yes	dna-binding protein cre-1	2092	5	7,08E-130	74,40%	F:ion binding; F:DNA binding; C:nucleus; P:cellular nitrogen compound metabolic process; P:biosynthetic process	-	g3211	133	1,28E-99	1412_GzC2H079_Unaffected	pathogenicity
g3212	scaffold54|size133836:1704-3145	49,4804	74,1143	0,582895	0,0490251	yes	acyltransferase protein	1442	5	1,13E-34	46,40%	F:transferase activity, transferring acyl groups	-	g3212	5	4,69E-12	167_CHIP3_Unaffected	pathogenicity
g322	scaffold3|size327485:234288-235106	6,12102	12,6174	1,04357	0,010363	yes	---NA---	819	0			-
g3220	scaffold54|size133836:24422-27075	19,96	29,6174	0,569334	0,0428934	yes	ubiquitin fusion degradation protein	2654	5	0	75,40%	P:catabolic process	-
g3226	scaffold54|size133836:39572-41444	10,2583	38,2587	1,899	0,00023322	yes	quinate permease	1873	5	0	79,20%	P:transmembrane transport; F:transmembrane transporter activity; C:cellular_component	-	g3226	6	8,28E-21	538_FRT1_Unaffected	pathogenicity
g3227	scaffold54|size133836:45435-46053	365,718	7,80471	-5,55024	0,00023322	yes	hypothetical protein MYCFIDRAFT_39676, partial	619	2	1,29E-09	60,50%	-
g3228	scaffold54|size133836:48221-50155	96,7307	0,607809	-7,31421	0,00023322	yes	multicopper oxidase type 1	1935	5	0	70,80%	F:oxidoreductase activity; P:biological_process; F:ion binding	-	g3228	4	4,92E-142	552_BcLCC2_Unaffected	pathogenicity	g3228	582	Cu-oxidase_3|Cu-oxidase|Cu-oxidase_2	620	Cu-oxidase_3|Cu-oxidase|Cu-oxidase_2	Penicillium chrysogenum Wisconsin 54-1255	AA1
g3229	scaffold54|size133836:51301-52280	66,8964	23,5616	-1,50549	0,00023322	yes	nucleoside-diphosphate-sugar epimerase protein	980	5	1,02E-130	73,00%	P:biological_process; F:molecular_function	-
g3243	scaffold54|size133836:126994-128240	32,7079	205,25	2,64967	0,00023322	yes	metallo-beta-lactamase superfamily protein	1247	5	1,79E-124	64,40%	F:molecular_function	-
g3245	scaffold54|size133836:130225-131706	243,328	73,5331	-1,72644	0,00023322	yes	hypothetical protein CGLO_04558	1482	5	1,99E-38	56,00%	C:cellular_component	-
g3246	scaffold54|size133836:132036-133382	76,5841	26,6675	-1,52196	0,00023322	yes	serum paraoxonase arylesterase family protein	1347	5	1,26E-95	63,80%	F:molecular_function; P:biological_process; C:cellular_component
g3254	scaffold55|size130368:26166-27075	25,7744	2,67287	-3,26947	0,00023322	yes	#NAME?	910	5	8,30E-39	66,00%	F:methyltransferase activity; F:transferase activity; P:methylation
g3255	scaffold55|size130368:27116-27480	42,0883	2,85528	-3,88172	0,00023322	yes	#NAME?	365	5	2,18E-36	71,40%	P:biological_process; F:molecular_function	-
g3256	scaffold55|size130368:28639-30146	21,4249	33,8407	0,659471	0,0297196	yes	aerobactin siderophore biosynthesis protein iucb protein	1508	5	0	73,00%	-
g3259	scaffold55|size130368:35682-37115	347,5	131,311	-1,40403	0,00023322	yes	---NA---	1434	0			-
g3263	scaffold55|size130368:47180-47969	1142,22	114,384	-3,31989	0,00023322	yes	hypothetical protein NECHADRAFT_52368	790	5	1,92E-19	70,40%	F:molecular_function; P:biological_process; C:cellular_component
g3265	scaffold55|size130368:54048-55637	7,95808	1,61486	-2,30101	0,00023322	yes	cellulose-binding gdsl lipase	1590	5	1,65E-78	80,60%	F:molecular_function; F:hydrolase activity, acting on glycosyl bonds; P:carbohydrate metabolic process; C:extracellular region; P:lipid metabolic process	-						g3265	392	n/a	NA	n/a	Thielavia terrestris NRRL 8126	CE16|CBM1
g3266	scaffold55|size130368:57587-59328	14,5267	46,6659	1,68366	0,00023322	yes	hypothetical protein F503_07134	1742	5	2,04E-130	56,00%	-
g327	scaffold3|size327485:249226-250779	116,876	60,1438	-0,958486	0,000639414	yes	ethanolamine-phosphate cytidylyltransferase	1554	5	2,26E-168	75,80%	P:biosynthetic process; F:nucleotidyltransferase activity	-
g3275	scaffold55|size130368:76646-77218	50,7972	15,1108	-1,74917	0,00023322	yes	small secreted protein	573	5	7,38E-43	79,00%	-
g3276	scaffold55|size130368:78847-80495	104,471	3,62809	-4,84775	0,00023322	yes	alpha beta-hydrolase	1649	5	0	65,20%	F:molecular_function	EC:3.1.1.1; EC:3.1.1	g3276	3	6,35E-28	2032_VTL1_Unaffected	pathogenicity	g3276	549	COesterase	799	DUF303|COesterase	Runella slithyformis DSM 19594	CE6
g3278	scaffold55|size130368:86495-87798	210,567	111,875	-0,912383	0,00266976	yes	bacterial hemoglobin protein	1304	5	4,08E-171	71,80%	F:molecular_function; F:oxidoreductase activity; P:transport; F:ion binding; P:biological_process	-	g3278	13	1,86E-110	2304_BCFHG1_Unaffected	pathogenicity
g3281	scaffold55|size130368:104612-105723	7,59631	1,37939	-2,46126	0,00023322	yes	lccl domain-containing protein	1112	5	2,92E-46	55,80%	-
g3282	scaffold55|size130368:108251-109853	120,04	447,844	1,89948	0,00023322	yes	uncharacterized protein CPUR_03476	1603	5	2,76E-166	82,80%	P:transmembrane transport; C:cellular_component	-
g3285	scaffold55|size130368:117455-121578	32,7424	18,9354	-0,790077	0,00386445	yes	adp-ribosylation crystallin j1 protein	4124	5	0	71,00%	F:hydrolase activity; P:metabolic process							g3285	1062	ADP_ribosyl_GH	456	Pectate_lyase	Caldicellulosiruptor obsidiansis OB47	PL3|CBM66
g3286	scaffold55|size130368:123240-123976	21,4956	4,60432	-2,22298	0,00023322	yes	glycoside hydrolase family 11 protein	737	5	2,04E-103	73,80%	P:cell wall organization or biogenesis; P:carbohydrate metabolic process; P:catabolic process; F:hydrolase activity, acting on glycosyl bonds	EC:3.2.1.8	g3286	12	5,57E-70	573_XYL3_Unaffected	pathogenicity	g3286	222	Glyco_hydro_11	236	Glyco_hydro_11	Thielavia terrestris NRRL 8126	GH11
g329	scaffold3|size327485:252951-254805	90,5784	58,6545	-0,626925	0,026357	yes	hypothetical protein GMDG_03780	1855	5	1,22E-16	50,40%	-
g3293	scaffold56|size127998:10893-11656	35,5625	145,322	2,03082	0,00023322	yes	glutathione s-	764	5	1,69E-83	63,60%	F:transferase activity; P:metabolic process; F:molecular_function; P:secondary metabolic process; C:cellular_component
g3295	scaffold56|size127998:16734-18679	18,3436	6,37091	-1,52571	0,00023322	yes	delta -sterol reductase	1946	5	0	80,80%	P:biological_process; F:oxidoreductase activity; C:cellular_component	-
g3296	scaffold56|size127998:19284-20234	124,731	66,3558	-0,910528	0,000639414	yes	predicted protein	951	5	1,45E-82	67,20%	F:molecular_function	-
g3297	scaffold56|size127998:22833-23734	11,5945	23,6498	1,02839	0,00386445	yes	---NA---	902	0			-
g3299	scaffold56|size127998:30780-32179	3,20028	156,571	5,61248	0,00023322	yes	hypothetical protein PFICI_02179	1400	3	8,36E-14	51,00%	F:N-acetyltransferase activity
g33	scaffold1|size448493:90487-91333	66,6634	108,496	0,702671	0,0143343	yes	nad -binding domain	847	5	6,65E-59	66,20%	-
g3300	scaffold56|size127998:32450-35302	8,90683	15,1955	0,770658	0,0125515	yes	uv-damage endonuclease	2853	5	9,32E-180	73,00%	F:nuclease activity; P:biological_process; P:response to stress; P:DNA metabolic process	-
g3302	scaffold56|size127998:39873-41095	78,1233	21,1283	-1,88657	0,00023322	yes	hypothetical protein PFICI_13634	1223	5	4,41E-126	68,20%	P:sulfur compound metabolic process; P:biosynthetic process; P:cellular amino acid metabolic process; F:methyltransferase activity; F:ion binding	EC:2.1.1.14
g3305	scaffold56|size127998:45334-47179	23,5904	475,704	4,33379	0,00023322	yes	hypothetical protein V501_00650	1846	5	1,03E-175	64,80%	-		g3305	27	9,46E-26	438_BcBOT1	(related: CND5)_Reduced virulence	g3305	520	p450	845	p450	Aspergillus nidulans FGSC A4	GT34
g3306	scaffold56|size127998:49058-50436	1,19886	28,3744	4,56486	0,00023322	yes	amine flavin-containing partial	1379	5	4,94E-113	58,60%	-
g3307	scaffold56|size127998:50994-52544	24,395	889,951	5,18907	0,00023322	yes	salicylate hydroxylase	1551	5	3,49E-90	64,80%	P:biological_process; F:oxidoreductase activity	-	g3307	6	2,56E-36	413_MPD1_Unaffected	pathogenicity
g3308	scaffold56|size127998:53008-54389	33,2485	1216,37	5,19315	0,00023322	yes	trichothecene 3-o-acetyltransferase	1382	5	6,07E-139	62,00%	F:transferase activity, transferring acyl groups	-
g3309	scaffold56|size127998:54639-55492	15,8698	558,336	5,13678	0,00023322	yes	hypothetical protein OIDMADRAFT_136692	854	5	3,84E-108	71,60%	-
g3310	scaffold56|size127998:57261-65294	5,758	174,75	4,92358	0,00023322	yes		8034	1	0	100%	P:biological_process; F:molecular_function	-	g3310	35	6,76E-129	2311_PKS_Increased	virulence (Hypervirulence)	g3310	2598	ketoacyl-synt|Ketoacyl-synt_C|Acyl_transf_1|Methyltransf_12|NAD_binding_4	2649	Glycos_transf_2|AMP-binding|AMP-binding_C|ketoacyl-synt|Ketoacyl-synt_C|Acyl_transf_1|Aminotran_3	Chamaesiphon minutus PCC 6605	GT2
g3311	scaffold56|size127998:65854-67692	3,73682	127,844	5,09643	0,00023322	yes	fungal specific transcription factor domain protein	1839	5	6,77E-65	55,20%	P:transcription from RNA polymerase II promoter; F:DNA binding; C:nucleus; F:zinc ion binding; P:regulation of transcription from RNA polymerase II promoter; F:sequence-specific DNA binding RNA polymerase II transcription factor activity; P:regulation of transcription, DNA-templated; F:metal ion binding; P:transcription, DNA-templated; P:secondary metabolite biosynthetic process; P:positive regul…		g3311	47	7,51E-18	1921_GzZC236_Reduced	virulence
g3312	scaffold56|size127998:70300-71368	173,327	2371,18	3,77403	0,00023322	yes	short-chain dehydrogenases	1069	5	2,46E-116	67,40%	P:biological_process; F:oxidoreductase activity	-
g3313	scaffold56|size127998:72677-74618	25,0411	328,656	3,71421	0,00023322	yes	efflux pump antibiotic resistance protein	1942	5	9,74E-125	62,60%	P:transmembrane transport; C:cellular_component	-	g3313	8	3,35E-81	544_BCMFS1_Unaffected	pathogenicity
g3314	scaffold56|size127998:79568-79944	392,789	8601,18	4,45271	0,00023322	yes	hypothetical e protein	377	5	7,61E-14	57,00%	-
g3315	scaffold56|size127998:81218-89223	8,62538	225,501	4,7084	0,00023322	yes		8006	1	0	100%	F:transferase activity, transferring acyl groups; F:oxidoreductase activity; P:biological_process; F:ion binding	-	g3315	53	0	55_PKS1_Reduced	virulence	g3315	2577	ketoacyl-synt|Ketoacyl-synt_C|Acyl_transf_1|Methyltransf_12|ADH_zinc_N|ADH_zinc_N_2|adh_short	2649	Glycos_transf_2|AMP-binding|AMP-binding_C|ketoacyl-synt|Ketoacyl-synt_C|Acyl_transf_1|Aminotran_3	Chamaesiphon minutus PCC 6605	GT2
g3317	scaffold56|size127998:93986-96176	40,2514	59,4884	0,563571	0,0472531	yes	n amino acid transport system protein	2191	5	1,67E-134	78,40%	C:cellular_component	-
g3319	scaffold56|size127998:100987-102446	4,59152	108,223	4,55889	0,00023322	yes	sterigmatocystin 8-o-methyltransferase protein	1460	5	4,05E-136	70,40%	F:methyltransferase activity; P:biological_process	EC:2.1.1	g3319	5	3,13E-54	1651_GzWing023_Unaffected	pathogenicity
g332	scaffold3|size327485:260594-261248	32,4123	11,3042	-1,51968	0,00023322	yes	zinc mynd-type domain containing protein	655	5	1,36E-38	64,20%	F:ion binding	-
g3321	scaffold56|size127998:105361-106400	66,0831	130,458	0,981238	0,000444013	yes	hypothetical protein UCRPA7_5741	1040	5	2,33E-133	64,80%	-
g3323	scaffold56|size127998:107328-108379	44,8528	152,709	1,76751	0,00023322	yes	hypothetical protein MYCGRDRAFT_96123	1052	5	2,58E-172	76,00%	-
g3324	scaffold56|size127998:110197-111981	134,338	74,1482	-0,857385	0,0051896	yes	hypothetical protein PFICI_10653	1785	5	2,01E-132	65,60%	F:oxidoreductase activity; F:molecular_function	-	g3324	28	3,35E-29	438_BcBOT1	(related: CND5)_Reduced virulence	g3324	488	p450	845	p450	Aspergillus nidulans FGSC A4	GT34
g3327	scaffold56|size127998:121932-123028	16,0337	49,6056	1,62939	0,00023322	yes	glutathione s-transferase	1097	5	0	82,80%	F:molecular_function	-
g3328	scaffold56|size127998:124825-127195	14,9594	34,71	1,21429	0,00023322	yes	c6 zinc finger domain containing protein	2371	5	0	68,40%	P:cellular nitrogen compound metabolic process; P:biosynthetic process; F:ion binding; F:nucleic acid binding transcription factor activity; F:DNA binding; C:nucleus	-	g3328	291	6,17E-113	1931_GzZC246_Unaffected	pathogenicity
g3329	scaffold57|size126839:1850-4413	3,79391	12,062	1,66871	0,00023322	yes	hypothetical protein CGGC5_12322	2564	5	4,62E-125	56,80%	-
g333	scaffold3|size327485:261701-263163	108,855	47,1932	-1,20575	0,00023322	yes	acid protease	1463	5	3,85E-98	60,60%	F:peptidase activity; P:biological_process	EC:3.4.23	g333	10	3,62E-25	697_ugt51E1_Unaffected	pathogenicity
g3331	scaffold57|size126839:8318-9680	13,5711	4,94649	-1,45606	0,00023322	yes	hypothetical protein NECHADRAFT_88912	1363	5	7,52E-14	57,40%	F:molecular_function; P:biological_process; C:cellular_component
g3333	scaffold57|size126839:14628-14912	157,15	767,37	2,28778	0,00023322	yes	---NA---	285	0			-
g3342	scaffold57|size126839:52369-54240	26,8626	59,9547	1,15828	0,00023322	yes	methylenetetrahydrofolate reductase	1872	5	0	89,40%	P:cellular amino acid metabolic process; P:cofactor metabolic process; F:oxidoreductase activity; P:biological_process; P:sulfur compound metabolic process	EC:1.5.1.20
g3345	scaffold57|size126839:65327-66714	144,633	96,5597	-0,582907	0,0492913	yes	hypothetical protein CFIO01_12571	1388	5	7,80E-121	63,00%	-
g3348	scaffold57|size126839:70578-74098	17,5601	28,0498	0,675693	0,0169245	yes	sh3 domain-containing protein	3521	5	1,29E-180	87,60%	F:molecular_function; F:structural molecule activity	-	g3348	9	2,80E-127	789_MGG_04116_Reduced	virulence
g3349	scaffold57|size126839:80872-81980	79,6193	184,528	1,21265	0,00023322	yes	hypothetical protein UCRPA7_6809	1109	5	9,51E-143	69,40%	-
g3350	scaffold57|size126839:83833-85006	47,9396	23,5992	-1,02248	0,000639414	yes	metallo-beta-lactamase superfamily protein	1174	5	6,05E-143	72,60%	F:molecular_function	-
g3355	scaffold57|size126839:109519-112544	21,186	10,7864	-0,973895	0,0011891	yes	chromosome transmission fidelity protein 18 protein	3026	5	0	71,80%	F:molecular_function; F:ion binding	EC:3.6.1.15
g3359	scaffold57|size126839:120233-120882	112,308	621,558	2,46843	0,00023322	yes	gcn5-related n-acetyltransferase	650	5	1,35E-72	63,20%	F:transferase activity, transferring acyl groups	EC:2.3.1
g3360	scaffold57|size126839:122119-123489	19,673	10,1717	-0,951661	0,0185867	yes	p-loop containing nucleoside triphosphate hydrolase protein	1371	5	5,51E-134	76,40%	F:ion binding	-	g3360	23	7,52E-46	2147_Erl1_Reduced	virulence
g3363	scaffold58|size126391:6354-8126	240,439	124,609	-0,948269	0,0051896	yes	low-affinity glucose transporter hxt1	1773	5	0	73,80%	F:transmembrane transporter activity; C:cellular_component; P:transmembrane transport; P:transport	-	g3363	10	2,92E-28	538_FRT1_Unaffected	pathogenicity
g3364	scaffold58|size126391:10156-12082	60,9664	122,098	1,00195	0,000639414	yes	ncs1 nucleoside transporter family protein	1927	5	0	75,80%	C:cellular_component; P:transport; F:transmembrane transporter activity	-
g3365	scaffold58|size126391:12480-15725	7,59474	18,0749	1,25091	0,00023322	yes	n-methylhydantoinase a acetone beta subunit	3246	5	0	72,60%	F:molecular_function	-
g3371	scaffold58|size126391:35581-37685	9,95798	4,81027	-1,04973	0,00547879	yes	negative acting factor	2105	5	2,68E-106	61,40%	C:nucleus; F:nucleic acid binding transcription factor activity; P:cellular nitrogen compound metabolic process; P:biosynthetic process; F:ion binding	-	g3371	12	2,97E-51	1974_GzZC289_Unaffected	pathogenicity
[truncated: 2,437 more rows]
