# Supplementary material for: Localization and Transcriptional Responses of Chrysoporthe austroafricana in Eucalyptus grandis Identify Putative Pathogenicity Factors
Source: Front Microbiol. 2016 Dec 8;7:1953. doi: 10.3389/fmicb.2016.01953 (PMC5143476; doi:10.3389/fmicb.2016.01953)
Supplement: Supplementary file 5 [file Table_4.CSV]

Table S4. Summary of significantly differentially expressed genes and their annotations identified from C. austroafricana in ZG14
							BLASTx								PHI-Database					Cazyme
gene_id	locus	Complete Media (FPKM)	ZG14 Inoculated (FPKM)	log2(fold_change)	q_value	significant	Seq. Name	Seq. Description	Seq. Length	#Hits	min. eValue	mean Similarity	GOs	Enzyme Codes	Query	Number of hits	Lowest E-value	Accession (E-value)	Description (E-value)	SequenceID	Query-Length	Query-Pfam domains	Subject-Length	Subject-Pfam domains	Organism	CAZy Families
g9595	scaffold357|size36762:33157-36762	12,5053	125,908	3,33177	8,14E-05	yes	g9595	hypothetical protein SMAC_08342	3606	5	2,04E-141	50,20%	F:nucleic acid binding transcription factor activity; P:cellular nitrogen compound metabolic process; P:biosynthetic process; C:nucleus; F:ion binding	-	g9595	254	6,25E-139	1163_ERB1	(enhanced branching 1)_Reduced virulence
g8610	scaffold283|size46284:5832-18748	0,338045	252,116	9,54266	8,14E-05	yes	g8610		12917	1	0	100%	F:ion binding; P:biological_process; F:molecular_function	-	g8610	84	0	325_ACE1_Effector	(plant avirulence determinant)	g8610	4038	ketoacyl-synt|Ketoacyl-synt_C|Acyl_transf_1|adh_short|KR|Condensation|HxxPF_rpt|AMP-binding|Epimerase|NAD_binding_4	2649	Glycos_transf_2|AMP-binding|AMP-binding_C|ketoacyl-synt|Ketoacyl-synt_C|Acyl_transf_1|Aminotran_3	Chamaesiphon minutus PCC 6605	GT2
g6409	scaffold160|size69850:47946-60856	0,278294	126,843	8,83222	8,14E-05	yes	g6409		12911	1	0	100%	F:ion binding; F:molecular_function; P:biological_process	-	g6409	70	0	325_ACE1_Effector	(plant avirulence determinant)	g6409	3944	ketoacyl-synt|Ketoacyl-synt_C|Acyl_transf_1|adh_short|KR|Condensation|HxxPF_rpt|AMP-binding|PP-binding|Epimerase|3Beta_HSD|NAD_binding_4	2649	Glycos_transf_2|AMP-binding|AMP-binding_C|ketoacyl-synt|Ketoacyl-synt_C|Acyl_transf_1|Aminotran_3	Chamaesiphon minutus PCC 6605	GT2
g3586	scaffold63|size123176:118612-121878	3,89309	62,7683	4,01105	8,14E-05	yes	g3586	nonribosomal peptide synthetase	3267	5	0	69,20%	F:molecular_function; P:biological_process	-	g3586	15	2,97E-13	325_ACE1_Effector	(plant avirulence determinant)
g2672	scaffold42|size145265:71067-74276	12,4383	73,8797	2,57039	8,14E-05	yes	g2672	nrps-like enzyme	3210	5	0	58,00%	F:molecular_function; P:biological_process; F:ion binding	-	g2672	25	1,64E-11	325_ACE1_Effector	(plant avirulence determinant)
g7591	scaffold220|size56405:47043-49311	41,7487	81,3544	0,962489	8,14E-05	yes	g7591	small glutamine-rich tetratricopeptide repeat-containing protein a protein	2269	5	0	79,00%	F:molecular_function	-	g7591	14	1,85E-14	981_hopI1_Effector	(plant avirulence determinant)	g7591	714	TPR_11|DnaJ	1267	Alpha-amylase_C|DnaJ	Caenorhabditis sp. PS1010	CBM48
g3592	scaffold64|size122714:13947-15392	133,983	245,066	0,871121	8,14E-05	yes	g3592	chaperone dnaj 2	1446	5	3,24E-158	86,80%	P:protein folding; F:ion binding; F:molecular_function; F:unfolded protein binding; P:response to stress	-	g3592	5	4,29E-08	981_hopI1_Effector	(plant avirulence determinant)	g3592	420	DnaJ|DnaJ_CXXCXGXG|DnaJ_C	1267	Alpha-amylase_C|DnaJ	Caenorhabditis sp. PS1010	CBM48
g3525	scaffold62|size123635:42687-43842	44,4284	78,7962	0,826642	0,00101065	yes	g3525	er associated chaperone protein	1156	5	3,21E-98	88,00%	-		g3525	3	4,04E-08	981_hopI1_Effector	(plant avirulence determinant)
g6093	scaffold146|size75480:65959-66527	1238,28	763,498	-0,697642	0,000307602	yes	g6093	cerato-platanin-domain-containing protein	569	5	2,95E-36	80,40%	-		g6093	6	8,79E-35	2118_MgSM1_Effector	(plant avirulence determinant)
g11706	scaffold623|size17351:6872-8355	494,825	265,989	-0,895554	8,14E-05	yes	g11706	hypothetical protein NECHADRAFT_100237	1484	1	2,85E-07	62,00%	-		g11706	1	2,83E-10	2216_PemG1_Effector	(plant avirulence determinant)
g8165	scaffold254|size50441:278-5052	70,694	26,158	-1,43434	8,14E-05	yes	g8165	domain-containing protein	4775	5	9,04E-74	80,20%	F:molecular_function; F:ion binding; P:biosynthetic process; P:cellular amino acid metabolic process; F:oxidoreductase activity; P:biological_process	EC:1.5.1.2	g8165	3	2,46E-09	981_hopI1_Effector	(plant avirulence determinant)	g8165	1057	DnaJ|F420_oxidored	1267	Alpha-amylase_C|DnaJ	Caenorhabditis sp. PS1010	CBM48
g6178	scaffold150|size74459:46847-48180	409,035	108,915	-1,90902	8,14E-05	yes	g6178	sterol 24-c-methyltransferase	1334	5	2,61E-167	86,00%	P:biosynthetic process; P:lipid metabolic process; P:biological_process; F:methyltransferase activity	EC:2.1.1.41	g6178	8	8,07E-06	325_ACE1_Effector	(plant avirulence determinant)	g6178	390	Ubie_methyltran|Methyltransf_31|Methyltransf_18|Methyltransf_25|Methyltransf_12|Sterol_MT_C	647	Glycos_transf_1|Methyltransf_11	Cellulomonas flavigena DSM 20109	GT4
g4381	scaffold86|size106230:19708-21405	0,873383	566,486	9,34121	0,017874	yes	g4381	cytochrome p450 oxidoreductase	1698	5	2,46E-131	57,80%	P:biological_process; F:ion binding; F:molecular_function; F:oxidoreductase activity	-	g4381	27	6,76E-26	438_BcBOT1	(related: CND5)_Reduced virulence	g4381	498	p450	845	p450	Aspergillus nidulans FGSC A4	GT34
g12337	scaffold774|size10369:7095-8725	5,63219	930,251	7,36778	8,14E-05	yes	g12337	cytochrome p450 3a17	1631	5	0	72,60%	F:oxidoreductase activity; F:ion binding	-	g12337	34	1,59E-41	438_BcBOT1	(related: CND5)_Reduced virulence	g12337	523	p450	845	p450	Aspergillus nidulans FGSC A4	GT34
g6066	scaffold145|size75496:53290-55217	4,78259	329,033	6,10429	8,14E-05	yes	g6066	cytochrome p450 oxidoreductase	1928	5	4,42E-103	58,00%	F:molecular_function; F:oxidoreductase activity; F:ion binding; P:biological_process; F:methyltransferase activity	-	g6066	27	4,68E-24	438_BcBOT1	(related: CND5)_Reduced virulence	g6066	454	p450	845	p450	Aspergillus nidulans FGSC A4	GT34
g12687	scaffold946|size6222:226-1393	6,53365	150,127	4,52215	8,14E-05	yes	g12687	benzoate 4-monooxygenase cytochrome p450	1168	5	8,08E-158	79,40%	F:ion binding; F:molecular_function; P:biological_process; F:oxidoreductase activity	-	g12687	28	1,33E-19	438_BcBOT1	(related: CND5)_Reduced virulence	g12687	365	p450	845	p450	Aspergillus nidulans FGSC A4	GT34
g3449	scaffold60|size125496:51690-53360	2,64008	56,1652	4,41102	8,14E-05	yes	g3449	hypothetical protein FOQG_15233	1671	5	4,04E-140	66,80%	F:oxidoreductase activity; F:ion binding; P:biological_process; F:molecular_function	-	g3449	36	5,20E-24	438_BcBOT1	(related: CND5)_Reduced virulence	g3449	486	p450	845	p450	Aspergillus nidulans FGSC A4	GT34
g11436	scaffold575|size19811:13509-14695	4,12477	69,8925	4,08275	8,14E-05	yes	g11436	benzoate 4-monooxygenase cytochrome p450	1187	5	4,88E-111	61,00%	F:molecular_function; F:oxidoreductase activity; F:ion binding; P:biological_process	-	g11436	8	1,37E-19	438_BcBOT1	(related: CND5)_Reduced virulence	g11436	395	p450	845	p450	Aspergillus nidulans FGSC A4	GT34
g2621	scaffold41|size148760:64569-66421	14,8692	144,758	3,28324	8,14E-05	yes	g2621	cytochrome p450 4v3	1853	5	1,50E-66	55,40%	F:molecular_function; F:oxidoreductase activity; F:ion binding; P:biological_process	-	g2621	11	1,24E-10	438_BcBOT1	(related: CND5)_Reduced virulence
g1567	scaffold19|size198360:147893-149630	11,2132	103,713	3,20933	8,14E-05	yes	g1567	pisatin demethylase protein	1738	5	0	79,80%	F:molecular_function; F:oxidoreductase activity; F:ion binding; P:biological_process	-	g1567	28	1,15E-32	438_BcBOT1	(related: CND5)_Reduced virulence	g1567	535	p450	845	p450	Aspergillus nidulans FGSC A4	GT34
g5270	scaffold114|size88605:13952-17290	13,988	121,821	3,1225	8,14E-05	yes	g5270	bifunctional p-450:nadph-p450 reductase	3339	5	0	76,00%	F:molecular_function; F:ion binding; F:oxidoreductase activity; P:biological_process	EC:1.14.14.1; EC:1.6.2.4	g5270	29	2,50E-14	438_BcBOT1	(related: CND5)_Reduced virulence	g5270	1092	p450|Flavodoxin_1|FAD_binding_1|NAD_binding_1	845	p450	Aspergillus nidulans FGSC A4	GT34
g12158	scaffold720|size12739:6728-8385	13,8813	99,2335	2,83768	8,14E-05	yes	g12158	benzoate 4-monooxygenase	1658	5	0	80,60%	F:molecular_function; F:oxidoreductase activity; F:ion binding; P:biological_process	-	g12158	28	1,17E-27	438_BcBOT1	(related: CND5)_Reduced virulence	g12158	520	p450	845	p450	Aspergillus nidulans FGSC A4	GT34
g3324	scaffold56|size127998:110197-111981	118,051	517,876	2,13319	8,14E-05	yes	g3324	hypothetical protein PFICI_10653	1785	5	2,01E-132	65,60%	F:oxidoreductase activity; F:molecular_function	-	g3324	28	3,35E-29	438_BcBOT1	(related: CND5)_Reduced virulence	g3324	488	p450	845	p450	Aspergillus nidulans FGSC A4	GT34
g8396	scaffold268|size48720:41506-43414	34,8327	89,2765	1,35784	8,14E-05	yes	g8396	cytochrome p450 3a17	1909	5	3,72E-82	59,20%	F:molecular_function; F:oxidoreductase activity; F:ion binding; P:biological_process	-	g8396	29	2,58E-30	438_BcBOT1	(related: CND5)_Reduced virulence	g8396	501	p450	845	p450	Aspergillus nidulans FGSC A4	GT34
g7383	scaffold209|size58731:8021-9979	173,293	107,068	-0,694683	0,000665537	yes	g7383	cytochrome p450	1959	5	4,37E-145	66,00%	F:molecular_function; F:oxidoreductase activity; F:ion binding; P:biological_process	-	g7383	34	1,99E-39	438_BcBOT1	(related: CND5)_Reduced virulence	g7383	525	p450	845	p450	Aspergillus nidulans FGSC A4	GT34
g2362	scaffold35|size157562:115082-117059	59,0773	21,7324	-1,44276	8,14E-05	yes	g2362	cytochrome p450 4v3 protein	1978	5	9,87E-115	66,60%	F:molecular_function; F:oxidoreductase activity; F:ion binding; P:biological_process	-	g2362	27	5,77E-10	438_BcBOT1	(related: CND5)_Reduced virulence
g5123	scaffold109|size91944:72353-74271	100,641	19,0761	-2,39937	8,14E-05	yes	g5123	pisatin demethylase	1919	5	1,04E-156	67,40%	F:molecular_function; F:oxidoreductase activity; F:ion binding; P:biological_process	-	g5123	27	2,07E-21	438_BcBOT1	(related: CND5)_Reduced virulence	g5123	529	p450	845	p450	Aspergillus nidulans FGSC A4	GT34
g2707	scaffold43|size143965:33077-34903	55,5283	9,30042	-2,57786	8,14E-05	yes	g2707	cytochrome p450	1827	5	2,19E-147	72,60%	F:oxidoreductase activity; F:ion binding	-	g2707	26	4,07E-27	438_BcBOT1	(related: CND5)_Reduced virulence	g2707	513	p450	845	p450	Aspergillus nidulans FGSC A4	GT34
g8117	scaffold251|size51030:5676-7667	485,839	69,4351	-2,80674	8,14E-05	yes	g8117	cytochrome p450	1992	5	3,43E-168	70,80%	F:oxidoreductase activity; F:ion binding	-	g8117	31	2,16E-15	438_BcBOT1	(related: CND5)_Reduced virulence	g8117	543	p450	845	p450	Aspergillus nidulans FGSC A4	GT34
g747	scaffold8|size247466:157241-159175	63,8165	5,06751	-3,65458	8,14E-05	yes	g747	---NA---	1935	0			F:oxidoreductase activity; F:ion binding; F:molecular_function; P:biological_process	-	g747	30	1,08E-16	438_BcBOT1	(related: CND5)_Reduced virulence	g747	495	p450	845	p450	Aspergillus nidulans FGSC A4	GT34
g11293	scaffold552|size21071:773-2601	56,5267	4,48579	-3,6555	8,14E-05	yes	g11293	cytochrome p450 protein	2602	5	9,75E-174	69,80%	F:molecular_function; F:oxidoreductase activity; F:ion binding; P:biological_process	-	g11293	29	5,25E-10	438_BcBOT1	(related: CND5)_Reduced virulence
g12836	scaffold1069|size4499:298-1652	91,5623	6,26314	-3,8698	8,14E-05	yes	g12836	cytochrome p450 1	1355	5	0	74,60%	F:molecular_function; F:oxidoreductase activity; F:ion binding; P:biological_process	-	g12836	28	1,09E-22	438_BcBOT1	(related: CND5)_Reduced virulence	g12836	451	p450	845	p450	Aspergillus nidulans FGSC A4	GT34
g225	scaffold2|size385500:287432-289364	241,627	16,0491	-3,91222	8,14E-05	yes	g225	cytochrome p450	1933	5	2,22E-176	76,40%	F:molecular_function; F:oxidoreductase activity; F:ion binding; P:biological_process	-	g225	28	1,13E-46	438_BcBOT1	(related: CND5)_Reduced virulence	g225	547	p450	845	p450	Aspergillus nidulans FGSC A4	GT34
g12837	scaffold1069|size4499:2341-4051	76,4517	0,754508	-6,66287	0,029755	yes	g12837	cytochrome p450	1711	5	0	82,80%	P:biological_process; F:oxidoreductase activity; F:ion binding; F:molecular_function	EC:1.14.14.1	g12837	12	4,99E-12	438_BcBOT1	(related: CND5)_Reduced virulence
g8613	scaffold283|size46284:21512-24270	1,11237	1661,43	10,5446	8,14E-05	yes	g8613	steroid monooxygenase	2759	5	0	73,00%	F:oxidoreductase activity; P:small molecule metabolic process; P:biosynthetic process; P:secondary metabolic process; P:biological_process	-	g8613	9	1,12E-41	255_FUM1	(related: FUM5)_Unaffected pathogenicity	g8613	894	Pyr_redox_3|FMO-like|Methyltransf_23|Methyltransf_12	847	Abhydrolase_3|Pyr_redox_3	Deinococcus radiodurans R1	CE10
g10372	scaffold433|size29238:11671-14186	55,6719	97,8312	0,813344	0,00015859	yes	g10372	neutral trehalase	2516	5	0	89,60%	C:cytoplasm; F:ion binding; P:carbohydrate metabolic process; P:catabolic process; F:hydrolase activity, acting on glycosyl bonds	EC:3.2.1.28	g10372	7	0	123_PTH9	(related: NTH1)_Reduced virulence	g10372	750	Trehalase_Ca-bi|Trehalase	765	Trehalase	Thielavia terrestris NRRL 8126	GH37
g5701	scaffold130|size80568:3049-5753	68,3944	145,717	1,09122	8,14E-05	yes	g5701	carnitine o-acetyltransferase protein	2705	5	0	86,40%	F:transferase activity, transferring acyl groups	-	g5701	5	0	594_CrAT1	(related: PTH2)_Loss of pathogenicity
g12644	scaffold916|size6904:3384-6234	36,4842	76,3588	1,06552	8,14E-05	yes	g12644	choline carnitine o-acyltransferase	2851	5	0	79,20%	F:transferase activity, transferring acyl groups	-	g12644	5	1,66E-59	594_CrAT1	(related: PTH2)_Loss of pathogenicity
g5982	scaffold142|size76121:27787-29716	30,7402	94,4627	1,61962	8,14E-05	yes	g5982	siderophore iron transporter mirb protein	1930	5	0	79,20%	P:transmembrane transport; C:cellular_component	-	g5982	9	2,56E-31	513_ARN1	(related: SIT1)_Reduced virulence
g7653	scaffold224|size55559:30109-37432	43,4184	749,957	4,11043	8,14E-05	yes	g7653	reducing polyketide synthase	7324	5	0	68,80%	F:ion binding; F:oxidoreductase activity; P:biological_process; F:transferase activity, transferring acyl groups	-	g7653	47	0	714_PKS4	(related: ZEA1)_Unaffected pathogenicity	g7653	2355	ketoacyl-synt|Ketoacyl-synt_C|Acyl_transf_1|ADH_N|ADH_zinc_N|ADH_zinc_N_2|adh_short|KR	2649	Glycos_transf_2|AMP-binding|AMP-binding_C|ketoacyl-synt|Ketoacyl-synt_C|Acyl_transf_1|Aminotran_3	Chamaesiphon minutus PCC 6605	GT2
g5742	scaffold131|size80416:44375-45708	18,8381	78,6023	2,06092	8,14E-05	yes	g5742	zinc-type alcohol dehydrogenase-like protein	1334	5	4,19E-91	87,40%	F:ion binding; F:oxidoreductase activity; P:biological_process	-	g5742	5	2,15E-06	714_PKS4	(related: ZEA1)_Unaffected pathogenicity
g7652	scaffold224|size55559:20999-27904	52,9718	771,496	3,86436	8,14E-05	yes	g7652	thiolase-like protein	6906	5	0	66,00%	P:biosynthetic process; F:molecular_function; F:ion binding	-	g7652	51	0	713_PKS13	(related: ZEA2)_Unaffected pathogenicity	g7652	2144	ketoacyl-synt|Ketoacyl-synt_C|Acyl_transf_1|PP-binding|Thioesterase	2649	Glycos_transf_2|AMP-binding|AMP-binding_C|ketoacyl-synt|Ketoacyl-synt_C|Acyl_transf_1|Aminotran_3	Chamaesiphon minutus PCC 6605	GT2
g12780	scaffold1020|size5104:1941-3748	28,2856	91,1266	1,6878	8,14E-05	yes	g12780	sexual development activator protein	1808	5	1,16E-85	68,20%	-		g12780	5	1,17E-52	2349_VE1	(VEA) (velvet)_Reduced virulence
g2650	scaffold41|size148760:141065-142610	1,36886	109,903	6,32712	0,010135	yes	g2650	endo- -beta-xylanase	1546	5	4,32E-93	75,00%	F:hydrolase activity, acting on glycosyl bonds; F:molecular_function; C:extracellular region; P:cell wall organization or biogenesis; P:carbohydrate metabolic process; P:catabolic process	-	g2650	12	1,61E-90	2208_'endo-1,4-beta-xylanase	[GH10 family]'_Reduced virulence	g2650	415	Glyco_hydro_10	427	Glyco_hydro_10	Thielavia terrestris NRRL 8126	GH10|CBM1
g4248	scaffold82|size107356:39133-42272	348,145	146,263	-1,25113	8,14E-05	yes	g4248	cytochrome p450 61	3140	5	0	81,00%	F:molecular_function; F:oxidoreductase activity; F:ion binding; P:biological_process	-	g4248	28	6,42E-15	2535_ERG11B	_Mixed outcome
g7439	scaffold212|size58446:25038-26855	87,8124	6,22615	-3,81801	8,14E-05	yes	g7439	hypothetical protein CFIO01_06224	1818	5	3,68E-119	71,60%	F:oxidoreductase activity; F:ion binding	-	g7439	27	1,13E-07	2535_ERG11B	_Mixed outcome
g12872	scaffold1108|size4038:0-1953	46,6669	462,169	3,30795	8,14E-05	yes	g12872	cytochrome p450 51b protein	1954	5	0	76,20%	F:molecular_function; F:oxidoreductase activity; F:ion binding; P:biological_process; F:methyltransferase activity	EC:1.14.13.70	g12872	29	0	2191_MoCYP51B	_Unaffected pathogenicity
g9041	scaffold313|size41162:29071-30623	173,03	4,28222	-5,33652	8,14E-05	yes	g9041	cytochrome p450 protein	1553	5	0	67,20%	F:molecular_function; F:oxidoreductase activity; F:ion binding; P:biological_process	-	g9041	29	3,89E-11	2191_MoCYP51B	_Unaffected pathogenicity
g10032	scaffold398|size32727:21200-21986	23,054	768,568	5,05909	8,14E-05	yes	g10032	peptidoglycan-binding lysin subgroup	787	5	3,46E-54	69,60%	P:cell wall organization or biogenesis; P:catabolic process	-	g10032	5	1,43E-09	2404_SLP	1_Reduced virulence	g10032	229	n/a	NA	n/a	Aspergillus niger CBS 513.88	CBM50
g8127	scaffold251|size51030:41469-42886	12,7838	124,023	3,27821	8,14E-05	yes	g8127	annexin a7 protein	1418	5	1,58E-160	82,60%	F:ion binding; F:lipid binding	-	g8127	1	3,94E-120	2115_Annexin	A7_Loss of pathogenicity
g5828	scaffold135|size78006:30007-32519	27,9273	58,2111	1,05962	8,14E-05	yes	g5828	annexin anxc4	2513	5	0	75,60%	F:ion binding; F:lipid binding	-	g5828	5	3,87E-14	2115_Annexin	A7_Loss of pathogenicity
g8623	scaffold284|size46140:5995-9795	309,484	171,778	-0,849323	8,14E-05	yes	g8623	nadph oxidase regulator	3801	5	0	77,80%	F:molecular_function	-	g8623	6	0	578_NoxR_Enhanced	antagonism
g1316	scaffold15|size219375:200777-202185	5,94381	150,381	4,66109	8,14E-05	yes	g1316	ca2+ h+ antiporter	1409	5	3,62E-168	75,20%	P:transport; P:transmembrane transport; F:transmembrane transporter activity; C:cellular_component	-	g1316	6	7,03E-41	2101_Vacuolar	calcium ion transporter_Unaffected pathogenicity	g1316	446	n/a	829	Na_Ca_ex|Na_Ca_ex	Albugo laibachii Nc14	GH18
g12445	scaffold817|size9293:16-1223	5,60876	82,9425	3,88636	8,14E-05	yes	g12445	calcium proton exchanger protein	1222	5	4,22E-89	76,20%	P:transport; P:transmembrane transport; F:transmembrane transporter activity; C:cellular_component	-	g12445	9	8,22E-87	2101_Vacuolar	calcium ion transporter_Unaffected pathogenicity	g12445	355	Na_Ca_ex	826	Na_Ca_ex|Na_Ca_ex	Albugo laibachii Nc14	GH18
g10875	scaffold490|size24469:22057-23918	11,5382	125,444	3,44256	8,14E-05	yes	g10875	vacuolar calcium ion transporter	1862	5	0	71,40%	C:cellular_component; P:anatomical structure development; P:transmembrane transport	-	g10875	11	1,15E-92	2103_Vacuolar	calcium ion transporter_Unaffected pathogenicity	g10875	620	Na_Ca_ex	829	Na_Ca_ex|Na_Ca_ex	Albugo laibachii Nc14	GH18
g9485	scaffold349|size37658:4463-6334	67,7916	335,156	2,30565	8,14E-05	yes	g9485	ca2+:h+ antiporter	1872	5	6,07E-172	82,60%	P:transmembrane transport; C:cellular_component	-	g9485	9	3,23E-154	2104_Vacuolar	calcium ion transporter_Unaffected pathogenicity	g9485	590	Na_Ca_ex	844	Na_Ca_ex|Na_Ca_ex	Albugo laibachii Nc14	GH18
g11286	scaffold551|size21160:0-3196	46,4689	63,3754	0,447658	0,0356718	yes	g11286	ca2+ h+-exchanging protein	3195	5	1,21E-128	68,00%	P:transmembrane transport; C:cellular_component	-	g11286	8	5,70E-44	2103_Vacuolar	calcium ion transporter_Unaffected pathogenicity	g11286	865	Na_Ca_ex	826	Na_Ca_ex|Na_Ca_ex	Albugo laibachii Nc14	GH18
g105	scaffold1|size448493:321481-322569	77,405	53,2365	-0,540011	0,034233	yes	g105	cell division control protein 2	1089	5	7,36E-148	91,60%	P:cellular protein modification process; F:ion binding; F:kinase activity; P:cell division	EC:2.7.11	g105	224	1,77E-155	1178_(Sc	Cdc28)_Reduced virulence	g105	318	Pkinase|Pkinase_Tyr	785	Pkinase	Leptosphaeria maculans v23.1.3	GH18
g9886	scaffold384|size33761:3552-6141	21,2263	198,69	3,22659	8,14E-05	yes	g9886	copper amine oxidase protein	2590	5	0	79,80%	F:ion binding; P:biological_process; F:molecular_function; F:oxidoreductase activity	EC:1.4.3.21	g9886	4	2,18E-18	2171_Peroxisomal	copper amine oxidase_Reduced virulence
g2974	scaffold48|size138357:125461-129841	59,5864	90,8333	0,608239	0,00300592	yes	g2974	copper amine oxidase 1	4381	5	0	83,40%	P:biological_process; F:oxidoreductase activity; F:ion binding; F:molecular_function	EC:1.4.3.21	g2974	1	1,31E-102	2171_Peroxisomal	copper amine oxidase_Reduced virulence
g12981	scaffold1367|size2388:0-1925	21,56	156,915	2,86355	8,14E-05	yes	g12981	serine threonine-protein kinase nrc-2	1926	5	0	97,80%	P:cell differentiation; P:anatomical structure formation involved in morphogenesis; P:cellular protein modification process; F:ion binding; P:reproduction; F:kinase activity	EC:2.7.11	g12981	225	0	1177_(Sc	Fpk1)_Reduced virulence	g12981	550	Pkinase|Pkinase_Tyr	729	Pkinase	Neospora caninum Liverpool	CBM20
g7776	scaffold230|size54752:45626-48276	0,607628	196,366	8,33614	0,0127203	yes	g7776	beta-glucosidase g	2651	5	0	81,20%	P:carbohydrate metabolic process; P:catabolic process; C:extracellular region; F:hydrolase activity, acting on glycosyl bonds	EC:3.2.1.21	g7776	5	0	24_Avenacinase	gene_Loss of pathogenicity	g7776	812	Glyco_hydro_3|Glyco_hydro_3_C|Fn3-like	828	Glyco_hydro_3|Glyco_hydro_3_C|Fn3-like	Aspergillus oryzae RIB40	GH3
g1799	scaffold24|size186520:118295-120838	6,03401	69,8032	3,5321	8,14E-05	yes	g1799	glycoside hydrolase family 3 protein	2544	5	0	70,80%	P:carbohydrate metabolic process; P:catabolic process; C:extracellular region; F:hydrolase activity, acting on glycosyl bonds	EC:3.2.1.21	g1799	6	1,74E-151	24_Avenacinase	gene_Loss of pathogenicity	g1799	787	Glyco_hydro_3|Glyco_hydro_3_C|Fn3-like	778	Glyco_hydro_3|Glyco_hydro_3_C|Fn3-like	Aspergillus niger CBS 513.88	GH3
g1847	scaffold25|size176140:89947-92999	23,5064	55,7554	1,24606	8,14E-05	yes	g1847	glycoside hydrolase family 3 protein	3053	5	0	85,40%	P:carbohydrate metabolic process; F:hydrolase activity, acting on glycosyl bonds	EC:3.2.1.21	g1847	7	2,90E-42	24_Avenacinase	gene_Loss of pathogenicity	g1847	899	Glyco_hydro_3|Glyco_hydro_3_C|PA14|Glyco_hydro_3_C|Fn3-like	897	Glyco_hydro_3|Glyco_hydro_3_C|PA14|Fn3-like	Myceliophthora thermophila ATCC 42464	GH3
g6311	scaffold156|size70988:60670-61951	11,2511	105,946	3,23518	8,14E-05	yes	g6311	longiborneol synthase protein	1282	5	1,24E-69	55,40%	P:sesquiterpenoid biosynthetic process; F:trichodiene synthase activity		g6311	5	6,89E-57	2394_Conserved	hypothetical protein _Increased virulence (Hypervirulence)
g7657	scaffold224|size55559:45419-46429	433,262	977,902	1,17445	8,14E-05	yes	g7657	---NA---	1011	0			-		g7657	2	9,90E-31	2279_Conserved	hypothetical protein_Unaffected pathogenicity
g2761	scaffold44|size143265:60633-63142	37,3444	71,2256	0,931502	8,14E-05	yes	g2761	ste ste20 ysk protein kinase	2510	5	0	72,40%	F:kinase activity; P:cellular protein modification process; F:ion binding	-	g2761	223	0	1181_(Sc	Kic1)_Reduced virulence	g2761	771	Pkinase|Pkinase_Tyr	634	Pkinase	Frankia alni ACN14a	CBM13
g10488	scaffold445|size27839:21359-24277	18,7719	69,4977	1,88839	8,14E-05	yes	g10488	camk camkl kin1 protein kinase	2919	5	0	74,60%	P:biological_process; F:kinase activity; F:molecular_function	-	g10488	224	0	1207_(Sc	Kin1/Kin2)_Reduced virulence	g10488	912	Pkinase|Pkinase_Tyr|KA1	729	Pkinase	Neospora caninum Liverpool	CBM20
g7281	scaffold203|size59938:50556-54052	38,1523	172,202	2,17425	8,14E-05	yes	g7281	prion formation protein 1	3497	5	0	88,00%	F:translation factor activity, nucleic acid binding; C:mitochondrion; P:nucleobase-containing compound catabolic process; P:small molecule metabolic process; P:translation; P:ribosome biogenesis; F:ion binding; F:ATPase activity; C:intracellular; C:nucleus	EC:3.6.1.3	g7281	37	2,79E-08	1141_raxB_Partially	lost Ax21 (synonym: AvrXa21) activity
g9941	scaffold388|size33568:23701-25689	2143,31	8641,95	2,01152	8,14E-05	yes	g9941	elongation factor 1-alpha	1989	5	0	92,80%	F:translation factor activity, nucleic acid binding; P:translation; P:nucleobase-containing compound catabolic process; P:small molecule metabolic process; F:GTPase activity; C:cytoplasm; F:ion binding	-	g9941	2	7,00E-32	1139_raxQ_Partially	lost Ax21 (synonym: AvrXa21) activity
g1228	scaffold14|size224352:148627-149422	610,759	983,335	0,68708	0,000665537	yes	g1228	adenylyl-sulfate kinase	796	5	1,72E-124	91,20%	P:biological_process; P:sulfur compound metabolic process; F:ion binding; P:cellular amino acid metabolic process; P:biosynthetic process; F:kinase activity; C:intracellular	EC:2.7.1.25	g1228	9	3,79E-54	1139_raxQ_Partially	lost Ax21 (synonym: AvrXa21) activity
g265	scaffold3|size327485:23403-24228	21,9672	174,213	2,98743	8,14E-05	yes	g265	cutinase precursor	826	5	3,35E-44	63,60%	C:extracellular region; P:biological_process; F:molecular_function	EC:3.1.1.74	g265	6	2,60E-40	2383_	MfCUT1_Increased virulence (hypervirulence)	g265	225	Cutinase	230	Cutinase	Magnaporthe grisea 70-15	CE5
g1556	scaffold19|size198360:116654-118386	46,5584	473,834	3,34727	8,14E-05	yes	g1556	ferric reductase like transmembrane component protein	1733	5	0	80,80%	F:oxidoreductase activity; P:biological_process; C:cellular_component	-	g1556	7	1,26E-05	577_NoxB_Wild-type	mutualism	g1556	577	Ferric_reduct|FAD_binding_8|NAD_binding_6	1100	Ferric_reduct|Glyco_hydro_32C	Aspergillus oryzae RIB40	GH32
g1004	scaffold11|size240795:215027-216900	18,7936	80,8833	2,1056	8,14E-05	yes	g1004	ferric reductase like transmembrane component	1874	5	0	76,00%	F:oxidoreductase activity; P:biological_process; C:cellular_component	-	g1004	10	1,57E-11	577_NoxB_Wild-type	mutualism	g1004	624	Ferric_reduct|FAD_binding_8|NAD_binding_6	1100	Ferric_reduct|Glyco_hydro_32C	Aspergillus oryzae RIB40	GH32
g956	scaffold11|size240795:78037-80729	103,861	65,9413	-0,655405	0,00128146	yes	g956	ferric reductase transmembrane component 7 protein	2693	5	0	81,00%	F:oxidoreductase activity; P:biological_process; C:cellular_component	-	g956	12	8,00E-12	577_NoxB_Wild-type	mutualism	g956	897	Ferric_reduct|FAD_binding_8	1100	Ferric_reduct|Glyco_hydro_32C	Aspergillus oryzae RIB40	GH32
g11762	scaffold633|size16786:12068-14698	58,2916	443,724	2,9283	8,14E-05	yes	g11762	hypothetical protein CSUB01_00157	2631	5	0	76,40%	F:nucleic acid binding transcription factor activity; P:cellular nitrogen compound metabolic process; P:biosynthetic process; C:nucleus; F:ion binding	-	g11762	185	2,23E-10	1872_GzZC187_Lethal	No definition line
g2212	scaffold32|size161757:82087-84273	48,2378	216,019	2,16292	8,14E-05	yes	g2212	serine threonine-protein kinase gad8 protein	2187	5	0	90,80%	P:cellular protein modification process; F:ion binding; F:kinase activity	EC:2.7.11	g2212	229	0	1226_FGSG_11614_Lethal	No definition line	g2212	634	Pkinase|Pkinase_Tyr|Pkinase_C	729	Pkinase	Neospora caninum Liverpool	CBM20
g5605	scaffold126|size82346:54725-57166	15,9441	57,5033	1,85062	8,14E-05	yes	g5605	mitochondrial precursor	2442	5	0	85,40%	F:ion binding; F:molecular_function; F:lyase activity; C:mitochondrion; P:biosynthetic process; P:cellular amino acid metabolic process	EC:4.2.1.36	g5605	3	0	2520_LYS4_Lethal	No definition line
g9765	scaffold372|size34460:29363-34080	22,7995	59,652	1,38757	8,14E-05	yes	g9765	myb and hsa domain protein	4718	5	0	69,20%	F:DNA binding; F:molecular_function	-	g9765	7	3,17E-176	1546_GzMyb010_Lethal	No definition line
g5831	scaffold135|size78006:39771-43057	170,099	439,868	1,37069	8,14E-05	yes	g5831	casein kinase i	3287	5	4,77E-175	97,40%	F:ion binding; P:cellular protein modification process; F:kinase activity	EC:2.7.11	g5831	211	0	1235_FGSG_04416_Lethal	No definition line	g5831	779	Pkinase|Pkinase_Tyr	541	Pkinase|CBM_6	Saccharopolyspora erythraea NRRL 2338	CBM6
g9933	scaffold388|size33568:7816-8834	34,6487	87,5404	1,33715	8,14E-05	yes	g9933	phosphoadenosine phosphosulfate reductase	1019	5	1,23E-162	80,40%	P:sulfur compound metabolic process; P:cellular amino acid metabolic process; P:biosynthetic process; F:oxidoreductase activity	EC:1.8.4.8	g9933	2	7,30E-100	2518_MET16_Lethal	No definition line
g10098	scaffold405|size31973:6983-8384	150,047	313,723	1,06408	8,14E-05	yes	g10098	acetyl- acetyltransferase	1402	5	0	91,60%	F:transferase activity, transferring acyl groups; P:biological_process	-	g10098	14	2,01E-156	2529_ERG10_Lethal	No definition line
g7525	scaffold217|size57120:25458-28089	206,612	425,378	1,04182	8,14E-05	yes	g7525	aconitate hydratase	2632	5	0	89,60%	F:lyase activity; P:generation of precursor metabolites and energy; F:molecular_function	EC:4.2.1.3	g7525	3	5,16E-41	2520_LYS4_Lethal	No definition line
g7711	scaffold227|size55095:22141-24632	96,4617	187,344	0,957662	8,14E-05	yes	g7711	3-isopropylmalate dehydratase	2492	5	0	82,60%	F:lyase activity; C:cytosol; C:protein complex; F:molecular_function; P:biosynthetic process; P:cellular amino acid metabolic process	EC:4.2.1.33	g7711	9	1,24E-37	2520_LYS4_Lethal	No definition line
g3127	scaffold52|size134460:1711-10212	136,905	264,888	0,952208	8,14E-05	yes	g3127		8502						g3127	5	0	2533_FKS1_Lethal	No definition line	g3127	2540	FKS1_dom1|Glucan_synthase|Aminotran_1_2	1941	FKS1_dom1|Glucan_synthase	Thielavia terrestris NRRL 8126	GT48
g2560	scaffold40|size149475:11789-12985	37,083	68,0042	0,874866	0,00175666	yes	g2560	eukaryotic porin	1197	5	9,16E-139	78,40%	P:transmembrane transport; C:mitochondrion	-	g2560	3	5,10E-110	2525_TOM40_Lethal	No definition line
g8349	scaffold265|size49118:21765-24035	43,3373	75,2446	0,795979	8,14E-05	yes	g8349	sister chromatid separation protein	2271	5	3,56E-166	67,20%	C:nuclear envelope	-	g8349	2	5,36E-159	1453_GzAra001_Lethal	No definition line
g340	scaffold3|size327485:288033-289432	39,7841	68,5872	0,785749	0,0020217	yes	g340	fungal zn binuclear cluster domain containing protein	1400	5	5,55E-36	51,20%	F:nucleic acid binding transcription factor activity; P:cellular nitrogen compound metabolic process; P:biosynthetic process; C:nucleus; F:ion binding	-	g340	95	3,18E-07	1766_GzZC081_Lethal	No definition line
g8168	scaffold254|size50441:12026-16067	30,3083	51,8152	0,773663	0,00015859	yes	g8168	fungal specific transcription factor domain-containing protein	4042	5	0	64,40%	C:intracellular; C:protein complex; P:cellular protein modification process; P:cellular nitrogen compound metabolic process; P:biosynthetic process; F:ion binding; F:nucleic acid binding transcription factor activity; F:DNA binding; C:nucleus; F:enzyme regulator activity	-	g8168	296	0	1790_GzZC105_Lethal	No definition line
g2252	scaffold33|size159904:41135-43035	35,3939	58,8552	0,733672	0,00182346	yes	g2252	hypothetical protein CSUB01_04002	1901	5	0	69,40%	F:ion binding; F:molecular_function; P:mitochondrion organization; P:protein complex assembly	EC:3.6.1.15	g2252	13	3,74E-07	1566_GzOB006_Lethal	No definition line
g12801	scaffold1040|size4850:272-4033	52,1083	79,8956	0,616604	0,0026817	yes	g12801	ire protein kinase	3762	5	0	57,20%	P:biological_process; F:molecular_function	-	g12801	212	0	1225_FGSG_12132_Lethal	No definition line	g12801	1234	Pkinase_Tyr|Pkinase|Ribonuc_2-5A	1026	Pkinase	Haliangium ochraceum DSM 14365	CBM48
g2183	scaffold31|size161858:150493-154300	67,6574	101,819	0,589683	0,00339073	yes	g2183	protein kinase c protein	3808	5	0	79,80%	F:ion binding; P:signal transduction; F:kinase activity; P:cellular protein modification process	EC:2.7.11.13	g2183	223	0	1237_FGSG_01058_Lethal	No definition line	g2183	1141	C1_1|C1_1|Pkinase_Tyr|Pkinase_C	634	Pkinase	Frankia alni ACN14a	CBM13
g7158	scaffold197|size61468:39448-40510	44,8474	66,5299	0,56898	0,030341	yes	g7158	negative regulator of the pho system	1063	5	0	91,60%	P:cellular protein modification process; F:ion binding; F:kinase activity	EC:2.7.11	g7158	225	2,44E-160	1223_FGSG_12887_Lethal	No definition line	g7158	332	Pkinase_Tyr	785	Pkinase	Leptosphaeria maculans v23.1.3	GH18
g11970	scaffold676|size14862:8439-10884	95,5774	132,323	0,469319	0,0190594	yes	g11970	protein kinase	2446	5	0	84,80%	P:cellular protein modification process; F:ion binding; F:kinase activity	EC:2.7.11	g11970	242	3,77E-104	1229_FGSG_02153_Lethal	No definition line	g11970	715	Pkinase|Pkinase_Tyr	785	Pkinase	Leptosphaeria maculans v23.1.3	GH18
g1479	scaffold18|size198518:59147-62083	67,0696	90,3053	0,429152	0,0335042	yes	g1479	vesicular-fusion protein sec18 protein	2937	5	0	78,80%	F:molecular_function; F:ion binding	EC:3.6.1.15	g1479	25	1,05E-32	1566_GzOB006_Lethal	No definition line
g5276	scaffold114|size88605:33030-36335	53,6234	37,4359	-0,51844	0,0137992	yes	g5276	aaa family atpase protein	3306	5	0	78,00%	P:anatomical structure development; F:ion binding; F:molecular_function	EC:3.6.1.15	g5276	10	2,07E-05	1566_GzOB006_Lethal	No definition line
g6318	scaffold157|size70970:6911-8950	52,7396	36,6075	-0,526747	0,0329454	yes	g6318	snare docking complex subunit	2040	5	9,14E-110	78,00%	P:vesicle-mediated transport	-	g6318	6	0	2528_SLY1_Lethal	No definition line
g11627	scaffold606|size17960:927-3197	146,051	94,8615	-0,62258	0,00319805	yes	g11627	saccharopine dehydrogenase	3198	5	5,42E-79	66,40%	P:biological_process; F:oxidoreductase activity	EC:1.5.1.10	g11627	8	1,95E-179	2519_LYS9_Lethal	No definition line
g6841	scaffold182|size64906:27726-30155	81,1654	52,268	-0,634936	0,00235176	yes	g6841	chromatin assembly factor 1 subunit b	2430	5	0	77,00%	F:molecular_function	-	g6841	45	1,39E-10	2514_PFS2_Lethal	No definition line	g6841	723	n/a	1371	Glyco_transf_15|Hira	Pichia pastoris CBS 7435	GT15
g9389	scaffold341|size38521:17062-18356	237,928	140,349	-0,761507	8,14E-05	yes	g9389	hypothetical protein A1O3_05403	1295	5	1,14E-64	46,80%	F:nucleic acid binding transcription factor activity; P:cellular nitrogen compound metabolic process; P:biosynthetic process; C:nucleus; F:ion binding	-	g9389	216	4,60E-31	1949_GzZC264_Lethal	No definition line
g8846	scaffold300|size43029:28497-30484	93,5098	51,759	-0,853308	0,00015859	yes	g8846	glutamyl-trna synthetase protein	1988	5	0	83,00%	C:cytoplasm; F:ligase activity; P:tRNA metabolic process; P:cellular amino acid metabolic process; P:translation; F:ion binding	EC:6.1.1.17	g8846	2	0	2521_GUS1_Lethal	No definition line
g1989	scaffold28|size169625:13397-17207	90,1085	48,2176	-0,902104	8,14E-05	yes	g1989	vacuolar protein sorting-associated protein 33a protein	3811	5	0	86,80%	P:vesicle-mediated transport	-	g1989	6	1,48E-07	2528_SLY1_Lethal	No definition line
g11399	scaffold567|size21386:19271-20014	525,395	275,77	-0,929939	8,14E-05	yes	g11399	translation initiation factor eif-1a	744	5	8,21E-28	84,80%	P:translation; F:translation factor activity, nucleic acid binding	-	g11399	5	1,27E-40	1590_GzOB030_Lethal	No definition line
g5233	scaffold113|size89517:384-975	278,303	136,01	-1,03295	0,000307602	yes	g5233	histidine phosphotransferase hpt1p protein	592	5	3,61E-32	80,20%	P:signal transduction; F:signal transducer activity	-	g5233	3	1,46E-11	2428_ypd1_essential	No definition line
g6317	scaffold157|size70970:6285-6895	87,8707	40,913	-1,10282	0,00228831	yes	g6317	snare docking complex subunit protein	611	5	1,11E-87	85,60%	P:vesicle-mediated transport	-	g6317	4	1,87E-52	2528_SLY1_Lethal	No definition line
g4963	scaffold104|size94648:23586-25029	531,522	232,301	-1,19413	8,14E-05	yes	g4963	casein kinase ii subunit alpha protein	1444	5	1,65E-154	79,00%	P:cellular protein modification process; F:ion binding; F:kinase activity	EC:2.7.11	g4963	224	2,66E-173	1218_FGSG_01559_Lethal	No definition line	g4963	338	Pkinase	785	Pkinase	Leptosphaeria maculans v23.1.3	GH18
g1376	scaffold16|size215391:169729-172192	77,924	33,893	-1,20108	8,14E-05	yes	g1376	tryptophan synthase protein	2464	5	0	89,40%	F:lyase activity; P:cellular nitrogen compound metabolic process; P:biosynthetic process; P:cellular amino acid metabolic process	EC:4.2.1.20	g1376	7	0	2517_TRPS_Lethal	No definition line
g10018	scaffold397|size32964:6300-7343	136,364	58,9504	-1,20989	8,14E-05	yes	g10018	helix-loop-helix dna binding protein	1044	5	5,23E-73	88,00%	F:molecular_function	-	g10018	16	1,28E-70	1309_GzbHLH010_Lethal	No definition line
g8071	scaffold248|size51623:9683-10952	90,77	38,2066	-1,24839	8,14E-05	yes	g8071	50s ribosomal protein l2	1270	5	6,01E-164	78,40%	F:structural constituent of ribosome; F:RNA binding; C:ribosome; F:molecular_function; P:translation	-	g8071	2	8,62E-142	1569_GzOB009_Lethal	No definition line
g7749	scaffold229|size54866:24909-26569	79,8603	31,6259	-1,33637	8,14E-05	yes	g7749	periodic tryptophan protein 1 protein	1661	5	0	84,60%	F:molecular_function	-	g7749	33	8,92E-10	2514_PFS2_Lethal	No definition line
g7143	scaffold196|size61627:45327-46003	220,932	86,965	-1,3451	8,14E-05	yes	g7143	---NA---	677	0			F:DNA binding; P:biosynthetic process; P:DNA metabolic process	-	g7143	7	4,76E-35	1588_GzOB028_Lethal	No definition line
g5715	scaffold130|size80568:46108-49785	102,594	34,0671	-1,5905	8,14E-05	yes	g5715	acetyl- acetyltransferase	3678	5	0	90,60%	F:transferase activity, transferring acyl groups; P:biological_process	-	g5715	4	8,20E-78	2529_ERG10_Lethal	No definition line
g539	scaffold6|size256886:37595-39084	56,0732	17,2242	-1,70287	8,14E-05	yes	g539	histone acetyltransferase esa1	1490	5	0	83,20%	P:chromosome organization; P:cellular protein modification process; P:cellular nitrogen compound metabolic process; P:biosynthetic process; F:transferase activity, transferring acyl groups; P:cell cycle; C:nucleoplasm; C:protein complex; P:response to stress; P:DNA metabolic process	-	g539	4	0	1637_GzWing009_Lethal	No definition line
g10492	scaffold446|size27758:9595-11654	51,0748	12,8695	-1,98866	8,14E-05	yes	g10492	aaa family	2060	5	0	71,60%	F:molecular_function; F:ion binding	EC:3.6.1.15	g10492	14	8,90E-08	1566_GzOB006_Lethal	No definition line
g12245	scaffold747|size11485:249-1626	81,6007	20,0997	-2,02141	8,14E-05	yes	g12245	casein kinase i isoform delta	1378	5	1,53E-77	82,40%	P:cellular protein modification process; F:ion binding; F:kinase activity	EC:2.7.11	g12245	210	9,44E-93	1235_FGSG_04416_Lethal	No definition line	g12245	340	Pkinase	541	Pkinase|CBM_6	Saccharopolyspora erythraea NRRL 2338	CBM6
g592	scaffold6|size256886:177153-178532	260,443	55,3966	-2,2331	8,14E-05	yes	g592	ferrochelatase precursor protein	1380	5	0	84,20%	F:lyase activity; P:cellular nitrogen compound metabolic process; P:biosynthetic process; P:cofactor metabolic process	EC:4.99.1.1	g592	7	0	2532_HEM15_Lethal	No definition line
g4738	scaffold97|size99403:10105-10897	403,938	53,0238	-2,92942	8,14E-05	yes	g4738	nuclear movement protein nudc	793	5	4,71E-67	91,80%	-		g4738	14	1,40E-55	2524_nudC_Lethal	No definition line
g10597	scaffold458|size26822:486-12403	1,53566	151,585	6,62512	8,14E-05	yes	g10597	non-ribosomal peptide	11918	5	0	53,20%	P:metabolic process; F:catalytic activity; F:phosphopantetheine binding; F:ligase activity		g10597	105	0	160_AMT_Loss	of pathogenicity	g10597	3972	AMP-binding|Condensation|AMP-binding|PP-binding|Condensation|AMP-binding	2318	Condensation|AMP-binding|AMP-binding_C|Condensation|HxxPF_rpt|AMP-binding|Glyco_hydro_4|Glyco_hydro_4C	uncultured marine bacterium 1n22	GH4
g12563	scaffold868|size7834:1220-2571	22,0282	1491,15	6,08093	8,14E-05	yes	g12563	branched-chain-amino-acid aminotransferase	1352	5	2,61E-124	70,20%	F:molecular_function; P:cellular amino acid metabolic process	EC:2.6.1.42	g12563	3	2,49E-72	157_TOXF_Loss	of pathogenicity
g12564	scaffold868|size7834:3634-7205	8,52587	351,447	5,36532	8,14E-05	yes	g12564	3-isopropylmalate dehydratase large subunit 2	3572	5	0	94,80%	P:biological_process	-	g12564	7	5,11E-30	362_LYSF_Loss	of pathogenicity
g8743	scaffold293|size44058:18633-19569	3,34476	77,5671	4,53547	0,000665537	yes	g8743	---NA---	937	0			-		g8743	9	6,03E-41	407_PBC1_Loss	of pathogenicity	g8743	283	Cutinase	267	Cutinase	Aspergillus oryzae RIB40	CE5
g5804	scaffold134|size78099:12075-14471	6,21451	85,9564	3,78989	8,14E-05	yes	g5804	glycoside hydrolase family 31 protein	2397	5	0	88,20%	P:carbohydrate metabolic process; F:hydrolase activity, acting on glycosyl bonds	-	g5804	6	2,04E-21	1071_Gas1_Loss	of pathogenicity	g5804	777	Gal_mutarotas_2|Glyco_hydro_31	779	Gal_mutarotas_2|Glyco_hydro_31	Botryotinia fuckeliana	GH31
g8507	scaffold276|size47247:13947-15777	5,33073	69,6045	3,70677	8,14E-05	yes	g8507	hypothetical protein PFICI_02452	1831	5	0	81,00%	F:molecular_function; P:biological_process	-	g8507	22	1,20E-51	508_AFT1_Loss	of pathogenicity	g8507	566	AMP-binding	2318	Condensation|AMP-binding|AMP-binding_C|Condensation|HxxPF_rpt|AMP-binding|Glyco_hydro_4|Glyco_hydro_4C	uncultured marine bacterium 1n22	GH4
g8540	scaffold278|size46989:13009-17363	15,8399	203,414	3,68278	8,14E-05	yes	g8540	leptomycin b resistance protein pmd1 protein	4355	5	0	82,40%	P:transmembrane transport; C:cellular_component; F:ATPase activity; F:transmembrane transporter activity; P:nucleobase-containing compound catabolic process; P:small molecule metabolic process; F:ion binding	-	g8540	59	0	2042_ABC3_Loss	of pathogenicity
g11655	scaffold611|size17815:2143-5977	96,3831	726,915	2,91493	8,14E-05	yes	g11655	sulfate adenylyltransferase	3835	5	0	96,20%	F:kinase activity; P:sulfur compound metabolic process; P:biosynthetic process; P:cellular amino acid metabolic process; F:nucleotidyltransferase activity; F:ion binding; C:cytoplasm	EC:2.7.7.4; EC:2.7.1.25	g11655	10	0	265_MET3_Loss	of pathogenicity
g10376	scaffold433|size29238:21300-23099	20,1468	143,836	2,83581	8,14E-05	yes	g10376	related to 4-coumarate-- ligase	1800	5	0	77,40%	F:ligase activity; P:biological_process	-	g10376	31	6,08E-56	133_AKT1_Loss	of pathogenicity	g10376	576	AMP-binding	2649	Glycos_transf_2|AMP-binding|AMP-binding_C|ketoacyl-synt|Ketoacyl-synt_C|Acyl_transf_1|Aminotran_3	Chamaesiphon minutus PCC 6605	GT2
g7006	scaffold189|size105640:70232-72432	34,0138	197,281	2,53606	8,14E-05	yes	g7006	hypothetical protein THITE_2120632	2201	5	0	74,20%	F:molecular_function; F:ion binding	EC:3.6.1.15	g7006	9	1,69E-06	2553_VPS4_Loss	of pathogenicity
g8030	scaffold245|size52328:49425-51387	69,6427	392,712	2,49543	8,14E-05	yes	g8030	cell pattern formation-associated protein stua	1963	5	6,75E-159	68,60%	F:nucleic acid binding transcription factor activity; F:DNA binding; P:cellular nitrogen compound metabolic process; P:biosynthetic process	-	g8030	17	9,43E-150	2065_MSTU1_Loss	of pathogenicity
g2141	scaffold31|size161858:33774-35558	26,7449	136,234	2,34876	8,14E-05	yes	g2141	pyruvate decarboxylase	1785	5	0	89,00%	C:cytoplasm; P:small molecule metabolic process; F:ion binding; F:lyase activity	EC:4.1.1.1	g2141	7	2,52E-06	358_ILV2_Loss	of pathogenicity
g1644	scaffold22|size189506:1722-4930	13,521	67,5592	2,32095	8,14E-05	yes	g1644	cyclic nucleotide-binding domain-containing protein	3209	5	0	79,00%	F:molecular_function	-	g1644	23	3,97E-06	231_RPK1_Loss	of pathogenicity
g10136	scaffold409|size31728:303-5400	31,0379	146,178	2,23562	8,14E-05	yes	g10136	glycoside hydrolase family 31 protein	5098	5	0	61,60%	F:hydrolase activity, acting on glycosyl bonds; P:carbohydrate metabolic process; F:molecular_function	EC:3.2.1.3	g10136	8	1,72E-34	1071_Gas1_Loss	of pathogenicity	g10136	1284	Abhydrolase_3|Glyco_hydro_31|Glyco_hydro_31	887	Glyco_hydro_31	Aspergillus nidulans FGSC A4	GH31
g12708	scaffold964|size5718:55-2198	16,222	70,5767	2,12124	8,14E-05	yes	g12708	peroxisomal half abc transporter	2197	5	0	91,60%	P:transport; P:nucleobase-containing compound catabolic process; P:small molecule metabolic process; F:ion binding; F:ATPase activity; C:cellular_component	EC:3.6.1.3	g12708	10	2,94E-09	2042_ABC3_Loss	of pathogenicity
g4949	scaffold103|size95352:77663-79688	13,3647	57,6915	2,10993	8,14E-05	yes	g4949	hypothetical protein CTHT_0010770	2026	5	0	74,40%	F:molecular_function; P:biological_process	-	g4949	19	7,00E-35	508_AFT1_Loss	of pathogenicity
g1038	scaffold12|size240573:62552-64508	195,698	842,981	2,10687	8,14E-05	yes	g1038	calnexin precursor	1957	5	0	87,80%	F:ion binding; C:endoplasmic reticulum; F:unfolded protein binding; P:protein folding	-	g1038	1	0	2114_Calnexin_Loss	of pathogenicity
g4804	scaffold99|size95991:36939-41649	23,7975	101,217	2,08857	8,14E-05	yes	g4804	phospholipid-translocating p-type atpase domain-containing protein	4711	5	0	82,00%	F:ATPase activity; F:ion binding; C:cellular_component; P:transport	EC:3.6.3.1	g4804	21	1,52E-86	2097_Neo1_Loss	of pathogenicity
g8986	scaffold310|size41640:70-1812	47,9578	197,697	2,04346	8,14E-05	yes	g8986	developmental regulator flba protein	1743	5	0	80,20%	P:signal transduction	-	g8986	15	0	343_CPRGS-1_Loss	of pathogenicity
g1399	scaffold17|size204449:23039-26088	18,0238	74,0189	2,03799	8,14E-05	yes	g1399	srf-type transcription factor	3050	5	2,52E-70	65,40%	F:DNA binding; F:molecular_function; C:nucleus; P:cellular nitrogen compound metabolic process; P:biosynthetic process	-	g1399	7	1,50E-63	1070_MIG1_Loss	of pathogenicity	g1399	825	SRF-TF	1040	SRF-TF|Glyco_hydro_43	Piriformospora indica	GH43
g11833	scaffold648|size16035:3777-4925	56,5223	227,737	2,01048	8,14E-05	yes	g11833	rho other	1149	5	1,80E-84	80,00%	F:ion binding; C:intracellular; C:cellular_component; P:signal transduction	-	g11833	19	4,57E-58	270_RHO1_Loss	of pathogenicity
g7327	scaffold206|size58933:19294-23871	16,0032	62,3731	1,96257	8,14E-05	yes	g7327	zn 2cys6 transcription factor	4578	5	0	81,80%	P:cellular nitrogen compound metabolic process; P:biosynthetic process; F:ion binding; F:nucleic acid binding transcription factor activity; F:DNA binding; C:nucleus	-	g7327	144	0	734_FOW2_Loss	of pathogenicity	g7327	1201	DUF1996|Fungal_trans	446	F5_F8_type_C|DUF1996	Streptosporangium roseum DSM 43021	CBM32
g4587	scaffold92|size101272:56332-59550	33,4688	121,716	1,86262	8,14E-05	yes	g4587	domain protein	3219	5	0	62,40%	P:signal transduction; F:lipid binding; F:ion binding; F:molecular_function	-	g4587	9	1,94E-31	283_CDC24_Loss	of pathogenicity
g12556	scaffold865|size7951:1990-3298	81,1119	290,904	1,84256	8,14E-05	yes	g12556	g2 mitotic-specific cyclin-b1 protein	1309	5	0	83,20%	C:nucleus	-	g12556	8	1,78E-56	524_CLN1_Loss	of pathogenicity	g12556	409	Cyclin_N	885	Cyclin_N|Cyclin_C|Mannosyl_trans	Vitis vinifera	GT50
g12177	scaffold727|size12460:32-2109	55,235	196,081	1,82779	8,14E-05	yes	g12177	amp-binding enzyme protein	2108	5	0	84,80%	F:ligase activity; P:biological_process	-	g12177	32	6,98E-11	508_AFT1_Loss	of pathogenicity
g922	scaffold10|size241180:201238-203992	48,4993	168,915	1,80027	8,14E-05	yes	g922	som1 protein	2755	5	5,50E-123	63,60%	F:kinase activity; P:phosphorylation		g922	6	9,73E-78	2044_MoSOM1_Loss	of pathogenicity
g11417	scaffold571|size19915:3479-6553	27,6827	90,8572	1,71461	8,14E-05	yes	g11417	heavy metal tolerance protein precursor	3075	5	0	70,00%	P:response to stress; C:vacuole; P:transmembrane transport; C:cellular_component; F:ATPase activity; F:transmembrane transporter activity; P:nucleobase-containing compound catabolic process; P:small molecule metabolic process; F:ion binding	-	g11417	31	4,21E-49	2042_ABC3_Loss	of pathogenicity
g4067	scaffold77|size111170:53095-56172	16,4197	52,7789	1,68453	8,14E-05	yes	g4067	ram signaling pathway protein	3078	5	0	74,40%	-		g4067	52	9,06E-16	22_UAC1_Loss	of pathogenicity
g4030	scaffold76|size111502:19088-23379	63,0124	195,282	1,63185	8,14E-05	yes	g4030	related to ssd1 protein	4292	5	0	81,00%	-		g4030	3	0	862_ClaSSD1_Loss	of pathogenicity
g7806	scaffold232|size53821:22033-23911	70,5605	215,725	1,61226	8,14E-05	yes	g7806	nadph oxidase isoform 2 protein	1879	5	0	88,80%	P:biological_process; C:cellular_component; F:oxidoreductase activity	-	g7806	12	0	859_NOX2_Loss	of pathogenicity
g1167	scaffold13|size232296:205703-209374	151,231	444,864	1,55661	8,14E-05	yes	g1167	elongation factor 3 protein	3672	5	0	87,20%	F:ATPase activity; F:ion binding; F:translation factor activity, nucleic acid binding; P:translation	EC:3.6.1.3	g1167	47	3,20E-08	2067_ABC4_Loss	of pathogenicity
g5867	scaffold136|size77654:71632-74318	37,3813	108,446	1,53659	8,14E-05	yes	g5867	acetolactate synthase protein	2687	5	0	91,40%	F:ion binding; P:cellular amino acid metabolic process; P:biosynthetic process; F:molecular_function	EC:2.2.1.6	g5867	3	0	358_ILV2_Loss	of pathogenicity
g11791	scaffold639|size16475:4600-6780	32,9938	93,3419	1,50033	8,14E-05	yes	g11791	serine threonine-protein kinase cot-1 protein	2181	5	0	74,60%	P:cellular protein modification process; F:ion binding; F:kinase activity	EC:2.7.11	g11791	229	0	393_CpCOT1_Loss	of pathogenicity	g11791	654	Pkinase|Pkinase_Tyr	729	Pkinase	Neospora caninum Liverpool	CBM20
g9147	scaffold322|size40370:18472-21124	106,271	293,376	1,465	8,14E-05	yes	g9147	aaa atpase	2653	5	0	94,20%	F:molecular_function; F:ion binding	EC:3.6.1.15	g9147	29	7,39E-64	226_PEX6_Loss	of pathogenicity
g6283	scaffold155|size71040:40761-42459	28,0607	76,489	1,4467	8,14E-05	yes	g6283	ornithine-n5- variant	1699	5	1,41E-171	81,20%	P:biological_process	-	g6283	7	2,20E-179	2050_OMO1_Loss	of pathogenicity
g10029	scaffold398|size32727:6571-13160	22,3361	60,371	1,43448	8,14E-05	yes	g10029	nitrogen response regulator	6590	5	0	66,80%	F:DNA binding; F:nucleic acid binding transcription factor activity; F:ion binding; P:cellular nitrogen compound metabolic process; P:biosynthetic process	-	g10029	17	0	287_CLNR1_Loss	of pathogenicity
g10887	scaffold492|size24374:3526-5582	57,3514	151,831	1,40457	8,14E-05	yes	g10887	transcription factor pap1 protein	2057	5	2,91E-165	59,00%	F:DNA binding; F:nucleic acid binding transcription factor activity; P:cellular nitrogen compound metabolic process; P:biosynthetic process	-	g10887	30	1,08E-126	2142_MoAP1_Loss	of pathogenicity
g11312	scaffold555|size20977:7423-9115	36,2639	92,4021	1,34939	8,14E-05	yes	g11312	udp-glucose 4-epimerase	1693	5	0	84,80%	P:biological_process; F:molecular_function; F:isomerase activity; P:carbohydrate metabolic process	EC:5.1.3.2	g11312	4	1,36E-149	1133_Lmepi_Loss	of pathogenicity	g11312	530	Epimerase|3Beta_HSD|Epimerase_Csub	637	Epimerase|Glycos_transf_2	Catenulispora acidiphila DSM 44928	GT2
g173	scaffold2|size385500:105812-108265	203,966	518,522	1,34608	8,14E-05	yes	g173	ste like transcription factor	2454	5	0	90,40%	F:ion binding; F:nucleic acid binding transcription factor activity; F:molecular_function; C:nucleus; P:cellular nitrogen compound metabolic process; P:biosynthetic process	-	g173	90	0	2187_MST12_Loss	of pathogenicity
g220	scaffold2|size385500:264217-268813	32,4123	81,5244	1,33069	8,14E-05	yes	g220	phospholipid-transporting atpase 1 protein	4597	5	0	84,60%	F:ion binding; F:ATPase activity; P:transport; C:cellular_component; F:transmembrane transporter activity	EC:3.6.3.1	g220	18	1,93E-97	2097_Neo1_Loss	of pathogenicity
g7897	scaffold237|size52961:39074-41884	32,2823	80,8675	1,32481	8,14E-05	yes	g7897	ste ste11 protein kinase protein	2811	5	0	88,40%	P:cellular protein modification process; F:ion binding; P:signal transduction; F:kinase activity	EC:2.7.11	g7897	240	0	2119_MST11p_Loss	of pathogenicity	g7897	916	SAM_2|SAM_1|Pkinase_Tyr|Pkinase	1040	Malectin|Pkinase	Glycine max	CBM57
g4301	scaffold83|size106886:86584-88969	60,0252	148,611	1,3079	8,14E-05	yes	g4301	key lime pathogenicity protein	2386	5	1,65E-55	57,80%	-		g4301	10	1,87E-44	481_KLAP1_Loss	of pathogenicity
g5559	scaffold124|size83963:77277-78532	68,8005	169,267	1,29881	8,14E-05	yes	g5559	ph domain-containing protein	1256	5	3,40E-166	77,40%	F:lipid binding; F:ion binding	-	g5559	16	2,59E-05	528_CLA4_Loss	of pathogenicity
g10027	scaffold397|size32964:31085-32838	27,9444	66,3903	1,24841	8,14E-05	yes	g10027	protein kinase regulator ste50	1754	5	4,04E-145	85,00%	F:kinase activity; P:signal transduction; P:biological_process	-	g10027	15	0	2121_MST50p_Loss	of pathogenicity
g7715	scaffold227|size55095:39276-44977	51,2094	118,265	1,20755	8,14E-05	yes	g7715	chitin synthase 8 protein	5702	5	0	84,00%	F:molecular_function; C:cytoskeleton; C:protein complex; F:ion binding; F:DNA binding; F:transferase activity, transferring glycosyl groups	-	g7715	40	0	2300_CHS6_Loss	of pathogenicity	g7715	1856	Myosin_head|Chitin_synth_2|DEK_C	1884	Myosin_head|Chitin_synth_2|DEK_C	Thielavia terrestris NRRL 8126	GT2
g1680	scaffold22|size189506:124616-128284	56,6327	128,233	1,17906	8,14E-05	yes	g1680	copper-transporting atpase ran1 protein	3669	5	0	84,80%	P:transport; F:ion binding; C:cellular_component; F:ATPase activity; F:transmembrane transporter activity	-	g1680	24	0	244_CLAP1_Loss	of pathogenicity
g3516	scaffold62|size123635:15536-19731	34,3853	77,6892	1,17592	8,14E-05	yes	g3516	aminotransferase class i and ii protein	4196	5	0	86,60%	F:ion binding; P:biosynthetic process; F:molecular_function	-	g3516	17	3,13E-19	270_RHO1_Loss	of pathogenicity
g10089	scaffold403|size32137:29770-31612	31,153	70,0145	1,16828	8,14E-05	yes	g10089	camp-dependent protein kinase catalytic subunit	1843	5	2,62E-159	82,40%	F:ion binding; P:cellular protein modification process; F:kinase activity	EC:2.7.11	g10089	224	4,80E-160	341_CPK1_Loss	of pathogenicity	g10089	532	Pkinase_Tyr	729	Pkinase	Neospora caninum Liverpool	CBM20
g7714	scaffold227|size55095:29893-35423	51,1395	99,6689	0,962704	8,14E-05	yes	g7714	chitin synthase	5531	5	0	78,40%	F:DNA binding; C:cytoskeleton; C:protein complex; F:molecular_function; F:ion binding; F:transferase activity, transferring glycosyl groups	-	g7714	39	0	2302_CHS5_Loss	of pathogenicity	g7714	1778	Myosin_head|Chitin_synth_2|Glyco_trans_2_3|DEK_C	1818	Myosin_head|Chitin_synth_2	Thielavia terrestris NRRL 8126	GT2
g948	scaffold11|size240795:48366-50504	51,8129	98,018	0,919734	8,14E-05	yes	g948	4-coumarate- ligase 1	2139	5	1,42E-175	75,20%	F:oxidoreductase activity; P:small molecule metabolic process; P:carbohydrate metabolic process; F:transferase activity, transferring acyl groups; F:ligase activity	EC:2.3.3.9	g948	28	2,54E-106	133_AKT1_Loss	of pathogenicity
g7312	scaffold205|size59372:28402-29660	61,0614	114,883	0,91183	0,00015859	yes	g7312	c2h2 finger domain	1259	5	1,08E-77	54,80%	F:ion binding; F:molecular_function	-	g7312	222	3,99E-45	2237_Rbf1_Loss	of pathogenicity
g10643	scaffold462|size26602:24360-25807	179,688	329,188	0,873417	8,14E-05	yes	g10643	camp dependent protein kinase regulatory subunit	1448	5	0	73,40%	F:kinase activity; P:cellular protein modification process; F:ion binding; P:signal transduction; F:enzyme regulator activity; C:protein complex; C:intracellular	-	g10643	9	4,26E-156	231_RPK1_Loss	of pathogenicity
g6828	scaffold181|size65075:48465-51319	67,9309	122,327	0,848602	8,14E-05	yes	g6828	glycoside hydrolase family 31 protein	2855	5	0	86,20%	F:molecular_function; P:carbohydrate metabolic process; F:hydrolase activity, acting on glycosyl bonds	-	g6828	4	0	1071_Gas1_Loss	of pathogenicity	g6828	951	Gal_mutarotas_2|Glyco_hydro_31	1005	Gal_mutarotas_2|Glyco_hydro_31	Thielavia terrestris NRRL 8126	GH31
g1638	scaffold20|size194341:176254-178067	73,1377	130,944	0,840265	8,14E-05	yes	g1638	dual specificity protein kinase fuz7	1814	5	2,30E-168	84,60%	P:cellular protein modification process; F:ion binding; F:kinase activity	EC:2.7.11	g1638	222	0	417_MST7_Loss	of pathogenicity	g1638	547	Pkinase_Tyr	556	Pkinase|F5_F8_type_C	Actinoplanes sp. N902-109	CBM32
g4810	scaffold99|size95991:57278-58150	286,623	511,836	0,836529	8,14E-05	yes	g4810	alpha-amylase precursor	873	5	2,21E-75	84,20%	C:cellular_component; P:carbohydrate metabolic process; F:ion binding; F:molecular_function	-	g4810	3	1,29E-76	429_ClPLS1_Loss	of pathogenicity
g5932	scaffold140|size76351:1499-2757	231,998	412,095	0,828861	8,14E-05	yes	g5932	mitogen-activated protein kinase	1259	5	0	92,00%	F:kinase activity; F:signal transducer activity; P:signal transduction; P:cellular protein modification process; F:ion binding	EC:2.7.11.24	g5932	227	0	170_CMK1_Loss	of pathogenicity	g5932	355	Pkinase|Pkinase_Tyr	785	Pkinase	Leptosphaeria maculans v23.1.3	GH18
g11876	scaffold656|size15411:5081-10636	104,001	182,664	0,812592	0,00015859	yes	g11876	glycoside hydrolase family 31 protein	5556	5	0	82,00%	P:carbohydrate metabolic process; F:molecular_function; F:hydrolase activity, acting on glycosyl bonds	-	g11876	5	1,17E-36	1071_Gas1_Loss	of pathogenicity	g11876	1586	Glyco_hydro_31|Glyco_hydro_31	1208	Glyco_hydro_31	Thielavia terrestris NRRL 8126	GH31
g210	scaffold2|size385500:235504-237559	32,3601	56,0902	0,793531	0,000379626	yes	g210	hypothetical protein	2056	5	4,11E-109	61,00%	F:ion binding	-	g210	8	1,41E-05	187_RUM1_Loss	of pathogenicity
g2836	scaffold45|size142262:136868-138217	146,394	249,512	0,769247	8,14E-05	yes	g2836	rho gtpase	1350	5	1,08E-76	53,00%	F:ion binding; C:intracellular; C:cellular_component; P:signal transduction	-	g2836	18	3,43E-87	2054_Rac1_Loss	of pathogenicity
g7852	scaffold235|size53057:10390-13607	46,3857	78,0793	0,751262	0,000452605	yes	g7852	4-coumarate- ligase protein	3218	5	4,97E-65	73,80%	F:molecular_function; P:biological_process	-	g7852	38	9,75E-38	133_AKT1_Loss	of pathogenicity	g7852	804	AMP-binding	2649	Glycos_transf_2|AMP-binding|AMP-binding_C|ketoacyl-synt|Ketoacyl-synt_C|Acyl_transf_1|Aminotran_3	Chamaesiphon minutus PCC 6605	GT2
g7134	scaffold196|size61627:20947-24063	44,9422	70,6335	0,652284	0,0018906	yes	g7134	ulk ulk protein kinase protein	3117	5	0	74,40%	P:biological_process; P:cellular protein modification process; P:symbiosis, encompassing mutualism through parasitism; P:locomotion; F:kinase activity; F:ion binding; P:cell death; C:cytoplasm; P:catabolic process; P:transport	EC:2.7.11	g7134	222	0	2069_Moatg1_Loss	of pathogenicity	g7134	972	Pkinase|Pkinase_Tyr|DUF3543	729	Pkinase	Neospora caninum Liverpool	CBM20
g7615	scaffold222|size55823:11595-18555	86,3798	130,582	0,596194	0,00313289	yes	g7615	acetyl-coenzyme a synthetase protein	6961	5	0	92,80%	P:biological_process; F:peptidase activity	EC:3.4.24	g7615	25	2,20E-07	133_AKT1_Loss	of pathogenicity	g7615	1737	DUF3448|AMP-binding|DUF4009|Peptidase_M84|Reprolysin_4|Reprolysin|Reprolysin_2|Reprolysin_3|Disintegrin	2649	Glycos_transf_2|AMP-binding|AMP-binding_C|ketoacyl-synt|Ketoacyl-synt_C|Acyl_transf_1|Aminotran_3	Chamaesiphon minutus PCC 6605	GT2
g12518	scaffold848|size8468:2095-3244	687,404	996,713	0,53602	0,00737847	yes	g12518	rho gtpase rho1	1150	5	1,49E-65	81,00%	P:signal transduction; F:ion binding; C:cellular_component; C:intracellular	-	g12518	27	1,19E-86	270_RHO1_Loss	of pathogenicity
g5988	scaffold142|size76121:46347-48411	360,758	522,289	0,533817	0,00794273	yes	g5988	atp-citrate synthase subunit 1 protein	2065	5	0	96,00%	F:ligase activity; P:carbohydrate metabolic process; F:molecular_function; F:transferase activity, transferring acyl groups	EC:2.3.3.8; EC:6.2.1.5	g5988	11	0	2386_ACL1_Loss	of pathogenicity
g12863	scaffold1097|size4199:966-3522	42,6911	60,2339	0,49664	0,0274871	yes	g12863	ras small monomeric gtpase	2557	5	5,98E-80	78,60%	P:signal transduction; F:ion binding; C:cellular_component	-	g12863	17	1,02E-69	269_RAS2_Loss	of pathogenicity
g7611	scaffold222|size55823:39-3489	37,5772	50,2969	0,42061	0,0477969	yes	g7611	wd g-beta repeat containing protein	3490	5	5,49E-107	54,80%	F:molecular_function	-	g7611	22	6,67E-115	2002_TIG1_Loss	of pathogenicity
g12225	scaffold740|size11602:6956-10398	62,2134	83,2373	0,420004	0,0389315	yes	g12225	glycosyltransferase family 39 protein	3443	5	0	87,40%	P:cellular protein modification process; P:biosynthetic process; P:carbohydrate metabolic process; C:cellular_component; F:transferase activity, transferring glycosyl groups	EC:2.4.1.109	g12225	9	3,86E-180	451_PMT1_Loss	of pathogenicity	g12225	935	PMT|MIR	975	PMT|MIR	Thielavia terrestris NRRL 8126	GT39
g2325	scaffold34|size159900:152081-154067	255,952	193,039	-0,406982	0,0497393	yes	g2325	malate synthase	1987	5	0	87,80%	P:generation of precursor metabolites and energy; P:small molecule metabolic process; P:carbohydrate metabolic process; F:transferase activity, transferring acyl groups	EC:2.3.3.9	g2325	2	0	2267_Mls1_Loss	of pathogenicity
g9617	scaffold359|size36455:18030-19853	63,4749	45,0344	-0,495161	0,029755	yes	g9617	cell cycle control protein	1824	5	0	79,00%	F:molecular_function; C:intracellular; C:protein complex; P:cellular protein modification process	EC:6.3.2.19	g9617	26	7,34E-09	334_CGB1_Loss	of pathogenicity
g311	scaffold3|size327485:201378-202711	79,7206	54,2807	-0,554515	0,0174661	yes	g311	ifrd domain-containing protein	1334	5	5,56E-150	68,00%	F:molecular_function	-	g311	2	6,13E-38	1135_LmIFRD_Loss	of pathogenicity
g9562	scaffold355|size36885:11734-12642	149,817	99,6348	-0,588482	0,00950331	yes	g9562	3-oxoacyl- protein	909	5	4,85E-137	83,80%	P:biological_process; F:oxidoreductase activity	-	g9562	15	9,66E-22	2022_BUF1_Loss	of pathogenicity
g10120	scaffold407|size31907:7741-12534	65,3833	43,469	-0,588936	0,00421936	yes	g10120	alpha- -mannosyltransferase alg11 protein	4794	5	0	79,60%	F:transferase activity, transferring glycosyl groups; P:biosynthetic process; C:cellular_component; P:membrane organization	-	g10120	6	6,13E-05	2441_MgAlg2_Loss	of pathogenicity	g10120	1045	Glycos_transf_1	591	Glycos_transf_1	Myceliophthora thermophila ATCC 42464	GT4
g4497	scaffold89|size102477:58539-59389	579,494	340,378	-0,767657	0,00015859	yes	g4497	ras-like protein	851	5	4,40E-93	98,80%	P:signal transduction; P:nucleobase-containing compound catabolic process; P:small molecule metabolic process; F:GTPase activity; C:cellular_component; F:ion binding	-	g4497	23	8,43E-78	182_RAS1_Loss	of pathogenicity
g11798	scaffold640|size16437:10427-11456	66,8567	38,9842	-0,778183	0,00725429	yes	g11798	phosphopantetheinyl transferase	1030	5	2,04E-100	69,80%	F:molecular_function; F:ion binding; P:biosynthetic process	EC:2.7.8.7	g11798	2	3,40E-83	2055_PPT1_Loss	of pathogenicity
g11640	scaffold608|size17907:7620-8884	59,2264	34,3979	-0,783922	0,00435068	yes	g11640	peptidyl-trna hydrolase pth2	1265	5	2,44E-65	84,80%	F:molecular_function	EC:3.1.1.29	g11640	3	2,40E-71	2016_PTH2_Loss	of pathogenicity
g9011	scaffold311|size41431:15141-16745	79,3886	40,8247	-0,959488	8,14E-05	yes	g9011	3-hydroxyisobutyryl- hydrolase protein	1605	5	0	79,00%	P:biological_process; F:molecular_function	-	g9011	3	4,25E-10	509_AFT3_Loss	of pathogenicity
g7210	scaffold200|size60774:16991-18577	53,3641	27,2334	-0,970494	0,000307602	yes	g7210	mitochondrial chaperone bcs1 protein	1587	5	4,30E-108	72,60%	F:ion binding	-	g7210	14	7,44E-18	2033_MgPex6_Loss	of pathogenicity
g6336	scaffold157|size70970:49581-50909	142,418	70,171	-1,02119	8,14E-05	yes	g6336	branched-chain amino acid aminotransferase	1329	5	0	79,80%	P:cellular amino acid metabolic process; P:biosynthetic process; F:molecular_function	EC:2.6.1.42	g6336	2	4,50E-14	157_TOXF_Loss	of pathogenicity
g9594	scaffold357|size36762:30146-31360	125,746	52,2873	-1,26598	8,14E-05	yes	g9594	---NA---	1215	0			-		g9594	3	2,49E-63	2091_MgATG5_Loss	of pathogenicity
g1088	scaffold12|size240573:213237-215876	56,0157	23,0939	-1,27832	8,14E-05	yes	g1088	mitochondrial chaperone bcs1 protein	2640	5	0	83,60%	F:ion binding; F:molecular_function; P:protein complex assembly; P:mitochondrion organization	EC:3.6.1.15	g1088	13	1,39E-11	226_PEX6_Loss	of pathogenicity
g5704	scaffold130|size80568:11297-12267	60,2842	24,3479	-1,30798	0,000234032	yes	g5704	spt3-like protein	971	5	3,90E-159	85,60%	F:molecular_function; P:cellular nitrogen compound metabolic process; P:biosynthetic process	-	g5704	5	1,31E-67	273_SPT3_Loss	of pathogenicity
g11553	scaffold594|size18593:9369-10770	66,4373	22,6079	-1,55517	8,14E-05	yes	g11553	dtdp-d-glucose -dehydratase	1402	5	0	92,80%	F:lyase activity; F:molecular_function; P:cellular nitrogen compound metabolic process; P:small molecule metabolic process	EC:4.2.1.46; EC:4.2.1.76	g11553	4	1,36E-20	274_USX1_Loss	of pathogenicity	g11553	429	RmlD_sub_bind|3Beta_HSD	673	Epimerase|Glycos_transf_2	Achromobacter xylosoxidans A8	GT2
g1231	scaffold14|size224352:156779-158475	556,008	175,599	-1,66282	8,14E-05	yes	g1231	f-box domain-containing protein	1697	5	0	63,60%	F:molecular_function	-	g1231	9	6,61E-151	490_FRP1_Loss	of pathogenicity
g3351	scaffold57|size126839:87525-93220	246,678	70,7488	-1,80185	8,14E-05	yes	g3351	fatty acid synthase subunit alpha	5696	5	0	90,40%	P:small molecule metabolic process; P:biosynthetic process; P:lipid metabolic process; F:molecular_function; F:ion binding	EC:2.7.8.7	g3351	22	0	96_FAS2_Loss	of pathogenicity
g1010	scaffold11|size240795:232899-233818	148,377	35,1571	-2,07738	8,14E-05	yes	g1010	short-chain dehydrogenase	920	5	7,70E-70	78,00%	P:biological_process; F:oxidoreductase activity	-	g1010	14	1,10E-10	2022_BUF1_Loss	of pathogenicity
g12418	scaffold805|size9533:1526-2651	79,7761	18,3774	-2,11803	8,14E-05	yes	g12418	c-3 sterol dehydrogenase c-4 decarboxylase family protein	1126	5	1,15E-134	75,00%	P:biosynthetic process; P:lipid metabolic process; P:biological_process; F:oxidoreductase activity	EC:1.1.1.145	g12418	8	1,34E-06	274_USX1_Loss	of pathogenicity
g5850	scaffold136|size77654:24442-26422	110,89	23,3707	-2,24636	8,14E-05	yes	g5850	nrps-like enzyme protein	1981	5	3,17E-107	61,20%	P:metabolic process; F:catalytic activity		g5850	15	4,75E-05	12_HTS1_Loss	of pathogenicity
g3879	scaffold71|size114570:72098-73294	339,304	70,675	-2,2633	8,14E-05	yes	g3879	c-3 sterol dehydrogenase c-4 decarboxylase	1197	5	2,68E-133	80,20%	P:biosynthetic process; P:lipid metabolic process; P:biological_process; F:oxidoreductase activity	EC:1.1.1.145	g3879	7	5,11E-06	1133_Lmepi_Loss	of pathogenicity
g8134	scaffold252|size50779:11047-12096	103,663	20,6975	-2,32437	8,14E-05	yes	g8134	short chain dehydrogenase	1050	5	5,39E-135	76,40%	P:biological_process; F:oxidoreductase activity	-	g8134	13	1,81E-13	2022_BUF1_Loss	of pathogenicity
g4888	scaffold101|size95802:94047-95308	181,339	25,9023	-2,80753	8,14E-05	yes	g4888	polysaccharide export protein	1262	5	7,34E-164	69,60%	-		g4888	8	7,60E-20	455_CAP59_Loss	of pathogenicity	g4888	420	CAP59_mtransfer	437	CAP59_mtransfer	Botryotinia fuckeliana	GT69
g2390	scaffold36|size155665:66514-69627	763,605	76,0214	-3,32835	8,14E-05	yes	g2390	imidazoleglycerol-phosphate dehydratase	3114	5	1,28E-135	81,40%	P:cellular amino acid metabolic process; P:cellular nitrogen compound metabolic process; P:biosynthetic process; F:lyase activity	EC:4.2.1.19	g2390	4	1,83E-92	121_PTH3_Loss	of pathogenicity
g1499	scaffold18|size198518:131763-132621	3428,17	216,473	-3,98518	8,14E-05	yes	g1499	perilipin mpl1-like protein	859	5	4,75E-76	76,60%	-		g1499	9	4,51E-52	27_CAP20_Loss	of pathogenicity
g4260	scaffold82|size107356:73114-73826	243,701	14,812	-4,04027	8,14E-05	yes	g4260	orotate phosphoribosyltransferase	713	5	7,42E-119	82,20%	F:transferase activity, transferring glycosyl groups; P:cellular nitrogen compound metabolic process; P:small molecule metabolic process; P:biosynthetic process	EC:2.4.2.10	g4260	6	4,46E-64	159_URA5_Loss	of pathogenicity
g5363	scaffold117|size87250:42680-43627	143,091	6,41426	-4,4795	8,14E-05	yes	g5363	short-chain dehydrogenase reductase sdr	948	5	1,74E-95	82,20%	P:biological_process; F:oxidoreductase activity	-	g5363	15	7,81E-60	2022_BUF1_Loss	of pathogenicity	g5363	273	adh_short|adh_short_C2	1087	Glyco_hydro_92|adh_short_C2	Aspergillus nidulans FGSC A4	GH92
g1935	scaffold27|size170470:26148-27473	508,119	19,4109	-4,71023	8,14E-05	yes	g1935	high-affinity iron transporter	1326	5	1,17E-137	74,80%	C:cellular_component; P:transmembrane transport	-	g1935	7	2,13E-102	485_FTR1_Loss	of pathogenicity
g6579	scaffold169|size67847:21862-22625	1519,62	3,73663	-8,66776	0,00101065	yes	g6579	short chain dehydrogenase	764	5	2,45E-114	76,60%	P:biological_process; F:oxidoreductase activity	-	g6579	12	3,88E-09	2022_BUF1_Loss	of pathogenicity
g7270	scaffold203|size59938:20032-21932	6,11438	1560,54	7,99562	8,14E-05	yes	g7270	ent-kaurene oxidase	1901	5	1,95E-121	61,40%	F:molecular_function; F:oxidoreductase activity; F:ion binding; P:biological_process	-	g7270	29	4,80E-12	2534_ERG11A_Mixed	outcome
g11676	scaffold615|size17628:5482-12129	1,09349	89,9289	6,36177	8,14E-05	yes	g11676	polyketide synthase	6648	5	0	61,60%	P:secondary metabolic process; F:transferase activity, transferring acyl groups; F:oxidoreductase activity; P:biosynthetic process; P:small molecule metabolic process; P:biological_process	-	g11676	50	0	2379_DEP5_Mixed	outcome	g11676	2030	ketoacyl-synt|Ketoacyl-synt_C|Acyl_transf_1|adh_short|KR	2649	Glycos_transf_2|AMP-binding|AMP-binding_C|ketoacyl-synt|Ketoacyl-synt_C|Acyl_transf_1|Aminotran_3	Chamaesiphon minutus PCC 6605	GT2
g12193	scaffold731|size12011:6443-8638	9,51922	158,508	4,05757	8,14E-05	yes	g12193	hypothetical protein	2196	5	1,07E-174	77,20%	P:transmembrane transport; C:cellular_component	-	g12193	17	4,63E-99	2377_DEP3_Mixed	outcome
g11352	scaffold561|size20641:1039-1984	13,1652	108,735	3,04602	8,14E-05	yes	g11352	phosducin protein	946	5	2,46E-125	74,00%	-		g11352	1	6,18E-84	1162_BDM1_Mixed	outcome
g12825	scaffold1061|size4575:3723-4575	24,9294	172,606	2,79156	8,14E-05	yes	g12825	---NA---	851	0			-		g12825	3	1,46E-05	2192_MoRgs1_Mixed	outcome
g4000	scaffold75|size111780:39690-41719	19,9996	135,807	2,76351	8,14E-05	yes	g4000	class iii chitinase 2 protein	2030	5	6,02E-38	67,40%	C:extracellular region; P:carbohydrate metabolic process; F:molecular_function; F:hydrolase activity, acting on glycosyl bonds	-	g4000	4	4,19E-126	2388_Chi2_Mixed	outcome	g4000	415	Glyco_hydro_18	427	Glyco_hydro_18	Metarhizium acridum FI-985 (ARSEF 324)	GH18|CBM1
g8467	scaffold273|size47872:32649-34164	21,507	123,466	2,52123	8,14E-05	yes	g8467	pap2 superfamily protein	1516	5	4,68E-141	83,40%	C:cellular_component; F:molecular_function; P:biological_process	-	g8467	4	1,02E-97	2538_AUR1_Mixed	outcome
g7508	scaffold216|size57452:21893-25441	20,678	116,414	2,4931	8,14E-05	yes	g7508	camk camkl kin4 protein kinase protein	3549	5	0	64,60%	P:cellular protein modification process; F:ion binding; F:kinase activity	EC:2.7.11	g7508	222	0	2113_Kin4_Mixed	outcome	g7508	1144	Pkinase|Pkinase_Tyr	729	Pkinase	Neospora caninum Liverpool	CBM20
g7574	scaffold219|size56862:45440-48320	37,9174	192,537	2,3442	8,14E-05	yes	g7574	---NA---	2881	0			F:molecular_function; F:ion binding	-	g7574	2	5,51E-05	2401_CaRING1_Mixed	outcome
g1213	scaffold14|size224352:104098-106312	17,6907	89,4782	2,33855	8,14E-05	yes	g1213	achain pectin lyase a	2215	5	3,98E-116	70,40%	P:carbohydrate metabolic process; P:catabolic process; F:lyase activity	EC:4.2.2.10	g1213	5	6,69E-06	2476_CcpelA_Mixed	outcome	g1213	623	Pec_lyase_C	392	Pec_lyase_C	Aspergillus niger CBS 513.88	PL1
g4860	scaffold101|size95802:19684-22229	15,5322	64,1614	2,04645	8,14E-05	yes	g4860	hypothetical protein THITE_2112444	2546	5	0	67,00%	-		g4860	4	2,00E-11	2094_Yvc1_Mixed	outcome
g7146	scaffold196|size61627:57183-59136	39,2244	157,491	2,00545	8,14E-05	yes	g7146	5-aminolevulinate mitochondrial precursor	1954	5	0	92,20%	F:ion binding; F:transferase activity, transferring acyl groups; P:cellular nitrogen compound metabolic process; P:biosynthetic process	EC:2.3.1.37	g7146	8	0	2248_Als1_Mixed	outcome
g10075	scaffold402|size32146:20985-23713	32,1907	127,692	1,98796	8,14E-05	yes	g10075	camp-specific 3 -cyclic phosphodiesterase 7b	2729	5	0	83,60%	F:ion binding; P:biological_process; P:signal transduction; F:molecular_function	EC:3.1.4.17	g10075	3	0	2202_PdeH_Mixed	outcome
g8920	scaffold305|size42105:28378-33033	79,4826	305,991	1,94478	8,14E-05	yes	g8920	calcium p-type atpase	4656	5	0	84,00%	F:ATPase activity; F:transmembrane transporter activity; P:transmembrane transport; C:cellular_component; F:ion binding	EC:3.6.3.8	g8920	19	0	2099_Pmc1_Mixed	outcome
g3971	scaffold74|size113364:72033-74410	46,2646	164,468	1,82982	8,14E-05	yes	g3971	negative regulator of differentiation 1 protein	2378	5	0	86,80%	F:molecular_function	-	g3971	7	1,64E-06	2544_PAB1_Mixed	outcome
g11428	scaffold574|size19851:261-2841	25,6912	87,0566	1,76068	8,14E-05	yes	g11428	e3 ubiquitin-protein ligase hrd1	2581	5	1,53E-159	82,20%	F:ion binding; F:ligase activity; F:molecular_function	-	g11428	4	1,42E-05	2401_CaRING1_Mixed	outcome
g2470	scaffold38|size153301:2830-4982	42,5546	122,618	1,52678	8,14E-05	yes	g2470	wd domain-containing protein	2153	5	0	85,40%	F:molecular_function	-	g2470	79	2,53E-20	2020_Tup1_Mixed	outcome	g2470	641	F-box-like	661	Nucleotid_trans	Dictyostelium discoideum AX3	GT77
g7597	scaffold221|size56086:8111-12756	28,3243	78,5992	1,47248	8,14E-05	yes	g7597	phd-finger domain-containing protein	4646	5	0	62,60%	F:ion binding; F:molecular_function	-	g7597	6	7,82E-07	2594_SET3_Mixed	outcome
g7346	scaffold207|size58887:17418-18513	86,4146	229,199	1,40725	8,14E-05	yes	g7346	thioredoxin reductase	1096	5	0	90,40%	C:cytoplasm; F:ion binding; F:oxidoreductase activity; P:response to stress; P:biological_process	EC:1.8.1.9	g7346	7	1,08E-134	2537_TRR1_Mixed	outcome
g7485	scaffold214|size58013:54533-57103	116,899	304,376	1,38059	8,14E-05	yes	g7485	caspase domain-containing protein	2571	5	1,05E-143	81,20%	P:biological_process; F:peptidase activity	EC:3.4.22	g7485	2	3,11E-37	2490_MCA_Mixed	outcome
g1792	scaffold24|size186520:99205-102197	73,0691	182,474	1,32036	8,14E-05	yes	g1792	phosphatidate cytidylyltransferase protein	2993	5	0	84,20%	P:biosynthetic process; P:lipid metabolic process; C:cellular_component; F:nucleotidyltransferase activity	EC:2.7.7.41	g1792	5	0	2539_CDS1_Mixed	outcome
g881	scaffold10|size241180:72512-73996	226,795	559,942	1,30389	8,14E-05	yes	g881	g-protein beta subunit	1485	5	5,34E-89	97,00%	-		g881	74	1,27E-114	2601_Asc1_Mixed	outcome
g12864	scaffold1098|size4192:1597-3563	55,8266	124,027	1,15163	8,14E-05	yes	g12864	serine palmitoyltransferase 2	1967	5	0	83,60%	C:endoplasmic reticulum; C:protein complex; F:ion binding; P:biosynthetic process; P:lipid metabolic process; F:transferase activity, transferring acyl groups	EC:2.3.1.50	g12864	8	1,53E-40	2248_Als1_Mixed	outcome	g12864	655	Aminotran_1_2	NA	n/a	Aspergillus oryzae RIB40	GH17
g4169	scaffold80|size107679:26428-33095	31,9824	70,9535	1,1496	8,14E-05	yes	g4169	protein transporter sec31	6668	5	0	74,20%	C:endoplasmic reticulum; P:vesicle-mediated transport; C:cytoplasmic membrane-bounded vesicle; P:transport; F:molecular_function; C:extracellular region	-	g4169	38	0	2527_SEC31_Mixed	outcome
g1052	scaffold12|size240573:105559-111920	129,783	283,181	1,12562	8,14E-05	yes	g1052	c2 domain containing protein	6362	5	0	76,00%	-		g1052	3	2,54E-151	2540_IPP1_Mixed	outcome
g1244	scaffold14|size224352:189488-191829	223,492	480,301	1,10372	8,14E-05	yes	g1244	tubulin alpha chain protein	2342	5	0	97,00%	P:biological_process; C:cytoskeleton; C:cytoplasm; P:protein complex assembly; F:GTPase activity; F:structural molecule activity; F:ion binding; C:protein complex	-	g1244	5	0	2530_TUB1_Mixed	outcome
g70	scaffold1|size448493:200314-202670	36,7036	76,3182	1,05611	8,14E-05	yes	g70	polyadenylate-binding protein	2357	5	0	86,80%	C:cytoplasm; F:RNA binding; P:transport; P:mRNA processing; P:translation; C:nucleus; F:molecular_function	-	g70	15	5,91E-162	2544_PAB1_Mixed	outcome
g152	scaffold2|size385500:24558-26205	81,2134	161,85	0,994867	8,14E-05	yes	g152	nuclear and cytoplasmic polyadenylated rna-binding protein pub1 protein	1648	5	0	84,60%	F:molecular_function	-	g152	12	1,58E-24	2544_PAB1_Mixed	outcome
g5185	scaffold111|size91473:50174-51294	59,282	116,569	0,975523	8,14E-05	yes	g5185	rna-binding protein	1121	5	1,55E-95	71,60%	F:molecular_function	-	g5185	7	1,17E-07	2552_NOP4_Mixed	outcome
g10291	scaffold425|size30499:1286-4050	28,0188	55,0207	0,97358	8,14E-05	yes	g10291	f-box and wd40 domain protein	2765	5	0	71,60%	F:molecular_function	-	g10291	75	2,87E-17	2020_Tup1_Mixed	outcome	g10291	892	n/a	661	Nucleotid_trans	Dictyostelium discoideum AX3	GT77
g6273	scaffold154|size71298:61692-63586	347,622	679,605	0,967177	8,14E-05	yes	g6273	tubulin alpha-b chain protein	1895	5	0	97,20%	C:cytoskeleton; C:protein complex; P:protein complex assembly; P:nucleobase-containing compound catabolic process; P:small molecule metabolic process; P:biological_process; F:GTPase activity; F:structural molecule activity; F:ion binding	-	g6273	5	0	2530_TUB1_Mixed	outcome
g1049	scaffold12|size240573:99653-101933	56,3512	107,506	0,931904	8,14E-05	yes	g1049	fad binding domain-containing protein	2281	5	0	86,60%	P:biological_process; F:oxidoreductase activity	-	g1049	12	7,85E-06	2376_DEP2_Mixed	outcome
g6897	scaffold184|size64559:54174-58280	30,1796	56,3477	0,900786	8,14E-05	yes	g6897	cation-transporting atpase 4 protein	4107	5	0	89,80%	C:cellular_component; F:ion binding; P:nucleobase-containing compound catabolic process; P:small molecule metabolic process; F:ATPase activity; F:transmembrane transporter activity; P:transport	-	g6897	21	0	2100_Spf1_Mixed	outcome
g2756	scaffold44|size143265:43754-46852	53,5406	98,5712	0,880533	8,14E-05	yes	g2756	mrna binding post-transcriptional regulator	3099	5	3,34E-66	78,00%	F:molecular_function	-	g2756	10	9,66E-11	2544_PAB1_Mixed	outcome
g7999	scaffold243|size52530:44672-46070	168,388	302,712	0,846151	0,00015859	yes	g7999	---NA---	1399	0			-		g7999	14	2,46E-06	2544_PAB1_Mixed	outcome
g12384	scaffold790|size9945:1274-2825	77,6816	135,677	0,804537	0,00015859	yes	g12384	ring-8 protein	1552	5	4,56E-101	61,00%	F:ion binding; F:molecular_function	-	g12384	4	1,18E-05	2401_CaRING1_Mixed	outcome
g6158	scaffold149|size74686:57129-60897	44,8858	77,9959	0,797137	8,14E-05	yes	g6158	rna splicing factor (pad-1)	3769	5	4,21E-170	82,20%	F:molecular_function	-	g6158	23	9,81E-16	2544_PAB1_Mixed	outcome
g10249	scaffold420|size30928:28811-30928	42,2101	70,2328	0,734557	0,00148644	yes	g10249	dual specificity phosphatase	2118	5	0	77,80%	F:phosphatase activity; P:cellular protein modification process	EC:3.1.3.48; EC:3.1.3	g10249	14	7,39E-07	2229_rok1_Mixed	outcome
g12545	scaffold860|size8031:4047-5419	111,738	180,573	0,692465	0,000379626	yes	g12545	opy2 protein	1373	5	9,51E-93	64,60%	-		g12545	5	1,42E-07	2606_OPY2_Mixed	outcome
g6638	scaffold172|size66926:3463-5701	38,8969	56,6562	0,54258	0,0152359	yes	g6638	wd repeat domain-containing protein	2239	5	0	75,60%	F:molecular_function	-	g6638	60	9,15E-12	2020_Tup1_Mixed	outcome
g4050	scaffold76|size111502:97742-99047	62,3097	89,1617	0,516967	0,0350798	yes	g4050	rna recognition domain-containing protein	1306	5	1,08E-53	55,40%	F:molecular_function	-	g4050	9	5,25E-08	2552_NOP4_Mixed	outcome
g4813	scaffold99|size95991:65079-65932	296,292	410,824	0,471499	0,0212921	yes	g4813	srf-type transcription factor	854	5	2,49E-45	54,20%	F:DNA binding; F:molecular_function; C:nucleus; P:cellular nitrogen compound metabolic process; P:biosynthetic process	-	g4813	4	1,49E-56	2188_MoMCM1_Mixed	outcome	g4813	217	SRF-TF	1040	SRF-TF|Glyco_hydro_43	Piriformospora indica	GH43
g11766	scaffold634|size16701:9963-16309	58,3589	40,7193	-0,51924	0,0113088	yes	g11766	putative O-methyltransferase	6347	5	1,04E-142	74,20%	F:methyltransferase activity	-	g11766	6	2,22E-46	2315_ChLae1_Mixed	outcome
g10655	scaffold464|size26398:7862-11207	401,511	265,952	-0,594274	0,00403185	yes	g10655	glycogen phosphorylase	3346	5	0	92,20%	F:transferase activity, transferring glycosyl groups; P:carbohydrate metabolic process; F:ion binding	-	g10655	6	0	2062_Gph1_Mixed	outcome	g10655	894	Phosphorylase	900	Phosphorylase	Podospora anserina S mat+	GT35
g10985	scaffold505|size23565:3103-6830	57,7566	37,7524	-0,613419	0,00313289	yes	g10985	wd repeat domain-containing protein	3728	5	0	63,00%	F:molecular_function	-	g10985	37	3,93E-13	2020_Tup1_Mixed	outcome
g7908	scaffold238|size52912:21937-23409	136,767	80,7154	-0,760809	0,00155226	yes	g7908	---NA---	1473	0			-		g7908	5	1,70E-21	2315_ChLae1_Mixed	outcome
g6036	scaffold144|size75875:34992-35868	182,176	104,77	-0,798105	0,00114681	yes	g6036	nucleic acid-binding protein	877	5	1,83E-49	75,80%	F:molecular_function	-	g6036	11	6,39E-13	2544_PAB1_Mixed	outcome
g7717	scaffold227|size55095:53245-53925	459,759	243,657	-0,916026	8,14E-05	yes	g7717	---NA---	681	0			-		g7717	4	1,84E-27	2305_BcFKBP12_Mixed	outcome
g4375	scaffold86|size106230:4593-5751	166,319	86,9572	-0,935572	8,14E-05	yes	g4375	beta subunit	1159	5	4,35E-67	85,40%	F:ion binding	-	g4375	10	3,09E-84	2109_CNB_Mixed	outcome	g4375	271	EF_hand_5	729	Pkinase	Neospora caninum Liverpool	CBM20
g1073	scaffold12|size240573:168792-169473	251,731	126,067	-0,997696	8,14E-05	yes	g1073	pre-mrna branch site protein p14	682	5	9,11E-41	74,80%	F:molecular_function	-	g1073	11	6,84E-06	2545_TIF35_Mixed	outcome
g11379	scaffold565|size20578:3830-5242	64,188	31,7501	-1,01554	0,000307602	yes	g11379	histone acetyltransferase type b subunit 2	1413	5	0	85,60%	C:nucleus; F:molecular_function	-	g11379	63	8,65E-16	2020_Tup1_Mixed	outcome
g3468	scaffold60|size125496:114512-116477	127,14	60,7962	-1,06437	8,14E-05	yes	g3468	u2 snrnp auxilliary factor	1966	5	0	88,40%	F:molecular_function	-	g3468	11	7,78E-05	2545_TIF35_Mixed	outcome
g3418	scaffold59|size126229:70640-72380	71,8233	30,7653	-1,22315	8,14E-05	yes	g3418	eukaryotic translation initiation factor subunit protein	1741	5	0	75,20%	P:biosynthetic process; F:nucleotidyltransferase activity	-	g3418	5	7,05E-08	2543_GCD6_Mixed	outcome
g4982	scaffold104|size94648:72663-74404	73,0208	30,8246	-1,24422	8,14E-05	yes	g4982	rna-binding protein 8a protein	1742	5	3,56E-37	85,80%	C:nucleus; F:RNA binding; C:cytoplasm; P:cellular nitrogen compound metabolic process; F:molecular_function	-	g4982	7	1,97E-05	2544_PAB1_Mixed	outcome
g10484	scaffold445|size27839:9346-10539	157,275	61,8167	-1,34723	8,14E-05	yes	g10484	protein transport protein sec13 protein	1194	5	1,00E-159	92,40%	-		g10484	41	1,27E-09	2020_Tup1_Mixed	outcome
g6662	scaffold173|size66809:12625-13769	105,56	40,7686	-1,37253	8,14E-05	yes	g6662	ribosome biogenesis protein brx1	1145	5	1,08E-122	78,40%	C:nucleolus; F:rRNA binding; C:intracellular; P:ribosome biogenesis; P:ribonucleoprotein complex assembly	-	g6662	1	3,14E-69	2546_BRX1_Mixed	outcome
g7987	scaffold243|size52530:13445-14766	122,649	43,6548	-1,49032	8,14E-05	yes	g7987	mitotic checkpoint protein bub3 protein	1322	5	0	80,60%	F:molecular_function	-	g7987	62	4,57E-06	2601_Asc1_Mixed	outcome
g12886	scaffold1133|size3796:101-2951	95,4916	32,0893	-1,57328	8,14E-05	yes	g12886	methyltransferase domain-containing protein	2950	5	8,63E-65	73,20%	F:molecular_function	-	g12886	5	1,12E-21	2315_ChLae1_Mixed	outcome
g6891	scaffold184|size64559:41623-43193	76,0303	25,018	-1,60361	8,14E-05	yes	g6891	methyltransferase domain-containing protein	1571	5	3,38E-101	64,40%	P:biological_process; F:methyltransferase activity	-	g6891	4	9,95E-40	2315_ChLae1_Mixed	outcome
g4202	scaffold81|size107556:17851-18729	152,81	49,5503	-1,62478	8,14E-05	yes	g4202	rna recognition domain-containing protein	879	5	7,78E-82	81,20%	F:RNA binding; F:molecular_function; P:mRNA processing	-	g4202	10	8,11E-05	2544_PAB1_Mixed	outcome
g4480	scaffold89|size102477:18369-19462	86,5337	26,6022	-1,70172	8,14E-05	yes	g4480	ribosomal rna assembly protein krr1	1094	5	1,14E-140	93,60%	C:intracellular; C:nucleolus; P:ribosome biogenesis; P:cellular nitrogen compound metabolic process; F:RNA binding	-	g4480	3	3,63E-132	2609_KRR1_Mixed	outcome
g2414	scaffold36|size155665:129495-133236	166,167	47,2541	-1,81412	8,14E-05	yes	g2414	mevalonate kinase	3742	5	0	85,80%	C:cytoplasm; P:biological_process; P:biosynthetic process; P:lipid metabolic process; F:kinase activity; F:ion binding	EC:2.7.1.36	g2414	3	1,85E-146	2542_ERG12_Mixed	outcome
g8712	scaffold290|size44398:31342-32880	63,4946	18,0198	-1,81705	8,14E-05	yes	g8712	20s-pre-rrna d-site endonuclease nob1	1539	5	1,60E-141	66,00%	C:protein complex; C:intracellular; F:nuclease activity	-	g8712	2	3,79E-96	2550_NOB1_Mixed	outcome
g4038	scaffold76|size111502:43862-45026	289,125	71,3636	-2,01843	8,14E-05	yes	g4038	---NA---	1165	0			-		g4038	4	1,53E-10	2544_PAB1_Mixed	outcome
g3170	scaffold53|size134206:4688-6246	1400,83	316,389	-2,14651	8,14E-05	yes	g3170	acyl- desaturase	1559	5	0	82,80%	P:small molecule metabolic process; P:biological_process; F:oxidoreductase activity; P:lipid metabolic process; F:ion binding; P:anatomical structure development; C:endoplasmic reticulum; P:biosynthetic process; C:cellular_component; F:molecular_function	EC:1.14.19.1	g3170	8	0	2605_hgc1_Mixed	outcome
g1529	scaffold19|size198360:39684-40281	174,667	29,2822	-2,57651	8,14E-05	yes	g1529	rna recognition domain-containing protein	598	5	2,93E-80	99,20%	P:mRNA processing; F:RNA binding; C:intracellular; C:protein complex; F:molecular_function	-	g1529	8	1,10E-05	2544_PAB1_Mixed	outcome
g5942	scaffold140|size76351:29296-34220	478,366	63,4399	-2,91465	8,14E-05	yes	g5942	related to gbp2p	4925	5	4,75E-36	90,00%	F:molecular_function	-	g5942	13	4,45E-05	2544_PAB1_Mixed	outcome
g1286	scaffold15|size219375:93555-95696	207,524	15,5887	-3,73471	8,14E-05	yes	g1286	wd domain-containing protein	2142	5	4,60E-112	49,80%	-		g1286	58	2,38E-06	2601_Asc1_Mixed	outcome
g4170	scaffold80|size107679:33607-34127	192,06	11,0365	-4,1212	0,00015859	yes	g4170	peptidyl prolyl cis-trans isomerase	521	5	2,54E-76	78,60%	F:molecular_function	-	g4170	19	2,82E-05	2544_PAB1_Mixed	outcome
g6434	scaffold162|size69482:24243-26264	415,582	14,8365	-4,80791	8,14E-05	yes	g6434	s-adenosyl-l-methionine-dependent partial	2022	5	2,40E-63	51,80%	P:biological_process; F:methyltransferase activity	-	g6434	7	3,28E-36	2315_ChLae1_Mixed	outcome
g40	scaffold1|size448493:112549-114412	147,561	2,16305	-6,0921	0,00101065	yes	g40	major facilitator superfamily transporter	1864	5	0	77,40%	P:transmembrane transport; C:cellular_component	-	g40	22	2,59E-94	2377_DEP3_Mixed	outcome
g9470	scaffold347|size37897:26869-28453	9,73811	2345,59	7,91209	8,14E-05	yes	g9470	a chain endothiapepsin in complex with a fragment	1585	5	3,03E-155	86,40%	F:peptidase activity; P:biological_process	EC:3.4.23	g9470	10	3,16E-20	697_ugt51E1_Unaffected	pathogenicity
g3288	scaffold56|size127998:34-1266	1,23223	280,042	7,82823	0,0327304	yes	g3288	endopolygalacturonase 1	1267	5	3,50E-148	75,00%	C:extracellular region; F:hydrolase activity, acting on glycosyl bonds; P:carbohydrate metabolic process	EC:3.2.1.15	g3288	21	2,86E-101	3_PGN1_Unaffected	pathogenicity	g3288	338	Glyco_hydro_28	382	Glyco_hydro_28	Chrysoporthe cubensis	GH28
g3377	scaffold58|size126391:52821-55480	5,41343	1150,38	7,73135	8,14E-05	yes	g3377	tpa: (afu_orthologue afua_1g12560)	2660	5	1,26E-38	80,60%	P:carbohydrate metabolic process; P:catabolic process; F:hydrolase activity, acting on glycosyl bonds	EC:3.2.1.4	g3377	6	2,75E-50	1575_GzOB015_Unaffected	pathogenicity	g3377	502	Glyco_hydro_61	381	Glyco_hydro_61	Thielavia terrestris NRRL 8126	AA9
g12015	scaffold685|size14363:6886-8661	3,25314	574,205	7,46359	8,14E-05	yes	g12015	glycoside hydrolase family 7 protein	1776	5	2,73E-155	77,40%	F:hydrolase activity, acting on glycosyl bonds; P:carbohydrate metabolic process; P:catabolic process	EC:3.2.1.91	g12015	7	4,56E-70	566_cel2_Unaffected	pathogenicity	g12015	452	Glyco_hydro_7	465	Glyco_hydro_7	Cryphonectria parasitica EP155	GH7
g11198	scaffold538|size21891:17978-19720	6,12192	1075,76	7,45716	8,14E-05	yes	g11198	glycoside hydrolase family 7 protein	1743	5	5,59E-142	77,60%	P:carbohydrate metabolic process; C:extracellular region; F:hydrolase activity, acting on glycosyl bonds; F:molecular_function	EC:3.2.1.91	g11198	5	3,05E-56	566_cel2_Unaffected	pathogenicity	g11198	521	Glyco_hydro_7	518	Glyco_hydro_7	Trichoderma harzianum FP 108 / IOC-3844	GH7|CBM1
g15	scaffold1|size448493:43365-44783	5,3001	736,58	7,11868	8,14E-05	yes	g15	cellobiohydrolase precursor	1419	5	1,04E-179	79,40%	P:carbohydrate metabolic process; F:hydrolase activity, acting on glycosyl bonds	EC:3.2.1.91	g15	2	2,16E-67	566_cel2_Unaffected	pathogenicity	g15	451	Glyco_hydro_7	470	Glyco_hydro_7	Thermoascus aurantiacus RCKK	GH7
g7410	scaffold210|size58703:47787-49078	2,56792	347,234	7,07916	0,000234032	yes	g7410	cellulose-growth-specific protein	1292	5	9,67E-69	68,40%	-		g7410	3	5,67E-10	1575_GzOB015_Unaffected	pathogenicity	g7410	371	Glyco_hydro_61	341	Glyco_hydro_61	Aspergillus oryzae RIB40	AA9|CBM1
g10732	scaffold474|size25607:7637-8694	34,8306	3914,91	6,81248	8,14E-05	yes	g10732	pantoate-beta-alanine ligase	1058	5	8,17E-177	80,40%	P:small molecule metabolic process; P:cofactor metabolic process; P:cellular nitrogen compound metabolic process; P:biosynthetic process; F:ligase activity	EC:6.3.2.1	g10732	3	1,06E-96	2257_Pbl1_Unaffected	pathogenicity
g4084	scaffold77|size111170:103333-105363	1,1894	122,692	6,68867	0,00472942	yes	g4084	phthalate transporter	2031	5	0	80,80%	C:cellular_component; P:transmembrane transport	-	g4084	5	2,11E-158	1555_GzMyb019_Unaffected	pathogenicity
g2415	scaffold36|size155665:134444-135779	7,69145	766,256	6,63843	8,14E-05	yes	g2415	glycoside hydrolase family 28 protein	1336	5	3,05E-119	69,20%	C:extracellular region; F:hydrolase activity, acting on glycosyl bonds; P:carbohydrate metabolic process; P:catabolic process	EC:3.2.1.15	g2415	15	5,95E-86	3_PGN1_Unaffected	pathogenicity	g2415	379	Glyco_hydro_28	397	Glyco_hydro_28	Penicillium occitanis CT1	GH28
g11885	scaffold658|size15323:3631-5318	6,56632	631,533	6,58763	8,14E-05	yes	g11885	carboxylesterase protein	1688	5	0	75,80%	F:molecular_function	EC:3.1.1.1; EC:3.1.1	g11885	4	4,06E-30	2032_VTL1_Unaffected	pathogenicity	g11885	562	COesterase	799	DUF303|COesterase	Runella slithyformis DSM 19594	CE6
g7384	scaffold209|size58731:11342-13232	2,20684	200,624	6,50637	8,14E-05	yes	g7384	multicopper oxidase	1891	5	7,55E-172	71,40%	F:oxidoreductase activity; P:biological_process; F:ion binding	EC:1.10.3.2	g7384	5	3,84E-150	552_BcLCC2_Unaffected	pathogenicity	g7384	564	Cu-oxidase_3|Cu-oxidase|Cu-oxidase_2	576	Cu-oxidase_3|Cu-oxidase|Cu-oxidase_2	Aspergillus niger CBS 513.88	AA1
g10823	scaffold484|size24850:20896-22889	3,97997	350,283	6,45962	8,14E-05	yes	g10823	mfs monosaccharide protein	1994	5	1,24E-148	69,20%	F:transmembrane transporter activity; C:cellular_component; P:transmembrane transport	-	g10823	6	2,99E-19	538_FRT1_Unaffected	pathogenicity
g2889	scaffold47|size140128:20324-21982	2,89824	244,939	6,4011	8,14E-05	yes	g2889	cellulose-growth-specific protein	1659	5	8,77E-82	74,20%	-		g2889	2	1,04E-25	1581_GzOB021_Unaffected	pathogenicity	g2889	506	Glyco_hydro_61	259	Glyco_hydro_61	Leptosphaeria maculans v23.1.3	AA9
g416	scaffold4|size262740:175278-177273	2,30115	183,767	6,31938	8,14E-05	yes	g416	peptide transporter	1996	5	0	77,40%	C:cellular_component; P:transport; F:molecular_function	-	g416	7	3,72E-105	2266_Ptr2_Unaffected	pathogenicity
g1340	scaffold16|size215391:61546-63959	10,4493	819,207	6,29275	8,14E-05	yes	g1340	26s proteasome regulatory subunit-like protein	2414	5	5,17E-159	65,60%	F:ion binding; F:molecular_function	-	g1340	65	1,36E-95	1367_GzC2H028_Unaffected	pathogenicity
g3432	scaffold60|size125496:6242-7806	11,4453	764,763	6,06218	8,14E-05	yes	g3432	endopolygalacturonase partial	1565	5	1,64E-138	67,20%	C:extracellular region; F:hydrolase activity, acting on glycosyl bonds; P:carbohydrate metabolic process	EC:3.2.1.15	g3432	17	2,90E-77	114_PG1_Unaffected	pathogenicity	g3432	478	Glyco_hydro_28	508	Glyco_hydro_28	Aspergillus niger CBS 120.49 / N400	GH28
g3629	scaffold65|size121727:11475-13161	2,37104	155,304	6,03343	8,14E-05	yes	g3629	hexose transporter protein	1687	5	0	78,20%	F:transmembrane transporter activity; C:cellular_component; P:transmembrane transport	-	g3629	9	3,54E-17	538_FRT1_Unaffected	pathogenicity
g1439	scaffold17|size204449:135383-138291	1,72605	111,972	6,01953	8,14E-05	yes	g1439	glycoside hydrolase family 3 protein	2909	5	0	72,60%	P:carbohydrate metabolic process; F:hydrolase activity, acting on glycosyl bonds	-	g1439	6	1,95E-157	191_TOM1_Unaffected	pathogenicity	g1439	806	Glyco_hydro_3|Glyco_hydro_3_C|Fn3-like	783	Glyco_hydro_3|Glyco_hydro_3_C|Fn3-like	Podospora anserina S mat+	GH3
g1363	scaffold16|size215391:133147-134581	189,198	12209	6,0119	8,14E-05	yes	g1363	a chain endothiapepsin	1435	5	1,18E-111	65,60%	F:molecular_function	-	g1363	13	2,90E-16	697_ugt51E1_Unaffected	pathogenicity
g2295	scaffold34|size159900:36883-38682	2,76248	159,904	5,8551	8,14E-05	yes	g2295	major facilitator superfamily transporter	1800	5	1,95E-177	85,00%	P:transmembrane transport; C:cellular_component	-	g2295	3	4,72E-18	1555_GzMyb019_Unaffected	pathogenicity
g12959	scaffold1289|size2702:68-1797	8,73545	424,492	5,60271	8,14E-05	yes	g12959	carboxylesterase	1798	5	0	75,80%	F:molecular_function	EC:3.1.1.1; EC:3.1.1	g12959	4	2,80E-22	541_LIP1_Unaffected	pathogenicity	g12959	576	COesterase	799	DUF303|COesterase	Runella slithyformis DSM 19594	CE6
g7881	scaffold236|size53037:42035-43552	18,318	816,37	5,47789	8,14E-05	yes	g7881	alternative sulfate transporter	1518	5	1,21E-67	53,00%	P:transmembrane transport; C:cellular_component	-	g7881	9	3,77E-40	1555_GzMyb019_Unaffected	pathogenicity
g12251	scaffold748|size11473:4508-7022	2,11947	91,0756	5,42529	8,14E-05	yes	g12251	4-aminobutyrate aminotransferase	2515	5	3,94E-119	71,40%	F:oxidoreductase activity; P:biological_process	-	g12251	12	1,47E-09	2247_Sch1_Unaffected	pathogenicity
g9572	scaffold356|size36806:2371-4023	8,17702	323,651	5,30672	8,14E-05	yes	g9572	glycosyl hydrolase family 61 protein	1653	5	8,53E-93	72,40%	P:biological_process; F:molecular_function	-	g9572	6	2,62E-52	1581_GzOB021_Unaffected	pathogenicity	g9572	455	Glyco_hydro_61	243	Glyco_hydro_61	Trichoderma reesei QM6A	AA9
g5972	scaffold141|size76189:67723-69305	12,347	477,363	5,27286	8,14E-05	yes	g5972	carboxylesterase protein	1583	5	0	79,20%	F:molecular_function	-	g5972	2	4,28E-28	2032_VTL1_Unaffected	pathogenicity	g5972	527	COesterase	799	DUF303|COesterase	Runella slithyformis DSM 19594	CE6
g6808	scaffold180|size65096:38963-40434	21,8245	784,011	5,16685	8,14E-05	yes	g6808	secreted aspartic proteinase precursor	1472	5	2,60E-71	69,60%	F:peptidase activity; P:biological_process	EC:3.4.23	g6808	20	1,61E-07	697_ugt51E1_Unaffected	pathogenicity
g11546	scaffold593|size18618:3113-5003	4,55053	161,558	5,14988	8,14E-05	yes	g11546	isoamyl alcohol oxidase protein	1891	5	0	75,40%	F:ion binding; F:oxidoreductase activity; P:biological_process	EC:1.1.1.158	g11546	5	1,16E-53	716_ZEB1_Unaffected	pathogenicity	g11546	594	n/a	538	FAD_binding_4	Streptomyces avermitilis MA-4680	AA7
g924	scaffold10|size241180:208059-209748	3,14305	108,545	5,10998	8,14E-05	yes	g924	major facilitator superfamily transporter	1690	5	1,68E-164	87,80%	P:transmembrane transport; C:cellular_component	-	g924	2	2,23E-13	1555_GzMyb019_Unaffected	pathogenicity
g5329	scaffold116|size87769:27597-28962	5,4603	183,244	5,06864	8,14E-05	yes	g5329	glycoside hydrolase family 5 protein	1366	5	2,92E-111	65,60%	P:carbohydrate metabolic process; F:hydrolase activity, acting on glycosyl bonds	EC:3.2.1.4	g5329	3	2,36E-78	547_CEL5A_Unaffected	pathogenicity	g5329	346	Cellulase	354	Cellulase	Thielavia terrestris NRRL 8126	GH5
g6175	scaffold150|size74459:37798-38721	3,04997	99,6719	5,03032	0,00806346	yes	g6175	glycoside hydrolase family 61 protein	924	5	2,94E-82	67,80%	F:molecular_function	-	g6175	6	1,58E-24	1581_GzOB021_Unaffected	pathogenicity	g6175	240	Glyco_hydro_61	251	Glyco_hydro_61	uncultured eukaryote	AA9
g7765	scaffold230|size54752:15365-17368	11,5836	357,531	4,94792	8,14E-05	yes	g7765	mfs lactose permease	2004	5	6,98E-165	73,80%	F:transmembrane transporter activity; C:cellular_component; P:transmembrane transport	-	g7765	3	3,67E-13	538_FRT1_Unaffected	pathogenicity
g7427	scaffold211|size58645:44962-46293	13,1937	378,491	4,84234	8,14E-05	yes	g7427	glycoside hydrolase family 5 protein	1332	5	3,73E-102	71,60%	P:carbohydrate metabolic process; C:extracellular region; F:hydrolase activity, acting on glycosyl bonds; F:molecular_function	EC:3.2.1.4	g7427	6	2,95E-36	547_CEL5A_Unaffected	pathogenicity	g7427	401	Cellulase	432	Cellulase	Trichoderma sp. C-4	GH5|CBM1
g6811	scaffold180|size65096:52443-54337	6,6046	187,127	4,8244	8,14E-05	yes	g6811	predicted protein	1895	5	4,21E-134	55,40%	F:nucleic acid binding transcription factor activity; P:cellular nitrogen compound metabolic process; P:biosynthetic process; C:nucleus; F:ion binding	-	g6811	206	6,89E-97	1984_GzZC299_Unaffected	pathogenicity
g2861	scaffold46|size140815:72628-73760	33,5747	884,333	4,71915	8,14E-05	yes	g2861	glycoside hydrolase family 61 protein	1133	5	4,51E-90	67,60%	C:extracellular region; P:carbohydrate metabolic process; F:molecular_function; F:hydrolase activity, acting on glycosyl bonds	-	g2861	3	4,73E-61	1581_GzOB021_Unaffected	pathogenicity	g2861	357	Glyco_hydro_61	381	Glyco_hydro_61	Thielavia terrestris NRRL 8126	AA9
g1437	scaffold17|size204449:128791-130471	4,53178	116,479	4,68385	8,14E-05	yes	g1437	sugar transporter-like protein	1681	5	0	86,20%	F:transmembrane transporter activity; C:cellular_component; P:transmembrane transport; P:transport	-	g1437	11	5,07E-24	538_FRT1_Unaffected	pathogenicity
g3328	scaffold56|size127998:124825-127195	13,1699	321,741	4,61058	8,14E-05	yes	g3328	c6 zinc finger domain containing protein	2371	5	0	68,40%	P:cellular nitrogen compound metabolic process; P:biosynthetic process; F:ion binding; F:nucleic acid binding transcription factor activity; F:DNA binding; C:nucleus	-	g3328	291	6,17E-113	1931_GzZC246_Unaffected	pathogenicity
g6365	scaffold158|size70600:63241-64140	5,38938	124,006	4,52414	8,14E-05	yes	g6365	glycoside hydrolase family 61 protein	900	5	2,23E-84	79,20%	F:molecular_function	-	g6365	5	1,97E-21	1575_GzOB015_Unaffected	pathogenicity	g6365	246	Glyco_hydro_61	259	Glyco_hydro_61	Thielavia terrestris NRRL 8126	AA9
g9807	scaffold377|size34123:6131-7925	20,2034	450,051	4,47742	8,14E-05	yes	g9807	high-affinity glucose transporter protein	1795	5	0	82,20%	F:transmembrane transporter activity; C:cellular_component; P:transmembrane transport; P:transport	-	g9807	17	1,19E-28	538_FRT1_Unaffected	pathogenicity
g8304	scaffold262|size49415:38097-39340	6,06835	124,36	4,35707	8,14E-05	yes	g8304	phb depolymerase family esterase	1244	5	1,15E-82	71,00%	C:extracellular region; P:carbohydrate metabolic process; F:molecular_function; F:hydrolase activity, acting on glycosyl bonds	-	g8304	7	3,38E-58	2451_FAEB1_Unaffected	pathogenicity	g8304	311	Esterase_phd	326	Esterase_phd	Myceliophthora thermophila ATCC 42464	CE1
g6683	scaffold174|size66600:21525-29061	11,0704	211,78	4,25778	8,14E-05	yes	g6683	alpha amylase	7537	5	0	71,60%	F:molecular_function; P:carbohydrate metabolic process; F:ion binding; P:biosynthetic process	-	g6683	9	0	2504_AGS2_Unaffected	pathogenicity	g6683	2426	Alpha-amylase|Glyco_transf_5|Glycos_transf_1	2383	Alpha-amylase|Glyco_transf_5	Myceliophthora thermophila ATCC 42464	GT5
g4314	scaffold84|size106789:23125-24500	14,166	252,63	4,15652	8,14E-05	yes	g4314	endoglucanase 3 precursor	1376	5	4,69E-67	81,20%	F:hydrolase activity, acting on glycosyl bonds; F:molecular_function; P:carbohydrate metabolic process; P:catabolic process; C:extracellular region	EC:3.2.1.4	g4314	5	1,96E-79	547_CEL5A_Unaffected	pathogenicity	g4314	395	Cellulase	402	Cellulase	Myceliophthora thermophila ATCC 42464	GH5|CBM1
g7769	scaffold230|size54752:27731-29631	4,43966	76,398	4,10501	8,14E-05	yes	g7769	sugar transporter	1901	5	0	71,40%	F:transmembrane transporter activity; C:cellular_component; P:transmembrane transport; P:transport	-	g7769	3	1,31E-41	538_FRT1_Unaffected	pathogenicity
g1077	scaffold12|size240573:184557-186887	10,1705	169,205	4,0563	8,14E-05	yes	g1077	glycoside hydrolase family 13 protein	2331	5	4,42E-161	78,00%	F:hydrolase activity, acting on glycosyl bonds; P:carbohydrate metabolic process; P:catabolic process; F:ion binding; F:molecular_function	EC:3.2.1.1	g1077	3	1,78E-05	2503_AGS1_Unaffected	pathogenicity	g1077	611	Alpha-amylase|DUF1966|CBM_20	642	Alpha-amylase|DUF1966|CBM_20	Myceliophthora thermophila ATCC 42464	CBM20
g98	scaffold1|size448493:296264-297909	33,9549	562,303	4,04966	8,14E-05	yes	g98	carboxylesterase protein	1646	5	0	69,60%	F:molecular_function	-	g98	6	1,44E-26	541_LIP1_Unaffected	pathogenicity	g98	548	COesterase	799	DUF303|COesterase	Runella slithyformis DSM 19594	CE6
g3643	scaffold65|size121727:55996-58303	8,85144	145,854	4,04247	8,14E-05	yes	g3643	choline dehydrogenase	2308	5	1,56E-122	75,60%	F:oxidoreductase activity; P:biological_process	-	g3643	4	2,91E-73	922_um03615_Unaffected	pathogenicity	g3643	613	GMC_oxred_N|GMC_oxred_C	627	GMC_oxred_N|GMC_oxred_C	Piriformospora indica	AA3
g4506	scaffold89|size102477:83073-85892	5,26704	86,7145	4,04121	8,14E-05	yes	g4506	c6 zinc finger domain-containing protein	2820	5	2,30E-82	61,00%	F:nucleic acid binding transcription factor activity; P:cellular nitrogen compound metabolic process; P:biosynthetic process; C:nucleus; F:ion binding	-	g4506	163	3,58E-71	1751_GzZC066_Unaffected	pathogenicity
g4615	scaffold93|size100848:46463-47649	90,8524	1492,03	4,03761	8,14E-05	yes	g4615	mannitol-1-phosphate 5-dehydrogenase protein	1187	5	0	84,80%	P:small molecule metabolic process; P:carbohydrate metabolic process; P:biological_process; F:oxidoreductase activity; F:molecular_function	EC:1.1.1.17	g4615	7	3,95E-112	2270_Mpd1_Unaffected	pathogenicity
g11635	scaffold607|size17915:8198-10711	6,23805	95,9573	3,94323	8,14E-05	yes	g11635	hypothetical protein FVEG_11483	2514	5	0	70,60%	P:cellular nitrogen compound metabolic process; P:biosynthetic process; F:molecular_function	-	g11635	224	1,98E-178	1785_GzZC100_Unaffected	pathogenicity
g1777	scaffold24|size186520:40872-42966	3,73571	57,3309	3,93986	8,14E-05	yes	g1777	exopolygalacturonase protein	2095	5	4,83E-145	70,00%	C:extracellular region; F:hydrolase activity, acting on glycosyl bonds; P:carbohydrate metabolic process	EC:3.2.1.15	g1777	15	1,28E-54	115_PGX1_Unaffected	pathogenicity	g1777	446	Glyco_hydro_28	473	Glyco_hydro_28	Neurospora crassa OR74A	GH28
g7238	scaffold201|size59972:27126-30995	4,12444	62,9041	3,93088	8,14E-05	yes	g7238	sugar transporter 4	3870	5	1,90E-170	77,80%	F:transmembrane transporter activity; C:cellular_component; P:transmembrane transport	-	g7238	9	1,11E-24	538_FRT1_Unaffected	pathogenicity
g5094	scaffold108|size93026:81781-82793	6,2609	95,2583	3,9274	8,14E-05	yes	g5094	glycoside hydrolase family 61 protein	1013	5	2,38E-77	66,80%	C:extracellular region; P:carbohydrate metabolic process; F:molecular_function; F:hydrolase activity, acting on glycosyl bonds	-	g5094	6	1,83E-15	1575_GzOB015_Unaffected	pathogenicity	g5094	261	Glyco_hydro_61	330	Glyco_hydro_61	Thielavia terrestris NRRL 8126	AA9|CBM1
g6308	scaffold156|size70988:53543-55494	18,4788	277,986	3,91107	8,14E-05	yes	g6308	carboxylesterase protein	1952	5	2,51E-86	69,20%	F:molecular_function	-	g6308	3	5,60E-24	541_LIP1_Unaffected	pathogenicity	g6308	572	COesterase	799	DUF303|COesterase	Runella slithyformis DSM 19594	CE6
g6931	scaffold186|size64091:24994-27245	6,27339	92,4329	3,88109	8,14E-05	yes	g6931	hexose transport-related protein	2252	5	0	86,20%	F:transmembrane transporter activity; C:cellular_component; P:transmembrane transport	-	g6931	8	9,63E-39	538_FRT1_Unaffected	pathogenicity
g2615	scaffold41|size148760:38154-41207	5,69972	81,5338	3,83843	8,14E-05	yes	g2615	fungal specific transcription factor domain-containing protein	3054	5	0	72,20%	P:cellular nitrogen compound metabolic process; P:biosynthetic process; F:DNA binding; C:nucleus; F:ion binding	-	g2615	134	0	1689_GzZC004_Unaffected	pathogenicity	g2615	869	Fungal_trans	1388	Fungal_trans	Aspergillus oryzae RIB40	GH28
g10614	scaffold460|size26694:436-2657	8,58714	120,211	3,80724	8,14E-05	yes	g10614	duf1479 domain-containing protein	2222	5	0	74,00%	-		g10614	2	2,63E-158	1456_GzAra004_Unaffected	pathogenicity
g1705	scaffold23|size188416:17356-20093	15,8277	216,863	3,77625	8,14E-05	yes	g1705	fad binding domain protein	2738	5	2,56E-176	77,80%	F:lyase activity	-	g1705	7	2,83E-17	413_MPD1_Unaffected	pathogenicity
g3226	scaffold54|size133836:39572-41444	9,02929	123,508	3,77385	8,14E-05	yes	g3226	quinate permease	1873	5	0	79,20%	P:transmembrane transport; F:transmembrane transporter activity; C:cellular_component	-	g3226	6	8,28E-21	538_FRT1_Unaffected	pathogenicity
g6692	scaffold174|size66600:51799-56557	16,3242	212,99	3,7057	8,14E-05	yes	g6692	abc-2 type transporter	4759	5	0	79,80%	F:ATPase activity; F:transmembrane transporter activity; P:transport; F:ion binding; C:cellular_component	-	g6692	33	0	391_ABC2_Unaffected	pathogenicity
g2782	scaffold44|size143265:123420-125042	9,78468	127,242	3,70091	8,14E-05	yes	g2782	nicotinamide mononucleotide transmembrane transporter protein	1623	5	0	85,00%	P:transmembrane transport; C:cellular_component	-	g2782	3	6,13E-33	1555_GzMyb019_Unaffected	pathogenicity
g862	scaffold10|size241180:7652-8588	34,4813	442,929	3,68319	8,14E-05	yes	g862	hypothetical protein PFICI_06003	937	1	2,27E-58	73,00%	-		g862	8	1,85E-52	2342_BeNEP2_Unaffected	pathogenicity	g862	270	NPP1	405	NPP1|Ricin_B_lectin	Teredinibacter turnerae T7901	CBM13
g11303	scaffold554|size20980:0-1776	20,0274	252,433	3,65586	8,14E-05	yes	g11303	sugar transporter-like protein	1777	5	2,25E-158	70,20%	F:transmembrane transporter activity; C:cellular_component; P:transmembrane transport	-	g11303	6	1,46E-11	538_FRT1_Unaffected	pathogenicity
g3273	scaffold55|size130368:71807-73440	5,89599	67,4594	3,51621	8,14E-05	yes	g3273	mfs sp sugar:h+ symporter	1634	5	0	82,40%	F:transmembrane transporter activity; C:cellular_component; P:transmembrane transport	-	g3273	4	3,85E-17	538_FRT1_Unaffected	pathogenicity
g9722	scaffold368|size35110:29692-32010	130,423	1484,14	3,50836	8,14E-05	yes	g9722	alpha beta-hydrolase	2319	5	3,89E-104	76,20%	F:peptidase activity; P:biological_process	EC:3.4.16	g9722	5	1,38E-147	903_um01888_Unaffected	pathogenicity
g12803	scaffold1041|size4844:1588-4786	9,15719	103,884	3,50393	8,14E-05	yes	g12803	hypothetical protein THITE_125668	3199	5	0	71,60%	F:molecular_function	-	g12803	4	7,36E-53	541_LIP1_Unaffected	pathogenicity	g12803	755	COesterase	628	COesterase|AChE_tetra	Homo sapiens	CE10
g9294	scaffold333|size39495:8843-11277	6,97319	78,8664	3,49952	8,14E-05	yes	g9294	hypothetical protein FOWG_13310	2435	5	0	76,00%	C:cellular_component; P:transmembrane transport	-	g9294	2	4,01E-74	1662_GzCCHC002_Unaffected	pathogenicity
g7948	scaffold240|size52646:44450-46863	16,739	179,636	3,42379	8,14E-05	yes	g7948	facilitated glucose	2414	5	3,75E-178	79,80%	F:transmembrane transporter activity; C:cellular_component; P:transmembrane transport; P:transport	-	g7948	5	1,62E-53	538_FRT1_Unaffected	pathogenicity
g9194	scaffold326|size40112:5286-6307	24,0279	248,892	3,37274	8,14E-05	yes	g9194	regulator of g-protein signaling	1022	5	3,89E-59	67,00%	P:signal transduction	-	g9194	8	1,93E-51	2193_MoRgs2_Unaffected	pathogenicity
g11331	scaffold557|size20929:18867-20929	25,1153	259,931	3,37149	8,14E-05	yes	g11331	extracellular dihydrogeodin oxidase	2061	5	5,79E-111	59,80%	F:metal ion binding; P:oxidation-reduction process; F:oxidoreductase activity; F:copper ion binding		g11331	4	6,45E-144	552_BcLCC2_Unaffected	pathogenicity	g11331	521	Cu-oxidase_3|Cu-oxidase	594	Cu-oxidase_3|Cu-oxidase|Cu-oxidase_2	Helotiaceae sp. UHH 1-13-18-4	AA1
g870	scaffold10|size241180:27301-30333	7,56022	77,4182	3,35617	8,14E-05	yes	g870	oxidoreductase ucpa protein	3033	5	1,86E-110	82,60%	P:carbohydrate metabolic process; F:hydrolase activity, acting on glycosyl bonds	-	g870	1	5,13E-98	547_CEL5A_Unaffected	pathogenicity	g870	861	Cellulase	438	Cellulase	Botryotinia fuckeliana	GH5
g11009	scaffold510|size23194:4182-5454	11,3814	111,17	3,28802	8,14E-05	yes	g11009	pectinesterase precursor	1273	5	1,43E-58	79,60%	F:molecular_function; P:cell wall organization or biogenesis; C:cell wall	EC:3.1.1.11	g11009	7	6,44E-79	1029_bcpme2_Unaffected	pathogenicity	g11009	327	Pectinesterase	339	Pectinesterase	Magnaporthe grisea 70-15	CE8
g8111	scaffold250|size51300:43755-45133	16,9823	163,825	3,27005	8,14E-05	yes	g8111	endoglucanase i	1379	5	3,55E-161	71,20%	P:carbohydrate metabolic process; C:extracellular region; F:hydrolase activity, acting on glycosyl bonds; F:molecular_function	EC:3.2.1.4	g8111	5	8,81E-90	566_cel2_Unaffected	pathogenicity	g8111	412	Glyco_hydro_7	477	Glyco_hydro_7	Thielavia terrestris NRRL 8126	GH7|CBM1
g9917	scaffold386|size33657:30865-32051	10,7266	100,328	3,22546	8,14E-05	yes	g9917	( )-butanediol dehydrogenase diacetyl reductase	1187	5	0	82,40%	F:ion binding; F:oxidoreductase activity; P:biological_process	-	g9917	13	4,02E-36	2256_Xdh1_Unaffected	pathogenicity	g9917	368	ADH_N|ADH_zinc_N	764	Glyco_hydro_76|ADH_N|ADH_zinc_N	Aspergillus nidulans FGSC A4	GH76
g6266	scaffold154|size71298:32560-34534	52,4258	482,761	3,20296	8,14E-05	yes	g6266	extracellular dihydrogeodin oxidase	1975	5	3,90E-165	64,60%	F:oxidoreductase activity; P:biological_process; F:ion binding	-	g6266	15	0	552_BcLCC2_Unaffected	pathogenicity	g6266	575	Cu-oxidase_3|Cu-oxidase|Cu-oxidase_2	594	Cu-oxidase_3|Cu-oxidase|Cu-oxidase_2	Helotiaceae sp. UHH 1-13-18-4	AA1
g2306	scaffold34|size159900:72195-74312	13,2741	121,138	3,18997	8,14E-05	yes	g2306	hypothetical protein BAUCODRAFT_69171	2118	5	3,80E-110	87,40%	F:transmembrane transporter activity; C:cellular_component; P:transmembrane transport	-	g2306	7	4,25E-21	538_FRT1_Unaffected	pathogenicity
g4695	scaffold95|size113438:92829-95059	14,1981	126,862	3,15949	8,14E-05	yes	g4695	sugar transporter protein	2231	5	0	70,00%	F:transmembrane transporter activity; C:cellular_component; P:transmembrane transport	-	g4695	5	1,76E-11	538_FRT1_Unaffected	pathogenicity
g12371	scaffold784|size10132:6452-10102	23,0575	200,99	3,12381	8,14E-05	yes	g12371	negative acting factor	3681	5	1,90E-54	62,00%	P:regulation of transcription, DNA-templated; P:transcription from RNA polymerase II promoter; F:sequence-specific DNA binding RNA polymerase II transcription factor activity; F:zinc ion binding; P:regulation of transcription from RNA polymerase II promoter; C:nucleus		g12371	94	2,38E-06	1974_GzZC289_Unaffected	pathogenicity
g9811	scaffold377|size34123:18955-20823	110,669	953,863	3,10753	8,14E-05	yes	g9811	carboxypeptidase	1869	5	2,46E-139	76,80%	F:peptidase activity; P:biological_process	EC:3.4.16	g9811	8	6,76E-138	903_um01888_Unaffected	pathogenicity
g10568	scaffold454|size27339:25545-27209	25,7619	221,99	3,10718	8,14E-05	yes	g10568	monooxygenase fad-binding protein	1665	5	2,07E-91	76,00%	P:biological_process; F:oxidoreductase activity	-	g10568	10	5,07E-08	413_MPD1_Unaffected	pathogenicity
g12423	scaffold807|size9477:5854-8168	40,4903	345,668	3,09374	8,14E-05	yes	g12423	zinc finger protein	2315	5	0	74,60%	F:nucleic acid binding transcription factor activity; F:molecular_function; C:nucleus; P:cellular nitrogen compound metabolic process; P:biosynthetic process	-	g12423	75	1,80E-161	1356_GzC2H016_Unaffected	pathogenicity
g4255	scaffold82|size107356:62177-63806	63,6282	538,09	3,08011	8,14E-05	yes	g4255	c2h2 transcription factor protein	1630	5	4,68E-51	74,40%	F:ion binding; F:molecular_function	-	g4255	114	3,91E-86	1377_GzC2H040_Unaffected	pathogenicity
g3057	scaffold50|size135698:79541-81829	14,7993	125,089	3,07935	8,14E-05	yes	g3057	c6 zinc finger domain protein	2289	5	0	75,80%	F:nucleic acid binding transcription factor activity; P:cellular nitrogen compound metabolic process; P:biosynthetic process; C:nucleus; F:ion binding	-	g3057	238	7,10E-150	1798_GzZC113_Unaffected	pathogenicity
g248	scaffold2|size385500:348671-351586	23,514	194,203	3,04598	8,14E-05	yes	g248	c2h2 transcription factor protein	2916	5	1,26E-77	55,20%	F:molecular_function	-	g248	33	1,07E-56	1381_GzC2H044_Unaffected	pathogenicity
g9531	scaffold352|size37469:24941-27281	18,7651	153,817	3,03509	8,14E-05	yes	g9531	---NA---	2341	0			-		g9531	122	5,67E-33	1404_GzC2H067_Unaffected	pathogenicity
g297	scaffold3|size327485:148461-149949	130,783	1071,4	3,03425	8,14E-05	yes	g297	aspartic endopeptidase	1489	5	7,13E-171	74,20%	F:peptidase activity	-	g297	12	2,81E-27	697_ugt51E1_Unaffected	pathogenicity
g11021	scaffold511|size23189:13547-15153	10,391	84,8681	3,02989	8,14E-05	yes	g11021	salicylate hydroxylase protein	1607	5	0	80,40%	P:biological_process; F:oxidoreductase activity	-	g11021	7	3,03E-15	413_MPD1_Unaffected	pathogenicity
g451	scaffold5|size262616:40676-42374	17,0155	134,818	2,98609	8,14E-05	yes	g451	quinate permease	1699	5	0	86,20%	F:transmembrane transporter activity; C:cellular_component; P:transmembrane transport	-	g451	3	4,27E-20	538_FRT1_Unaffected	pathogenicity
g1254	scaffold14|size224352:220691-223062	37,159	292,833	2,9783	8,14E-05	yes	g1254	zinc finger transcription factor ace1 protein	2372	5	0	67,60%	F:ion binding; F:molecular_function	-	g1254	96	6,85E-123	1426_GzC2H094_Unaffected	pathogenicity
g12356	scaffold779|size10250:7566-8731	36,2065	285,048	2,97689	8,14E-05	yes	g12356	hypothetical protein GGTG_06715	1166	5	1,46E-82	57,40%	F:molecular_function	-	g12356	5	1,95E-62	1515_GzHOMEL009_Unaffected	pathogenicity
g4274	scaffold83|size106886:7205-8746	12,9277	101,573	2,97398	8,14E-05	yes	g4274	pectin lyase-like protein	1542	5	8,74E-171	78,80%	C:extracellular region; F:hydrolase activity, acting on glycosyl bonds; P:carbohydrate metabolic process	EC:3.2.1.15	g4274	14	1,29E-42	181_PGX1_Unaffected	pathogenicity	g4274	455	Glyco_hydro_28	426	Glyco_hydro_28	Botryotinia fuckeliana	GH28
g11424	scaffold573|size19877:10435-14978	17,5337	135,493	2,95002	8,14E-05	yes	g11424	histone deacetylase complex subunit	4544	5	0	65,00%	F:molecular_function	-	g11424	18	0	2009_HOS4_Unaffected	pathogenicity
g8475	scaffold274|size47403:8801-10419	11,0765	84,1806	2,92599	8,14E-05	yes	g8475	acyltransferase	1619	5	0	74,20%	F:transferase activity, transferring acyl groups	-	g8475	4	1,88E-23	167_CHIP3_Unaffected	pathogenicity
g12407	scaffold799|size9635:5473-8274	6,87617	49,4397	2,84599	8,14E-05	yes	g12407	transcriptional regulator medusa protein	2802	5	0	59,80%	-		g12407	7	1,77E-93	375_REN1_Unaffected	pathogenicity
g11298	scaffold552|size21071:17644-19105	96,2459	663,654	2,78563	8,14E-05	yes	g11298	salicylate hydroxylase	1462	5	2,39E-140	75,60%	F:oxidoreductase activity; P:biological_process	-	g11298	5	2,74E-14	413_MPD1_Unaffected	pathogenicity
g7771	scaffold230|size54752:32726-34044	95,6898	655,049	2,77517	8,14E-05	yes	g7771	acid protease	1319	5	3,06E-176	70,00%	F:peptidase activity; P:biological_process	EC:3.4.23	g7771	10	2,55E-21	697_ugt51E1_Unaffected	pathogenicity
g3211	scaffold53|size134206:128512-130603	77,014	507,023	2,71886	8,14E-05	yes	g3211	dna-binding protein cre-1	2092	5	7,08E-130	74,40%	F:ion binding; F:DNA binding; C:nucleus; P:cellular nitrogen compound metabolic process; P:biosynthetic process	-	g3211	133	1,28E-99	1412_GzC2H079_Unaffected	pathogenicity
g6558	scaffold168|size67932:34173-36962	284,235	1849,34	2,70185	8,14E-05	yes	g6558	carboxypeptidase s1	2790	5	5,98E-45	85,20%	F:peptidase activity; P:biological_process	EC:3.4.16	g6558	3	1,42E-44	901_um01886_Unaffected	pathogenicity
g4746	scaffold97|size99403:30637-33337	8,79103	55,3604	2,65475	8,14E-05	yes	g4746	patatin-like phospholipase	2701	5	0	70,60%	P:lipid metabolic process	-	g4746	7	6,26E-150	2030_TGL3-1_Unaffected	pathogenicity
g1633	scaffold20|size194341:160257-162095	20,5764	129,217	2,65074	8,14E-05	yes	g1633	sugar transporter protein	1839	5	0	89,40%	F:transmembrane transporter activity; C:cellular_component; P:transmembrane transport	-	g1633	6	0	538_FRT1_Unaffected	pathogenicity
g5347	scaffold116|size87769:73642-77087	15,0215	92,3338	2,61983	8,14E-05	yes	g5347	protein-tyrosine phosphatase	3446	5	0	61,40%	F:molecular_function	-	g5347	2	1,71E-14	1508_GzHOME003_Unaffected	pathogenicity
g10174	scaffold412|size35486:16578-18276	11,5951	68,8543	2,57003	8,14E-05	yes	g10174	sugar transporter	1699	5	0	82,20%	C:cellular_component; P:transmembrane transport; F:transmembrane transporter activity; P:transport	-	g10174	12	1,17E-12	538_FRT1_Unaffected	pathogenicity
g9167	scaffold323|size40360:35390-38164	27,4572	152,995	2,47822	8,14E-05	yes	g9167	serine threonine-protein kinase srk1 protein	2775	5	0	83,40%	P:cellular protein modification process; F:ion binding; F:kinase activity	EC:2.7.11	g9167	228	0	1249_FGSG_00132_Unaffected	pathogenicity	g9167	607	Pkinase|Pkinase_Tyr	729	Pkinase	Neospora caninum Liverpool	CBM20
g9569	scaffold355|size36885:31065-32809	90,1026	494,442	2,45616	8,14E-05	yes	g9569	acyl- dehydrogenase	1745	5	0	84,40%	F:molecular_function; F:ion binding; F:oxidoreductase activity; P:biological_process	EC:1.3.99.3	g9569	11	5,82E-08	2336_NIA1_Unaffected	pathogenicity
g7734	scaffold228|size55034:44519-49294	14,0403	71,0048	2,33834	8,14E-05	yes	g7734	glycoside hydrolase family 47 protein	4776	5	0	63,60%	C:cellular_component; P:biological_process; F:hydrolase activity, acting on glycosyl bonds; F:ion binding	EC:3.2.1.113	g7734	12	1,03E-22	2510_msdS/AfmsdC_Unaffected	pathogenicity	g7734	1312	Glyco_hydro_47|Glyco_hydro_47|Glyco_hydro_47	969	Glyco_hydro_47	Neurospora crassa OR74A	GH47
g9945	scaffold389|size33486:4383-7878	17,2087	86,1583	2,32385	8,14E-05	yes	g9945	zinc finger protein sfp1-like protein	3496	5	3,68E-99	66,80%	F:ion binding; F:molecular_function	-	g9945	105	3,06E-58	1427_GzC2H095_Unaffected	pathogenicity
g8086	scaffold249|size51442:13893-16259	20,2234	99,3339	2,29626	8,14E-05	yes	g8086	hypothetical protein MGG_16477	2367	5	0	64,00%	P:cellular nitrogen compound metabolic process; P:biosynthetic process; F:ion binding; F:nucleic acid binding transcription factor activity; F:DNA binding; C:nucleus	-	g8086	459	2,57E-125	1878_GzZC193_Unaffected	pathogenicity
g1904	scaffold26|size175816:94153-96010	50,7359	244,347	2,26785	8,14E-05	yes	g1904	bzip transcription factor	1858	5	3,78E-23	72,60%	-		g1904	27	1,14E-07	1338_GzbZIP020_Unaffected	pathogenicity
g11326	scaffold557|size20929:1141-2995	43,1971	207,984	2,26747	8,14E-05	yes	g11326	sugar transporter stl1 protein	1855	5	0	88,00%	F:transmembrane transporter activity; C:cellular_component; P:transmembrane transport	-	g11326	4	3,28E-30	538_FRT1_Unaffected	pathogenicity
g10169	scaffold411|size31495:27877-31304	24,2861	109,815	2,17688	8,14E-05	yes	g10169	fungal specific transcription factor domain containing protein	3619	5	0	68,00%	P:cellular nitrogen compound metabolic process; P:biosynthetic process; F:ion binding; F:nucleic acid binding transcription factor activity; F:DNA binding; C:nucleus	-	g10169	137	4,31E-144	1833_GzZC148_Unaffected	pathogenicity
g2543	scaffold39|size150650:87691-94734	21,0899	93,8059	2,15313	8,14E-05	yes	g2543	hypothetical protein NEUTE1DRAFT_92658	7044	5	0	67,80%	P:regulation of transcription, DNA-templated; F:nucleic acid binding; P:transcription, DNA-templated; C:nucleus; F:sequence-specific DNA binding transcription factor activity		g2543	71	4,15E-129	1351_GzC2H011_Unaffected	pathogenicity
g3384	scaffold58|size126391:72163-74805	24,5745	109,002	2,14913	8,14E-05	yes	g3384	c6 zinc finger domain containing protein	2643	5	0	75,20%	P:cellular nitrogen compound metabolic process; P:biosynthetic process; F:ion binding; F:nucleic acid binding transcription factor activity; F:DNA binding; C:nucleus	-	g3384	276	0	1799_GzZC114_Unaffected	pathogenicity
g7517	scaffold217|size57120:1516-3802	12,5669	52,7611	2,06984	8,14E-05	yes	g7517	response regulator-like protein	2287	5	4,35E-127	66,00%	P:signal transduction; F:nucleic acid binding transcription factor activity; F:DNA binding; P:response to stress; C:nucleus; P:cellular nitrogen compound metabolic process; P:biosynthetic process; F:signal transducer activity	-	g7517	43	2,94E-114	2406_MoSKN7_Unaffected	pathogenicity	g7517	615	HSF_DNA-bind|Response_reg	1350	Glyco_tranf_2_3|HisKA|HATPase_c|Response_reg	Bacteroides thetaiotaomicron VPI-5482	GT2
g12302	scaffold764|size10638:7484-9605	62,867	263,181	2,06568	8,14E-05	yes	g12302	hypothetical protein	2122	5	5,89E-31	46,60%	F:nucleic acid binding transcription factor activity; F:DNA binding; C:nucleus; P:cellular nitrogen compound metabolic process; P:biosynthetic process	-	g12302	18	2,75E-19	2184_HTF1_Unaffected	pathogenicity
g6316	scaffold157|size70970:2441-5600	42,1302	175,233	2,05635	8,14E-05	yes	g6316	chitin synthase	3160	5	0	83,60%	P:biosynthetic process; F:transferase activity, transferring glycosyl groups	EC:2.4.1.16	g6316	39	0	1054_CgCHSI_Unaffected	pathogenicity	g6316	898	Chitin_synth_1N|Chitin_synth_1|Chitin_synth_2	899	Chitin_synth_1N|Chitin_synth_1	Thielavia terrestris NRRL 8126	GT2
g916	scaffold10|size241180:187080-187840	40,8221	169,073	2,05023	8,14E-05	yes	g916	---NA---	761	0			-		g916	34	3,22E-73	1663_GzCCHC003_Unaffected	pathogenicity
g587	scaffold6|size256886:161864-163515	24,2805	100,469	2,04888	8,14E-05	yes	g587	galacturan -alpha-galacturonidase c	1652	5	1,70E-120	76,60%	F:hydrolase activity, acting on glycosyl bonds; C:extracellular region; P:carbohydrate metabolic process; P:catabolic process	EC:3.2.1.15; EC:3.2.1.67	g587	18	1,69E-46	115_PGX1_Unaffected	pathogenicity	g587	435	Glyco_hydro_28	450	Glyco_hydro_28	Botryotinia fuckeliana	GH28
g1360	scaffold16|size215391:122250-124545	33,6909	139,36	2,04838	8,14E-05	yes	g1360	hypothetical protein GGTG_12263	2296	5	1,06E-85	46,00%	F:molecular_function	-	g1360	18	4,01E-11	1260_FGSG_13944_Unaffected	pathogenicity
g12934	scaffold1230|size3050:215-2095	18,4992	75,8571	2,03582	8,14E-05	yes	g12934	c6 zinc finger domain-containing protein	2096	5	1,71E-09	84,00%	C:nucleus; F:nucleic acid binding transcription factor activity; F:ion binding; P:cellular nitrogen compound metabolic process; P:biosynthetic process	-	g12934	158	2,36E-14	1771_GzZC086_Unaffected	pathogenicity
g2446	scaffold37|size154903:73103-76088	21,6844	88,4468	2,02815	8,14E-05	yes	g2446	hypothetical protein MGCH7_ch7g147	2986	5	2,93E-91	70,20%	F:ion binding	-	g2446	68	5,99E-73	1360_GzC2H020_Unaffected	pathogenicity
g7051	scaffold191|size62986:40744-41500	157,175	637,702	2,02051	8,14E-05	yes	g7051	short-chain dehydrogenase reductase sdr	757	5	8,38E-84	82,80%	P:biological_process; F:oxidoreductase activity	-	g7051	13	2,70E-10	2247_Sch1_Unaffected	pathogenicity
g5593	scaffold126|size82346:13108-15901	32,7383	130,703	1,99724	8,14E-05	yes	g5593	hypothetical protein CH063_01622	2794	5	0	82,00%	P:signal transduction; C:intracellular	-	g5593	3	0	1645_GzWing017_Unaffected	pathogenicity
g11433	scaffold574|size19851:16523-18756	148,143	589,478	1,99245	8,14E-05	yes	g11433	oxidase assembly protein variant	2234	5	0	68,60%	F:nucleic acid binding transcription factor activity; P:cellular nitrogen compound metabolic process; P:biosynthetic process; C:nucleus; F:ion binding	-	g11433	233	1,79E-175	1869_GzZC184_Unaffected	pathogenicity
g11005	scaffold509|size23234:18416-21177	17,1239	67,4011	1,97676	8,14E-05	yes	g11005	aspartyl-trna synthetase	2762	5	0	78,00%	F:molecular_function; P:tRNA metabolic process; P:cellular amino acid metabolic process; P:translation; F:ion binding; F:ligase activity; C:cytoplasm	EC:6.1.1.12	g11005	8	0	1572_GzOB012_Unaffected	pathogenicity
g5920	scaffold139|size76672:23444-26543	17,3946	68,0446	1,96784	8,14E-05	yes	g5920	glycoside hydrolase family 3 protein	3100	5	0	71,20%	P:carbohydrate metabolic process; F:hydrolase activity, acting on glycosyl bonds	-	g5920	7	3,34E-170	748_um00446_Unaffected	pathogenicity	g5920	873	Glyco_hydro_3|Glyco_hydro_3_C|Fn3-like	886	Glyco_hydro_3|Glyco_hydro_3_C	Thielavia terrestris NRRL 8126	GH3
g10358	scaffold432|size29398:902-3577	54,7321	210,151	1,94097	8,14E-05	yes	g10358	peroxidase catalase	2676	5	0	67,60%	F:ion binding; P:response to stress; P:catabolic process; F:molecular_function; C:extracellular region; F:oxidoreductase activity; P:biological_process	EC:1.11.1.6	g10358	4	0	2183_CPXB_Unaffected	pathogenicity	g10358	788	peroxidase|peroxidase	444	peroxidase	Prorocentrum minimum D-127	AA2
g12598	scaffold884|size7582:4661-7309	31,8235	122,111	1,94003	8,14E-05	yes	g12598	rho-gtpase-activating protein 7	2649	5	5,09E-167	78,00%	C:intracellular; P:signal transduction	-	g12598	6	5,16E-09	1645_GzWing017_Unaffected	pathogenicity
g7666	scaffold225|size55395:7198-10968	14,7778	56,5536	1,93618	8,14E-05	yes	g7666	glycerophosphodiester phosphodiesterase gde1 protein	3771	5	0	83,20%	P:carbohydrate metabolic process; P:small molecule metabolic process; F:molecular_function; P:lipid metabolic process	EC:3.1.4.46	g7666	25	3,39E-13	1260_FGSG_13944_Unaffected	pathogenicity	g7666	1194	SPX|Ank_2|Ank_2|Ank_2|Ank_4|GDPD|GDPD	738	GDPD	Ascaris suum	CBM20
g9260	scaffold331|size39711:2804-4762	15,9893	60,2007	1,91267	8,14E-05	yes	g9260	hypothetical protein CH063_09167	1959	1	9,42E-51	50,00%	F:nucleic acid binding transcription factor activity; F:ion binding; C:nucleus; P:cellular nitrogen compound metabolic process; P:biosynthetic process	-	g9260	30	2,42E-18	1508_GzHOME003_Unaffected	pathogenicity
g8864	scaffold301|size42560:34036-36983	115,777	434,366	1,90756	8,14E-05	yes	g8864	chitin synthase 1	2948	5	0	79,20%	P:biosynthetic process; F:transferase activity, transferring glycosyl groups	EC:2.4.1.16	g8864	33	0	1055_CgCHSIII_Unaffected	pathogenicity	g8864	903	Chitin_synth_1N|Chitin_synth_1|Chitin_synth_2	921	Chitin_synth_1N|Chitin_synth_1	Thielavia terrestris NRRL 8126	GT2
g3276	scaffold55|size130368:78847-80495	91,761	341,278	1,895	8,14E-05	yes	g3276	alpha beta-hydrolase	1649	5	0	65,20%	F:molecular_function	EC:3.1.1.1; EC:3.1.1	g3276	3	6,35E-28	2032_VTL1_Unaffected	pathogenicity	g3276	549	COesterase	799	DUF303|COesterase	Runella slithyformis DSM 19594	CE6
g10104	scaffold405|size31973:27246-30451	34,6559	128,168	1,88687	8,14E-05	yes	g10104	lipase regulator 1	3206	5	0	69,00%	P:cellular nitrogen compound metabolic process; P:biosynthetic process; F:ion binding; F:nucleic acid binding transcription factor activity; F:DNA binding; C:nucleus	-	g10104	250	0	1943_GzZC258_Unaffected	pathogenicity
g10415	scaffold437|size28623:23399-26733	16,3981	59,935	1,86986	8,14E-05	yes	g10415	glycoside hydrolase family 47 protein	3335	5	0	70,60%	F:hydrolase activity, acting on glycosyl bonds; F:ion binding; C:cellular_component	EC:3.2.1.113	g10415	7	2,99E-19	2510_msdS/AfmsdC_Unaffected	pathogenicity	g10415	1090	Glyco_hydro_47	1126	Glyco_hydro_47	Myceliophthora thermophila ATCC 42464	GH47
g9352	scaffold338|size39133:3824-4820	122,308	446,054	1,8667	8,14E-05	yes	g9352	hypothetical protein GGTG_10332	997	5	1,90E-76	72,40%	F:ion binding; F:molecular_function	-	g9352	165	2,55E-56	1410_GzC2H076_Unaffected	pathogenicity
g8198	scaffold256|size50278:5984-9573	53,3491	192,909	1,85438	8,14E-05	yes	g8198	dna binding regulatory protein	3590	5	0	66,00%	P:cellular nitrogen compound metabolic process; P:biosynthetic process; F:DNA binding; C:nucleus; F:ion binding	-	g8198	168	0	1358_GzC2H018_Unaffected	pathogenicity
g319	scaffold3|size327485:224075-225684	27,6454	99,8619	1,8529	8,14E-05	yes	g319	hypothetical protein THITE_2114483	1610	5	4,15E-174	70,80%	F:transferase activity, transferring acyl groups	-	g319	4	9,22E-11	167_CHIP3_Unaffected	pathogenicity
g2726	scaffold43|size143965:97729-99806	69,5225	250,96	1,85191	8,14E-05	yes	g2726	atp-dependent rna helicase ded1 protein	2078	5	0	94,20%	F:ATPase activity; P:biological_process; F:ion binding; F:helicase activity; F:molecular_function	-	g2726	6	2,29E-72	1458_GzAra006_Unaffected	pathogenicity	g2726	679	DEAD|Helicase_C	1058	DEAD|Helicase_C|LpxC	Ostreococcus tauri OTTH0595	CE11
g12567	scaffold872|size7750:581-2625	44,4199	159,404	1,84341	8,14E-05	yes	g12567	helix-loop-helix dna-binding domain-containing protein	2045	5	4,67E-76	69,40%	F:molecular_function	-	g12567	13	1,82E-40	1306_GzbHLH007_Unaffected	pathogenicity
g12480	scaffold832|size8847:5509-7051	44,6936	160,099	1,84083	8,14E-05	yes	g12480	myb dna-binding domain-containing protein	1543	5	1,20E-25	65,60%	F:DNA binding; F:molecular_function	-	g12480	9	3,76E-44	1544_GzMyb008_Unaffected	pathogenicity
g12291	scaffold759|size10908:4396-10667	15,3184	54,4033	1,82843	8,14E-05	yes	g12291	ino80-like protein	6272	5	0	80,80%	F:ion binding; F:helicase activity; F:DNA binding	-	g12291	9	3,19E-72	1552_GzMyb016_Unaffected	pathogenicity
g3885	scaffold71|size114570:88208-91698	23,6436	83,6178	1,82236	8,14E-05	yes	g3885	c2h2 finger domain-containing protein	3491	5	0	59,80%	F:metal ion binding		g3885	51	0	1344_GzC2H004_Unaffected	pathogenicity
g3716	scaffold67|size119500:17685-19501	87,4804	303,954	1,79682	8,14E-05	yes	g3716	amp-dependent synthetase ligase protein	1817	5	0	83,00%	F:molecular_function; P:biological_process	-	g3716	3	0	1457_GzAra005_Unaffected	pathogenicity
g3997	scaffold75|size111780:31972-33532	17,8358	61,9497	1,79632	8,14E-05	yes	g3997	major facilitator superfamily transporter	1561	5	0	87,40%	P:transmembrane transport; C:cellular_component	-	g3997	6	7,42E-40	1662_GzCCHC002_Unaffected	pathogenicity
g6515	scaffold166|size68526:51050-53526	281,019	968,111	1,7845	8,14E-05	yes	g6515	bifunctional catalase-peroxidase cat2 protein	2477	5	0	79,80%	P:biological_process; C:cytoplasm; F:oxidoreductase activity; P:catabolic process; F:ion binding; F:molecular_function; P:response to stress	EC:1.11.1.6	g6515	1	0	2183_CPXB_Unaffected	pathogenicity	g6515	825	peroxidase|peroxidase	444	peroxidase	Prorocentrum minimum D-127	AA2
g10340	scaffold430|size29736:4963-7034	14,5373	50,0471	1,78353	8,14E-05	yes	g10340	multicopper oxidase	2072	5	1,36E-156	72,40%	F:ion binding	-	g10340	7	4,75E-142	552_BcLCC2_Unaffected	pathogenicity	g10340	565	Cu-oxidase_3|Cu-oxidase|Cu-oxidase_2	580	Cu-oxidase_3|Cu-oxidase|Cu-oxidase_2	Cryphonectria parasitica	AA1
g5401	scaffold119|size86646:6281-9783	19,8263	68,078	1,77978	8,14E-05	yes	g5401	mfs general substrate transporter protein	3503	5	0	89,60%	P:transmembrane transport; C:cellular_component; F:molecular_function; P:biosynthetic process; P:lipid metabolic process	-	g5401	5	1,08E-72	1662_GzCCHC002_Unaffected	pathogenicity
g3502	scaffold61|size125389:94884-96768	85,6647	291,013	1,76431	8,14E-05	yes	g3502	mfs peptide transporter ptr2	1885	5	0	78,20%	C:cellular_component; P:transport; F:molecular_function	-	g3502	4	6,71E-156	2266_Ptr2_Unaffected	pathogenicity
g12278	scaffold755|size11037:5787-10188	29,2528	98,7875	1,75576	8,14E-05	yes	g12278	lysyl-trna synthetase protein	4402	5	0	88,80%	C:cytoplasm; F:ion binding; P:tRNA metabolic process; P:cellular amino acid metabolic process; F:molecular_function; F:ligase activity; P:translation	EC:6.1.1.6	g12278	7	4,27E-68	1565_GzOB005_Unaffected	pathogenicity	g12278	1075	tRNA-synt_2	NA	n/a	Leptosphaeria maculans v23.1.3	CE16
g7612	scaffold222|size55823:4400-6491	28,1113	94,4311	1,74811	8,14E-05	yes	g7612	mfs general substrate transporter	2092	5	2,21E-130	67,40%	F:transmembrane transporter activity; C:cellular_component; P:transmembrane transport	-	g7612	7	1,75E-21	538_FRT1_Unaffected	pathogenicity
g8469	scaffold273|size47872:40731-42208	35,3569	118,735	1,74768	8,14E-05	yes	g8469	calcium calmodulin-dependent protein kinase type i protein	1478	5	0	85,00%	P:cellular protein modification process; F:ion binding; F:kinase activity	EC:2.7.11	g8469	228	0	1244_FGSG_00792_Unaffected	pathogenicity	g8469	432	Pkinase|Pkinase_Tyr	729	Pkinase	Neospora caninum Liverpool	CBM20
g5603	scaffold126|size82346:47004-49413	19,9559	66,9131	1,74547	8,14E-05	yes	g5603	mfs aflatoxin efflux protein	2410	5	0	82,60%	P:transmembrane transport; C:cellular_component	-	g5603	15	1,30E-139	544_BCMFS1_Unaffected	pathogenicity
g87	scaffold1|size448493:257297-260562	18,0061	59,831	1,73241	8,14E-05	yes	g87	hypothetical protein MYCTH_2307033	3266	5	0	70,20%	P:cellular nitrogen compound metabolic process; P:biosynthetic process; F:DNA binding; C:nucleus; F:ion binding	-	g87	151	8,46E-123	1401_GzC2H064_Unaffected	pathogenicity
g5366	scaffold117|size87250:56624-59094	29,4395	97,1128	1,72191	8,14E-05	yes	g5366	hexose transporter protein	2471	5	0	90,80%	F:transmembrane transporter activity; C:cellular_component; P:transmembrane transport	-	g5366	8	1,81E-29	538_FRT1_Unaffected	pathogenicity
g4886	scaffold101|size95802:89664-91321	50,1812	164,819	1,71566	8,14E-05	yes	g4886	hypothetical protein GGTG_04163	1658	5	1,55E-165	65,40%	F:molecular_function	-	g4886	11	2,03E-127	1303_GzbHLH004_Unaffected	pathogenicity
g10436	scaffold439|size28361:20854-22838	20,466	66,5839	1,70195	8,14E-05	yes	g10436	dead box rna helicase protein	1985	5	0	68,00%	F:molecular_function; F:ion binding; F:helicase activity; F:ATPase activity	-	g10436	8	1,81E-40	1458_GzAra006_Unaffected	pathogenicity	g10436	631	DEAD|Helicase_C	1058	DEAD|Helicase_C|LpxC	Ostreococcus tauri OTTH0595	CE11
g12956	scaffold1285|size2734:517-2124	23,567	75,6541	1,68265	8,14E-05	yes	g12956	hypothetical protein FOMG_11198	1608	5	4,41E-160	79,00%	P:cell cycle; F:ion binding	-	g12956	10	8,01E-16	2244_03-Sep_Unaffected	pathogenicity
g10654	scaffold464|size26398:3145-4525	29,7224	94,5141	1,66898	8,14E-05	yes	g10654	guanine nucleotide-binding protein alpha-3 subunit	1381	5	4,58E-179	73,40%	F:signal transducer activity; P:signal transduction; P:reproduction; P:anatomical structure development; P:nucleobase-containing compound catabolic process; P:small molecule metabolic process; F:molecular_function; F:GTPase activity; F:ion binding	-	g10654	28	0	82_MAGA_Unaffected	pathogenicity
g4683	scaffold95|size113438:62256-64304	155,104	490,041	1,65967	8,14E-05	yes	g4683	mfs peptide transporter	2049	5	0	70,80%	F:molecular_function; C:cellular_component; P:transport	-	g4683	2	2,33E-76	2266_Ptr2_Unaffected	pathogenicity
g8569	scaffold280|size46555:16944-18755	193,368	605,762	1,6474	8,14E-05	yes	g8569	---NA---	1812	0			-		g8569	9	9,17E-08	2336_NIA1_Unaffected	pathogenicity
g10300	scaffold426|size30495:1019-2247	91,8162	279,459	1,60582	8,14E-05	yes	g10300	serine threonine-protein phosphatase pp1 protein	1229	5	2,25E-172	99,00%	P:biological_process; F:phosphatase activity	EC:3.1.3.16	g10300	12	2,94E-75	2382_Upa2_Unaffected	pathogenicity
g6685	scaffold174|size66600:32434-34200	517,309	1557,59	1,59022	8,14E-05	yes	g6685	alpha-amylase 1	1767	5	0	68,80%	F:hydrolase activity, acting on glycosyl bonds; P:anatomical structure development; P:carbohydrate metabolic process; P:catabolic process; F:ion binding	EC:3.2.1.1	g6685	6	7,94E-07	2504_AGS2_Unaffected	pathogenicity	g6685	536	Alpha-amylase|DUF1966	599	Alpha-amylase|DUF1966|CBM_20	Aspergillus oryzae	CBM20
g333	scaffold3|size327485:261701-263163	95,7993	286,675	1,58133	8,14E-05	yes	g333	acid protease	1463	5	3,85E-98	60,60%	F:peptidase activity; P:biological_process	EC:3.4.23	g333	10	3,62E-25	697_ugt51E1_Unaffected	pathogenicity
g7977	scaffold242|size52595:33336-36674	17,5155	51,1465	1,546	8,14E-05	yes	g7977	camk protein kinase	3339	5	0	77,20%	F:ion binding; P:cellular protein modification process; F:kinase activity	EC:2.7.11	g7977	219	0	1254_FGSG_07742_Unaffected	pathogenicity	g7977	967	Pkinase|Pkinase_Tyr	729	Pkinase	Neospora caninum Liverpool	CBM20
g2556	scaffold39|size150650:141950-143115	67,6349	194,933	1,52714	8,14E-05	yes	g2556	c2h2 transcription factor	1166	5	1,91E-18	77,60%	F:ion binding; F:molecular_function	-	g2556	143	1,10E-21	1350_GzC2H010_Unaffected	pathogenicity
g10759	scaffold477|size25524:7744-11230	18,0172	51,8375	1,52462	8,14E-05	yes	g10759	n-carbamoylsarcosine amidase	3487	5	7,50E-171	70,80%	F:ion binding; P:cellular nitrogen compound metabolic process; P:biosynthetic process	-	g10759	43	1,07E-18	1826_GzZC141_Unaffected	pathogenicity
g11030	scaffold512|size23169:20477-23047	51,3863	145,235	1,49893	8,14E-05	yes	g11030	c6 transcription factor	2571	5	6,52E-115	52,40%	P:cellular nitrogen compound metabolic process; P:biosynthetic process; F:ion binding; F:nucleic acid binding transcription factor activity; F:DNA binding; C:nucleus	-	g11030	143	1,59E-55	1999_GzZC314_Unaffected	pathogenicity
g3598	scaffold64|size122714:42178-44022	20,258	55,6399	1,45763	8,14E-05	yes	g3598	carboxylesterase protein	1845	5	7,31E-180	74,60%	F:molecular_function	-	g3598	6	5,85E-40	2032_VTL1_Unaffected	pathogenicity	g3598	540	COesterase	669	COesterase	Meloidogyne incognita	CE10
g6779	scaffold179|size65550:11041-14109	76,9822	210,624	1,45207	8,14E-05	yes	g6779	atp synthase subunit alpha	3069	5	3,07E-122	97,40%	F:ATPase activity; F:transmembrane transporter activity; P:transmembrane transport; P:generation of precursor metabolites and energy; C:mitochondrion; C:intracellular; C:protein complex; P:small molecule metabolic process; P:biosynthetic process; P:cellular nitrogen compound metabolic process; P:nucleobase-containing compound catabolic process; F:ion binding	-	g6779	16	5,46E-33	1349_GzC2H009_Unaffected	pathogenicity
g4006	scaffold75|size111780:60387-65162	80,2833	218,553	1,44481	8,14E-05	yes	g4006	pyruvate carboxylase	4776	5	0	91,00%	F:ligase activity; P:biosynthetic process; P:carbohydrate metabolic process; F:ion binding; F:DNA binding	EC:6.3.4.14; EC:6.4.1.1	g4006	5	0	1385_GzC2H048_Unaffected	pathogenicity
g1047	scaffold12|size240573:90240-91602	65,0162	176,78	1,44308	8,14E-05	yes	g1047	short chain dehydrogenase reductase family protein	1363	5	1,00E-83	74,20%	P:biological_process; F:oxidoreductase activity	-	g1047	10	3,17E-07	2247_Sch1_Unaffected	pathogenicity
g10074	scaffold402|size32146:16890-19388	161,649	438,789	1,44066	8,14E-05	yes	g10074	carboxypeptidase y precursor	2499	5	0	86,60%	F:peptidase activity; C:vacuole; P:cellular nitrogen compound metabolic process; P:biosynthetic process; P:secondary metabolic process; P:biological_process	EC:3.4.16	g10074	5	1,61E-96	901_um01886_Unaffected	pathogenicity
g7045	scaffold191|size62986:24259-26219	131,16	349,255	1,41295	8,14E-05	yes	g7045	serine threonine protein	1961	5	0	77,20%	P:cellular protein modification process; F:ion binding; F:kinase activity	EC:2.7.11	g7045	226	1,08E-114	1258_FGSG_10591_Unaffected	pathogenicity	g7045	653	Pkinase|Pkinase_Tyr	476	Pkinase|CBM_2	Amycolatopsis mediterranei S699	CBM2
g9500	scaffold350|size37619:11148-14063	34,9826	92,9614	1,40999	8,14E-05	yes	g9500	fungal specific transcription	2916	5	3,99E-179	66,80%	P:cellular nitrogen compound metabolic process; P:biosynthetic process; F:ion binding; F:nucleic acid binding transcription factor activity; F:lipid binding; F:DNA binding; P:small molecule metabolic process; P:nucleobase-containing compound catabolic process; P:signal transduction; F:enzyme regulator activity; C:nucleus	-	g9500	127	1,07E-173	1843_GzZC158_Unaffected	pathogenicity
g8361	scaffold266|size48937:22851-24793	32,9814	85,874	1,38057	8,14E-05	yes	g8361	related to mid1 protein	1943	5	0	60,20%	F:molecular_function	-	g8361	4	7,36E-105	2350_MID1_Unaffected	pathogenicity
g4230	scaffold81|size107556:105668-107064	23,2988	60,3733	1,37366	8,14E-05	yes	g4230	quinic acid utilization activator protein	1397	5	2,31E-93	78,20%	F:nucleic acid binding transcription factor activity; P:cellular nitrogen compound metabolic process; P:biosynthetic process; C:nucleus; F:ion binding	-	g4230	190	2,66E-09	1907_GzZC222_Unaffected	pathogenicity
g11197	scaffold538|size21891:12896-16644	67,2973	174,142	1,37165	8,14E-05	yes	g11197	hypothetical protein THITE_2122500	3749	5	0	65,40%	P:cellular nitrogen compound metabolic process; P:biosynthetic process; F:ion binding; F:nucleic acid binding transcription factor activity; F:DNA binding; C:nucleus	-	g11197	256	2,10E-143	1896_GzZC211_Unaffected	pathogenicity
g8351	scaffold265|size49118:28019-31198	19,0007	48,9012	1,36382	8,14E-05	yes	g8351	phosphorus acquisition controlling protein	3180	5	1,68E-118	62,60%	F:DNA binding; F:molecular_function; C:nucleus; P:cellular nitrogen compound metabolic process; P:biosynthetic process	-	g8351	6	2,11E-112	1300_GzbHLH001_Unaffected	pathogenicity
g9551	scaffold354|size37236:11800-14889	45,4727	111,515	1,29417	8,14E-05	yes	g9551	sterol regulatory element binding protein sre1	3090	5	0	77,40%	F:molecular_function	-	g9551	15	4,88E-127	1312_GzbHLH013_Unaffected	pathogenicity
g2378	scaffold36|size155665:19345-21781	117,882	282,979	1,26335	8,14E-05	yes	g2378	transcriptional regulator vib-1	2437	5	0	75,20%	F:nucleic acid binding transcription factor activity; F:DNA binding; P:cellular nitrogen compound metabolic process; P:biosynthetic process	-	g2378	6	0	1610_GzP53L003_Unaffected	pathogenicity
g11681	scaffold617|size17564:2122-5076	29,4852	69,7489	1,24218	8,14E-05	yes	g11681	cutinase transcription factor 1 beta	2955	5	3,55E-139	59,40%	P:cellular nitrogen compound metabolic process; P:biosynthetic process; F:ion binding; F:nucleic acid binding transcription factor activity; F:DNA binding; C:nucleus	-	g11681	209	3,24E-122	1797_GzZC112_Unaffected	pathogenicity	g11681	901	Fungal_trans	1438	SKN1|Fungal_trans	Aspergillus nidulans FGSC A4	GH16
g8409	scaffold269|size48510:39375-42166	32,5303	76,4168	1,2321	8,14E-05	yes	g8409	c6 transcription factor	2792	5	1,78E-132	62,20%	P:cellular nitrogen compound metabolic process; P:biosynthetic process; F:ion binding; F:nucleic acid binding transcription factor activity; F:DNA binding; C:nucleus	-	g8409	321	3,23E-115	1891_GzZC206_Unaffected	pathogenicity
g4555	scaffold91|size101489:35186-43067	23,9721	56,1315	1,22745	8,14E-05	yes	g4555	rho-type gtpase-activating protein	7882	5	0	71,20%	P:signal transduction; C:intracellular; F:ion binding	-	g4555	5	3,99E-08	1645_GzWing017_Unaffected	pathogenicity
g6810	scaffold180|size65096:49922-52002	33,2138	77,5864	1,22402	8,14E-05	yes	g6810	alpha beta-hydrolase protein	2081	5	0	75,60%	F:molecular_function	-	g6810	3	6,95E-178	2032_VTL1_Unaffected	pathogenicity	g6810	565	COesterase	615	COesterase|AChE_tetra	Equus caballus	CE10
g6919	scaffold185|size64219:53476-54701	223,386	516,968	1,21054	8,14E-05	yes	g6919	cytochrome c peroxidase protein	1226	5	1,27E-150	76,80%	C:mitochondrion; F:ion binding; F:oxidoreductase activity; P:response to stress; F:molecular_function; P:biological_process	EC:1.11.1.5	g6919	3	1,81E-16	2183_CPXB_Unaffected	pathogenicity	g6919	369	peroxidase	371	peroxidase	Zea mays B73	AA2
g11447	scaffold576|size19791:15309-18522	75,3802	169,713	1,17084	8,14E-05	yes	g11447	ibr domain-containing protein	3214	5	0	90,20%	F:ion binding; F:molecular_function	-	g11447	2	1,24E-13	1393_GzC2H056_Unaffected	pathogenicity
g7393	scaffold209|size58731:47168-49395	27,3727	61,4175	1,16591	8,14E-05	yes	g7393	extracellular exo- protein	2228	5	2,13E-89	84,00%	C:extracellular region; F:hydrolase activity, acting on glycosyl bonds; P:carbohydrate metabolic process	EC:3.2.1.15	g7393	15	7,31E-137	115_PGX1_Unaffected	pathogenicity	g7393	452	Glyco_hydro_28	469	Glyco_hydro_28	Botryotinia fuckeliana T91-1	GH28
g9628	scaffold360|size36334:11810-14248	69,1289	154,493	1,16018	8,14E-05	yes	g9628	serine threonine-protein kinase mak protein	2439	5	0	83,40%	P:cellular protein modification process; F:ion binding; F:kinase activity	EC:2.7.11	g9628	218	0	1267_FGSG_05586_Unaffected	pathogenicity	g9628	791	Pkinase_Tyr	785	Pkinase	Leptosphaeria maculans v23.1.3	GH18
g4217	scaffold81|size107556:58801-61222	29,0113	64,1223	1,14421	8,14E-05	yes	g4217	fungal specific transcription factor protein	2422	5	0	82,40%	P:cellular nitrogen compound metabolic process; P:biosynthetic process; F:ion binding; F:nucleic acid binding transcription factor activity; F:DNA binding; C:nucleus	-	g4217	332	4,03E-135	1699_GzZC014_Unaffected	pathogenicity
g6406	scaffold160|size69850:38850-41746	29,2802	64,0008	1,12816	8,14E-05	yes	g6406	c6 zinc finger domain protein	2897	5	1,68E-40	47,00%	P:cellular nitrogen compound metabolic process; P:biosynthetic process; F:ion binding; F:nucleic acid binding transcription factor activity; F:DNA binding; C:nucleus	-	g6406	174	2,33E-08	1972_GzZC287_Unaffected	pathogenicity
g11321	scaffold556|size20931:9582-12181	31,7507	69,1365	1,12266	8,14E-05	yes	g11321	h+ oligopeptide symporter	2600	5	3,28E-56	58,00%	C:cellular_component; P:transport; F:molecular_function	-	g11321	8	2,53E-91	2266_Ptr2_Unaffected	pathogenicity
g6984	scaffold189|size105640:20799-22419	25,2678	55,0031	1,12221	8,14E-05	yes	g6984	related to nicotinamide mononucleotide permease	1621	5	1,04E-125	63,40%	C:integral component of membrane; P:transmembrane transport		g6984	7	1,53E-18	1662_GzCCHC002_Unaffected	pathogenicity
g7544	scaffold218|size56941:21396-22923	242,152	521,47	1,10667	8,14E-05	yes	g7544	aspartyl protease	1528	4	2,43E-124	62,75%	F:peptidase activity; P:biological_process	EC:3.4.23	g7544	11	1,06E-27	697_ugt51E1_Unaffected	pathogenicity
g1000	scaffold11|size240795:199859-201898	82,2576	176,195	1,09895	8,14E-05	yes	g1000	palmitoyltransferase erf2	2040	5	0	81,20%	F:ion binding; F:molecular_function	-	g1000	9	5,15E-179	1676_GzDHHC004_Unaffected	pathogenicity
g12716	scaffold968|size5673:530-1817	271,782	579,98	1,09355	8,14E-05	yes	g12716	transcriptional activator hac1	1288	5	2,80E-36	54,40%	F:DNA binding; F:nucleic acid binding transcription factor activity; P:cellular nitrogen compound metabolic process; P:biosynthetic process	-	g12716	4	7,69E-27	1336_GzbZIP018_Unaffected	pathogenicity
g10894	scaffold493|size24364:2922-5773	44,7161	94,5105	1,07968	8,14E-05	yes	g10894	transcriptional activator protein acu-15	2852	5	0	88,60%	P:cellular nitrogen compound metabolic process; P:biosynthetic process; F:ion binding; F:nucleic acid binding transcription factor activity; F:DNA binding; C:nucleus	-	g10894	317	0	1752_GzZC067_Unaffected	pathogenicity
g5708	scaffold130|size80568:21239-24832	25,35	53,2964	1,07205	8,14E-05	yes	g5708	cutinase transcription factor 1 alpha	3594	5	0	82,60%	P:cellular nitrogen compound metabolic process; P:biosynthetic process; C:nucleus; F:ion binding; F:DNA binding	-	g5708	125	0	1800_GzZC115_Unaffected	pathogenicity	g5708	1014	Fungal_trans	1438	SKN1|Fungal_trans	Aspergillus nidulans FGSC A4	GH16
g10784	scaffold480|size25084:1385-5870	39,2995	82,4238	1,06855	8,14E-05	yes	g10784	snf2-family atp dependent chromatin remodeling factor snf21	4486	5	0	81,80%	F:helicase activity; F:DNA binding; F:ion binding; C:nucleus; P:cellular nitrogen compound metabolic process; P:biosynthetic process	-	g10784	8	5,78E-128	1552_GzMyb016_Unaffected	pathogenicity
g7643	scaffold223|size55813:50159-53131	35,0809	72,779	1,05284	8,14E-05	yes	g7643	ste ste20 paka protein kinase protein	2973	5	0	77,80%	P:cellular protein modification process; F:ion binding; F:kinase activity	EC:2.7.11	g7643	251	0	518_MST20_Unaffected	pathogenicity	g7643	923	PBD|Pkinase_Tyr	541	Pkinase|CBM_6	Saccharopolyspora erythraea NRRL 2338	CBM6
g8096	scaffold250|size51300:128-3519	43,1226	89,0451	1,04609	8,14E-05	yes	g8096	major facilitator superfamily transporter protein	3518	5	0	84,20%	P:transmembrane transport; C:cellular_component	-	g8096	7	1,14E-18	1662_GzCCHC002_Unaffected	pathogenicity
g11289	scaffold551|size21160:8904-12352	29,015	59,9	1,04576	8,14E-05	yes	g11289	abc-2 type transporter	3449	5	0	83,00%	P:nucleobase-containing compound catabolic process; P:small molecule metabolic process; F:ion binding; F:ATPase activity; C:cellular_component; C:endoplasmic reticulum	EC:3.6.1.3	g11289	43	1,76E-40	391_ABC2_Unaffected	pathogenicity
g5315	scaffold115|size88359:66787-67700	93,9328	190,034	1,01656	8,14E-05	yes	g5315	nuclear transcription factor y subunit a-7	914	5	8,96E-79	70,00%	F:nucleic acid binding transcription factor activity; P:anatomical structure development; P:cellular nitrogen compound metabolic process; P:biosynthetic process	-	g5315	1	1,14E-56	1461_GzCCAAT001_Unaffected	pathogenicity
g589	scaffold6|size256886:168380-171099	31,4816	63,4936	1,0121	8,14E-05	yes	g589	fungal specific transcription factor	2720	5	0	72,40%	P:cellular nitrogen compound metabolic process; P:biosynthetic process; F:ion binding; F:nucleic acid binding transcription factor activity; F:DNA binding; C:nucleus	-	g589	299	3,02E-64	1941_GzZC256_Unaffected	pathogenicity
g11335	scaffold558|size20872:14620-17004	50,9121	102,434	1,00861	8,14E-05	yes	g11335	glutamate-cysteine ligase	2385	5	0	81,80%	C:cytoplasm; F:ligase activity; F:ion binding; P:sulfur compound metabolic process; P:cellular nitrogen compound metabolic process; P:biosynthetic process; P:cellular amino acid metabolic process	EC:6.3.2.2	g11335	4	0	1602_GzOB043_Unaffected	pathogenicity
g9795	scaffold376|size34169:56-6664	29,1681	58,4477	1,00276	8,14E-05	yes	g9795	ytp1-like protein	6663	5	6,71E-142	87,20%	-		g9795	3	2,12E-135	1057_MTP1_Unaffected	pathogenicity
g384	scaffold4|size262740:75941-78246	25,4828	50,5635	0,988573	0,000379626	yes	g384	gmc oxidoreductase	2306	5	0	81,60%	F:ion binding; F:oxidoreductase activity; P:biological_process; P:small molecule metabolic process	EC:1.1.99.1	g384	2	2,55E-38	922_um03615_Unaffected	pathogenicity	g384	666	GMC_oxred_N|GMC_oxred_C	555	GMC_oxred_N|GMC_oxred_C	Aspergillus oryzae RIB40	AA3
g9890	scaffold384|size33761:13860-15739	46,7296	92,2425	0,981095	8,14E-05	yes	g9890	choline dehydrogenase	1880	5	0	76,20%	F:ion binding; F:oxidoreductase activity; P:biological_process; P:small molecule metabolic process	EC:1.1.99.1	g9890	4	7,84E-25	922_um03615_Unaffected	pathogenicity	g9890	626	GMC_oxred_N|GMC_oxred_C	637	GMC_oxred_N|GMC_oxred_C	Aspergillus niger CBS 513.88	AA3
g12822	scaffold1058|size4627:1499-4447	57,5807	113,361	0,977271	8,14E-05	yes	g12822	agc yank protein kinase protein	3129	5	8,33E-120	67,60%	P:cellular protein modification process; F:ion binding; F:kinase activity	EC:2.7.11	g12822	224	1,83E-152	1242_FGSG_02838_Unaffected	pathogenicity	g12822	781	Pkinase_Tyr	729	Pkinase	Neospora caninum Liverpool	CBM20
g5930	scaffold139|size76672:67429-75104	98,3195	189,285	0,94501	8,14E-05	yes	g5930	acetyl- carboxylase	7676	5	0	89,60%	F:ligase activity; P:biosynthetic process; P:small molecule metabolic process; P:lipid metabolic process; C:mitochondrion; F:ion binding; P:protein targeting; P:nucleocytoplasmic transport; C:endoplasmic reticulum	EC:6.3.4.14; EC:6.4.1.2	g5930	10	1,67E-48	1385_GzC2H048_Unaffected	pathogenicity
g5604	scaffold126|size82346:50615-53712	44,1295	84,2271	0,93254	8,14E-05	yes	g5604	fungal specific transcription factor domain-containing protein	3098	5	0	68,00%	P:cellular nitrogen compound metabolic process; P:biosynthetic process; F:ion binding; F:nucleic acid binding transcription factor activity; F:DNA binding; C:nucleus	-	g5604	303	3,15E-170	1763_GzZC078_Unaffected	pathogenicity
g12033	scaffold690|size14117:0-2781	48,1822	91,5287	0,925725	8,14E-05	yes	g12033	serine threonine-protein phosphatase pp-z	2782	5	0	84,60%	F:molecular_function; F:phosphatase activity	-	g12033	10	9,34E-64	2382_Upa2_Unaffected	pathogenicity
g10184	scaffold413|size31461:11412-14042	85,0522	160,545	0,916557	8,14E-05	yes	g10184	c2h2 finger domain protein	2631	5	0	80,80%	P:cellular nitrogen compound metabolic process; P:biosynthetic process; F:DNA binding; C:nucleus; F:ion binding	-	g10184	89	0	1374_GzC2H037_Unaffected	pathogenicity
g7603	scaffold221|size56086:24312-27545	48,9014	89,558	0,872947	8,14E-05	yes	g7603	c2h2 finger domain-containing protein	3234	5	0	87,00%	P:cellular nitrogen compound metabolic process; P:biosynthetic process; F:DNA binding; C:nucleus; F:ion binding	-	g7603	60	0	1413_GzC2H080_Unaffected	pathogenicity
g11996	scaffold681|size14546:1774-3783	77,5023	141,844	0,871991	8,14E-05	yes	g11996	camk protein kinase	2010	5	5,18E-37	54,60%	P:cellular protein modification process; F:ion binding; F:kinase activity	EC:2.7.11	g11996	208	2,11E-34	1263_FGSG_04770_Unaffected	pathogenicity	g11996	653	Pkinase	729	Pkinase	Neospora caninum Liverpool	CBM20
g5680	scaffold129|size80630:19670-21904	56,2087	102,734	0,87005	8,14E-05	yes	g5680	sugar transporter	2235	5	0	81,60%	F:transmembrane transporter activity; C:cellular_component; P:transmembrane transport; P:transport	-	g5680	6	3,11E-26	538_FRT1_Unaffected	pathogenicity
g13039	scaffold1737|size1605:170-1149	78,8171	143,023	0,859662	0,000234032	yes	g13039	pyruvate dehydrogenase kinase protein	1150	5	0	90,20%	F:molecular_function; F:ion binding; P:biological_process	-	g13039	11	2,98E-158	1289_FGSG_04416_Unaffected	pathogenicity
g6403	scaffold160|size69850:34795-35765	64,996	116,495	0,841849	0,000736047	yes	g6403	flagellar associated protein	971	5	1,56E-09	66,60%	F:molecular_function	-	g6403	18	6,56E-07	1424_GzC2H092_Unaffected	pathogenicity
g6327	scaffold157|size70970:27942-29731	41,2824	73,8704	0,839467	0,000307602	yes	g6327	serine-type carboxypeptidase protein	1790	5	0	76,80%	F:peptidase activity; P:biological_process	EC:3.4.16	g6327	2	4,94E-152	903_um01888_Unaffected	pathogenicity
g8344	scaffold265|size49118:3927-8171	70,8316	125,728	0,827841	8,14E-05	yes	g8344	sensor protein gacs protein	4245	5	0	84,00%	P:signal transduction; F:signal transducer activity; C:cellular_component; P:cellular nitrogen compound metabolic process; P:biosynthetic process; F:ion binding; F:kinase activity	EC:2.7.3	g8344	59	0	551_HIK1_Unaffected	pathogenicity	g8344	1314	HATPase_c|Response_reg	1350	Glyco_tranf_2_3|HisKA|HATPase_c|Response_reg	Bacteroides thetaiotaomicron VPI-5482	GT2
g8084	scaffold249|size51442:3987-4720	40,9319	72,3993	0,82275	0,0124186	yes	g8084	---NA---	734	0			-		g8084	2	1,99E-11	1625_GzOpi_Unaffected	pathogenicity
g11484	scaffold582|size19207:11145-12431	205,131	360,746	0,814442	8,14E-05	yes	g11484	mitochondrial phosphate carrier protein	1287	5	1,75E-115	75,40%	P:transmembrane transport; C:cellular_component	-	g11484	2	1,42E-123	2038_Mir1_Unaffected	pathogenicity
g11701	scaffold621|size17380:14120-16577	34,1318	59,7101	0,806859	0,00015859	yes	g11701	pre-mrna splicing factor atp-dependent rna helicase prp43 protein	2458	5	0	83,60%	F:molecular_function; F:ion binding; F:helicase activity; F:ATPase activity	-	g11701	7	2,17E-174	1579_GzOB019_Unaffected	pathogenicity
g12358	scaffold780|size10245:2936-7103	50,4113	87,7353	0,79941	8,14E-05	yes	g12358	alpha-galactosidase precursor	4168	5	0	65,60%	P:carbohydrate metabolic process; F:hydrolase activity, acting on glycosyl bonds	-	g12358	190	5,18E-10	1975_GzZC290_Unaffected	pathogenicity	g12358	881	n/a	NA	n/a	Leptosphaeria maculans v23.1.3	GH2|CBM35|GH27
g6876	scaffold183|size64812:57885-59192	89,4615	148,388	0,730033	0,000805104	yes	g6876	hypothetical protein NCU00980	1308	5	1,71E-13	52,20%	-		g6876	4	3,72E-06	1486_GzHMG018_Unaffected	pathogenicity
g8245	scaffold259|size49719:9095-11129	42,5055	69,9236	0,71813	0,00155226	yes	g8245	carboxypeptidase kex1 protein	2035	5	0	79,80%	F:peptidase activity; C:Golgi apparatus; C:cellular_component; P:biological_process; P:cell death	EC:3.4.16	g8245	4	3,04E-45	901_um01886_Unaffected	pathogenicity
g11764	scaffold634|size16701:5763-7539	46,084	75,0236	0,703079	0,00141792	yes	g11764	aspartyl-trna synthetase-like protein	1777	5	0	76,60%	F:RNA binding; P:tRNA metabolic process; P:cellular amino acid metabolic process; P:translation; F:ion binding; F:ligase activity; C:cytoplasm; C:nucleus	EC:6.1.1.12	g11764	8	7,09E-175	1578_GzOB018_Unaffected	pathogenicity
g2283	scaffold33|size159904:143383-150138	39,1057	61,243	0,647165	0,00128146	yes	g2283	fungal specific transcription factor domain-containing protein	6756	5	0	89,00%	P:cellular nitrogen compound metabolic process; P:biosynthetic process; F:ion binding; F:nucleic acid binding transcription factor activity; F:DNA binding; C:nucleus; F:molecular_function; C:cellular_component; F:peptidase activity	EC:3.4.24; EC:3.6.1.15	g2283	328	0	1816_GzZC131_Unaffected	pathogenicity	g2283	1821	Zn_clus|Fungal_trans|AAA|Peptidase_M41	NA	n/a	Thielavia terrestris NRRL 8126	GH71
g3278	scaffold55|size130368:86495-87798	185,218	288,752	0,640608	0,00155226	yes	g3278	bacterial hemoglobin protein	1304	5	4,08E-171	71,80%	F:molecular_function; F:oxidoreductase activity; P:transport; F:ion binding; P:biological_process	-	g3278	13	1,86E-110	2304_BCFHG1_Unaffected	pathogenicity
g8043	scaffold246|size52323:37784-39140	119,215	185,465	0,637583	0,00215637	yes	g8043	serine threonine-protein phosphatase pp2a catalytic subunit	1357	5	8,34E-135	81,40%	F:phosphatase activity	EC:3.1.3.16	g8043	15	8,62E-166	2382_Upa2_Unaffected	pathogenicity
g2331	scaffold35|size157562:8745-11130	34,2964	53,1118	0,630976	0,00384074	yes	g2331	mannosyl-oligosaccharide -alpha-mannosidase protein	2386	5	0	88,60%	F:hydrolase activity, acting on glycosyl bonds; F:ion binding; C:cellular_component	EC:3.2.1.113	g2331	5	2,46E-39	2510_msdS/AfmsdC_Unaffected	pathogenicity	g2331	773	Glyco_hydro_47	744	Glyco_hydro_47	Botryotinia fuckeliana	GH47
g2170	scaffold31|size161858:113084-114503	56,2093	86,6218	0,623922	0,00626779	yes	g2170	transcription factor protein	1420	5	2,75E-99	65,00%	F:nucleic acid binding transcription factor activity; F:DNA binding; P:cellular nitrogen compound metabolic process; P:biosynthetic process	-	g2170	4	3,33E-67	1294_GzAPSES002_Unaffected	pathogenicity
g7794	scaffold231|size54548:46641-48406	1303,26	2003,52	0,620408	0,00403185	yes	g7794	adp atp carrier protein	1766	5	6,41E-162	87,00%	C:mitochondrion; P:transmembrane transport; C:cellular_component; F:molecular_function	-	g7794	3	1,86E-08	2038_Mir1_Unaffected	pathogenicity
g1581	scaffold19|size198360:182988-185446	118,241	181,666	0,61956	0,0020217	yes	g1581	atp-dependent rna helicase dbp2	2459	5	0	76,80%	F:helicase activity; F:molecular_function	-	g1581	7	8,73E-57	1458_GzAra006_Unaffected	pathogenicity	g1581	695	DEAD|Helicase_C	1058	DEAD|Helicase_C|LpxC	Ostreococcus tauri OTTH0595	CE11
g3749	scaffold68|size117754:0-3147	48,8929	74,6487	0,610493	0,00300592	yes	g3749	related to ankyrin 3	3146	5	0	64,60%	F:molecular_function; P:cellular nitrogen compound metabolic process; P:small molecule metabolic process	-	g3749	25	9,64E-06	1424_GzC2H092_Unaffected	pathogenicity	g3749	1032	Ank_2	1732	Osmo_MPGsynth|Ank_2|Ank_2	Magnaporthe grisea 70-15	GT55
g4971	scaffold104|size94648:44246-45109	581,07	884,179	0,605627	0,00287816	yes	g4971	40s ribosomal protein s11 protein	864	5	4,37E-60	90,20%	F:structural constituent of ribosome; C:ribosome; P:translation	-	g4971	2	1,07E-79	1563_GzOB003_Unaffected	pathogenicity
g10050	scaffold400|size32498:14109-16762	43,3885	65,6855	0,598261	0,00339073	yes	g10050	transcription factor (snd1 p100) protein	2654	5	0	82,80%	F:molecular_function; C:intracellular; P:biological_process	-	g10050	5	0	1530_Gzsnd_Unaffected	pathogenicity
g8456	scaffold272|size48052:41719-43808	68,8856	102,448	0,57262	0,00466702	yes	g8456	---NA---	2090	0			-		g8456	35	2,13E-47	1365_GzC2H025_Unaffected	pathogenicity
g6738	scaffold177|size65834:12508-16588	33,3363	49,4858	0,569919	0,00510912	yes	g6738	c2h2 finger domain-containing protein	4081	5	5,05E-59	49,20%	P:cellular nitrogen compound metabolic process; P:biosynthetic process; F:DNA binding; C:nucleus; F:ion binding	-	g6738	28	1,23E-36	1415_GzC2H082_Unaffected	pathogenicity
g8869	scaffold302|size42505:8091-9691	60,5457	89,4618	0,563246	0,00893974	yes	g8869	serine threonine-protein kinase psk1 protein	1601	5	0	74,80%	P:cellular protein modification process; F:ion binding; F:kinase activity	EC:2.7.11	g8869	224	4,72E-170	1241_FGSG_07816_Unaffected	pathogenicity	g8869	533	Pkinase|Pkinase_Tyr	729	Pkinase	Neospora caninum Liverpool	CBM20
g11606	scaffold602|size18094:4711-5563	59,1814	86,146	0,54164	0,0489175	yes	g11606	2-deoxy-d-gluconate 3-dehydrogenase	853	5	2,65E-116	85,00%	P:biological_process; F:oxidoreductase activity	-	g11606	13	3,44E-17	2269_Mdh1_Unaffected	pathogenicity	g11606	255	adh_short|adh_short_C2	1087	Glyco_hydro_92|adh_short_C2	Aspergillus nidulans FGSC A4	GH92
g7719	scaffold228|size55034:1907-5826	281,405	406,131	0,529299	0,0117989	yes	g7719	serine hydroxymethyltransferase	3920	5	0	84,00%	F:ion binding; P:cellular amino acid metabolic process; P:cofactor metabolic process; P:biological_process; F:methyltransferase activity; F:molecular_function	EC:2.1.2.1	g7719	11	3,03E-144	697_ugt51E1_Unaffected	pathogenicity
g8902	scaffold304|size42166:17255-19693	44,5601	64,0071	0,522479	0,0143181	yes	g8902	---NA---	2439	0			-		g8902	1	7,64E-14	1424_GzC2H092_Unaffected	pathogenicity
g1524	scaffold19|size198360:23762-24735	71,8918	103,026	0,519109	0,0320911	yes	g1524	dna polymerase epsilon subunit c protein	974	5	9,29E-45	89,00%	F:molecular_function; F:DNA binding; C:nucleus	-	g1524	6	2,89E-38	1465_GzCCAAT005_Unaffected	pathogenicity
g868	scaffold10|size241180:21879-25181	39,3156	55,1218	0,487523	0,0217024	yes	g868	fungal specific transcription factor	3303	5	0	77,60%	P:cellular nitrogen compound metabolic process; P:biosynthetic process; F:DNA binding; C:nucleus; F:ion binding	-	g868	299	0	1753_GzZC068_Unaffected	pathogenicity	g868	983	Fungal_trans	1388	Fungal_trans	Aspergillus oryzae RIB40	GH28
g8400	scaffold269|size48510:12243-19941	64,6217	90,3565	0,483609	0,0142588	yes	g8400	mitochondrial tricarboxylate transporter	7699	5	1,80E-110	84,20%	P:transport; C:cellular_component	-	g8400	4	6,46E-08	2038_Mir1_Unaffected	pathogenicity
g8193	scaffold255|size50378:43964-47859	39,4422	54,9608	0,478662	0,0202031	yes	g8193	predicted protein	3896	5	0	61,20%	F:ion binding; F:nucleic acid binding transcription factor activity; F:DNA binding; C:nucleus; P:cellular nitrogen compound metabolic process; P:biosynthetic process	-	g8193	87	0	1514_GzHOME012_Unaffected	pathogenicity
g6180	scaffold150|size74459:50840-52255	106,175	147,576	0,475015	0,0189508	yes	g6180	like subfamily c member 2	1416	5	1,76E-153	89,00%	-		g6180	3	1,68E-07	1414_GzC2H081_Unaffected	pathogenicity
g5763	scaffold132|size79544:26401-28387	48,7351	67,6071	0,472214	0,0267061	yes	g5763	metallothionein expression activator	1987	5	2,77E-29	57,40%	F:ion binding; F:molecular_function	-	g5763	159	1,03E-28	1378_GzC2H041_Unaffected	pathogenicity
g9428	scaffold344|size38072:29642-31463	129,741	175,166	0,433092	0,037255	yes	g9428	rhamnogalacturonase a	1822	5	0	77,00%	F:hydrolase activity, acting on glycosyl bonds; P:carbohydrate metabolic process	EC:3.2.1.15	g9428	7	2,99E-11	115_PGX1_Unaffected	pathogenicity	g9428	550	Glyco_hydro_28	457	Glyco_hydro_28	Botryotinia fuckeliana	GH28
g2419	scaffold36|size155665:143789-146854	223,497	299,944	0,424438	0,0343348	yes	g2419	beta-glucosidase 1	3066	5	0	69,60%	P:carbohydrate metabolic process; F:hydrolase activity, acting on glycosyl bonds	-	g2419	8	1,47E-105	748_um00446_Unaffected	pathogenicity	g2419	867	Glyco_hydro_3|Glyco_hydro_3_C|Fn3-like	884	Glyco_hydro_3|Glyco_hydro_3_C|Fn3-like	Podospora anserina S mat+	GH3
g5610	scaffold126|size82346:71135-73258	90,8744	120,943	0,412379	0,0408795	yes	g5610	branchpoint-bridging protein	2124	5	0	67,00%	F:ion binding; F:RNA binding	-	g5610	27	0	1662_GzCCHC002_Unaffected	pathogenicity
g9780	scaffold374|size34225:21020-25359	37,279	49,568	0,411044	0,0437497	yes	g9780	hypothetical protein THITE_2122639	4340	5	0	66,00%	-		g9780	4	1,57E-05	2087_Moatg26_Unaffected	pathogenicity	g9780	1240	GRAM	1457	GRAM|Glyco_transf_28	Aspergillus oryzae RIB40	GT1
g584	scaffold6|size256886:153733-155553	252,27	332,563	0,398657	0,0453441	yes	g584	cell division control protein 3	1821	5	0	93,20%	C:cell; P:cell cycle; F:ion binding; F:lipid binding; P:cytoskeleton organization; P:protein complex assembly; C:cell wall; C:cytoskeleton; P:cell division; C:cytoplasm; C:protein complex; F:structural molecule activity	-	g584	10	4,43E-72	2244_03-Sep_Unaffected	pathogenicity
g6848	scaffold182|size64906:48052-49238	186,874	140,4	-0,412522	0,0444172	yes	g6848	oxidoreductase nad-binding domain-containing protein	1187	5	5,37E-127	88,60%	P:biological_process; F:oxidoreductase activity	-	g6848	5	6,82E-29	2336_NIA1_Unaffected	pathogenicity
g5652	scaffold128|size80935:24796-27537	64,7287	48,4759	-0,417137	0,0469703	yes	g5652	palmitoyltransferase akr1	2742	5	0	78,40%	F:ion binding; F:molecular_function	-	g5652	19	0	1675_GzDHHC003_Unaffected	pathogenicity	g5652	788	Ank_2|Ank_2|Ank_2|Ank_2|zf-DHHC	1732	Osmo_MPGsynth|Ank_2|Ank_2	Magnaporthe grisea 70-15	GT55
g8316	scaffold263|size49307:15142-16816	100,518	72,8253	-0,464948	0,0451779	yes	g8316	sporulation protein sps19	1675	5	4,59E-125	75,80%	P:biological_process; F:oxidoreductase activity	-	g8316	12	2,04E-09	2269_Mdh1_Unaffected	pathogenicity
g4756	scaffold97|size99403:76628-77654	197,252	142,675	-0,467311	0,0363344	yes	g4756	short chain dehydrogenase	1027	5	1,48E-108	79,60%	P:biological_process; F:oxidoreductase activity	-	g4756	15	4,11E-34	2269_Mdh1_Unaffected	pathogenicity	g4756	322	adh_short|KR|adh_short_C2	1087	Glyco_hydro_92|adh_short_C2	Aspergillus nidulans FGSC A4	GH92
g3421	scaffold59|size126229:85695-88002	61,8641	44,4094	-0,478238	0,0264144	yes	g3421	hormone-sensitive lipase	2308	5	0	76,80%	P:biological_process; F:molecular_function	-	g3421	4	0	2025_HDL1_Unaffected	pathogenicity	g3421	747	Abhydrolase_3|Abhydrolase_3	895	HSL_N|Abhydrolase_3	Drosophila melanogaster	CE10
g10524	scaffold450|size27601:9170-11115	48,7277	34,9678	-0,478716	0,0397485	yes	g10524	swr1-complex protein 4	1946	5	0	68,00%	P:cellular protein modification process; P:chromosome organization; P:response to stress; P:DNA metabolic process; C:nucleoplasm; C:protein complex; F:molecular_function	-	g10524	5	1,25E-152	1525_GzHOMEL035_Unaffected	pathogenicity
g10335	scaffold429|size29741:6088-13830	104,112	73,9737	-0,493053	0,0138429	yes	g10335	eukaryotic translation initiation factor 3 subunit 8	7743	5	0	92,20%	F:translation factor activity, nucleic acid binding; P:translation; P:ribonucleoprotein complex assembly; C:cytoplasm; P:anatomical structure development; C:protein complex; F:molecular_function	-	g10335	11	5,76E-09	2086_Moatg24_Unaffected	pathogenicity
g2714	scaffold43|size143965:48755-54064	164,207	116,014	-0,501216	0,0149423	yes	g2714	mannosyl-oligosaccharide alpha- -mannosidase	5310	5	0	67,20%	F:molecular_function	-	g2714	13	4,43E-51	2510_msdS/AfmsdC_Unaffected	pathogenicity	g2714	1217	EF_hand_5|EF_hand_6|EF_hand_5|EF_hand_6|Glyco_hydro_47	627	Glyco_hydro_47	Fusarium graminearum PH-1	GH47
g1859	scaffold25|size176140:128257-130688	146,673	99,4549	-0,56049	0,00479315	yes	g1859	hexose transporter	2432	5	0	75,20%	F:transmembrane transporter activity; C:cellular_component; P:transmembrane transport	-	g1859	10	2,39E-32	538_FRT1_Unaffected	pathogenicity
g5382	scaffold118|size87178:18853-22839	50,8683	34,3735	-0,565469	0,00638833	yes	g5382	sorting nexin-41	3987	5	0	70,00%	P:biological_process; F:ion binding; F:lipid binding; P:mRNA processing; F:nucleotidyltransferase activity	EC:2.7.7.50	g5382	10	9,88E-126	1585_GzOB025_Unaffected	pathogenicity
g6899	scaffold184|size64559:61347-62365	323,134	210,025	-0,621569	0,00384074	yes	g6899	lipase esterase protein	1019	5	1,46E-72	53,40%	P:biological_process; F:molecular_function	-	g6899	6	1,22E-10	2032_VTL1_Unaffected	pathogenicity	g6899	314	COesterase|Abhydrolase_3	297	Abhydrolase_3	Sphingomonas elodea ATCC31461	CE10
g12395	scaffold794|size9789:2047-3917	101,453	65,7426	-0,625907	0,00287816	yes	g12395	camk protein kinase	1871	5	4,43E-32	43,40%	P:cellular protein modification process; F:ion binding; F:kinase activity	EC:2.7.11; EC:2.7.10	g12395	172	3,40E-30	1263_FGSG_04770_Unaffected	pathogenicity	g12395	606	Pkinase_Tyr|Pkinase	652	Pkinase	Actinoplanes sp. SE50/110	CBM2
g6164	scaffold150|size74459:886-3218	83,7151	53,9895	-0,63281	0,00313289	yes	g6164	methylcrotonoyl- carboxylase subunit alpha protein	2333	5	0	79,20%	F:ion binding; P:biological_process; F:ligase activity	EC:6.3.4.14	g6164	4	2,55E-65	1385_GzC2H048_Unaffected	pathogenicity
g5057	scaffold107|size93253:49160-50181	102,626	65,8357	-0,640453	0,0110678	yes	g5057	histone chaperone asf1	1022	5	5,25E-90	79,80%	P:chromosome organization; C:nucleus	-	g5057	1	4,65E-84	1608_GzP53L001_Unaffected	pathogenicity
g6678	scaffold174|size66600:10116-11427	283,365	175,626	-0,690152	0,000379626	yes	g6678	mitochondrial 2-oxodicarboxylate carrier 1 protein	1312	5	9,29E-135	87,20%	P:transmembrane transport	-	g6678	6	3,00E-13	2038_Mir1_Unaffected	pathogenicity
g3065	scaffold50|size135698:97384-98706	84,454	52,2394	-0,693028	0,0045364	yes	g3065	dnaj heat shock family protein	1323	5	2,68E-60	81,00%	P:protein folding; P:response to stress; F:unfolded protein binding	-	g3065	4	8,34E-14	1414_GzC2H081_Unaffected	pathogenicity	g3065	379	DnaJ|DnaJ_C	1267	Alpha-amylase_C|DnaJ	Caenorhabditis sp. PS1010	CBM48
g7441	scaffold212|size58446:29614-34086	55,1004	33,8315	-0,703697	0,000594965	yes	g7441	hypothetical protein THITE_2114415	4473	2	7,79E-65	48,00%	F:ion binding	-	g7441	11	1,02E-31	1435_GzC2H104_Unaffected	pathogenicity
g6502	scaffold166|size68526:7124-9764	76,4041	45,6367	-0,743455	0,000805104	yes	g6502	mfs general substrate transporter	2641	5	1,20E-101	70,20%	P:transmembrane transport; C:cellular_component	-	g6502	15	3,73E-37	1662_GzCCHC002_Unaffected	pathogenicity
g656	scaffold7|size256143:120276-124164	177,579	103,717	-0,775804	0,000234032	yes	g656	cutinase palindrome-binding protein	3889	5	3,20E-170	71,60%	F:nucleic acid binding transcription factor activity; F:DNA binding; F:signal transducer activity; P:signal transduction; F:ion binding; P:cellular nitrogen compound metabolic process; P:biosynthetic process; F:molecular_function	-	g656	25	2,97E-136	1443_GzGATA001_Unaffected	pathogenicity
g1669	scaffold22|size189506:92685-94909	58,6733	34,0159	-0,786496	0,000523582	yes	g1669	calcium-dependent protein kinase protein	2225	5	0	83,60%	P:cellular protein modification process; F:ion binding; F:kinase activity	EC:2.7.11	g1669	214	2,68E-149	1245_FGSG_01559_Unaffected	pathogenicity	g1669	690	Pkinase_Tyr	624	Pkinase	Frankia alni ACN14a	CBM13
g12218	scaffold739|size11685:462-1727	133,544	77,3717	-0,787437	0,00128146	yes	g12218	lactoylglutathione lyase protein	1266	5	1,45E-145	79,00%	C:cytoplasm; F:ion binding; P:catabolic process; P:small molecule metabolic process; P:sulfur compound metabolic process; P:cellular nitrogen compound metabolic process; P:cellular amino acid metabolic process; C:nucleus; F:lyase activity	EC:4.4.1.5	g12218	6	8,16E-140	2251_Gox1_Unaffected	pathogenicity
g2348	scaffold35|size157562:62142-63559	120,252	69,6349	-0,788181	0,000594965	yes	g2348	high mobility group protein	1418	5	2,67E-44	52,80%	-		g2348	10	1,03E-33	1489_GzHMG021_Unaffected	pathogenicity
g8303	scaffold262|size49415:34910-37049	91,2776	52,7917	-0,78995	0,000307602	yes	g8303	major facilitator superfamily transporter	2140	5	0	73,40%	P:transmembrane transport; C:cellular_component	-	g8303	21	2,03E-103	1662_GzCCHC002_Unaffected	pathogenicity
g4244	scaffold82|size107356:32303-33114	3142,31	1795,29	-0,807604	8,14E-05	yes	g4244	eukaryotic translation initiation factor 5a-2	812	5	2,85E-62	77,80%	F:translation factor activity, nucleic acid binding; P:translation	-	g4244	4	1,27E-60	1571_GzOB011_Unaffected	pathogenicity
g11917	scaffold665|size21213:11267-12496	108,163	61,5677	-0,812957	0,000665537	yes	g11917	aliphatic nitrilase	1230	5	1,02E-128	89,40%	P:biological_process; F:hydrolase activity, acting on carbon-nitrogen (but not peptide) bonds	-	g11917	2	2,46E-57	143_CHT_Unaffected	pathogenicity
g6548	scaffold168|size67932:9811-11487	809,19	455,698	-0,8284	8,14E-05	yes	g6548	mfs general substrate transporter	1677	5	0	71,80%	P:transmembrane transport; C:cellular_component; F:molecular_function	-	g6548	4	3,22E-28	1662_GzCCHC002_Unaffected	pathogenicity
g8550	scaffold279|size46744:948-5540	69,4066	38,6103	-0,846087	8,14E-05	yes	g8550	patatin-like phospholipase domain-containing protein	4593	5	0	90,40%	P:catabolic process; P:lipid metabolic process; F:molecular_function; C:cellular_component	-	g8550	30	3,11E-43	2030_TGL3-1_Unaffected	pathogenicity
g1929	scaffold27|size170470:8591-9504	1027,8	567,39	-0,857145	8,14E-05	yes	g1929	l-xylulose reductase	914	5	9,16E-154	79,40%	-		g1929	13	1,36E-114	2269_Mdh1_Unaffected	pathogenicity	g1929	266	adh_short|adh_short_C2	1087	Glyco_hydro_92|adh_short_C2	Aspergillus nidulans FGSC A4	GH92
g6313	scaffold156|size70988:65331-66560	144,461	79,4595	-0,862387	0,000234032	yes	g6313	cyanide hydratase	1230	5	0	88,60%	F:hydrolase activity, acting on carbon-nitrogen (but not peptide) bonds; F:lyase activity; P:biological_process	EC:4.2.1.66	g6313	7	9,92E-167	143_CHT_Unaffected	pathogenicity
g5018	scaffold106|size93288:23876-25367	462,275	251,92	-0,875788	8,14E-05	yes	g5018	septin like protein spn3	1492	5	1,80E-159	83,00%	C:cell; C:cytoskeleton; C:cytoplasm; C:cell wall; F:structural molecule activity; F:ion binding; P:cellular protein modification process; F:lipid binding; C:protein complex; P:cell cycle	-	g5018	15	8,40E-137	2244_03-Sep_Unaffected	pathogenicity
g2481	scaffold38|size153301:49361-50328	232,465	125,72	-0,886804	8,14E-05	yes	g2481	histone-like transcription factor and archaeal histone	968	5	2,64E-116	68,40%	F:nucleic acid binding transcription factor activity; F:DNA binding; F:molecular_function; C:nucleus; C:protein complex; P:cellular nitrogen compound metabolic process; P:biosynthetic process	-	g2481	8	2,79E-95	1463_GzCCAAT003_Unaffected	pathogenicity
g9240	scaffold329|size39957:26318-26899	5560,33	3002,55	-0,888984	8,14E-05	yes	g9240	---NA---	582	0			C:nucleus; C:protein complex; C:chromosome; F:DNA binding; P:chromosome organization; P:DNA metabolic process; P:protein complex assembly; F:molecular_function	-	g9240	2	2,52E-45	1468_GzCCAAT008_Unaffected	pathogenicity
g9779	scaffold374|size34225:18110-20666	68,332	35,2798	-0,95372	8,14E-05	yes	g9779	mfs phs inorganic phosphate transporter	2557	5	7,54E-152	68,60%	P:transport; C:cellular_component; F:transmembrane transporter activity; P:transmembrane transport	-	g9779	6	9,55E-48	1454_GzAra002_Unaffected	pathogenicity
g7523	scaffold217|size57120:22968-23437	210,051	107,023	-0,972824	0,00675937	yes	g7523	---NA---	470	0			-		g7523	14	3,60E-37	1397_GzC2H060_Unaffected	pathogenicity
g882	scaffold10|size241180:75104-76409	57,6919	29,173	-0,983732	0,000452605	yes	g882	bromodomain associated protein	1306	1	1,73E-70	71,00%	-		g882	8	1,38E-52	1318_GzBrom003_Unaffected	pathogenicity
g8146	scaffold252|size50779:40413-41996	69,1535	34,9244	-0,985567	0,000307602	yes	g8146	splicing factor 3a subunit 3 protein	1584	5	0	85,20%	F:molecular_function; C:nucleus; F:ion binding	-	g8146	11	0	1375_GzC2H038_Unaffected	pathogenicity
g89	scaffold1|size448493:267716-270255	56,3291	28,3683	-0,989601	8,14E-05	yes	g89	hypothetical protein AOR_1_408074	2540	5	1,41E-88	54,20%	P:cellular nitrogen compound metabolic process; P:biosynthetic process; F:DNA binding; C:nucleus; F:ion binding	-	g89	97	1,94E-71	1836_GzZC151_Unaffected	pathogenicity
g5259	scaffold113|size89517:70235-71390	95,866	46,7576	-1,03582	8,14E-05	yes	g5259	short-chain dehydrogenase reductase-like protein	1156	5	3,20E-140	84,80%	P:biological_process; F:oxidoreductase activity	-	g5259	16	4,14E-09	2269_Mdh1_Unaffected	pathogenicity
g9324	scaffold335|size39439:32003-33129	98,7976	47,906	-1,04427	8,14E-05	yes	g9324	xylitol dehydrogenase	1127	5	0	85,80%	F:ion binding; F:oxidoreductase activity; P:biological_process	EC:1.1.1.9	g9324	11	4,94E-131	2256_Xdh1_Unaffected	pathogenicity	g9324	356	ADH_N|ADH_zinc_N	764	Glyco_hydro_76|ADH_N|ADH_zinc_N	Aspergillus nidulans FGSC A4	GH76
g12239	scaffold744|size11544:5957-7029	318,377	147,946	-1,10566	8,14E-05	yes	g12239	pepsinogen c	1073	5	9,53E-137	70,00%	F:peptidase activity; P:biological_process	EC:3.4.23	g12239	8	2,91E-09	697_ugt51E1_Unaffected	pathogenicity
g4209	scaffold81|size107556:37364-37875	142,555	65,6077	-1,11958	0,00155226	yes	g4209	dna-directed rna polymerase and iii subunit rpabc3	512	5	4,59E-49	62,80%	P:cellular nitrogen compound metabolic process; P:biosynthetic process	-	g4209	7	3,01E-44	1577_GzOB017_Unaffected	pathogenicity
g12536	scaffold857|size8126:4151-6021	65,9787	30,2292	-1,12606	0,000307602	yes	g12536	(-)-trans-carveol dehydrogenase	1871	5	7,02E-69	64,40%	P:biological_process; F:oxidoreductase activity	-	g12536	3	1,57E-12	1992_GzZC307_Unaffected	pathogenicity
g3271	scaffold55|size130368:68522-69489	227,075	103,26	-1,13688	8,14E-05	yes	g3271	superoxide dismutase protein	968	5	1,00E-84	88,40%	F:ion binding; P:biological_process; F:oxidoreductase activity	EC:1.15.1.1	g3271	8	3,24E-57	401_SOD2_Unaffected	pathogenicity
g12593	scaffold882|size7605:1113-2859	58,2197	26,3226	-1,14521	8,14E-05	yes	g12593	vitamin h transporter 1 biotin symporter vht1 protein	1747	5	0	82,80%	P:transmembrane transport; C:cellular_component	-	g12593	5	2,23E-13	1555_GzMyb019_Unaffected	pathogenicity
g9979	scaffold392|size33329:7128-8757	154,419	68,0158	-1,18291	8,14E-05	yes	g9979	---NA---	1630	0			-		g9979	209	3,76E-23	1263_FGSG_04770_Unaffected	pathogenicity
g7107	scaffold194|size62002:48733-50673	189,232	83,0935	-1,18735	8,14E-05	yes	g7107	sorbitol dehydrogenase protein	1941	5	0	82,00%	F:ion binding; F:oxidoreductase activity; P:biological_process	-	g7107	14	2,03E-47	2256_Xdh1_Unaffected	pathogenicity
g7474	scaffold214|size58013:8244-10305	113,011	49,1966	-1,19984	8,14E-05	yes	g7474	negative acting factor	2062	5	0	91,60%	F:nucleic acid binding transcription factor activity; P:cellular nitrogen compound metabolic process; P:biosynthetic process; C:nucleus; F:ion binding	-	g7474	126	0	1974_GzZC289_Unaffected	pathogenicity
g5765	scaffold132|size79544:32922-34523	956,625	414,959	-1,20498	8,14E-05	yes	g5765	d-lactate dehydrogenase protein	1602	5	3,81E-104	63,80%	F:oxidoreductase activity	-	g5765	8	2,57E-09	716_ZEB1_Unaffected	pathogenicity	g5765	480	FAD_binding_4	492	FAD_binding_4|BBE	Sinorhizobium meliloti 2011	AA7
g3100	scaffold51|size134876:57611-59433	59,0338	24,7894	-1,25182	8,14E-05	yes	g3100	n-terminal fungal transcription regulatory domain-containing protein	1823	5	6,34E-90	56,00%	F:nucleic acid binding transcription factor activity; P:cellular nitrogen compound metabolic process; P:biosynthetic process; C:nucleus; F:ion binding	-	g3100	109	3,97E-16	1769_GzZC084_Unaffected	pathogenicity
g3084	scaffold51|size134876:10017-12080	54,8496	22,9809	-1,25505	8,14E-05	yes	g3084	integral membrane protein	2064	5	0	82,80%	-		g3084	9	9,52E-10	1057_MTP1_Unaffected	pathogenicity
g12916	scaffold1193|size3293:256-1610	63,5204	26,4588	-1,26347	8,14E-05	yes	g12916	hypothetical protein PFICI_14263	1355	5	1,36E-157	57,40%	F:peptidase activity; P:biological_process	EC:3.4.23	g12916	10	5,99E-11	697_ugt51E1_Unaffected	pathogenicity
g9545	scaffold353|size37299:31253-32033	114,272	47,5184	-1,26591	8,14E-05	yes	g9545	---NA---	781	0			-		g9545	9	2,04E-24	1544_GzMyb008_Unaffected	pathogenicity
g9552	scaffold354|size37236:19279-21450	527,669	218,595	-1,27137	8,14E-05	yes	g9552	glycoside hydrolase family 47 protein	2172	5	4,31E-101	70,00%	F:hydrolase activity, acting on glycosyl bonds; F:ion binding; C:cellular_component	EC:3.2.1.113	g9552	4	1,48E-165	2488_Man1_Unaffected	pathogenicity	g9552	542	Glyco_hydro_47	539	Glyco_hydro_47	Thielavia terrestris NRRL 8126	GH47
g4364	scaffold85|size106396:72265-73646	145,226	59,8672	-1,27846	8,14E-05	yes	g4364	domain-containing protein	1382	5	0	87,80%	P:protein folding; F:ion binding; F:unfolded protein binding; F:molecular_function	-	g4364	6	7,68E-12	1414_GzC2H081_Unaffected	pathogenicity	g4364	420	DnaJ|DnaJ_CXXCXGXG|DnaJ_C	1267	Alpha-amylase_C|DnaJ	Caenorhabditis sp. PS1010	CBM48
g7409	scaffold210|size58703:44760-47149	68,7301	28,2261	-1,28391	8,14E-05	yes	g7409	---NA---	2390	0			-		g7409	28	1,04E-11	1399_GzC2H062_Unaffected	pathogenicity
g2490	scaffold38|size153301:79560-80337	203,275	82,1175	-1,30767	8,14E-05	yes	g2490	adp-ribosylation factor-like protein 1	778	5	3,89E-70	99,40%	C:cytosol; P:protein targeting; P:vacuolar transport; P:signal transduction; P:vesicle-mediated transport; P:plasma membrane organization; C:Golgi apparatus; F:ion binding	-	g2490	49	5,99E-05	76_GPA1_Unaffected	pathogenicity
g3578	scaffold63|size123176:96597-98617	449,331	178,148	-1,33471	8,14E-05	yes	g3578	pheromone processing carboxypeptidase	2021	5	3,65E-116	65,80%	F:peptidase activity; P:biological_process	EC:3.4.16	g3578	6	3,95E-111	903_um01888_Unaffected	pathogenicity
g1169	scaffold13|size232296:213100-213941	152,486	60,1736	-1,34147	8,14E-05	yes	g1169	short-chain dehydrogenase reductase	842	5	9,91E-94	66,80%	P:biological_process; F:oxidoreductase activity	-	g1169	12	7,64E-15	2269_Mdh1_Unaffected	pathogenicity
g1294	scaffold15|size219375:118859-119856	180,489	68,4287	-1,39924	8,14E-05	yes	g1294	eukaryotic translation initiation factor 2 alpha subunit	998	5	6,15E-90	65,20%	P:translation; C:protein complex; C:cytoplasm; F:translation factor activity, nucleic acid binding	-	g1294	4	6,03E-103	1582_GzOB022_Unaffected	pathogenicity
g3891	scaffold71|size114570:107193-109104	60,3045	22,5629	-1,41831	8,14E-05	yes	g3891	patatin-like phospholipase	1912	5	0	74,40%	F:molecular_function; P:lipid metabolic process	-	g3891	3	1,76E-38	2030_TGL3-1_Unaffected	pathogenicity
g1141	scaffold13|size232296:134763-135685	60,8533	22,4135	-1,44096	0,000234032	yes	g1141	sir2 family protein	923	5	5,86E-123	72,00%	F:ion binding	-	g1141	6	1,12E-06	2008_HST1_Unaffected	pathogenicity
g9013	scaffold311|size41431:22677-26336	101,805	37,4366	-1,44329	8,14E-05	yes	g9013	ribosomal protein 35 protein	3660	5	9,28E-156	67,60%	C:ribosome		g9013	6	2,74E-128	1535_GzMADS002_Unaffected	pathogenicity
g3888	scaffold71|size114570:99830-100835	218,26	77,2177	-1,49904	8,14E-05	yes	g3888	nuclear transcription factor y subunit b-3 protein	1006	5	4,40E-68	65,40%	F:DNA binding; C:nucleus; F:molecular_function; P:cellular nitrogen compound metabolic process; P:biosynthetic process	-	g3888	5	5,65E-40	1466_GzCCAAT006_Unaffected	pathogenicity
g3483	scaffold61|size125389:41088-42295	98,9019	34,8312	-1,50562	8,14E-05	yes	g3483	integral membrane protein	1208	5	2,28E-34	45,80%	P:regulation of transcription, DNA-templated; P:transcription from RNA polymerase II promoter; F:sequence-specific DNA binding RNA polymerase II transcription factor activity; F:zinc ion binding; P:regulation of transcription from RNA polymerase II promoter; C:nucleus		g3483	236	2,72E-19	1773_GzZC088_Unaffected	pathogenicity
g12578	scaffold877|size7660:749-1899	378,532	129,163	-1,55122	8,14E-05	yes	g12578	b-zip transcription factor idi-4	1151	5	1,88E-20	82,20%	F:DNA binding; F:nucleic acid binding transcription factor activity; P:cellular nitrogen compound metabolic process; P:biosynthetic process	-	g12578	26	1,03E-16	1330_GzbZIP012_Unaffected	pathogenicity
g12403	scaffold796|size9736:4515-5413	100,749	34,2175	-1,55797	8,14E-05	yes	g12403	short chain dehydrogenase reductase family protein	899	5	6,13E-128	72,00%	P:biological_process; F:oxidoreductase activity	-	g12403	15	1,01E-37	2269_Mdh1_Unaffected	pathogenicity	g12403	299	adh_short|adh_short_C2	1087	Glyco_hydro_92|adh_short_C2	Aspergillus nidulans FGSC A4	GH92
g11276	scaffold548|size21259:14880-15706	523,694	175,277	-1,57909	8,14E-05	yes	g11276	probable nadp-dependent mannitol dehydrogenase	827	5	2,94E-152	85,60%	P:biological_process; F:oxidoreductase activity	-	g11276	19	8,10E-60	2269_Mdh1_Unaffected	pathogenicity	g11276	275	adh_short|KR|adh_short_C2	1087	Glyco_hydro_92|adh_short_C2	Aspergillus nidulans FGSC A4	GH92
g150	scaffold2|size385500:17979-21411	129,208	42,8023	-1,59393	8,14E-05	yes	g150	fungal specific transcription factor	3433	5	2,81E-121	68,60%	P:cellular nitrogen compound metabolic process; P:biosynthetic process; F:ion binding; F:nucleic acid binding transcription factor activity; F:DNA binding; C:nucleus	-	g150	300	0	1935_GzZC250_Unaffected	pathogenicity
g1741	scaffold23|size188416:126547-127672	138,999	45,4849	-1,61162	8,14E-05	yes	g1741	bromodomain associated domain-containing protein	1126	5	1,00E-60	59,60%	-		g1741	3	2,22E-53	1316_GzBrom001_Unaffected	pathogenicity
g8530	scaffold277|size47193:34919-35507	2799,82	892,711	-1,64907	8,14E-05	yes	g8530	40s ribosomal protein s23 40s ribosomal protein s23	589	1	9,14E-59	77,00%	P:translation; C:ribosome; F:structural constituent of ribosome	-	g8530	6	2,51E-66	1604_GzOB045_Unaffected	pathogenicity
g1239	scaffold14|size224352:177008-178399	73,997	22,8906	-1,69271	8,14E-05	yes	g1239	ankyrin repeat domain-containing protein	1392	5	3,31E-44	87,00%	C:protein complex; C:intracellular; F:molecular_function	-	g1239	22	1,24E-12	1260_FGSG_13944_Unaffected	pathogenicity
g9536	scaffold353|size37299:8275-10204	64,2252	19,8098	-1,69693	8,14E-05	yes	g9536	chromosome segregation protein	1930	5	8,80E-71	75,20%	F:DNA binding	-	g9536	3	1,11E-61	1481_GzHMG013_Unaffected	pathogenicity
g2634	scaffold41|size148760:104846-105732	133,5	40,1805	-1,73228	8,14E-05	yes	g2634	sorbose reductase sou1	887	5	3,90E-165	84,20%	P:biological_process; F:oxidoreductase activity	-	g2634	19	1,94E-31	2269_Mdh1_Unaffected	pathogenicity	g2634	276	KR|adh_short_C2	1087	Glyco_hydro_92|adh_short_C2	Aspergillus nidulans FGSC A4	GH92
g12633	scaffold908|size6975:5484-5743	220,708	65,5269	-1,75198	0,00568416	yes	g12633	dna-directed rna polymerase iii subunit rpc10	260	5	2,32E-45	91,80%	F:nucleotidyltransferase activity; P:cellular nitrogen compound metabolic process; P:biosynthetic process; F:DNA binding; C:nucleus; F:ion binding	EC:2.7.7.6	g12633	7	3,37E-36	1627_GzTF2S002_Unaffected	pathogenicity
g9863	scaffold382|size33850:9917-11212	301,084	88,8691	-1,76041	8,14E-05	yes	g9863	mitochondrial carrier protein	1296	5	1,34E-129	79,80%	P:transport; C:cellular_component	-	g9863	3	6,07E-05	2038_Mir1_Unaffected	pathogenicity
g5320	scaffold116|size87769:422-1403	468,205	137,709	-1,76552	8,14E-05	yes	g5320	histone h2a	982	5	1,39E-38	100,00%	C:nucleus; F:DNA binding; C:chromosome; C:protein complex; F:molecular_function	-	g5320	4	8,35E-22	1468_GzCCAAT008_Unaffected	pathogenicity
g7165	scaffold197|size61468:56423-58324	96,4922	26,5984	-1,85907	8,14E-05	yes	g7165	---NA---	1902	0			-		g7165	5	3,16E-46	1846_GzZC161_Unaffected	pathogenicity
g7986	scaffold243|size52530:12133-13300	64,0802	16,9196	-1,92118	8,14E-05	yes	g7986	atp-binding domain 1 family member b protein	1168	5	1,10E-166	82,40%	F:molecular_function	-	g7986	5	2,53E-29	1618_GzFET5_Unaffected	pathogenicity
g1809	scaffold24|size186520:141521-143097	54,9215	14,2533	-1,94607	8,14E-05	yes	g1809	ankyrin repeat protein	1577	5	1,96E-60	48,00%	F:molecular_function	-	g1809	17	2,78E-05	2009_HOS4_Unaffected	pathogenicity
g10990	scaffold505|size23565:19459-21102	68,8854	17,0758	-2,01224	8,14E-05	yes	g10990	major facilitator superfamily transporter	1644	5	1,45E-135	75,20%	P:transmembrane transport; C:cellular_component	-	g10990	11	8,79E-05	1662_GzCCHC002_Unaffected	pathogenicity
g323	scaffold3|size327485:237230-239046	66,7444	16,3616	-2,02833	8,14E-05	yes	g323	hypothetical protein CGGC5_627	1817	5	1,25E-30	49,80%	-		g323	18	3,17E-06	1399_GzC2H062_Unaffected	pathogenicity
g12537	scaffold857|size8126:6452-7756	108,572	26,5679	-2,0309	8,14E-05	yes	g12537	translation machinery-associated protein 46	1305	5	3,69E-109	86,00%	F:ion binding	-	g12537	1	2,93E-98	1659_GzCCCH003_Unaffected	pathogenicity
g7713	scaffold227|size55095:26894-29308	245,281	59,5714	-2,04174	8,14E-05	yes	g7713	mitochondrial pyruvate dehydrogenase kinase protein	2415	5	0	78,40%	F:molecular_function; F:peptidase activity; P:biological_process; F:ion binding	EC:3.4.21	g7713	7	6,35E-144	1288_FGSG_07812_Unaffected	pathogenicity
g3936	scaffold73|size113654:64277-71889	50,758	12,3024	-2,0447	8,14E-05	yes	g3936	abc transporter	7613	5	0	75,80%	F:ion binding; F:ATPase activity; F:transmembrane transporter activity; P:transport; C:cellular_component	-	g3936	31	0	1030_bcatrA_Unaffected	pathogenicity
g2155	scaffold31|size161858:70358-74455	66,143	15,7257	-2,07247	8,14E-05	yes	g2155	d-amino-acid oxidase	4098	5	8,97E-105	69,40%	P:biological_process; F:oxidoreductase activity	EC:1.4.3.3	g2155	6	1,93E-07	413_MPD1_Unaffected	pathogenicity
g10328	scaffold428|size29942:23202-24136	104,384	24,6391	-2,08287	8,14E-05	yes	g10328	ubx domain protein	935	5	8,52E-100	72,20%	F:ion binding; F:molecular_function	-	g10328	9	4,85E-74	1419_GzC2H086_Unaffected	pathogenicity
g2392	scaffold36|size155665:71134-72274	60,0592	13,8868	-2,11268	8,14E-05	yes	g2392	replication factor c subunit 4	1141	5	0	97,40%	P:biosynthetic process; P:DNA metabolic process; F:DNA binding; F:ion binding; F:molecular_function	EC:3.6.1.15	g2392	8	9,50E-10	1685_GzRad003_Unaffected	pathogenicity
g650	scaffold7|size256143:97687-98068	433,953	97,7176	-2,15085	8,14E-05	yes	g650	mitochondrial import inner membrane translocase subunit tim10	382	5	5,99E-26	81,00%	C:protein complex; C:mitochondrion; P:protein targeting; P:transmembrane transport; P:membrane organization; P:mitochondrion organization; F:protein transporter activity	-	g650	3	3,36E-30	1564_GzOB004_Unaffected	pathogenicity
g11980	scaffold678|size14747:9551-11944	111,921	24,7085	-2,1794	8,14E-05	yes	g11980	camk family protein kinase	2394	5	1,76E-83	49,60%	P:cellular protein modification process; F:ion binding; F:kinase activity; F:molecular_function	EC:2.7.11	g11980	211	7,56E-21	1256_FGSG_02153_Unaffected	pathogenicity	g11980	675	Pkinase_Tyr|Pkinase	729	Pkinase	Neospora caninum Liverpool	CBM20
g12501	scaffold839|size8649:6147-7069	62,1618	13,2916	-2,22552	8,14E-05	yes	g12501	transcription factor fet5 protein	923	5	2,23E-152	86,80%	F:molecular_function	EC:3.6.1.15	g12501	6	1,17E-113	1618_GzFET5_Unaffected	pathogenicity
g2296	scaffold34|size159900:40862-43171	370,279	77,1057	-2,2637	8,14E-05	yes	g2296	glycoside hydrolase family 47 protein	2310	5	3,67E-78	59,60%	C:cellular_component; F:ion binding; F:hydrolase activity, acting on glycosyl bonds	EC:3.2.1.113	g2296	3	7,70E-80	2488_Man1_Unaffected	pathogenicity	g2296	593	Glyco_hydro_47	543	Glyco_hydro_47	Botryotinia fuckeliana	GH47
g6845	scaffold182|size64906:41998-42843	279,932	55,5965	-2,33201	8,14E-05	yes	g6845	rna polymerase ii subunit a domain phosphatase ssu-72	846	5	2,95E-114	86,80%	F:phosphatase activity; P:mRNA processing; C:nucleus	EC:3.1.3.16	g6845	2	6,65E-101	1531_GzSsu72_Unaffected	pathogenicity
g8120	scaffold251|size51030:13927-15789	260,809	51,7818	-2,33247	8,14E-05	yes	g8120	fad fmn-containing isoamyl alcohol oxidase protein	1863	5	0	79,60%	F:ion binding; F:oxidoreductase activity; P:biological_process	EC:1.1.1.158	g8120	3	1,16E-114	716_ZEB1_Unaffected	pathogenicity	g8120	576	FAD_binding_4|BBE	462	FAD_binding_4	Clostridium saccharoperbutylacetonicum N1-4(HMT)	AA7
g6249	scaffold153|size71703:31896-34017	116,608	22,3894	-2,38078	8,14E-05	yes	g6249	hypothetical protein A1O3_02316	2122	5	1,57E-114	54,00%	F:metal ion binding; P:oxidation-reduction process; F:oxidoreductase activity; F:copper ion binding		g6249	5	3,05E-46	397_LAC2_Unaffected	pathogenicity	g6249	509	Cu-oxidase_3|Cu-oxidase	641	Cu-oxidase_3|Cu-oxidase|Cu-oxidase_2	Millerozyma farinosa CBS 7064	AA1
g13083	scaffold2077|size1181:35-981	117,794	22,0188	-2,41945	8,14E-05	yes	g13083	nadph-dependent 1-acyldihydroxyacetone phosphate reductase protein	947	5	6,36E-68	64,60%	P:biological_process; F:oxidoreductase activity	-	g13083	13	2,62E-06	2247_Sch1_Unaffected	pathogenicity
g4500	scaffold89|size102477:66034-67048	185,833	34,6713	-2,42219	8,14E-05	yes	g4500	replication factor a2	1015	5	2,51E-105	66,20%	F:molecular_function	-	g4500	1	1,37E-90	1649_GzWing021_Unaffected	pathogenicity
g4242	scaffold82|size107356:29169-29647	98,3043	18,3054	-2,42498	0,00415742	yes	g4242	transcription factor s-ii	479	5	1,78E-37	77,60%	C:nucleus; F:nucleotidyltransferase activity; F:ion binding; P:cellular nitrogen compound metabolic process; P:biosynthetic process; F:molecular_function	EC:2.7.7.6	g4242	12	2,23E-08	1627_GzTF2S002_Unaffected	pathogenicity
g7066	scaffold192|size62934:32532-34669	173,719	32,1279	-2,43486	8,14E-05	yes	g7066	major facilitator superfamily transporter	2138	5	0	75,40%	P:transmembrane transport; C:cellular_component; F:transmembrane transporter activity	-	g7066	5	3,67E-05	1454_GzAra002_Unaffected	pathogenicity
g8217	scaffold257|size49873:18820-20516	130,169	22,8654	-2,50914	8,14E-05	yes	g8217	mfs transporter protein	1697	5	0	87,80%	P:transmembrane transport; C:cellular_component	-	g8217	4	4,02E-26	1662_GzCCHC002_Unaffected	pathogenicity
g1435	scaffold17|size204449:121540-126137	230,584	40,017	-2,52661	8,14E-05	yes	g1435	5-methyltetrahydropteroyltriglutamate-homocysteine methyltransferase protein	4598	5	0	93,80%	P:sulfur compound metabolic process; P:biosynthetic process; P:cellular amino acid metabolic process; F:methyltransferase activity	EC:2.1.1.14	g1435	76	6,13E-47	1959_GzZC274_Unaffected	pathogenicity
g10626	scaffold461|size26669:6441-7389	265,313	45,5876	-2,54098	8,14E-05	yes	g10626	37s ribosomal protein s12 protein	949	5	1,31E-65	86,20%	F:structural constituent of ribosome; C:ribosome; P:translation	-	g10626	4	1,20E-53	1599_GzOB039_Unaffected	pathogenicity
g12600	scaffold885|size11339:10206-11139	141,935	23,8159	-2,57523	8,14E-05	yes	g12600	zinc finger protein	934	5	5,04E-77	62,00%	F:ion binding	-	g12600	39	1,12E-54	1371_GzC2H034_Unaffected	pathogenicity
g11370	scaffold563|size20616:15310-17067	299,835	50,1726	-2,5792	8,14E-05	yes	g11370	aspartic-type endopeptidase protein	1758	5	8,30E-148	73,20%	F:peptidase activity; P:biological_process	EC:3.4.23	g11370	13	1,14E-28	697_ugt51E1_Unaffected	pathogenicity
g10983	scaffold504|size23671:20622-22138	61,489	10,0157	-2,61807	8,14E-05	yes	g10983	p53-like transcription protein	1517	5	3,02E-136	63,40%	F:nucleic acid binding transcription factor activity; F:DNA binding; P:cellular nitrogen compound metabolic process; P:biosynthetic process	-	g10983	12	2,98E-57	1612_GzP53L005_Unaffected	pathogenicity
g8676	scaffold288|size45204:7379-11609	272,939	40,2132	-2,76284	8,14E-05	yes	g8676	hypothetical protein FOYG_11952	4231	5	5,33E-62	62,80%	P:signal transduction	-	g8676	6	1,00E-46	2199_MoRgs8_Unaffected	pathogenicity
g10051	scaffold400|size32498:17993-18937	2260,54	326,811	-2,79014	8,14E-05	yes	g10051	superoxide dismutase	945	5	3,94E-75	67,80%	P:biological_process	-	g10051	8	1,77E-66	769_CPSOD1_Unaffected	pathogenicity
g5898	scaffold138|size76792:21151-21766	518,972	71,5493	-2,85865	8,14E-05	yes	g5898	transcriptional coactivator p15 family protein	616	5	6,16E-14	53,40%	F:DNA binding; P:cellular nitrogen compound metabolic process; P:biosynthetic process; F:protein binding transcription factor activity	-	g5898	3	3,91E-18	1617_GzssDB002_Unaffected	pathogenicity
g4175	scaffold80|size107679:40221-41689	917,361	125,177	-2,87353	8,14E-05	yes	g4175	l-threonine 3-dehydrogenase protein	1469	5	1,19E-174	82,20%	F:ion binding; F:oxidoreductase activity; P:biological_process	-	g4175	9	2,78E-27	2256_Xdh1_Unaffected	pathogenicity
g12807	scaffold1044|size4803:1554-3345	51,8392	6,27918	-3,0454	8,14E-05	yes	g12807	glycoside hydrolase family 47 protein	1792	5	0	65,20%	F:hydrolase activity, acting on glycosyl bonds; F:ion binding; C:cellular_component	EC:3.2.1.113	g12807	6	1,94E-63	2488_Man1_Unaffected	pathogenicity	g12807	572	Glyco_hydro_47	618	Glyco_hydro_47	Myceliophthora thermophila ATCC 42464	GH47
g9178	scaffold324|size40203:31994-33541	53,0666	6,26855	-3,0816	8,14E-05	yes	g9178	---NA---	1548	0			F:molecular_function	-	g9178	205	8,90E-18	1256_FGSG_02153_Unaffected	pathogenicity	g9178	497	Pkinase_Tyr|Pkinase	643	Pkinase	Solanum lycopersicum	CBM50
g6314	scaffold156|size70988:68127-69479	74,7627	8,45806	-3,14392	8,14E-05	yes	g6314	hypothetical protein ANI_1_964164	1353	5	3,16E-136	72,20%	F:molecular_function	-	g6314	4	8,01E-16	923_um03616_Unaffected	pathogenicity
g1934	scaffold27|size170470:22231-24272	143,523	14,7793	-3,27963	8,14E-05	yes	g1934	ferrooxidoreductase protein	2042	5	0	71,80%	P:biological_process; F:oxidoreductase activity	-	g1934	7	1,55E-48	397_LAC2_Unaffected	pathogenicity	g1934	574	Cu-oxidase_3|Cu-oxidase|Cu-oxidase_2	594	Cu-oxidase_3|Cu-oxidase|Cu-oxidase_2	Fusarium fujikuroi IMI58289	AA1
g7698	scaffold226|size55260:43377-44982	301,288	30,9709	-3,28216	8,14E-05	yes	g7698	#NAME?	1606	5	8,33E-103	70,40%	F:ion binding; F:oxidoreductase activity; P:biological_process	-	g7698	9	9,48E-12	2256_Xdh1_Unaffected	pathogenicity
g9967	scaffold391|size33345:5838-8438	61,9942	6,36305	-3,28434	8,14E-05	yes	g9967	hypothetical protein PFICI_05855	2601	2	3,24E-126	50,00%	F:kinase activity; P:cellular protein modification process; F:ion binding	-	g9967	183	1,34E-15	1277_FGSG_12887_Unaffected	pathogenicity
g7020	scaffold190|size63360:6678-8421	127,201	12,7795	-3,31521	8,14E-05	yes	g7020	diacylglycerol acyltransferase family protein	1744	1	2,86E-100	75,00%	F:transferase activity, transferring acyl groups	-	g7020	4	1,60E-05	2087_Moatg26_Unaffected	pathogenicity	g7020	503	n/a	NA	n/a	Penicillium chrysogenum Wisconsin 54-1255	GT1
g7788	scaffold231|size54548:32330-32886	333,41	32,6556	-3,35189	8,14E-05	yes	g7788	---NA---	557	0			-		g7788	1	1,84E-52	1634_GzWing006_Unaffected	pathogenicity
g10134	scaffold408|size31770:20973-24105	79,3881	6,98427	-3,50674	8,14E-05	yes	g10134	nacht and ankyrin domain partial	3133	5	1,30E-171	62,60%	F:molecular_function	-	g10134	5	7,25E-08	1420_GzC2H088_Unaffected	pathogenicity
g6752	scaffold177|size65834:56799-57255	374,657	26,501	-3,82145	8,14E-05	yes	g6752	vacuolar transporter chaperone 1	457	5	1,33E-57	87,80%	P:vacuolar transport; C:protein complex; C:cytoplasm	-	g6752	2	9,95E-22	1629_GzWing001_Unaffected	pathogenicity
g3228	scaffold54|size133836:48221-50155	84,6243	5,82804	-3,85999	8,14E-05	yes	g3228	multicopper oxidase type 1	1935	5	0	70,80%	F:oxidoreductase activity; P:biological_process; F:ion binding	-	g3228	4	4,92E-142	552_BcLCC2_Unaffected	pathogenicity	g3228	582	Cu-oxidase_3|Cu-oxidase|Cu-oxidase_2	620	Cu-oxidase_3|Cu-oxidase|Cu-oxidase_2	Penicillium chrysogenum Wisconsin 54-1255	AA1
g2993	scaffold49|size137951:28440-31354	172,747	10,5585	-4,03218	8,14E-05	yes	g2993	glucose dehydrogenase protein	2915	5	0	69,20%	P:small molecule metabolic process; P:biological_process; F:oxidoreductase activity; F:ion binding	EC:1.1.99.1	g2993	5	1,33E-34	922_um03615_Unaffected	pathogenicity	g2993	766	GMC_oxred_N|GMC_oxred_C	566	GMC_oxred_N|GMC_oxred_C	Aspergillus niger CBS 513.88	AA3
g2463	scaffold37|size154903:122786-126540	58,1436	3,19646	-4,18507	8,14E-05	yes	g2463	dash family cryptochrome	3755	5	0	73,40%	P:response to stress; P:DNA metabolic process; F:lyase activity	EC:4.1.99	g2463	7	8,77E-14	1052_PHL1_Unaffected	pathogenicity
g3363	scaffold58|size126391:6354-8126	211,788	11,3666	-4,21974	8,14E-05	yes	g3363	low-affinity glucose transporter hxt1	1773	5	0	73,80%	F:transmembrane transporter activity; C:cellular_component; P:transmembrane transport; P:transport	-	g3363	10	2,92E-28	538_FRT1_Unaffected	pathogenicity
g235	scaffold2|size385500:313645-314750	325,017	17,3044	-4,23131	8,14E-05	yes	g235	3-ketodihydrosphingosine reductase tsc10 protein	1106	5	1,30E-143	66,80%	P:biological_process; F:oxidoreductase activity	-	g235	12	2,49E-05	2247_Sch1_Unaffected	pathogenicity
g1409	scaffold17|size204449:51891-54544	273,316	10,6816	-4,67737	8,14E-05	yes	g1409	duf1479 domain protein	2654	5	7,39E-113	62,60%	-		g1409	5	2,19E-90	1456_GzAra004_Unaffected	pathogenicity
g6618	scaffold171|size67748:2314-4814	484,571	16,3609	-4,88838	8,14E-05	yes	g6618	type b	2501	5	0	67,20%	F:molecular_function	EC:3.1.1.1; EC:3.1.1.3; EC:3.1.1	g6618	3	1,95E-14	2032_VTL1_Unaffected	pathogenicity	g6618	598	COesterase	554	COesterase	Deinococcus radiodurans R1	CE10
g1472	scaffold18|size198518:36988-44564	226,779	7,30026	-4,9572	8,14E-05	yes	g1472	alpha- -glucan synthase	7577	5	0	68,00%	P:carbohydrate metabolic process; F:ion binding; F:molecular_function; P:biosynthetic process	-	g1472	11	0	2504_AGS2_Unaffected	pathogenicity	g1472	2414	n/a	2480	Alpha-amylase	Botryotinia fuckeliana	GT5
g3650	scaffold65|size121727:77353-78947	611,736	16,0795	-5,24962	8,14E-05	yes	g3650	acyltransferase family protein	1595	5	1,23E-171	66,20%	F:transferase activity, transferring acyl groups	-	g3650	6	2,93E-14	167_CHIP3_Unaffected	pathogenicity
g1471	scaffold18|size198518:23136-28610	51,5711	1,08897	-5,56552	8,14E-05	yes	g1471	serine threonine protein kinase	5475	5	2,94E-66	51,80%	F:kinase activity; F:ATP binding; F:protein kinase activity; P:phosphorylation; P:protein phosphorylation; F:transferase activity, transferring phosphorus-containing groups; F:protein serine/threonine kinase activity		g1471	69	1,17E-39	1279_FGSG_12132_Unaffected	pathogenicity
g8236	scaffold258|size49786:38689-40798	97,7261	1,9899	-5,61798	0,00101065	yes	g8236	major facilitator superfamily protein	2110	5	1,32E-126	62,80%	P:transmembrane transport; P:biological_process; C:cellular_component; F:molecular_function	-	g8236	12	5,87E-37	544_BCMFS1_Unaffected	pathogenicity
g404	scaffold4|size262740:146368-147682	71,7183	1,34266	-5,73918	0,023623	yes	g404	nad-dependent deacetylase sirtuin-7	1315	5	7,32E-125	67,20%	F:NAD+ binding		g404	3	2,17E-10	2008_HST1_Unaffected	pathogenicity
g9928	scaffold387|size33600:27944-28467	42788,5	694,319	-5,94548	8,14E-05	yes	g9928	---NA---	524	0			C:extracellular region	-	g9928	10	1,46E-16	291_CPPH1_Unaffected	pathogenicity
g8746	scaffold293|size44058:27033-29609	60,4356	0,569852	-6,72867	0,029755	yes	g8746	hisactophilin c49s mutant phototropin phy3 fusion protein	2577	5	6,68E-111	51,40%	P:signal transduction; F:kinase activity; F:signal transducer activity	EC:2.7.3	g8746	6	1,97E-08	2196_MoRgs5_Unaffected	pathogenicity
g9039	scaffold313|size41162:22555-24622	99,8912	0,811204	-6,94415	0,029755	yes	g9039	efflux pump antibiotic resistance protein	2068	5	5,35E-146	69,60%	P:transmembrane transport; C:cellular_component	-	g9039	16	2,49E-36	544_BCMFS1_Unaffected	pathogenicity
g504	scaffold5|size262616:207373-209816	102,274	0,701056	-7,18869	0,029755	yes	g504	mfs general substrate transporter	2444	5	4,43E-145	73,20%	C:integral component of membrane; P:transmembrane transport		g504	11	4,28E-74	544_BCMFS1_Unaffected	pathogenicity
g9966	scaffold391|size33345:3545-5461	1109,85	4,83624	-7,84226	8,14E-05	yes	g9966	glucose-methanol-choline oxidoreductase protein	1917	5	5,25E-153	62,20%	F:ion binding; F:oxidoreductase activity; P:biological_process; P:small molecule metabolic process	EC:1.1.99.1	g9966	4	1,19E-59	922_um03615_Unaffected	pathogenicity	g9966	621	GMC_oxred_N|GMC_oxred_C	712	GMC_oxred_N|GMC_oxred_N|GMC_oxred_C	Piriformospora indica	AA3
g5346	scaffold116|size87769:71657-72105	90,3493	33,9499	-1,4121	0,00441495	yes	g5346	calcium permease protein	449	5	6,33E-49	82,60%	P:transmembrane transport; C:cellular_component	-	g5346	6	7,35E-43	2105_Calcium	permease _Mixed outcome
g2248	scaffold33|size159904:31092-33027	97,1982	135,572	0,480055	0,0190025	yes	g2248	serine threonine protein phosphatase 2b	1936	5	0	85,40%	F:phosphatase activity	EC:3.1.3.16	g2248	14	0	2110_Serine/threonine-protein	phosphatase 2B catalytic subunit _Unaffected pathogenicity
g8827	scaffold299|size43309:12044-17479	44,8624	69,8094	0,637915	0,00228831	yes	g8827	phospholipase c protein	5436	5	4,68E-99	55,40%	F:signal transducer activity; F:molecular_function; P:signal transduction; P:lipid metabolic process	EC:3.1.4.11	g8827	10	2,88E-79	2106_'1-phosphatidylinositol-4,5-bisphosphate	phosphodiesterase delta 1 '_Reduced virulence	g8827	1324	Gly_transf_sug|PI-PLC-X|PI-PLC-X|PI-PLC-Y	NA	n/a	Magnaporthe grisea 70-15	GT32
g1810	scaffold24|size186520:143763-145912	4,96368	381,526	6,26423	8,14E-05	yes	g1810	endo- -beta-xylanase precursor	2150	5	8,45E-49	77,60%	P:carbohydrate metabolic process; P:catabolic process; P:cell wall organization or biogenesis; C:extracellular region; F:molecular_function; F:hydrolase activity, acting on glycosyl bonds	EC:3.2.1.8	g1810	15	2,86E-89	2206_'endo-1,4-beta-xylanase	precursor [GH10 family]'_Reduced virulence	g1810	534	Glyco_hydro_10|CBM_1	427	Glyco_hydro_10	Thielavia terrestris NRRL 8126	GH10|CBM1
g5394	scaffold118|size87178:67971-69508	3,6649	134,196	5,19442	8,14E-05	yes	g5394	glycoside hydrolase family 10 protein	1538	5	6,50E-103	66,40%	P:carbohydrate metabolic process; F:hydrolase activity, acting on glycosyl bonds	-	g5394	8	2,69E-99	2206_'endo-1,4-beta-xylanase	precursor [GH10 family]'_Reduced virulence	g5394	439	Glyco_hydro_10	362	Glyco_hydro_10	Aspergillus oryzae RIB40	GH10
g2514	scaffold39|size150650:1902-3630	48,5803	102,773	1,08102	8,14E-05	yes	g2514	developmental regulator protein	1729	5	2,24E-64	59,20%	-		g2514	6	2,34E-39	2280_Velvet	protein family_Reduced virulence
g4771	scaffold98|size97230:28779-36901	27,0534	83,1189	1,61937	8,14E-05	yes	g4771	hypothetical protein CH063_13584	8123	5	2,02E-48	50,20%	-		g4771	9	1,39E-18	2168_Hypothetical	protein_Reduced virulence
g731	scaffold8|size247466:97314-101132	82,2188	44,1188	-0,898075	8,14E-05	yes	g731	serine threonine-protein kinase prp4	3819	5	0	73,80%	P:cellular protein modification process; F:ion binding; F:kinase activity	EC:2.7.11	g731	243	3,82E-166	1206_(Sp	Prp4)_Reduced virulence	g731	890	Pkinase|Pkinase_Tyr	785	Pkinase	Leptosphaeria maculans v23.1.3	GH18
g3410	scaffold59|size126229:25917-29813	32,7702	108,527	1,7276	8,14E-05	yes	g3410	serine threonine-protein kinase ssp1 protein	3897	5	0	64,80%	P:cellular protein modification process; F:ion binding; F:kinase activity	EC:2.7.11	g3410	384	4,72E-141	1188_(Sc	Sak1)_Reduced virulence	g3410	1224	Pkinase|Pkinase_Tyr|Pkinase|Pkinase_Tyr	583	Pkinase	Verrucosispora maris AB-18-032	CBM2
g8873	scaffold302|size42505:16736-19482	55,3984	132,496	1,25803	8,14E-05	yes	g8873	serine threonine-protein kinase sck1	2747	5	0	73,60%	P:cellular protein modification process; F:ion binding; F:kinase activity; F:molecular_function	EC:2.7.11	g8873	226	0	1208_(Sc	Sch9)_Reduced virulence	g8873	897	Pkinase_Tyr	729	Pkinase	Neospora caninum Liverpool	CBM20
g10509	scaffold448|size27639:5453-9638	51,5821	81,4311	0,65871	0,00101065	yes	g10509	serine protein kinase	4186	5	3,50E-145	96,00%	P:cellular protein modification process; F:ion binding; F:kinase activity	EC:2.7.11	g10509	370	0	1193_(Sc	Sky1)_Reduced virulence
g330	scaffold3|size327485:255532-256931	78,3905	19,1004	-2,03708	8,14E-05	yes	g330	serine threonine protein kinase	1400	5	1,73E-135	72,60%	P:cellular protein modification process; F:ion binding; F:kinase activity	EC:2.7.11	g330	229	5,13E-31	1193_(Sc	Sky1)_Reduced virulence
g10696	scaffold469|size25905:13432-14204	61,3138	110,05	0,843877	0,00148644	yes	g10696	c-8 sterol isomerase	773	5	1,29E-108	72,80%	F:isomerase activity; P:biosynthetic process; P:small molecule metabolic process; P:lipid metabolic process; C:endoplasmic reticulum	EC:5.3.3	g10696	3	1,16E-83	831_ERG2_chemistry	target - phenotype unknown
g10399	scaffold435|size28760:25930-27930	434,403	1268,58	1,54611	8,14E-05	yes	g10399	tubulin beta chain protein	2001	5	0	83,00%	P:biological_process; C:cytoskeleton; C:cytoplasm; P:protein complex assembly; F:GTPase activity; F:structural molecule activity; F:ion binding; C:protein complex	-	g10399	12	0	823_beta-tubulin_Resistant	to chemical
g5504	scaffold122|size85270:65193-70964	29,9742	57,4577	0,938779	8,14E-05	yes	g5504	dna topoisomerase 2	5772	5	0	87,20%	F:ATPase activity; F:DNA binding; P:chromosome organization; F:ion binding; P:DNA metabolic process; F:isomerase activity	EC:5.99.1.3	g5504	10	4,19E-18	824_GyrA_Sensitive	to chemical
g8877	scaffold302|size42505:30954-31957	184,337	285,088	0,629067	0,00222105	yes	g8877	succinate dehydrogenase	1004	5	7,26E-120	93,20%	F:oxidoreductase activity; P:generation of precursor metabolites and energy; F:molecular_function	-	g8877	3	1,98E-123	822_Ip_Resistant	to chemical
g4344	scaffold85|size106396:4217-5931	105,606	45,4463	-1,21645	8,14E-05	yes	g4344	tubulin gamma chain	1715	5	0	92,20%	C:cytoskeleton; C:protein complex; P:cytoskeleton organization; P:protein complex assembly; P:nucleobase-containing compound catabolic process; P:small molecule metabolic process; P:transport; F:GTPase activity; C:microtubule organizing center; C:cytoplasm; F:ion binding	-	g4344	9	1,04E-68	823_beta-tubulin_Resistant	to chemical
g1282	scaffold15|size219375:82549-84053	123,263	22,7845	-2,43561	8,14E-05	yes	g1282	squalene monooxygenase	1505	5	0	77,80%	F:oxidoreductase activity; F:ion binding; C:cellular_component; P:biological_process	EC:1.14.13.132	g1282	6	3,02E-128	825_SE_Resistant	to chemical
g12581	scaffold878|size7649:1590-3385	63,2141	2,71625	-4,54056	8,14E-05	yes	g12581	cytochrome p450	1796	5	0	66,40%	F:molecular_function; F:ion binding; F:oxidoreductase activity; P:biological_process	EC:1.14.14.1	g12581	28	2,64E-09	842_erg11/cyp51_Resistant	to chemical
g8615	scaffold283|size46284:29146-30912	1,83266	717,847	8,61359	0,000234032	yes	g8615	cytochrome p450	1767	5	0	74,60%	F:molecular_function; F:oxidoreductase activity; F:ion binding; P:biological_process	-	g8615	30	3,96E-28	2393_Related	to O-methylsterigmatocystin oxidoreductase_Increased virulence (Hypervirulence)
g6592	scaffold169|size67847:51993-54090	30,8058	1598,13	5,69704	8,14E-05	yes	g6592	ent-kaurene oxidase	2098	5	4,48E-79	70,00%	F:molecular_function; P:biological_process; F:ion binding; F:oxidoreductase activity	-	g6592	29	2,27E-09	2393_Related	to O-methylsterigmatocystin oxidoreductase_Increased virulence (Hypervirulence)
g5746	scaffold131|size80416:58623-60588	3,08139	59,939	4,28184	8,14E-05	yes	g5746	ent-kaurene oxidase protein	1966	5	3,04E-103	61,40%	F:metal ion binding; P:oxidation-reduction process; F:oxidoreductase activity, acting on paired donors, with incorporation or reduction of molecular oxygen; F:heme binding; F:oxidoreductase activity; F:iron ion binding; F:monooxygenase activity		g5746	28	2,21E-12	2393_Related	to O-methylsterigmatocystin oxidoreductase_Increased virulence (Hypervirulence)
g7839	scaffold234|size53173:23741-25517	69,6869	146,121	1,06821	8,14E-05	yes	g7839	cytochrome p450	1777	5	1,18E-154	71,60%	F:molecular_function; F:oxidoreductase activity; F:ion binding; P:biological_process	-	g7839	48	4,76E-18	2393_Related	to O-methylsterigmatocystin oxidoreductase_Increased virulence (Hypervirulence)
g1008	scaffold11|size240795:227865-229705	129,533	49,9992	-1,37334	8,14E-05	yes	g1008	cytochrome p450 1a2	1841	5	1,52E-175	75,60%	F:molecular_function; F:oxidoreductase activity; F:ion binding; P:biological_process	-	g1008	33	4,18E-49	2393_Related	to O-methylsterigmatocystin oxidoreductase_Increased virulence (Hypervirulence)
g9745	scaffold371|size34767:11338-13207	153,335	3,92013	-5,28964	8,14E-05	yes	g9745	cytochrome p450	1870	5	0	89,60%	F:molecular_function; F:oxidoreductase activity; F:ion binding; P:biological_process	-	g9745	25	3,88E-53	2393_Related	to O-methylsterigmatocystin oxidoreductase_Increased virulence (Hypervirulence)	g9745	524	p450	845	p450	Aspergillus nidulans FGSC A4	GT34
g1428	scaffold17|size204449:102624-104075	141,694	102,232	-0,470932	0,0241646	yes	g1428	zinc-regulated transporter 2	1452	5	6,45E-131	72,20%	P:transport; C:cellular_component; F:transmembrane transporter activity; P:transmembrane transport	-	g1428	2	8,63E-68	2107_Zinc-regulated	transporter 2_Mixed outcome
g6046	scaffold144|size75875:57220-58298	162,3	58,7699	-1,46552	8,14E-05	yes	g6046	plasma membrane low affinity zinc ion protein	1079	5	1,48E-167	73,00%	P:transmembrane transport; C:cellular_component; F:transmembrane transporter activity	-	g6046	3	1,55E-25	2107_Zinc-regulated	transporter 2_Mixed outcome
g5	scaffold1|size448493:12075-13762	1,38218	228,799	7,371	0,00561974	yes	g5	bicyclomycin resistance	1688	5	1,51E-134	75,60%	P:cellular nitrogen compound metabolic process; P:biosynthetic process; F:DNA binding; P:transmembrane transport; C:cellular_component; C:nucleus; F:ion binding	-	g5	10	2,60E-48	2329_CTB4_Reduced	virulence
g7237	scaffold201|size59972:24454-25944	0,894504	91,7667	6,68074	0,0288235	yes	g7237	fad binding domain protein	1491	5	0	80,20%	P:biological_process; F:oxidoreductase activity	-	g7237	12	6,65E-70	112_MAK1_Reduced	virulence
g7167	scaffold198|size61296:5037-5879	2,16654	181,594	6,38917	0,0190025	yes	g7167	tsa family protein	843	5	1,25E-97	87,40%	P:biological_process; F:oxidoreductase activity; F:molecular_function	EC:1.11.1.15	g7167	5	1,38E-61	386_TSA1_Reduced	virulence	g7167	248	AhpC-TSA|Redoxin	722	AhpC-TSA|Glyco_hydro_18	Clostridium difficile CD196	GH18
g2747	scaffold44|size143265:18794-21186	1,3552	104,042	6,26252	8,14E-05	yes	g2747	gmc oxidoreductase	2393	5	0	71,60%	F:ion binding; F:oxidoreductase activity; F:molecular_function; P:carbohydrate metabolic process; P:catabolic process; P:biological_process	-	g2747	5	5,52E-11	199_AOX1_Reduced	virulence	g2747	797	GMC_oxred_N|GMC_oxred_C	804	GMC_oxred_N|GMC_oxred_C	Colletotrichum higginsianum IMI 349063	AA3|AA8
g7396	scaffold210|size58703:686-1954	3,72819	268,398	6,16976	0,000875115	yes	g7396	---NA---	1269	0			-		g7396	4	5,09E-20	424_PCK1_Reduced	virulence
g3026	scaffold49|size137951:127111-128865	10,4405	730,81	6,12923	8,14E-05	yes	g3026	fad binding domain-containing protein	1755	5	4,49E-118	63,80%	F:oxidoreductase activity	-	g3026	2	1,78E-24	1046_CTB5_Reduced	virulence	g3026	516	FAD_binding_4	469	FAD_binding_4	Streptomyces davawensis JCM 4913	AA7
g12116	scaffold710|size13208:7903-9735	5,67109	380,813	6,06931	8,14E-05	yes	g12116	related to monocarboxylate transporter 4	1833	5	4,39E-128	65,80%	P:transmembrane transport; C:cellular_component	-	g12116	6	4,06E-53	812_MGG_10702_Reduced	virulence
g7397	scaffold210|size58703:2003-3677	10,7279	684,596	5,99581	8,14E-05	yes	g7397	phosphoenolpyruvate carboxykinase	1675	5	0	93,80%	P:biosynthetic process; P:carbohydrate metabolic process; F:kinase activity; P:biological_process; F:lyase activity; F:ion binding	EC:4.1.1.49	g7397	6	0	424_PCK1_Reduced	virulence
g7053	scaffold191|size62986:46666-51329	5,53474	328,979	5,89334	8,14E-05	yes	g7053	abc-2 type transporter	4664	5	0	81,60%	C:cellular_component; F:ion binding; F:ATPase activity; F:transmembrane transporter activity; P:transport	-	g7053	33	0	310_MgAtr4_Reduced	virulence
g8395	scaffold268|size48720:32171-34057	17,9382	996,667	5,79601	8,14E-05	yes	g8395	high affinity glucose transporter	1887	5	0	80,40%	F:transmembrane transporter activity; C:cellular_component; P:transmembrane transport; P:transport	-	g8395	8	1,82E-34	2240_Srt1_reduced	virulence
g5805	scaffold134|size78099:14799-16728	4,23584	140,611	5,05291	8,14E-05	yes	g5805	n-acetylglucosamine-6-phosphate deacetylase	1930	5	0	80,00%	F:hydrolase activity, acting on carbon-nitrogen (but not peptide) bonds; P:biological_process	EC:3.5.1.25	g5805	3	7,47E-74	207_CaNAG2_Reduced	virulence	g5805	573	n/a	NA	n/a	Magnaporthe grisea 70-15	CE9
g5688	scaffold129|size80630:42544-44348	2,86098	91,0596	4,99223	8,14E-05	yes	g5688	sugar transporter stl1	1805	5	0	86,00%	F:transmembrane transporter activity; C:cellular_component; P:transmembrane transport; P:transport	-	g5688	6	2,40E-22	2240_Srt1_reduced	virulence
g1707	scaffold23|size188416:23651-25702	5,42479	165,199	4,92849	8,14E-05	yes	g1707	mfs transporter protein	2052	5	0	71,40%	P:transmembrane transport; C:cellular_component	-	g1707	17	1,20E-07	2329_CTB4_Reduced	virulence
g1125	scaffold13|size232296:88179-89565	13,3339	398,283	4,90063	8,14E-05	yes	g1125	carbohydrate esterase family 8 protein	1387	5	4,42E-98	75,20%	F:molecular_function; P:cell wall organization or biogenesis; C:cell wall	EC:3.1.1.11	g1125	9	4,55E-54	1028_bcpme1_Reduced	virulence	g1125	419	Pectinesterase	347	Pectinesterase	Thielavia terrestris NRRL 8126	CE8
g180	scaffold2|size385500:140914-144267	8,07977	229,187	4,82607	8,14E-05	yes	g180	plasma membrane h+-atpase pma1 protein	3354	5	0	92,40%	F:ATPase activity; F:transmembrane transporter activity; C:cellular_component; F:ion binding; P:small molecule metabolic process; P:biosynthetic process; P:cellular nitrogen compound metabolic process; P:transport; P:anatomical structure development; P:nucleobase-containing compound catabolic process	-	g180	20	5,95E-47	440_PMR1_Reduced	virulence
g10733	scaffold474|size25607:9417-10793	20,616	571,261	4,79232	8,14E-05	yes	g10733	mfs monocarboxylate protein	1377	5	3,48E-166	70,40%	P:transmembrane transport; C:cellular_component	-	g10733	6	1,18E-80	812_MGG_10702_Reduced	virulence
g9790	scaffold375|size34208:22003-23853	2,18119	55,9704	4,68148	8,14E-05	yes	g9790	hypothetical protein PFICI_13495	1851	5	0	72,60%	F:transmembrane transporter activity; C:cellular_component; P:transmembrane transport	-	g9790	4	1,24E-32	2240_Srt1_reduced	virulence
g12215	scaffold738|size11702:318-5081	12,1948	291,507	4,57919	8,14E-05	yes	g12215	abc transporter cdr4 protein	4764	5	0	79,20%	P:transport; C:cellular_component; F:ATPase activity; F:transmembrane transporter activity; P:nucleobase-containing compound catabolic process; P:small molecule metabolic process; F:ion binding	-	g12215	26	0	132_ABC1_Reduced	virulence
g10735	scaffold474|size25607:13104-15212	12,3673	248,306	4,32752	8,14E-05	yes	g10735	fungal specific transcription factor domain protein	2109	5	1,10E-39	43,80%	P:cellular nitrogen compound metabolic process; P:biosynthetic process; F:ion binding; P:small molecule metabolic process; P:secondary metabolic process; F:nucleic acid binding transcription factor activity; F:DNA binding; C:nucleus	-	g10735	247	2,95E-17	1921_GzZC236_Reduced	virulence
g5357	scaffold117|size87250:23103-25021	22,7451	446,414	4,29475	8,14E-05	yes	g5357	maltose permease	1919	5	0	79,60%	F:transmembrane transporter activity; C:cellular_component; P:transmembrane transport; P:transport	-	g5357	7	1,68E-32	2240_Srt1_reduced	virulence
g441	scaffold5|size262616:3750-4834	28,1502	538,55	4,25786	8,14E-05	yes	g441	gas1-like protein	1085	5	5,03E-80	72,20%	-		g441	6	1,41E-23	256_GAS1_Reduced	virulence
g1380	scaffold16|size215391:179863-181045	3,87247	70,1791	4,17971	0,000307602	yes	g1380	hypothetical protein PFICI_12207	1183	5	4,68E-121	73,20%	F:ion binding; F:oxidoreductase activity; P:biological_process	-	g1380	13	1,83E-21	881_MGG_04556_Reduced	virulence	g1380	336	ADH_N	764	Glyco_hydro_76|ADH_N|ADH_zinc_N	Aspergillus nidulans FGSC A4	GH76
g11857	scaffold652|size15580:10238-12112	4,86366	79,1383	4,02426	8,14E-05	yes	g11857	fluconazole resistance protein 1 protein	1875	5	0	82,00%	P:transmembrane transport; C:cellular_component	-	g11857	7	5,67E-80	510_CaNAG3_Reduced	virulence
g28	scaffold1|size448493:79293-81259	13,3418	210,167	3,97751	8,14E-05	yes	g28	polyamine transporter 2 protein	1967	5	0	76,80%	P:transmembrane transport; C:cellular_component	-	g28	18	5,14E-136	510_CaNAG3_Reduced	virulence
g4315	scaffold84|size106789:27741-28689	19,975	288,615	3,85288	8,14E-05	yes	g4315	scp-like extracellular protein	949	5	3,03E-18	65,40%	C:extracellular region		g4315	1	4,96E-07	184_RBT4_Reduced	virulence
g2281	scaffold33|size159904:128392-130561	9,18186	129,393	3,81683	8,14E-05	yes	g2281	homeobox transcription	2170	5	3,02E-124	67,80%	F:nucleic acid binding transcription factor activity; F:DNA binding; C:nucleus; P:cellular nitrogen compound metabolic process; P:biosynthetic process	-	g2281	17	1,61E-163	2134_MoHox5_reduced	virulence
g7624	scaffold222|size55823:38439-41235	26,7336	354,799	3,73027	8,14E-05	yes	g7624	calcipressin family protein	2797	5	2,94E-87	77,40%	P:signal transduction	-	g7624	4	6,91E-12	600_CBP1_Reduced	virulence
g5807	scaffold134|size78099:24534-26273	19,2335	251,359	3,70806	8,14E-05	yes	g5807	related to hexokinase	1740	5	1,52E-130	65,80%	F:molecular_function; F:kinase activity; P:biological_process; F:ion binding; P:carbohydrate metabolic process; P:generation of precursor metabolites and energy; P:catabolic process	-	g5807	4	8,85E-29	208_CaNAG5_Reduced	virulence
g2191	scaffold32|size161757:22654-24323	5,89939	74,3819	3,65631	8,14E-05	yes	g2191	monocarboxylate permease-like protein	1670	5	4,82E-132	64,60%	P:transmembrane transport; C:cellular_component	-	g2191	6	2,90E-32	812_MGG_10702_Reduced	virulence
g1879	scaffold26|size175816:12418-14473	11,6679	146,036	3,64571	8,14E-05	yes	g1879	ferric reductase like transmembrane component protein	2056	5	1,94E-121	71,20%	F:oxidoreductase activity; P:biological_process; C:cellular_component	-	g1879	11	9,92E-08	2448_AaNoxA_Reduced	virulence
g5808	scaffold134|size78099:28433-29783	22,3966	280,047	3,64432	8,14E-05	yes	g5808	glucosamine-6-phosphate isomerase	1351	5	3,01E-156	79,40%	P:carbohydrate metabolic process; F:isomerase activity; P:biological_process	EC:3.5.99.6	g5808	8	2,09E-63	206_CaNAG1_Reduced	virulence	g5808	376	Glucosamine_iso	667	Amidohydro_1	Brachyspira pilosicoli WesB	CE9
g12947	scaffold1270|size2826:178-2709	21,3532	259,997	3,60597	8,14E-05	yes	g12947	protein kinase snf1 protein	2532	5	0	93,00%	P:cellular protein modification process; F:ion binding; F:kinase activity	EC:2.7.11	g12947	230	0	1197_(Snf1)_Reduced	virulence	g12947	748	Pkinase|Pkinase_Tyr|UBA_2	729	Pkinase	Neospora caninum Liverpool	CBM20
g9261	scaffold331|size39711:5624-7716	4,0961	49,8042	3,60395	8,14E-05	yes	g9261	plb_neucr ame: full=lysophospholipase ame: full=phospholipase b flags: precursor	2093	5	0	70,80%	C:extracellular region; F:molecular_function; P:catabolic process; P:lipid metabolic process	EC:3.1.1.5	g9261	8	1,46E-118	105_PLB1_Reduced	virulence
g8875	scaffold302|size42505:24668-26500	17,2748	207,896	3,58912	8,14E-05	yes	g8875	fad fmn-containing dehydrogenase	1833	5	7,34E-168	76,00%	F:ion binding; C:extracellular region; C:cellular_component; F:oxidoreductase activity; P:biological_process	EC:1.1.1.158; EC:1.1.3.37	g8875	5	2,25E-09	197_ALO1_Reduced	virulence
g10283	scaffold424|size32188:11187-12293	12,0744	145,078	3,58681	8,14E-05	yes	g10283	hypothetical protein FOZG_04142	1107	5	7,11E-47	54,80%	P:lipid metabolic process; F:molecular_function	EC:3.1.1.3	g10283	9	1,23E-54	432_FGL1_Reduced	virulence
g6402	scaffold160|size69850:32155-34195	9,93567	117,252	3,56085	8,14E-05	yes	g6402	mfs multidrug transporter	2041	5	6,22E-148	74,40%	P:transmembrane transport; C:cellular_component	-	g6402	15	2,63E-80	2329_CTB4_Reduced	virulence
g3434	scaffold60|size125496:11621-13059	9,84758	110,129	3,48329	8,14E-05	yes	g3434	hypothetical protein NECHADRAFT_52144	1439	5	1,99E-73	58,00%	-		g3434	2	2,71E-05	441_BTP1_Reduced	virulence
g2062	scaffold29|size167306:71158-72257	31,6975	350,328	3,46627	8,14E-05	yes	g2062	gas1-like protein	1100	5	2,55E-47	69,40%	-		g2062	4	1,75E-13	256_GAS1_Reduced	virulence
g3462	scaffold60|size125496:98157-98887	55,5196	533,52	3,26447	8,14E-05	yes	g3462	cell surface protein	731	5	6,80E-67	71,40%	-		g3462	5	1,13E-15	256_GAS1_Reduced	virulence
g1942	scaffold27|size170470:43409-44149	14,2941	133,441	3,22271	8,14E-05	yes	g1942	glycosyl hydrolases family 11 protein	741	5	9,62E-51	77,80%	P:cell wall organization or biogenesis; P:carbohydrate metabolic process; P:catabolic process; F:hydrolase activity, acting on glycosyl bonds	EC:3.2.1.8	g1942	12	1,77E-56	546_XYN11A_Reduced	virulence	g1942	223	Glyco_hydro_11	234	Glyco_hydro_11	Penicillium sp. 40	GH11
g8307	scaffold262|size49415:44944-48514	15,7993	144,049	3,18863	8,14E-05	yes	g8307	3-hydroxy-3-methylglutaryl- reductase	3571	5	0	83,20%	F:molecular_function; P:biosynthetic process; P:lipid metabolic process; C:cellular_component; P:small molecule metabolic process; P:cellular nitrogen compound metabolic process; P:cofactor metabolic process; F:oxidoreductase activity; P:biological_process	EC:1.1.1.34	g8307	1	0	1006_HMR1_Reduced	virulence
g9674	scaffold364|size35478:15897-17383	7,26431	65,3863	3,17009	8,14E-05	yes	g9674	histidine kinase group protein	1487	5	1,22E-158	72,80%	P:signal transduction; F:signal transducer activity; P:cellular nitrogen compound metabolic process; P:biosynthetic process; F:ion binding; C:cellular_component; F:kinase activity	EC:2.7.3	g9674	56	1,60E-23	212_COS1/CHIK1_Reduced	virulence	g9674	495	HATPase_c|Response_reg	1350	Glyco_tranf_2_3|HisKA|HATPase_c|Response_reg	Bacteroides thetaiotaomicron VPI-5482	GT2
g3804	scaffold69|size140531:69960-71725	9,52441	85,6325	3,16846	8,14E-05	yes	g3804	#NAME?	1766	5	0	69,20%	F:molecular_function; P:carbohydrate metabolic process; P:anatomical structure development	-	g3804	3	6,79E-136	522_GAS1_Reduced	virulence	g3804	548	Glyco_hydro_72|X8	547	Glyco_hydro_72|X8	Magnaporthe grisea 70-15	GH72|CBM43
g5305	scaffold115|size88359:32431-38636	9,61203	85,7105	3,15656	8,14E-05	yes	g5305	agc protein kinase	6206	5	0	73,80%	P:signal transduction; F:signal transducer activity; P:cellular protein modification process; F:kinase activity; P:cellular nitrogen compound metabolic process; P:biosynthetic process; F:ion binding	EC:2.7.11	g5305	423	0	2407_MoRIM15_Reduced	virulence	g5305	2048	Pkinase_Tyr|Pkinase|Response_reg	1026	Pkinase	Haliangium ochraceum DSM 14365	CBM48
g5660	scaffold128|size80935:44944-46397	61,0076	518,185	3,08641	8,14E-05	yes	g5660	gti1 pac2 family protein	1454	5	8,08E-83	68,20%	-		g5660	6	4,60E-56	2399_Fgp1_Reduced	virulence
g7058	scaffold192|size62934:541-1833	35,5659	284,777	3,00126	8,14E-05	yes	g7058	c2h2 finger domain-containing protein	1293	5	1,22E-81	65,20%	F:ion binding; F:molecular_function	-	g7058	138	5,51E-56	1384_GzC2H047_Reduced	virulence
g121	scaffold1|size448493:377362-378984	13,1425	104,853	2,99606	8,14E-05	yes	g121	fad binding domain protein	1623	5	2,72E-148	69,40%	F:oxidoreductase activity; P:biological_process; F:ion binding	EC:1.1.1.158	g121	6	2,52E-07	1046_CTB5_Reduced	virulence	g121	502	FAD_binding_4	459	FAD_binding_4	Mycobacterium canettii CIPT 140070008	AA7
g1381	scaffold16|size215391:185812-187624	101,049	768,91	2,92777	8,14E-05	yes	g1381	bzip transcription factor	1813	5	3,47E-170	72,80%	F:DNA binding; F:nucleic acid binding transcription factor activity; P:cellular nitrogen compound metabolic process; P:biosynthetic process	-	g1381	19	2,12E-152	2324_ZIF1_Reduced	virulence
g620	scaffold7|size256143:5410-9802	9,82774	71,1389	2,85571	8,14E-05	yes	g620	cycloheximide resistance protein	4393	5	0	77,60%	P:transmembrane transport; C:cellular_component	-	g620	25	1,45E-65	26_CaMDR1_Reduced	virulence
g11939	scaffold669|size15059:6423-8607	56,5351	402,867	2,83309	8,14E-05	yes	g11939	transcriptional regulator prz1	2185	5	5,42E-159	74,40%	F:ion binding; F:molecular_function	-	g11939	160	5,08E-157	1353_GzC2H013_Reduced	virulence
g1619	scaffold20|size194341:123088-125341	163,302	1142,25	2,80627	8,14E-05	yes	g1619	ribonuclease t2	2254	5	3,69E-46	78,00%	F:RNA binding; F:nuclease activity	EC:3.1.27.1	g1619	3	1,73E-20	811_MGG_10510_Reduced	virulence
g6240	scaffold153|size71703:7462-9062	23,8949	163,375	2,77341	8,14E-05	yes	g6240	lysophospholipase 1 protein	1601	5	3,52E-125	61,00%	F:molecular_function; P:catabolic process; P:lipid metabolic process	EC:3.1.1	g6240	3	8,95E-61	105_PLB1_Reduced	virulence
g6591	scaffold169|size67847:48222-49904	81,7962	548,145	2,74445	8,14E-05	yes	g6591	major facilitator superfamily protein	1683	5	1,90E-138	74,20%	P:transmembrane transport; C:cellular_component	-	g6591	12	7,97E-44	26_CaMDR1_Reduced	virulence
g8132	scaffold252|size50779:3795-5808	128,469	840,181	2,70928	8,14E-05	yes	g8132	---NA---	2014	0			-		g8132	4	4,14E-12	256_GAS1_Reduced	virulence
g8571	scaffold280|size46555:22017-23497	32,5269	210,376	2,69327	8,14E-05	yes	g8571	zinc finger protein 58	1481	5	6,39E-125	65,60%	F:ion binding; F:molecular_function	-	g8571	246	1,25E-93	1403_GzC2H066_Reduced	virulence
g9852	scaffold381|size33958:7410-11864	14,5429	93,7971	2,68923	8,14E-05	yes	g9852	probable alpha-glucoside transport protein	4455	5	0	88,40%	F:transmembrane transporter activity; C:cellular_component; P:transmembrane transport	-	g9852	6	2,57E-23	2240_Srt1_reduced	virulence
g9846	scaffold380|size34021:16463-21805	14,8932	95,778	2,68504	8,14E-05	yes	g9846	kinesin motor domain-containing protein	5343	5	0	85,00%	P:biological_process; C:cytoskeleton; F:ion binding; C:protein complex; F:cytoskeletal protein binding; F:molecular_function	-	g9846	6	2,14E-58	465_KIN2_Reduced	virulence	g9846	1503	Kinesin	NA	n/a	Botryotinia fuckeliana	GH18
g12696	scaffold953|size6013:642-5277	12,6726	81,1956	2,67969	8,14E-05	yes	g12696	dual specificity protein kinase pom1	4636	5	0	74,00%	P:cellular protein modification process; F:ion binding; F:kinase activity	EC:2.7.11	g12696	224	0	1210_FGSG_01058_Reduced	virulence	g12696	1527	Pkinase|Pkinase_Tyr	785	Pkinase	Leptosphaeria maculans v23.1.3	GH18
g8962	scaffold308|size41822:26606-28232	17,9968	105,095	2,54588	8,14E-05	yes	g8962	riboflavin transporter mch5 protein	1627	5	4,65E-157	73,40%	C:cellular_component; P:transmembrane transport	-	g8962	9	1,94E-42	812_MGG_10702_Reduced	virulence
g4515	scaffold90|size102199:16159-17818	130,268	738,358	2,50284	8,14E-05	yes	g4515	acetyl- acetyltransferase	1660	5	0	86,00%	F:transferase activity, transferring acyl groups; P:biological_process	-	g4515	3	3,33E-64	598_THIOL_Reduced	virulence
g10724	scaffold473|size25652:14688-15880	10,8788	61,5175	2,49948	8,14E-05	yes	g10724	cytochrome b5-like heme steroid binding domain-containing protein	1193	5	8,57E-80	68,80%	F:molecular_function	-	g10724	9	2,63E-05	2570_CYB2_Reduced	virulence
g7022	scaffold190|size63360:11520-18864	21,1175	117,722	2,47887	8,14E-05	yes	g7022	polyketide synthase	7345	5	0	69,00%	F:ion binding; F:oxidoreductase activity; P:biological_process; F:transferase activity, transferring acyl groups	-	g7022	39	0	55_PKS1_Reduced	virulence	g7022	2246	ketoacyl-synt|Ketoacyl-synt_C|Acyl_transf_1|ADH_zinc_N|ADH_zinc_N_2|KR|adh_short	2649	Glycos_transf_2|AMP-binding|AMP-binding_C|ketoacyl-synt|Ketoacyl-synt_C|Acyl_transf_1|Aminotran_3	Chamaesiphon minutus PCC 6605	GT2
g19	scaffold1|size448493:56598-58163	17,8248	99,2824	2,47765	8,14E-05	yes	g19	acid protease protein	1566	5	2,38E-68	61,60%	F:peptidase activity; P:biological_process	EC:3.4.23	g19	10	3,76E-32	17_ACP_Reduced	virulence
g3360	scaffold57|size126839:122119-123489	17,2829	96,2539	2,4775	8,14E-05	yes	g3360	p-loop containing nucleoside triphosphate hydrolase protein	1371	5	5,51E-134	76,40%	F:ion binding	-	g3360	23	7,52E-46	2147_Erl1_Reduced	virulence
g4490	scaffold89|size102477:41403-44661	56,9934	316,088	2,47146	8,14E-05	yes	g4490	peroxisomal hydratase-dehydrogenase-epimerase protein	3259	5	0	86,20%	P:biological_process; F:oxidoreductase activity	-	g4490	29	0	2034_MFP1_Reduced	virulence
g4288	scaffold83|size106886:55973-57084	13,0919	70,2432	2,42368	8,14E-05	yes	g4288	hypothetical protein HMPREF1624_05354	1112	5	2,06E-94	76,00%	P:biological_process; F:oxidoreductase activity	-	g4288	9	2,67E-06	784_MGG_00056_Reduced	virulence
g2572	scaffold40|size149475:50248-56114	11,5518	61,4682	2,41173	8,14E-05	yes	g2572	atp-dependent bile acid permease protein	5867	5	0	82,80%	P:transmembrane transport; C:cellular_component; F:ATPase activity; F:transmembrane transporter activity; P:nucleobase-containing compound catabolic process; P:small molecule metabolic process; F:ion binding	-	g2572	44	5,95E-87	267_MLT1_Reduced	virulence
g8762	scaffold294|size43985:26486-27973	25,6886	135,349	2,39748	8,14E-05	yes	g8762	toxin biosynthesis protein	1488	5	1,06E-121	65,20%	F:molecular_function	-	g8762	7	4,22E-19	2431_ACTT2_Reduced	virulence
g4754	scaffold97|size99403:69854-71508	25,6616	131,545	2,35788	8,14E-05	yes	g4754	integral membrane protein	1655	5	8,78E-64	57,40%	-		g4754	7	9,33E-25	404_PTH11_Reduced	virulence
g2218	scaffold32|size161757:102127-103891	18,8199	96,2865	2,35508	8,14E-05	yes	g2218	gamma-glutamyltranspeptidase protein	1765	5	0	79,40%	F:transferase activity, transferring acyl groups; P:sulfur compound metabolic process; P:cellular amino acid metabolic process; P:cellular nitrogen compound metabolic process	EC:2.3.2.2	g2218	3	1,48E-119	2411_Ss-ggt1_Reduced	virulence	g2218	567	G_glu_transpept	1013	G_glu_transpept|Glyco_tranf_2_3	Bacillus pseudofirmus OF4	GT2
g2030	scaffold28|size169625:153564-155760	177,364	905,67	2,35228	8,14E-05	yes	g2030	glycoside hydrolase family 17 protein	2197	5	2,86E-81	70,00%	F:molecular_function; P:carbohydrate metabolic process	-	g2030	5	5,95E-65	816_MGG_04582_Reduced	virulence	g2030	587	n/a	NA	n/a	Chaetomium cupreum	GH17
g5260	scaffold113|size89517:72422-73948	13,4567	67,9094	2,33528	8,14E-05	yes	g5260	glycolipid-anchored surface protein 5 protein	1527	5	3,56E-148	71,20%	F:molecular_function; P:carbohydrate metabolic process	-	g5260	4	5,06E-76	33_PHR1_Reduced	virulence	g5260	439	Glyco_hydro_72	450	Glyco_hydro_72	Podospora anserina S mat+	GH72
g6520	scaffold166|size68526:65833-68438	9,89372	49,7854	2,33114	8,14E-05	yes	g6520	start control protein cdc10 protein	2606	5	0	69,20%	F:nucleic acid binding transcription factor activity; F:DNA binding; P:cellular nitrogen compound metabolic process; P:biosynthetic process; F:molecular_function	-	g6520	26	0	1293_GzAPSES001_Reduced	virulence
g3809	scaffold69|size140531:84820-86171	16,5821	83,0068	2,32361	8,14E-05	yes	g3809	hypothetical protein PFICI_11450	1352	5	1,52E-63	51,80%	-		g3809	4	9,39E-09	404_PTH11_Reduced	virulence
g6117	scaffold148|size74707:8136-10781	12,9978	64,8359	2,31852	8,14E-05	yes	g6117	hypothetical protein NECHADRAFT_54550	2646	5	0	55,20%	P:transmembrane transport; C:cellular_component; F:transmembrane transporter activity	-	g6117	5	2,23E-18	2240_Srt1_reduced	virulence
g7052	scaffold191|size62986:42515-43866	23,7135	117,354	2,30709	8,14E-05	yes	g7052	hypothetical protein	1352	5	7,40E-97	67,80%	-		g7052	3	4,07E-21	441_BTP1_Reduced	virulence
g11029	scaffold512|size23169:17026-20313	67,9199	330,57	2,28305	8,14E-05	yes	g11029	fad binding domain-containing protein	3288	5	2,35E-138	60,00%	P:oxidation-reduction process; F:oxidoreductase activity; P:metabolic process		g11029	11	3,60E-28	112_MAK1_Reduced	virulence
g12101	scaffold707|size13290:7198-8211	28,0791	136,129	2,27741	8,14E-05	yes	g12101	short-chain dehydrogenase reductase family protein	1014	5	1,73E-138	94,00%	P:biological_process; F:oxidoreductase activity	-	g12101	13	2,30E-27	784_MGG_00056_Reduced	virulence	g12101	283	adh_short|adh_short_C2	1087	Glyco_hydro_92|adh_short_C2	Aspergillus nidulans FGSC A4	GH92
g2072	scaffold29|size167306:115694-119286	17,8684	86,5164	2,27557	8,14E-05	yes	g2072	ras guanine-nucleotide exchange	3593	5	0	72,40%	F:molecular_function; P:signal transduction; C:intracellular; P:response to stress; P:DNA metabolic process	-	g2072	13	1,15E-82	319_SQL2_Reduced	virulence
g9990	scaffold393|size33290:14140-15923	11,8298	56,5496	2,2571	8,14E-05	yes	g9990	quinate transport protein	1784	5	0	68,40%	F:transmembrane transporter activity; C:cellular_component; P:transmembrane transport	-	g9990	7	7,97E-17	2240_Srt1_reduced	virulence
g5070	scaffold108|size93026:7693-10471	106,288	498,401	2,22933	8,14E-05	yes	g5070	citrate synthase	2779	5	0	97,60%	P:small molecule metabolic process; P:carbohydrate metabolic process; F:transferase activity, transferring acyl groups; P:generation of precursor metabolites and energy	EC:2.3.3.1	g5070	3	4,15E-132	447_MCSA_Reduced	virulence
g8428	scaffold271|size48067:5346-10399	12,0894	54,8859	2,1827	8,14E-05	yes	g8428	p-type atpase	5054	5	0	75,00%	F:ion binding; F:ATPase activity; P:transport; C:cellular_component; F:transmembrane transporter activity	EC:3.6.3.1	g8428	26	0	405_PDE1_Reduced	virulence
g10361	scaffold432|size29398:12485-13963	79,6542	343,881	2,11009	8,14E-05	yes	g10361	cytochrome p450 52a12	1479	5	6,57E-150	75,40%	F:molecular_function; F:ion binding; P:biological_process; F:oxidoreductase activity	EC:1.14.14	g10361	25	9,74E-131	2357_CYP52X1_Reduced	virulence
g6048	scaffold144|size75875:65127-68327	96,3748	415,147	2,10689	8,14E-05	yes	g6048	cystathionine gamma-lyase	3201	5	0	91,60%	P:sulfur compound metabolic process; P:cellular amino acid metabolic process; P:biosynthetic process; F:lyase activity; F:ion binding	EC:4.4.1.1	g6048	5	2,59E-61	443_CBL1_Reduced	virulence
g9855	scaffold381|size33958:19798-21584	26,1545	112,5	2,10479	8,14E-05	yes	g9855	general substrate transporter	1787	5	0	81,80%	P:transmembrane transport; C:cellular_component; F:transmembrane transporter activity	-	g9855	7	2,82E-29	2240_Srt1_reduced	virulence
g4656	scaffold94|size100320:76087-80352	54,9447	235,238	2,09807	8,14E-05	yes	g4656	phospholipase d active site motif protein	4266	5	0	67,60%	F:molecular_function; P:biological_process	-	g4656	11	2,35E-148	2358_PLD_Reduced	virulence
g9255	scaffold330|size39942:25558-33893	83,8092	356,661	2,08937	8,14E-05	yes	g9255	serine-type endopeptidase-like protein	8336	5	0	82,40%	P:biological_process; F:peptidase activity	EC:3.4.21	g9255	2	0	2117_SPM1_Reduced	virulence	g9255	2134	Inhibitor_I9|Peptidase_S8|DUF4336	554	Peptidase_S8|RicinB_lectin_2	Stigmatella aurantiaca DW4/3-1	CBM13
g6437	scaffold162|size69482:36808-38248	41,1069	173,511	2,07757	8,14E-05	yes	g6437	nonspecific lipid-transfer mitochondrial precursor protein	1441	5	0	88,40%	F:transferase activity, transferring acyl groups; P:small molecule metabolic process; P:biosynthetic process; P:lipid metabolic process	EC:2.3.1.41	g6437	7	8,61E-05	598_THIOL_Reduced	virulence
g5262	scaffold113|size89517:83306-85306	17,7386	73,1237	2,04345	8,14E-05	yes	g5262	major facilitator superfamily transporter	2001	5	0	84,60%	P:transmembrane transport; C:cellular_component	-	g5262	15	3,20E-88	2329_CTB4_Reduced	virulence
g4194	scaffold80|size107679:105981-107590	33,5412	135,885	2,01838	8,14E-05	yes	g4194	flocculation suppression protein	1610	5	1,92E-110	57,40%	F:nucleic acid binding transcription factor activity; F:DNA binding; C:nucleus; P:growth; P:biological_process; P:cellular nitrogen compound metabolic process; P:biosynthetic process	-	g4194	16	8,38E-102	2178_MoSFl1_Reduced	virulence
g12994	scaffold1438|size2175:1005-2076	19,9664	80,4559	2,01062	8,14E-05	yes	g12994	cytochrome p450 alkane hydroxylase protein	1072	5	7,54E-90	76,20%	F:molecular_function; F:oxidoreductase activity; F:ion binding; P:biological_process	-	g12994	5	1,83E-28	2357_CYP52X1_Reduced	virulence
g2757	scaffold44|size143265:48181-49461	136,567	544,881	1,99634	8,14E-05	yes	g2757	isocitrate dehydrogenase subunit 1	1281	5	0	94,40%	P:small molecule metabolic process; P:generation of precursor metabolites and energy; F:oxidoreductase activity; F:ion binding; F:molecular_function	EC:1.1.1.41	g2757	5	1,61E-23	504_LEU2_Reduced	virulence
g119	scaffold1|size448493:372122-376029	13,0483	52,0048	1,99478	8,14E-05	yes	g119	patched sphingolipid transporter	3908	5	0	84,20%	P:transport; C:cellular_component; F:signal transducer activity	-	g119	4	0	1167_NPC1_Reduced	virulence
g12777	scaffold1018|size5120:3067-4247	28,1156	109,851	1,96611	8,14E-05	yes	g12777	homoisocitrate dehydrogenase	1181	5	1,18E-171	83,20%	F:molecular_function; P:biological_process; F:oxidoreductase activity; F:ion binding	-	g12777	4	2,00E-37	504_LEU2_Reduced	virulence
g8075	scaffold248|size51623:25492-32180	13,1087	50,9326	1,95807	8,14E-05	yes	g8075	calcium channel subunit cch1	6689	5	0	75,00%	P:transmembrane transport; F:transmembrane transporter activity; C:cellular_component; P:transport	-	g8075	1	0	2092_Cch1_Reduced	virulence
g11901	scaffold661|size15220:772-3686	643,911	2501,07	1,95761	8,14E-05	yes	g11901	plasma membrane atpase	2915	5	0	97,20%	F:ATPase activity; P:small molecule metabolic process; P:transmembrane transport; F:transmembrane transporter activity; F:ion binding; P:cellular nitrogen compound metabolic process; P:biosynthetic process; C:cellular_component; C:plasma membrane	EC:3.6.3.6	g11901	24	2,19E-50	440_PMR1_Reduced	virulence
g12612	scaffold895|size7302:1570-6799	16,2523	62,7696	1,94943	8,14E-05	yes	g12612	multidrug resistance-associated protein 1 protein	5230	5	0	85,60%	P:transmembrane transport; C:cellular_component; F:ATPase activity; F:transmembrane transporter activity; P:nucleobase-containing compound catabolic process; P:small molecule metabolic process; F:ion binding	-	g12612	25	0	267_MLT1_Reduced	virulence
g10148	scaffold410|size31554:1971-4426	29,5457	108,069	1,87093	8,14E-05	yes	g10148	tyrosine-protein phosphatase pmp1	2456	5	0	74,40%	F:phosphatase activity; P:cellular protein modification process	EC:3.1.3.48; EC:3.1.3	g10148	9	7,78E-22	66_CPP1_Reduced	virulence
g5392	scaffold118|size87178:58585-61569	17,809	64,0436	1,84645	8,14E-05	yes	g5392	eukaryotic aspartyl protease	2985	5	2,03E-131	70,80%	F:peptidase activity; P:biological_process	EC:3.4.23	g5392	13	1,73E-29	73_SAP3_Reduced	virulence
g1020	scaffold12|size240573:25496-27525	20,8509	74,4151	1,83548	8,14E-05	yes	g1020	chorion transcription factor cf2	2030	5	4,07E-110	54,20%	F:ion binding; F:molecular_function	-	g1020	164	3,39E-89	1354_GzC2H014_Reduced	virulence
g10211	scaffold416|size31223:21061-24697	30,9245	110,074	1,83165	8,14E-05	yes	g10211	rna binding protein	3637	5	0	74,60%	F:molecular_function; F:RNA binding	-	g10211	14	3,21E-07	882_MGG_04985_Reduced	virulence
g4387	scaffold86|size106230:37059-43390	27,6833	98,0854	1,82502	8,14E-05	yes	g4387	myosin myo2 protein	6332	5	0	83,60%	P:biological_process; P:membrane organization; P:cytoskeleton organization; P:cell morphogenesis; F:ion binding; C:protein complex; C:organelle; C:vacuole; P:transport; C:intracellular; F:molecular_function; P:mitochondrion organization; P:cell cycle; P:growth; P:reproduction; P:cell division; C:cell; C:cytoskeleton; P:vesicle-mediated transport; F:cytoskeletal protein binding	-	g4387	11	1,92E-139	1648_GzWing020_Reduced	virulence	g4387	1812	Myosin_head|DIL	2019	Myosin_head|Chitin_synth_2	Sporisorium reilianum SRZ2	GT2
g12374	scaffold785|size10125:8522-9690	70,3175	248,449	1,82099	8,14E-05	yes	g12374	isocitrate dehydrogenase subunit 2	1169	5	0	94,00%	F:molecular_function; P:generation of precursor metabolites and energy; F:oxidoreductase activity; F:ion binding	EC:1.1.1.41	g12374	2	9,70E-23	504_LEU2_Reduced	virulence
g11551	scaffold594|size18593:64-2539	49,4466	173,091	1,80759	8,14E-05	yes	g11551	ste ste20 paka protein kinase	2538	5	0	81,20%	F:lipid binding; F:ion binding; P:cellular protein modification process; F:kinase activity	EC:2.7.11	g11551	239	7,53E-154	519_CHM1_Reduced	virulence	g11551	787	PBD|Pkinase|Pkinase_Tyr	624	Pkinase	Frankia alni ACN14a	CBM13
g12180	scaffold727|size12460:8262-9903	31,4403	109,017	1,79387	8,14E-05	yes	g12180	o-acetylhomoserine -lyase	1642	5	4,08E-167	85,60%	F:ion binding; P:sulfur compound metabolic process; P:cellular amino acid metabolic process; C:cytoplasm; F:lyase activity; F:transferase activity, transferring alkyl or aryl (other than methyl) groups	-	g12180	3	2,67E-26	443_CBL1_Reduced	virulence
g8835	scaffold299|size43309:40444-43197	52,9439	183,515	1,79336	8,14E-05	yes	g8835	c2h2 finger domain	2754	5	4,67E-99	86,00%	F:ion binding	-	g8835	52	2,69E-108	1422_GzC2H090_Reduced	virulence
g2547	scaffold39|size150650:106758-108310	57,5382	197,291	1,77774	8,14E-05	yes	g2547	helix-loop-helix dna-binding domain-containing protein	1553	5	3,40E-128	71,80%	F:molecular_function	-	g2547	1	1,24E-87	1304_GzbHLH005_Reduced	virulence
g3348	scaffold57|size126839:70578-74098	15,4486	52,8193	1,77359	8,14E-05	yes	g3348	sh3 domain-containing protein	3521	5	1,29E-180	87,60%	F:molecular_function; F:structural molecule activity	-	g3348	9	2,80E-127	789_MGG_04116_Reduced	virulence
g13141	scaffold2481|size815:65-815	30,9324	103,662	1,7447	8,14E-05	yes	g13141	rhodanese-like domain-containing protein	749	5	9,78E-146	90,00%	F:molecular_function	-	g13141	7	1,62E-31	616_sseA_Reduced	virulence
g11269	scaffold548|size21259:0-2309	65,2178	218,444	1,74392	8,14E-05	yes	g11269	wd40 repeat-like protein	2310	5	0	72,00%	F:molecular_function	-	g11269	73	3,56E-18	211_CaTUP1_Reduced	virulence
g5768	scaffold132|size79544:38027-39289	76,5797	255,582	1,73875	8,14E-05	yes	g5768	mfs fhs l-fucose permease	1263	5	7,70E-29	51,20%	-		g5768	8	3,03E-11	441_BTP1_Reduced	virulence
g12252	scaffold748|size11473:7627-8264	54,7491	181,615	1,72998	8,14E-05	yes	g12252	hypothetical protein FOIG_15861	638	5	3,99E-48	54,00%	F:molecular_function; P:biological_process; C:cellular_component		g12252	5	1,38E-06	224_PEP2_Reduced	virulence
g179	scaffold2|size385500:134122-138521	48,122	159,024	1,72447	8,14E-05	yes	g179	gtp binding protein	4400	5	0	67,60%	F:lipid binding; F:ion binding	-	g179	4	2,70E-53	124_INT1_Reduced	virulence
g8426	scaffold271|size48067:849-2846	131,09	425,458	1,69845	8,14E-05	yes	g8426	homeobox domain-containing protein	1998	5	0	85,00%	C:nucleus; F:DNA binding; P:cellular nitrogen compound metabolic process; P:biosynthetic process	-	g8426	12	0	2128_MoHox1_reduced	virulence
g1506	scaffold18|size198518:163904-169408	16,1905	52,116	1,68658	8,14E-05	yes	g1506	rna-binding protein	5505	5	0	84,20%	F:RNA binding	-	g1506	7	1,77E-51	882_MGG_04985_Reduced	virulence
g10741	scaffold475|size25559:7219-10478	26,4939	84,9786	1,68144	8,14E-05	yes	g10741	wd domain-containing protein	3260	5	0	80,20%	F:molecular_function	-	g10741	78	9,20E-22	211_CaTUP1_Reduced	virulence
g9513	scaffold351|size37511:16006-19501	14,9317	47,8878	1,68128	8,14E-05	yes	g9513	ctd kinase subunit alpha protein	3496	5	0	72,80%	P:cellular protein modification process; F:ion binding; F:kinase activity	EC:2.7.11	g9513	228	3,27E-156	1211_FGSG_06970_Reduced	virulence	g9513	1143	Pkinase_Tyr	785	Pkinase	Leptosphaeria maculans v23.1.3	GH18
g4324	scaffold84|size106789:45756-49029	25,8886	82,0864	1,66483	8,14E-05	yes	g4324	male sterility protein	3274	5	0	73,40%	F:kinase activity; P:biological_process; P:carbohydrate metabolic process; F:ion binding	-	g4324	27	8,38E-22	2259_AAR1_Reduced	virulence
g5498	scaffold122|size85270:43250-46452	22,1335	70,115	1,66349	8,14E-05	yes	g5498	rnapii degradation factor def1 protein	3203	5	6,13E-76	72,80%	P:reproduction; P:cell differentiation; P:anatomical structure formation involved in morphogenesis; P:cell cycle; P:biological_process	-	g5498	6	2,09E-64	805_MGG_00124_Reduced	virulence
g6715	scaffold175|size66399:59265-61786	44,5321	140,858	1,66132	8,14E-05	yes	g6715	com1 regulatory protein	2522	5	1,50E-77	58,60%	-		g6715	4	2,85E-54	2017_COM1_Reduced	virulence
g7533	scaffold217|size57120:48742-51404	41,5379	131,077	1,65792	8,14E-05	yes	g7533	hypothetical protein CGLO_12812	2663	5	0	68,80%	F:molecular_function	-	g7533	6	1,74E-180	799_MGG_03530_Reduced	virulence
g5426	scaffold120|size85902:18735-21985	70,8475	221,954	1,64747	8,14E-05	yes	g5426	hypothetical protein GGTG_01481	3251	5	2,19E-65	54,20%	-		g5426	31	2,19E-07	1793_GzZC108_Reduced	virulence
g10701	scaffold470|size25829:2803-6950	15,7522	48,9466	1,63565	8,14E-05	yes	g10701	scf e3 ubiquitin ligase complex f-box protein grra	4148	5	0	74,00%	F:ligase activity	-	g10701	10	7,03E-05	890_MGG_07015_Reduced	virulence
g9395	scaffold341|size38521:32811-35072	20,865	63,8959	1,61464	8,14E-05	yes	g9395	hypothetical protein CFIO01_12503	2262	5	0	66,40%	F:ion binding; F:molecular_function	-	g9395	119	1,23E-158	1396_GzC2H059_Reduced	virulence
g6815	scaffold181|size65075:5244-10102	16,0545	48,7272	1,60174	8,14E-05	yes	g6815	glucose-repressible alcohol dehydrogenase transcriptional effector	4859	5	0	72,80%	P:cellular nitrogen compound metabolic process; F:RNA binding; F:ion binding; P:biosynthetic process; F:nuclease activity; C:cytoplasm; C:nucleus	EC:3.1.13.4	g6815	40	5,24E-09	81_MAC1_Reduced	virulence
g3403	scaffold59|size126229:3980-4545	402,895	1202,9	1,57805	8,14E-05	yes	g3403	regulatory protein cys-3	566	5	3,58E-49	70,80%	F:DNA binding; F:nucleic acid binding transcription factor activity; P:cellular nitrogen compound metabolic process; P:biosynthetic process	-	g3403	21	8,02E-39	1325_GzbZIP007_Reduced	virulence
g1759	scaffold23|size188416:172395-179608	18,9154	56,1183	1,56891	8,14E-05	yes	g1759	adenylate acy	7214	5	0	80,40%	P:signal transduction; F:lyase activity; F:ion binding; P:small molecule metabolic process; P:cellular nitrogen compound metabolic process; P:biosynthetic process; F:molecular_function	EC:4.6.1.1	g1759	29	0	81_MAC1_Reduced	virulence	g1759	2236	RA|PP2C|Guanylate_cyc	1033	Malectin|Pkinase_Tyr	Arabidopsis thaliana	CBM57
g1645	scaffold22|size189506:6401-10894	91,9825	269,145	1,54895	8,14E-05	yes	g1645	secreted aspartic proteinase precursor	4494	5	2,60E-116	71,00%	F:peptidase activity; P:biological_process	EC:3.4.23	g1645	16	1,16E-35	1046_CTB5_Reduced	virulence	g1645	1125	FAD_binding_4|Asp	469	FAD_binding_4	Streptomyces davawensis JCM 4913	AA7
g1910	scaffold26|size175816:116988-119108	67,6226	194,388	1,52336	8,14E-05	yes	g1910	mfs transporter	2121	5	8,97E-162	71,40%	P:transmembrane transport; C:cellular_component	-	g1910	11	1,88E-20	510_CaNAG3_Reduced	virulence
g4984	scaffold104|size94648:84221-86874	36,3513	104,181	1,51902	8,14E-05	yes	g4984	pheromone processing endoprotease kex2 protein	2654	5	0	77,20%	F:peptidase activity; P:biological_process	EC:3.4.21	g4984	6	1,47E-147	306_KEX2_Reduced	virulence	g4984	849	Peptidase_S8|P_proprotein	1225	Peptidase_S8|CW_binding_2|CW_binding_2|CW_binding_2	Mahella australiensis 50-1 BON	GH18
g12951	scaffold1276|size2803:846-2132	71,9785	205,658	1,51461	8,14E-05	yes	g12951	glutathione peroxidase	1287	5	1,73E-84	91,80%	F:oxidoreductase activity; P:response to stress; P:biological_process	EC:1.11.1.9	g12951	2	1,07E-70	2356_MoHYR1_Reduced	virulence
g8910	scaffold304|size42166:40850-41854	33,3721	95,2508	1,51309	8,14E-05	yes	g8910	septum-promoting gtp-binding protein 1 protein	1005	5	8,82E-117	75,40%	F:ion binding; P:signal transduction; P:nucleobase-containing compound catabolic process; P:small molecule metabolic process; C:cellular_component; P:transport; C:intracellular	-	g8910	17	1,12E-14	339_CLPT1_Reduced	virulence
g5815	scaffold134|size78099:65567-68172	236,462	665,336	1,49248	8,14E-05	yes	g5815	c6 finger domain-containing protein	2606	5	0	79,80%	C:nucleus; F:nucleic acid binding transcription factor activity; F:ion binding; P:cellular nitrogen compound metabolic process; P:biosynthetic process	-	g5815	78	0	1793_GzZC108_Reduced	virulence
g8879	scaffold302|size42505:36994-37722	390,619	1082,27	1,47023	8,14E-05	yes	g8879	---NA---	729	0			-		g8879	1	2,16E-13	350_EMP1_Reduced	virulence
g3769	scaffold68|size117754:74133-76222	19,207	52,4095	1,4482	8,14E-05	yes	g3769	amp-binding enzyme	2090	5	0	76,60%	F:molecular_function; P:biological_process	-	g3769	29	9,56E-10	2321_SidI_Reduced	virulence
g1860	scaffold25|size176140:135878-138007	205,262	559,444	1,44653	8,14E-05	yes	g1860	flavocytochrome c	2130	5	0	85,80%	F:molecular_function; F:oxidoreductase activity; P:biological_process	EC:1.3.99.1	g1860	14	5,79E-13	2570_CYB2_Reduced	virulence
g3562	scaffold63|size123176:40704-41899	226,091	607,69	1,42644	8,14E-05	yes	g3562	voltage-gated potassium channel beta-2 subunit	1196	5	0	77,00%	-		g3562	2	1,24E-21	419_CSH1_Reduced	virulence
g9067	scaffold315|size40943:25106-26534	39,1146	104,61	1,41924	8,14E-05	yes	g9067	bar domain-containing protein	1429	5	0	77,40%	C:cytoplasm; F:molecular_function	-	g9067	16	1,30E-06	319_SQL2_Reduced	virulence
g7212	scaffold200|size60774:22659-24382	40,9484	109,467	1,41862	8,14E-05	yes	g7212	p-loop containing nucleoside triphosphate hydrolase	1724	5	2,17E-172	71,40%	F:molecular_function; F:ion binding; F:helicase activity; F:ATPase activity	-	g7212	5	1,19E-31	423_VAD1_Reduced	virulence	g7212	574	DEAD|Helicase_C	1058	DEAD|Helicase_C|LpxC	Ostreococcus tauri OTTH0595	CE11
g7651	scaffold224|size55559:15142-17441	120,87	322,494	1,41581	8,14E-05	yes	g7651	major facilitator superfamily transporter	2300	5	2,41E-143	63,40%	P:transmembrane transport; C:cellular_component; F:molecular_function	-	g7651	16	1,33E-19	511_CaNAG4_Reduced	virulence
g8072	scaffold248|size51623:13245-14957	52,8315	140,235	1,40837	8,14E-05	yes	g8072	cyclin b	1713	5	0	71,80%	P:cellular protein modification process; P:cell cycle; F:enzyme binding; C:nucleus; P:cell division	-	g8072	3	1,05E-78	338_CLB2_Reduced	virulence	g8072	498	Cyclin_N|Cyclin_C	885	Cyclin_N|Cyclin_C|Mannosyl_trans	Vitis vinifera	GT50
g10997	scaffold507|size23466:8034-11071	160,813	426,812	1,40822	8,14E-05	yes	g10997	mucin family signaling protein	3038	5	1,69E-51	67,60%	-		g10997	6	9,19E-21	2284_Msb2_Reduced	virulence
g11613	scaffold603|size18043:9690-12662	35,3036	93,3738	1,4032	8,14E-05	yes	g11613	transcriptional corepressor cyc8 protein	2973	5	2,75E-172	86,40%	-		g11613	7	1,85E-129	320_SSN6_Reduced	virulence	g11613	823	TPR_11|TPR_11	1000	Glyco_transf_41|Glyco_transf_41	Neospora caninum Liverpool	GT41
g2793	scaffold45|size142262:15511-16952	66,1589	174,818	1,40185	8,14E-05	yes	g2793	eukaryotic aspartyl protease protein	1442	5	4,38E-112	60,60%	F:peptidase activity; P:biological_process	EC:3.4.23	g2793	9	2,61E-34	73_SAP3_Reduced	virulence
g10822	scaffold484|size24850:17339-19420	29,5118	77,034	1,3842	8,14E-05	yes	g10822	amp-binding domain protein	2082	5	0	88,00%	F:molecular_function; P:biological_process	-	g10822	27	4,37E-19	2321_SidI_Reduced	virulence	g10822	605	AMP-binding	2649	Glycos_transf_2|AMP-binding|AMP-binding_C|ketoacyl-synt|Ketoacyl-synt_C|Acyl_transf_1|Aminotran_3	Chamaesiphon minutus PCC 6605	GT2
g9530	scaffold352|size37469:22084-23942	20,8089	53,9834	1,37532	8,14E-05	yes	g9530	hsp70-like protein	1859	5	0	84,40%	F:ion binding	-	g9530	2	2,14E-16	2058_LHS1_Reduced	virulence	g9530	582	HSP70	777	HSP70	Frankia alni ACN14a	CBM13
g11679	scaffold616|size17609:1040-2603	41,2182	106,873	1,37454	8,14E-05	yes	g11679	serine protease protein	1564	5	1,08E-97	61,40%	F:peptidase activity; P:biological_process	EC:3.4.21	g11679	2	6,63E-40	2117_SPM1_Reduced	virulence	g11679	437	Peptidase_S8	554	Peptidase_S8|RicinB_lectin_2	Stigmatella aurantiaca DW4/3-1	CBM13
g12102	scaffold707|size13290:8586-10472	22,4666	58,2039	1,37333	8,14E-05	yes	g12102	isocitrate lyase	1887	5	0	85,20%	F:lyase activity; P:small molecule metabolic process	EC:4.1.3.1	g12102	5	8,47E-135	261_ICL1_Reduced	virulence
g7017	scaffold189|size105640:100767-103720	21,4465	55,001	1,35871	8,14E-05	yes	g7017	---NA---	2954	0			F:molecular_function	-	g7017	164	2,54E-39	1436_GzC2H105_Reduced	virulence
g4720	scaffold96|size99610:58968-62340	20,0739	51,2609	1,35254	8,14E-05	yes	g4720	chitin synthase activator	3373	5	0	75,20%	F:molecular_function	-	g4720	2	7,05E-34	799_MGG_03530_Reduced	virulence
g9451	scaffold346|size37926:8650-10672	29,491	75,2838	1,35206	8,14E-05	yes	g9451	glycosyltransferase family 2 partial	2023	5	0	75,60%	P:biosynthetic process; F:transferase activity, transferring glycosyl groups	EC:2.4.1.212	g9451	24	1,71E-08	1056_CgCHSV_Reduced	virulence	g9451	560	n/a	597	Glyco_tranf_2_3	Rattus norvegicus	GT2
g4870	scaffold101|size95802:51628-53564	249,744	636,24	1,34912	8,14E-05	yes	g4870	bzip transcription factor	1937	5	0	72,60%	F:DNA binding; F:nucleic acid binding transcription factor activity; P:cellular nitrogen compound metabolic process; P:biosynthetic process	-	g4870	21	0	1319_GzbZIP001_Reduced	virulence
g10185	scaffold413|size31461:23109-28296	50,1702	127,736	1,34826	8,14E-05	yes	g10185	cell division control protein 25 protein	5188	5	0	78,40%	F:molecular_function; C:intracellular; P:signal transduction	-	g10185	10	1,64E-68	319_SQL2_Reduced	virulence
g1509	scaffold18|size198518:180005-182083	322,447	810,226	1,32926	8,14E-05	yes	g1509	hsp70-like protein	2079	5	0	97,00%	F:ion binding; P:anatomical structure development	-	g1509	4	1,05E-28	2058_LHS1_Reduced	virulence	g1509	647	HSP70|MreB_Mbl	777	HSP70	Frankia alni ACN14a	CBM13
g3000	scaffold49|size137951:54884-58260	42,0337	104,699	1,31662	8,14E-05	yes	g3000	arid bright dna binding domain-containing protein	3377	5	0	69,80%	C:nucleus; F:DNA binding	-	g3000	9	7,37E-167	1297_GzAT001_Reduced	virulence
g5033	scaffold106|size93288:73698-75428	71,3503	177,398	1,314	8,14E-05	yes	g5033	hexokinase hxk2 protein	1731	5	0	83,80%	P:small molecule metabolic process; P:carbohydrate metabolic process; P:generation of precursor metabolites and energy; P:catabolic process; F:ion binding; F:kinase activity	EC:2.7.1.1	g5033	4	4,81E-10	208_CaNAG5_Reduced	virulence
g9642	scaffold361|size35876:18683-19043	63,0137	154,933	1,2979	0,0178215	yes	g9642	---NA---	361	0			-		g9642	6	7,78E-11	2337_SUR7_Reduced	virulence
g2053	scaffold29|size167306:48080-49307	30,0419	73,8211	1,29706	8,14E-05	yes	g2053	polygalacturonase 5	1228	5	2,78E-92	74,00%	C:extracellular region; F:hydrolase activity, acting on glycosyl bonds; P:carbohydrate metabolic process	EC:3.2.1.15	g2053	12	2,28E-83	1027_bcpg1_Reduced	virulence	g2053	395	Glyco_hydro_28	410	Glyco_hydro_28	Botryotinia fuckeliana	GH28
g12255	scaffold749|size11454:36-959	92,6814	225,459	1,28251	8,14E-05	yes	g12255	adp-ribosylation factor 6	960	5	5,31E-88	99,60%	P:biological_process; F:mRNA binding; C:cell; P:signal transduction; C:intracellular; P:cytoskeleton organization; P:cellular component assembly; P:cell division; P:cell cycle; P:biosynthetic process; P:lipid metabolic process; P:vesicle-mediated transport; F:ion binding	-	g12255	50	2,09E-07	339_CLPT1_Reduced	virulence
g12353	scaffold779|size10250:0-2454	79,5515	193,449	1,28199	8,14E-05	yes	g12353	glycolipid 2-alpha-mannosyltransferase	2455	5	0	82,60%	P:carbohydrate metabolic process; F:transferase activity, transferring glycosyl groups; P:cellular protein modification process; P:biosynthetic process; C:cellular_component	EC:2.4.1	g12353	4	5,10E-74	392_CaMNT2_Reduced	virulence	g12353	578	Glyco_transf_15	530	Glyco_transf_15	Magnaporthe grisea 70-15	GT15
g10699	scaffold469|size25905:20376-25203	26,6101	63,9991	1,26608	8,14E-05	yes	g10699	abc transporter	4828	5	0	79,80%	P:transmembrane transport; C:cellular_component; F:ATPase activity; F:transmembrane transporter activity; P:nucleobase-containing compound catabolic process; P:small molecule metabolic process; F:ion binding	-	g10699	36	9,28E-98	267_MLT1_Reduced	virulence
g12103	scaffold707|size13290:11320-13014	108,943	259,467	1,25198	8,14E-05	yes	g12103	methylcitrate synthase precursor	1695	5	0	94,20%	P:small molecule metabolic process; P:carbohydrate metabolic process; F:transferase activity, transferring acyl groups; P:generation of precursor metabolites and energy	-	g12103	6	0	447_MCSA_Reduced	virulence
g12725	scaffold972|size5593:3466-5112	123,034	292,046	1,24713	8,14E-05	yes	g12725	high mobility group protein	1647	5	4,20E-78	68,80%	-		g12725	7	3,88E-70	1473_GzHMG005_Reduced	virulence
g3883	scaffold71|size114570:82127-84413	210,193	497,959	1,24431	8,14E-05	yes	g3883	transient receptor potential ion channel protein	2287	5	0	69,80%	-		g3883	2	5,75E-06	803_MGG_04629_Reduced	virulence
g5364	scaffold117|size87250:45124-47473	62,7108	148,032	1,23913	8,14E-05	yes	g5364	chitin synthase export chaperone protein	2350	5	6,51E-119	87,60%	-		g5364	5	8,33E-21	337_CHS7_Reduced	virulence
g8924	scaffold306|size42057:261-3527	255,101	594,156	1,21977	8,14E-05	yes	g8924	zinc finger protein msn2 4	3526	5	3,15E-68	54,80%	F:ion binding; F:molecular_function	-	g8924	152	4,52E-48	1382_GzC2H045_Reduced	virulence
g1992	scaffold28|size169625:25780-28949	36,5093	83,8423	1,19941	8,14E-05	yes	g1992	dna topoisomerase i protein	3170	5	0	81,00%	F:isomerase activity; F:ATPase activity; F:DNA binding; C:chromosome; P:DNA metabolic process	EC:5.99.1.2; EC:5.99.1.3	g1992	3	0	1291_TOP1_Reduced	virulence
g1425	scaffold17|size204449:94529-97369	36,4011	82,9824	1,18882	8,14E-05	yes	g1425	cation-transporting atpase 4	2841	5	1,78E-54	67,20%	-		g1425	5	3,27E-13	404_PTH11_Reduced	virulence
g1210	scaffold14|size224352:96965-99435	52,3793	119,235	1,18673	8,14E-05	yes	g1210	amylase-binding protein	2471	5	0	79,80%	F:cytoskeletal protein binding; C:intracellular	-	g1210	13	2,69E-06	791_MGG_11899_Reduced	virulence
g6044	scaffold144|size75875:51100-52132	132,929	301,85	1,18317	8,14E-05	yes	g6044	peroxisomal dehydratase protein	1033	5	6,45E-153	80,20%	P:biological_process; F:oxidoreductase activity	-	g6044	7	2,88E-26	2034_MFP1_Reduced	virulence
g9398	scaffold342|size38322:2092-4482	72,2729	162,304	1,16717	8,14E-05	yes	g9398	hal protein kinase protein	2391	5	0	75,60%	P:cellular protein modification process; F:ion binding; F:kinase activity	EC:2.7.11	g9398	217	3,08E-164	1215_FGSG_02838_Reduced	virulence	g9398	741	Pkinase|Pkinase_Tyr	729	Pkinase	Neospora caninum Liverpool	CBM20
g4591	scaffold92|size101272:73361-78209	29,086	64,6502	1,15233	8,14E-05	yes	g4591	uba ts-n domain-containing protein	4849	5	0	73,60%	F:ion binding; F:molecular_function	-	g4591	12	1,21E-05	488_IRS4_Reduced	virulence
g4549	scaffold91|size101489:13156-15331	78,4696	173,978	1,1487	8,14E-05	yes	g4549	hsp70-like protein	2176	5	0	95,80%	F:ion binding; F:unfolded protein binding; P:protein folding	-	g4549	1	2,84E-23	2058_LHS1_Reduced	virulence	g4549	669	HSP70	777	HSP70	Frankia alni ACN14a	CBM13
g675	scaffold7|size256143:186001-189815	41,0553	90,3517	1,13798	8,14E-05	yes	g675	myo1_chagb ame: full=myosin-1 ame: full=class i unconventional myosin ame: full=type i myosin	3815	5	0	92,00%	P:biological_process; C:cell; P:anatomical structure development; P:response to stress; C:cytoskeleton; C:protein complex; C:cytoplasm; F:ion binding; F:molecular_function; F:cytoskeletal protein binding; P:vesicle-mediated transport	-	g675	21	5,87E-108	1648_GzWing020_Reduced	virulence	g675	1216	Myosin_head|Myosin_TH1|SH3_1	2019	Myosin_head|Chitin_synth_2	Sporisorium reilianum SRZ2	GT2
g13069	scaffold1978|size1289:0-1289	56,6706	124,633	1,13702	8,14E-05	yes	g13069	transcription regulator protein	1288	5	1,04E-81	58,00%	F:molecular_function	-	g13069	1	1,17E-07	1317_GzBrom002_Reduced	virulence
g4090	scaffold78|size111010:7206-8911	57,5817	125,069	1,11905	8,14E-05	yes	g4090	bzip transcription factor	1706	5	1,04E-96	58,80%	P:regulation of transcription, DNA-templated; F:sequence-specific DNA binding; C:nucleus; F:sequence-specific DNA binding transcription factor activity		g4090	32	1,09E-121	1335_GzbZIP017_Reduced	virulence
g12468	scaffold827|size9073:7629-8878	384,465	832,513	1,11462	8,14E-05	yes	g12468	methionine adenosyltransferase eth-1	1250	5	0	91,00%	P:small molecule metabolic process; P:sulfur compound metabolic process; P:cofactor metabolic process; F:ion binding; P:cellular nitrogen compound metabolic process; P:biosynthetic process; F:transferase activity, transferring alkyl or aryl (other than methyl) groups	EC:2.5.1.6	g12468	4	2,01E-172	877_MGG_00383_Reduced	virulence
g6446	scaffold162|size69482:66866-67999	291,917	630,064	1,10994	8,14E-05	yes	g6446	alcohol dehydrogenase 1	1134	5	0	89,20%	F:ion binding; F:oxidoreductase activity; P:biological_process	-	g6446	8	3,64E-23	881_MGG_04556_Reduced	virulence	g6446	351	ADH_N|ADH_zinc_N	764	Glyco_hydro_76|ADH_N|ADH_zinc_N	Aspergillus nidulans FGSC A4	GH76
g3091	scaffold51|size134876:31116-35598	30,4032	64,7977	1,09172	8,14E-05	yes	g3091	acyl- dehydrogenase protein	4483	5	0	79,40%	F:molecular_function; F:ion binding; F:oxidoreductase activity; P:biological_process	EC:1.3.99.3	g3091	8	7,65E-09	2570_CYB2_Reduced	virulence
g9796	scaffold376|size34169:9133-10843	600,722	1271,79	1,0821	8,14E-05	yes	g9796	glycoside hydrolase family 72 protein	1711	5	3,27E-166	80,20%	F:molecular_function; P:carbohydrate metabolic process	-	g9796	3	3,69E-159	522_GAS1_Reduced	virulence	g9796	538	Glyco_hydro_72|X8	555	Glyco_hydro_72|X8	Neurospora crassa OR74A	GH72|CBM43
g5995	scaffold142|size76121:61331-63831	140,4	294,966	1,07101	8,14E-05	yes	g5995	5-methyltetrahydropteroyltriglutamate-homocysteine s-methyltransferase protein	2501	5	0	93,60%	P:sulfur compound metabolic process; P:biosynthetic process; P:cellular amino acid metabolic process; F:ion binding; F:methyltransferase activity	EC:2.1.1.14	g5995	3	0	442_MSY1_Reduced	virulence
g10505	scaffold447|size27680:22518-25012	61,9181	129,196	1,06112	8,14E-05	yes	g10505	fork head domain-containing protein	2495	5	4,51E-55	48,60%	F:nucleic acid binding transcription factor activity; F:DNA binding; C:nucleus; P:cellular nitrogen compound metabolic process; P:biosynthetic process	-	g10505	12	1,45E-44	1643_GzWing015_Reduced	virulence
g11186	scaffold537|size21918:2756-3682	154,679	319,179	1,04509	8,14E-05	yes	g11186	endo- -beta-xylanase	927	5	1,91E-42	56,80%	P:cell wall organization or biogenesis; P:carbohydrate metabolic process; P:catabolic process; C:extracellular region; F:hydrolase activity, acting on glycosyl bonds	EC:3.2.1.8	g11186	10	4,09E-49	546_XYN11A_Reduced	virulence	g11186	219	Glyco_hydro_11	234	Glyco_hydro_11	Lasiodiplodia theobromae CBS 247.96	GH11
g10223	scaffold418|size31149:4382-6536	205,892	421,718	1,03439	8,14E-05	yes	g10223	heat shock protein ssb1 protein	2155	5	0	97,00%	F:ion binding	-	g10223	5	2,57E-29	2058_LHS1_Reduced	virulence	g10223	614	HSP70|MreB_Mbl	777	HSP70	Frankia alni ACN14a	CBM13
g6890	scaffold184|size64559:38142-39517	78,0384	159,836	1,03433	8,14E-05	yes	g6890	early conidial development-2	1376	5	1,54E-123	78,20%	P:biological_process; F:oxidoreductase activity	-	g6890	11	7,89E-12	1051_CTB3_Reduced	virulence
g3404	scaffold59|size126229:4962-5650	69,2708	141,875	1,0343	0,000234032	yes	g3404	regulatory protein cys-3 protein	689	1	1,83E-07	60,00%	P:regulation of transcription, DNA-templated; F:sequence-specific DNA binding; F:sequence-specific DNA binding transcription factor activity		g3404	6	7,52E-05	1325_GzbZIP007_Reduced	virulence
g5713	scaffold130|size80568:40084-42985	42,3114	86,4428	1,0307	8,14E-05	yes	g5713	kinesin heavy chain	2902	5	0	89,60%	F:cytoskeletal protein binding; P:biological_process; F:ion binding; C:cytoskeleton; C:protein complex; F:molecular_function	-	g5713	6	0	465_KIN2_Reduced	virulence
g99	scaffold1|size448493:299340-300862	54,5671	110,55	1,0186	8,14E-05	yes	g99	alcohol dehydrogenase	1523	5	4,91E-102	82,60%	F:ion binding; F:oxidoreductase activity; P:biological_process	-	g99	9	1,03E-32	881_MGG_04556_Reduced	virulence	g99	368	ADH_N|ADH_zinc_N	764	Glyco_hydro_76|ADH_N|ADH_zinc_N	Aspergillus nidulans FGSC A4	GH76
g4289	scaffold83|size106886:57483-58457	31,5698	63,8488	1,01612	0,0020217	yes	g4289	beta-glucosidase a	975	5	2,51E-76	64,20%	P:biological_process; F:oxidoreductase activity	-	g4289	16	3,96E-13	784_MGG_00056_Reduced	virulence
g1953	scaffold27|size170470:70439-71826	114,483	231,311	1,0147	8,14E-05	yes	g1953	endochitinase 1 precursor	1388	5	0	80,80%	P:carbohydrate metabolic process; F:hydrolase activity, acting on glycosyl bonds; P:catabolic process	EC:3.2.1.14	g1953	5	7,75E-88	144_CHT42_Reduced	virulence	g1953	462	Glyco_hydro_18	410	Glyco_hydro_18	Magnaporthe grisea 70-15	GH18
g10412	scaffold437|size28623:5676-9010	26,5837	52,6818	0,986766	8,14E-05	yes	g10412	zn 2cys6 transcriptional activator	3335	5	0	84,60%	P:cellular nitrogen compound metabolic process; P:biosynthetic process; F:ion binding; F:nucleic acid binding transcription factor activity; F:DNA binding; C:nucleus	-	g10412	183	0	1967_GzZC282_Reduced	virulence
g7402	scaffold210|size58703:24065-25641	161,689	318,181	0,976625	8,14E-05	yes	g7402	beta-glucanosyltransferase gel2	1577	5	8,46E-173	81,60%	P:carbohydrate metabolic process; F:molecular_function	-	g7402	6	3,40E-128	434_GEL2_Reduced	virulence	g7402	467	Glyco_hydro_72	486	Glyco_hydro_72	Aspergillus oryzae RIB40	GH72
g3049	scaffold50|size135698:59105-60585	111,283	218,592	0,974001	8,14E-05	yes	g3049	hypothetical protein PDE_02823	1481	5	2,00E-44	51,20%	-		g3049	7	8,73E-10	441_BTP1_Reduced	virulence
g10269	scaffold422|size30563:29391-30449	152,064	297,891	0,970105	8,14E-05	yes	g10269	protein phosphatase 2c isoform variant	1173	5	3,94E-97	87,00%	P:cellular protein modification process; F:ion binding; F:phosphatase activity	-	g10269	10	1,96E-10	2491_FgPTC1_Reduced	virulence	g10269	277	PP2C	865	Glyco_transf_20|PP2C	Pichia pastoris CBS 7435	GT20
g2598	scaffold40|size149475:133511-136270	77,4873	151,506	0,967341	8,14E-05	yes	g2598	h+-transporting 67k chain	2760	5	0	91,20%	F:ATPase activity; P:small molecule metabolic process; P:biological_process; P:transmembrane transport; F:transmembrane transporter activity; P:homeostatic process; F:ion binding; C:protein complex; P:cellular nitrogen compound metabolic process; C:vacuole	-	g2598	7	9,50E-26	624_ssaN_Reduced	virulence
g2687	scaffold42|size145265:116429-118534	42,8829	83,8076	0,966681	8,14E-05	yes	g2687	c6 finger domain-containing protein	2106	5	2,55E-167	68,00%	F:nucleic acid binding transcription factor activity; P:cellular nitrogen compound metabolic process; P:biosynthetic process; C:nucleus; F:ion binding	-	g2687	134	7,76E-153	1915_GzZC230_Reduced	virulence
g4240	scaffold82|size107356:20858-22012	36,7544	71,4797	0,959615	0,000379626	yes	g4240	gtp-binding protein ypt3 protein	1155	5	8,52E-100	70,60%	F:ion binding; P:signal transduction; P:transport	-	g4240	19	3,52E-18	339_CLPT1_Reduced	virulence
g1690	scaffold22|size189506:158849-160799	51,9919	100,882	0,956315	8,14E-05	yes	g1690	2-succinylbenzoate- ligase	1951	5	0	77,20%	F:ligase activity; P:biological_process	-	g1690	35	8,05E-13	2321_SidI_Reduced	virulence
g2839	scaffold46|size140815:586-2189	129,632	251,248	0,954692	8,14E-05	yes	g2839	3-ketoacyl- thiolase	1604	5	1,71E-173	91,60%	F:transferase activity, transferring acyl groups; P:biological_process	-	g2839	5	2,59E-73	598_THIOL_Reduced	virulence
g7355	scaffold207|size58887:36399-37334	365,294	700,624	0,939583	8,14E-05	yes	g7355	mitochondrial peroxiredoxin prx1 protein	936	5	3,01E-136	78,60%	P:biological_process; F:molecular_function; F:oxidoreductase activity	EC:1.11.1.15	g7355	5	6,67E-16	386_TSA1_Reduced	virulence	g7355	229	AhpC-TSA	725	AhpC-TSA|Glyco_hydro_18	Clostridium difficile 630	GH18
g238	scaffold2|size385500:320214-321248	98,4256	188,737	0,939269	8,14E-05	yes	g238	delta( )-delta( )-dienoyl- isomerase protein	1035	5	4,27E-101	82,40%	F:isomerase activity; P:biological_process	-	g238	6	6,39E-05	2322_SidH_Reduced	virulence
g8768	scaffold295|size43861:1895-3554	163,718	313,248	0,936097	8,14E-05	yes	g8768	guanine nucleotide-binding protein subunit beta protein	1660	5	0	79,60%	P:signal transduction; F:signal transducer activity	-	g8768	56	0	65_CPGB-1_Reduced	virulence
g10370	scaffold433|size29238:6103-8072	90,3192	172,282	0,931668	8,14E-05	yes	g10370	isocitrate lyase	1970	5	0	87,20%	F:lyase activity; P:small molecule metabolic process	EC:4.1.3.1	g10370	5	0	305_ICL1_Reduced	virulence
g9891	scaffold384|size33761:17104-22131	46,7968	88,445	0,918372	8,14E-05	yes	g9891	duf250 domain membrane protein	5028	5	6,90E-74	81,00%	C:cellular_component	-	g9891	2	2,48E-12	441_BTP1_Reduced	virulence	g9891	971	TPT	NA	n/a	Aspergillus nidulans FGSC A4	GT32
g7088	scaffold193|size62749:34314-36191	87,2619	163,712	0,90774	8,14E-05	yes	g7088	wd repeat-containing protein slp1 protein	1878	5	0	85,40%	F:molecular_function	-	g7088	69	5,79E-74	346_CRU1_Reduced	virulence
g1609	scaffold20|size194341:89660-91584	108,1	202,078	0,902549	8,14E-05	yes	g1609	high-affinity glucose transporter rgt2	1925	5	3,77E-157	82,60%	F:transmembrane transporter activity; C:cellular_component; P:transmembrane transport; P:transport	-	g1609	2	1,46E-21	2240_Srt1_reduced	virulence
g6778	scaffold179|size65550:10048-10827	554,285	1026,7	0,889311	8,14E-05	yes	g6778	atp synthase subunit alpha protein	780	5	3,09E-120	99,40%	F:ATPase activity; F:transmembrane transporter activity; P:transmembrane transport; C:intracellular; C:protein complex; P:small molecule metabolic process; P:biosynthetic process; P:cellular nitrogen compound metabolic process; F:ion binding	-	g6778	6	1,58E-10	624_ssaN_Reduced	virulence
g5902	scaffold138|size76792:50115-51544	57,2335	104,605	0,870018	8,14E-05	yes	g5902	integral membrane protein	1430	5	6,46E-41	48,40%	-		g5902	27	9,64E-08	404_PTH11_Reduced	virulence
g7635	scaffold223|size55813:17975-20301	373,083	674,199	0,853678	8,14E-05	yes	g7635	hsp70-like protein	2327	5	0	96,20%	F:ion binding	-	g7635	5	1,77E-31	2058_LHS1_Reduced	virulence	g7635	666	HSP70|MreB_Mbl	777	HSP70	Frankia alni ACN14a	CBM13
g3445	scaffold60|size125496:42122-44609	40,6644	73,447	0,852939	0,000234032	yes	g3445	cytochrome b5-like protein	2488	5	0	69,20%	F:molecular_function; F:ion binding; F:oxidoreductase activity; P:biological_process	-	g3445	9	1,78E-75	2570_CYB2_Reduced	virulence
g6251	scaffold153|size71703:38061-39992	40,9063	70,9685	0,794856	0,000805104	yes	g6251	sugar porter family mfs transporter	1932	5	2,18E-172	87,20%	F:transmembrane transporter activity; C:cellular_component; P:transmembrane transport	-	g6251	2	7,33E-31	2240_Srt1_reduced	virulence
g9956	scaffold390|size33446:3514-7399	41,1296	70,631	0,780125	0,00015859	yes	g9956	cnh domain-containing protein	3886	5	0	75,20%	P:signal transduction; F:lipid binding; F:ion binding; F:molecular_function	-	g9956	12	0	1647_GzWing019_Reduced	virulence
g153	scaffold2|size385500:28488-31349	59,8537	102,562	0,776989	8,14E-05	yes	g153	protein kinase	2862	5	0	92,80%	F:ion binding; P:cellular protein modification process; F:kinase activity	EC:2.7.11	g153	221	0	1214_FGSG_07816_Reduced	virulence	g153	880	Pkinase|Pkinase_Tyr	785	Pkinase	Leptosphaeria maculans v23.1.3	GH18
g10312	scaffold427|size30018:1348-2754	40,5533	69,4362	0,775869	0,00415742	yes	g10312	integral membrane protein	1407	5	1,45E-116	74,40%	-		g10312	3	4,78E-07	441_BTP1_Reduced	virulence
g9601	scaffold358|size36710:14932-16069	191,875	328,28	0,774757	0,000234032	yes	g9601	zinc-binding dehydrogenase	1138	5	4,86E-147	74,40%	F:ion binding; F:oxidoreductase activity; P:biological_process; F:transferase activity, transferring acyl groups	-	g9601	9	1,26E-05	881_MGG_04556_Reduced	virulence
g11527	scaffold588|size18825:16315-18081	90,9541	152,466	0,745277	0,000379626	yes	g11527	vitamin b6 transporter bsu1 protein	1767	5	0	78,80%	P:transmembrane transport; C:cellular_component	-	g11527	12	7,90E-38	2329_CTB4_Reduced	virulence
g3967	scaffold74|size113364:59028-60064	173,473	284,688	0,714665	0,000943693	yes	g3967	cell division control protein 42	1037	5	1,29E-82	96,00%	P:biological_process; F:protein binding, bridging; P:signal transduction; C:intracellular; P:cell division; P:cellular protein modification process; C:cellular_component; F:ion binding	-	g3967	17	3,26E-102	2052_Cdc42_Reduced	virulence
g141	scaffold1|size448493:435087-437352	46,4669	75,9869	0,709546	0,00128146	yes	g141	hypothetical protein NECHADRAFT_58956	2266	5	0	72,00%	-		g141	49	1,36E-06	211_CaTUP1_Reduced	virulence
g32	scaffold1|size448493:87600-88798	59,3908	96,3907	0,698655	0,00377795	yes	g32	homoserine acetyltransferase	1199	5	0	75,40%	C:cytoplasm; P:sulfur compound metabolic process; P:biosynthetic process; P:cellular amino acid metabolic process; F:transferase activity, transferring acyl groups	EC:2.3.1.31	g32	4	8,03E-07	355_GzmetE_Reduced	virulence
g2026	scaffold28|size169625:126938-127925	598,246	955,612	0,675687	0,000805104	yes	g2026	gtp-binding nuclear protein gsp1 ran	988	5	1,21E-92	98,80%	P:nucleocytoplasmic transport; P:signal transduction; F:GTPase activity; F:ion binding; P:transport	-	g2026	27	7,25E-19	339_CLPT1_Reduced	virulence
g1272	scaffold15|size219375:48522-49575	179,897	286,105	0,669374	0,00248467	yes	g1272	gtp-binding protein	1054	5	1,69E-52	99,00%	P:signal transduction; F:ion binding; P:transport	-	g1272	19	1,06E-97	339_CLPT1_Reduced	virulence
g13062	scaffold1930|size1358:134-1249	79,5982	125,327	0,654886	0,00415742	yes	g13062	peroxisomal adenine nucleotide transporter 1	1116	5	3,82E-115	83,80%	P:transmembrane transport; C:cellular_component	-	g13062	4	9,48E-07	254_FOW1_Reduced	virulence
g3771	scaffold68|size117754:80508-81834	40,4665	63,6644	0,65376	0,012479	yes	g3771	integral membrane protein	1327	5	4,27E-75	59,20%	-		g3771	4	3,13E-13	404_PTH11_Reduced	virulence
g6603	scaffold170|size67802:19154-24735	356,917	560,908	0,652174	0,00241867	yes	g6603	#NAME?	5582	5	0	87,40%	F:ATPase activity; F:transmembrane transporter activity; P:transmembrane transport; F:hydrolase activity, acting on glycosyl bonds; C:intracellular; C:protein complex; F:ion binding; P:generation of precursor metabolites and energy; P:biosynthetic process; P:carbohydrate metabolic process; P:small molecule metabolic process; P:cellular nitrogen compound metabolic process; F:transferase activity, …	EC:2.4.1.18	g6603	3	1,21E-32	645_invC_Reduced	virulence	g6603	1301	Alpha-amylase|Alpha-amylase_C|ATP-synt_ab_N|ATP-synt_ab|ATP-synt_ab_C	754	CBM_48|Alpha-amylase_C	Neurospora crassa OR74A	CBM48
g843	scaffold9|size247221:192161-197203	79,5366	123,177	0,631044	0,00114681	yes	g843	cap binding protein	5043	5	2,00E-177	69,80%	P:cellular protein modification process; F:ion binding; F:kinase activity	EC:2.7.11	g843	226	0	1200_(Gsk3)_Reduced	virulence	g843	1148	Pkinase|Pkinase_Tyr	785	Pkinase	Leptosphaeria maculans v23.1.3	GH18
g5015	scaffold106|size93288:11601-12531	256,828	386,258	0,588764	0,0035832	yes	g5015	scp-like extracellular protein	931	5	1,56E-34	63,20%	C:extracellular region	-	g5015	2	5,87E-07	184_RBT4_Reduced	virulence
g1090	scaffold12|size240573:219765-223781	85,3947	128,006	0,583997	0,00384074	yes	g1090	n-(5-amino-5-carboxypentanoyl)-l-cysteinyl-d-valine synthase	4017	5	0	80,80%	P:biological_process; F:oxidoreductase activity; F:ion binding	EC:1.2.1.31	g1090	46	3,42E-64	2259_AAR1_Reduced	virulence	g1090	1279	AMP-binding|PP-binding|Epimerase|NAD_binding_4|adh_short|adh_short_C2	2318	Condensation|AMP-binding|AMP-binding_C|Condensation|HxxPF_rpt|AMP-binding|Glyco_hydro_4|Glyco_hydro_4C	uncultured marine bacterium 1n22	GH4
g3604	scaffold64|size122714:57886-59456	461,611	690,821	0,581633	0,00390456	yes	g3604	translation initiation factor eif4a	1571	5	0	91,60%	F:ATPase activity; F:ion binding; F:translation factor activity, nucleic acid binding; F:helicase activity; P:translation	-	g3604	7	1,15E-75	423_VAD1_Reduced	virulence	g3604	397	DEAD|Helicase_C	1058	DEAD|Helicase_C|LpxC	Ostreococcus tauri OTTH0595	CE11
g6271	scaffold154|size71298:53463-56524	46,8273	69,7513	0,574871	0,00523555	yes	g6271	heat shock protein 70-like protein	3062	5	0	77,20%	F:ion binding	-	g6271	6	0	2058_LHS1_Reduced	virulence	g6271	1020	HSP70	777	HSP70	Frankia alni ACN14a	CBM13
g12666	scaffold932|size6634:905-2178	660,62	977,23	0,564878	0,00719106	yes	g12666	glycoside hydrolase family 17 protein	1274	5	1,12E-135	70,60%	P:carbohydrate metabolic process; F:hydrolase activity, acting on glycosyl bonds	-	g12666	3	7,94E-14	61_BGL2_Reduced	virulence	g12666	409	n/a	NA	n/a	Myceliophthora thermophila ATCC 42464	GH17
g6907	scaffold185|size64219:18525-21707	50,5392	74,3722	0,557359	0,00750243	yes	g6907	calcium p-type atpase	3183	5	0	90,00%	F:ion binding; P:transport; C:cellular_component; F:ATPase activity; F:transmembrane transporter activity	EC:3.6.3.8	g6907	18	6,34E-133	440_PMR1_Reduced	virulence
g10276	scaffold423|size30543:16638-18721	357,975	519,596	0,537532	0,00843629	yes	g10276	s- glutathione dehydrogenase protein	2084	5	2,28E-123	86,60%	P:small molecule metabolic process; F:oxidoreductase activity; F:ion binding	EC:1.1.1.284	g10276	8	3,59E-138	668_GNO1_Reduced	virulence
g12020	scaffold686|size14356:9208-13228	60,5493	87,6269	0,533264	0,00837385	yes	g12020	coatomer wd associated region	4021	5	0	91,80%	P:vesicle-mediated transport; P:transport; C:Golgi apparatus; C:protein complex; C:cytoplasmic membrane-bounded vesicle; F:structural molecule activity; F:molecular_function	-	g12020	81	6,24E-19	211_CaTUP1_Reduced	virulence	g12020	1217	Coatomer_WDAD|COPI_C	1371	Glyco_transf_15|Hira	Pichia pastoris CBS 7435	GT15
g555	scaffold6|size256886:78208-81730	69,6798	100,496	0,528319	0,0081863	yes	g555	chitin synthase 2	3523	5	0	75,40%	P:biosynthetic process; F:transferase activity, transferring glycosyl groups	EC:2.4.1.16	g555	37	0	336_CHS2_Reduced	virulence	g555	1155	Chitin_synth_1N|Chitin_synth_1|Chitin_synth_2	935	Chitin_synth_1N|Chitin_synth_1	Thielavia terrestris NRRL 8126	GT2
g2420	scaffold36|size155665:150809-152043	267,61	384,859	0,524198	0,00995004	yes	g2420	probable triacylglycerol lipase precursor	1235	5	5,74E-73	58,40%	P:lipid metabolic process; F:molecular_function	EC:3.1.1.3	g2420	5	2,81E-79	432_FGL1_Reduced	virulence
g6141	scaffold148|size74707:68067-69667	40,3206	57,4179	0,509985	0,0305586	yes	g6141	gamma-butyrobetaine dioxygenase	1601	5	9,65E-115	60,20%	P:reproduction; P:cell differentiation; P:anatomical structure formation involved in morphogenesis; P:cell cycle; F:oxidoreductase activity; P:biological_process	EC:1.13.11	g6141	5	4,43E-101	792_MGG_09250_Reduced	virulence
g1666	scaffold22|size189506:78906-82061	36,6421	52,0655	0,506824	0,0251831	yes	g1666	nadp-dependent leukotriene b4 12-hydroxydehydrogenase	3156	5	6,35E-59	70,40%	F:ion binding; F:oxidoreductase activity; P:biological_process	-	g1666	6	9,79E-08	55_PKS1_Reduced	virulence
g6275	scaffold155|size71040:8668-9998	63,9547	90,8607	0,506606	0,0325577	yes	g6275	hypothetical protein SNOG_11395	1331	5	1,91E-38	64,20%	P:biosynthetic process; P:secondary metabolic process; P:cellular nitrogen compound metabolic process; F:ion binding; F:nucleic acid binding transcription factor activity; F:DNA binding; C:nucleus	-	g6275	224	5,00E-10	1050_CTB8_Reduced	virulence
g5787	scaffold133|size79326:19670-23966	82,5178	116,258	0,494551	0,0137435	yes	g5787	glycosyltransferase family 20 protein	4297	5	0	85,80%	F:molecular_function; P:biosynthetic process; P:carbohydrate metabolic process	-	g5787	8	2,37E-116	242_CaTPS2_Reduced	virulence	g5787	1182	Glyco_transf_20|Trehalose_PPase	918	Glyco_transf_20|Trehalose_PPase	Myceliophthora thermophila ATCC 42464	GT20
g5242	scaffold113|size89517:29986-32010	81,0581	113,901	0,490753	0,0153444	yes	g5242	protein phosphatase 2c	2025	5	0	82,60%	F:molecular_function; P:biological_process	-	g5242	7	6,54E-09	2491_FgPTC1_Reduced	virulence
g7735	scaffold228|size55034:50439-52476	47,5826	66,6916	0,487071	0,0272498	yes	g7735	major facilitator superfamily transporter	2038	5	0	78,80%	P:transmembrane transport; C:cellular_component	-	g7735	13	1,51E-61	511_CaNAG4_Reduced	virulence
g295	scaffold3|size327485:139403-141533	44,2261	59,915	0,438019	0,0498443	yes	g295	mitochondrial outer membrane 72k protein	2131	5	0	82,80%	F:protein transporter activity; F:transmembrane transporter activity; P:transport; C:cellular_component; C:mitochondrion; F:molecular_function	-	g295	18	4,11E-07	320_SSN6_Reduced	virulence	g295	626	TPR_11	3048	Glyco_transf_41|Glyco_transf_41|TPR_11|Glyco_transf_41|Glyco_transf_41|Glyco_transf_41|Glyco_transf_41|TPR_11|Glyco_transf_41|Glyco_transf_41	Chlorobium phaeobacteroides DSM 266	GT41
g4925	scaffold103|size95352:1754-3670	248,69	331,428	0,414347	0,0374248	yes	g4925	major facilitator superfamily	1917	5	3,51E-166	71,00%	P:transmembrane transport; C:cellular_component	-	g4925	14	1,63E-17	511_CaNAG4_Reduced	virulence
g6491	scaffold165|size68965:27274-32231	67,4934	50,757	-0,41114	0,0443696	yes	g6491	synaptic vesicle transporter svop	4958	5	0	74,00%	P:transmembrane transport; C:cellular_component	-	g6491	7	6,42E-05	511_CaNAG4_Reduced	virulence
g1250	scaffold14|size224352:211435-213863	126,634	93,4964	-0,437682	0,0264144	yes	g1250	glycosyltransferase family 39 protein	2429	5	0	93,40%	P:cellular protein modification process; P:biosynthetic process; P:carbohydrate metabolic process; F:transferase activity, transferring glycosyl groups; C:cellular_component	EC:2.4.1	g1250	6	0	399_PMT4_Reduced	virulence	g1250	770	PMT|MIR	788	PMT|MIR	Myceliophthora thermophila ATCC 42464	GT39
g8070	scaffold248|size51623:6414-7981	120,432	88,2752	-0,448137	0,030341	yes	g8070	pap2 domain-containing protein	1568	5	1,22E-107	60,00%	C:cellular_component; F:molecular_function; P:biological_process	-	g8070	4	5,51E-12	2563_DPP3_Reduced	virulence
g2851	scaffold46|size140815:41210-42423	137,003	100,294	-0,449975	0,0420408	yes	g2851	aldo keto reductase protein	1214	5	9,69E-135	84,80%	-		g2851	2	5,64E-21	419_CSH1_Reduced	virulence
g8510	scaffold276|size47247:21176-23313	1158,87	837,224	-0,469038	0,0299573	yes	g8510	mfs transporter	2138	5	5,79E-131	74,80%	P:transmembrane transport; C:cellular_component	-	g8510	9	3,12E-09	511_CaNAG4_Reduced	virulence
g8886	scaffold303|size42502:15885-16661	1414,99	974,705	-0,537756	0,00645227	yes	g8886	adp-ribosylation factor	777	5	1,28E-74	96,80%	F:ion binding; C:intracellular; P:signal transduction	-	g8886	50	1,29E-06	339_CLPT1_Reduced	virulence
g9316	scaffold335|size39439:1151-4169	58,8699	40,3257	-0,54583	0,0138429	yes	g9316	ras family gtpase	3019	5	3,82E-127	63,20%	F:ion binding; P:signal transduction; P:transport	-	g9316	23	1,56E-27	339_CLPT1_Reduced	virulence
g5289	scaffold114|size88605:65637-67518	94,7357	63,9988	-0,565864	0,00888015	yes	g5289	major facilitator superfamily transporter	1882	5	0	75,00%	P:transmembrane transport; C:cellular_component	-	g5289	8	1,62E-07	511_CaNAG4_Reduced	virulence
g207	scaffold2|size385500:225076-229426	57,4191	38,7488	-0,56738	0,00657028	yes	g207	pre-mrna splicing factor ini1	4351	5	2,87E-62	95,80%	-		g207	1	2,29E-16	887_MGG_05174_Reduced	virulence
g9149	scaffold322|size40370:24361-25652	175,313	117,099	-0,582204	0,00837385	yes	g9149	chitin synthase export chaperone	1292	5	1,86E-103	89,40%	P:transport; C:cellular_component; C:endoplasmic reticulum	-	g9149	2	1,22E-146	337_CHS7_Reduced	virulence
g5377	scaffold117|size87250:83801-87056	98,5481	65,5004	-0,589326	0,00403185	yes	g5377	ras guanyl-nucleotide exchange factor	3256	5	0	72,00%	F:molecular_function; P:signal transduction; F:ion binding; C:intracellular	-	g5377	5	1,25E-12	319_SQL2_Reduced	virulence
g11512	scaffold586|size18992:7490-8517	83,9536	54,9064	-0,612617	0,0138984	yes	g11512	related to a retinal short-chain dehydrogenase reductase	1028	5	1,88E-94	74,00%	P:biological_process; F:oxidoreductase activity	-	g11512	4	3,02E-05	2034_MFP1_Reduced	virulence
g8037	scaffold246|size52323:14015-16669	53,5635	34,7544	-0,624054	0,00472942	yes	g8037	voltage gated chloride channel	2655	5	0	84,20%	F:molecular_function; F:transmembrane transporter activity; P:transmembrane transport; C:cellular_component; P:transport	-	g8037	3	0	286_CLC-A_Reduced	virulence
g547	scaffold6|size256886:57159-58753	121,293	78,5404	-0,626995	0,00849621	yes	g547	ran binding protein in the microtubule-organising centre	1595	5	1,10E-56	72,20%	-		g547	7	1,52E-69	806_MGG_04137_Reduced	virulence
g1328	scaffold16|size215391:10155-15929	95,3708	59,8492	-0,672214	0,00121495	yes	g1328	vacuolar atp synthase 98 kda subunit	5775	5	0	88,40%	P:transmembrane transport; C:vacuole; C:protein complex; F:transmembrane transporter activity; F:ion binding; C:nucleus; F:DNA binding; P:cellular nitrogen compound metabolic process; P:biosynthetic process	-	g1328	182	0	235_VPH1_Reduced	virulence
g8898	scaffold304|size42166:9141-10537	287,244	179,486	-0,678406	0,000234032	yes	g8898	ornithine decarboxylase	1397	5	0	82,40%	F:lyase activity; P:cellular nitrogen compound metabolic process; P:biosynthetic process; P:cellular amino acid metabolic process	EC:4.1.1.17	g8898	5	3,57E-172	177_ODC_Reduced	virulence
g4439	scaffold87|size105511:98483-100734	132,338	80,5561	-0,716167	0,00148644	yes	g4439	alcohol oxidase	2252	5	0	88,60%	P:small molecule metabolic process; P:biological_process; F:oxidoreductase activity; F:ion binding	EC:1.1.99.1	g4439	7	0	199_AOX1_Reduced	virulence	g4439	675	GMC_oxred_N|GMC_oxred_C	678	GMC_oxred_N|GMC_oxred_C	Bipolaris victoriae	AA3
g11973	scaffold677|size14788:3996-5546	177,498	107,594	-0,722205	0,000736047	yes	g11973	hypothetical protein MYCTH_53865	1551	5	3,76E-21	63,00%	-		g11973	4	1,30E-08	441_BTP1_Reduced	virulence
g2027	scaffold28|size169625:129445-134626	48,4913	29,2037	-0,731577	0,00015859	yes	g2027	hypothetical protein CHGG_00785	5182	5	0	71,80%	F:molecular_function	-	g2027	33	3,53E-37	799_MGG_03530_Reduced	virulence	g2027	1298	p450	NA	n/a	Opitutus terrae PB90-1	CBM50
g3397	scaffold58|size126391:117687-119332	162,575	96,1632	-0,757549	8,14E-05	yes	g3397	peroxysomal citrate synthase protein	1646	5	0	91,20%	F:transferase activity, transferring acyl groups; P:generation of precursor metabolites and energy; P:carbohydrate metabolic process	EC:2.3.3.1	g3397	7	1,09E-23	447_MCSA_Reduced	virulence
g5264	scaffold113|size89517:87258-89059	101,133	59,7458	-0,759348	0,000523582	yes	g5264	anthranilate synthase component i	1802	5	0	85,80%	P:biosynthetic process	-	g5264	4	2,25E-13	178_pabaA_Reduced	virulence
g7308	scaffold205|size59372:4064-5283	127,375	75,1818	-0,760627	0,000665537	yes	g7308	nad dependent epimerase dehydratase	1220	5	5,77E-122	77,00%	P:biological_process; F:molecular_function	-	g7308	6	3,24E-18	1047_CTB6_Reduced	virulence	g7308	346	Epimerase|3Beta_HSD	NA	n/a	Podospora anserina S mat+	CE12
g534	scaffold6|size256886:26510-28272	73,2192	41,298	-0,82615	0,000523582	yes	g534	duf1237 domain protein	1763	5	0	78,40%	F:molecular_function	-	g534	7	0	785_MGG_04128_Reduced	virulence	g534	547	DUF1237	561	DUF1237	Myceliophthora thermophila ATCC 42464	GH125
g2328	scaffold35|size157562:4930-6074	238,765	134,067	-0,832633	8,14E-05	yes	g2328	arp2 3 actin-organizing complex subunit sop2 protein	1145	5	0	89,80%	C:cytoskeleton; P:cytoskeleton organization; P:protein complex assembly; F:cytoskeletal protein binding	-	g2328	26	5,35E-07	211_CaTUP1_Reduced	virulence
g1678	scaffold22|size189506:119109-120348	81,9855	45,9324	-0,835856	0,000736047	yes	g1678	regulator of g-protein signaling domain-containing protein	1240	5	2,02E-160	80,80%	P:signal transduction	-	g1678	21	2,28E-151	2194_MoRgs3_Reduced	virulence
g4793	scaffold99|size95991:6068-8444	74,2906	41,5549	-0,838161	0,000523582	yes	g4793	urea transporter protein	2377	5	4,91E-166	80,20%	P:transmembrane transport; C:cellular_component; F:molecular_function	-	g4793	18	1,60E-129	2558_DUR31_Reduced	virulence
g9347	scaffold337|size39244:23351-26489	59,0895	32,6944	-0,853859	8,14E-05	yes	g9347	nadp-dependent alcohol dehydrogenase	3139	5	1,48E-140	82,20%	F:ion binding; F:oxidoreductase activity; P:biological_process	-	g9347	11	4,23E-18	881_MGG_04556_Reduced	virulence	g9347	704	ADH_N|ADH_zinc_N|Y_phosphatase3	764	Glyco_hydro_76|ADH_N|ADH_zinc_N	Aspergillus nidulans FGSC A4	GH76
g1465	scaffold18|size198518:792-2006	169,526	90,769	-0,901233	8,14E-05	yes	g1465	26s proteasome regulatory subunit rpn-8	1215	5	4,20E-138	83,20%	C:intracellular; C:protein complex	-	g1465	1	1,72E-12	911_um11451_Reduced	virulence
g7083	scaffold193|size62749:18752-22312	105,551	56,1711	-0,91004	8,14E-05	yes	g7083	inosine-5 -monophosphate dehydrogenase imd2 protein	3561	5	0	89,00%	P:biological_process; F:molecular_function; F:ion binding; P:biosynthetic process; P:cellular nitrogen compound metabolic process; P:small molecule metabolic process; C:cytoplasm; F:oxidoreductase activity	EC:1.1.1.205	g7083	5	0	2474_imd1_Reduced	virulence
g9996	scaffold393|size33290:32664-33119	208,428	110,266	-0,918565	0,00466702	yes	g9996	---NA---	456	0			-		g9996	9	1,72E-30	213_CPA1_Reduced	virulence	g9996	119	Pro_isomerase	936	STT3|Pro_isomerase	Candidatus Nitrososphaera gargensis Ga9.2	GT66
g1030	scaffold12|size240573:45646-47418	83,3691	44,0965	-0,91885	0,000307602	yes	g1030	integral membrane protein	1773	5	2,28E-39	49,60%	-		g1030	2	4,26E-09	441_BTP1_Reduced	virulence
g8946	scaffold307|size41879:29725-31156	85,1142	44,8669	-0,923748	0,000234032	yes	g8946	l-allo-threonine aldolase	1432	5	4,06E-138	82,40%	F:ion binding; P:cellular amino acid metabolic process; F:lyase activity	-	g8946	1	8,24E-78	469_TOXG_Reduced	virulence
g9615	scaffold359|size36455:12240-13635	70,2739	36,8658	-0,930706	0,000875115	yes	g9615	voltage-gated potassium channel subunit beta-3	1396	5	1,39E-142	83,20%	-		g9615	3	1,07E-24	419_CSH1_Reduced	virulence
g6095	scaffold146|size75480:68510-69535	182,818	95,8631	-0,931364	8,14E-05	yes	g6095	ribonuclease t2 family protein	1026	5	1,39E-99	76,00%	F:RNA binding; F:nuclease activity	EC:3.1.27.1	g6095	3	1,51E-25	811_MGG_10510_Reduced	virulence
g10627	scaffold461|size26669:7764-9227	265,968	139,221	-0,933876	8,14E-05	yes	g10627	alpha- mannosyltransferase ktr1	1464	5	0	80,40%	P:cellular protein modification process; P:biosynthetic process; P:carbohydrate metabolic process; F:transferase activity, transferring glycosyl groups; C:Golgi apparatus; P:cell wall organization or biogenesis; C:cellular_component	EC:2.4.1	g10627	7	2,82E-125	104_CaMNT1_Reduced	virulence	g10627	425	Glyco_transf_15	444	Glyco_transf_15	Metarhizium anisopliae CQMa102	GT15
g1885	scaffold26|size175816:33728-35733	66,9803	34,9738	-0,93746	8,14E-05	yes	g1885	ccr4-not transcription complex protein	2006	5	0	72,80%	C:nucleus; P:cellular nitrogen compound metabolic process; P:biosynthetic process	-	g1885	7	1,30E-97	1440_GzNot002_Reduced	virulence
g11103	scaffold525|size22692:3867-5024	74,771	38,5287	-0,956546	0,000736047	yes	g11103	tho complex subunit 3	1158	5	9,80E-129	72,40%	-		g11103	66	6,53E-14	211_CaTUP1_Reduced	virulence
g9620	scaffold359|size36455:29634-32425	146,094	74,4567	-0,972425	8,14E-05	yes	g9620	aflatoxin b1 aldehyde reductase member 2	2792	5	8,60E-139	71,40%	P:biological_process; F:oxidoreductase activity	-	g9620	3	6,72E-15	419_CSH1_Reduced	virulence
g6929	scaffold186|size64091:16460-19932	153,091	75,6632	-1,01673	8,14E-05	yes	g6929	myb family transcription factor	3473	5	2,31E-53	78,60%	F:DNA binding; F:molecular_function	-	g6929	7	1,65E-58	2385_MYT2_Reduced	virulence
g1877	scaffold26|size175816:4888-6103	172,562	85,0474	-1,02077	8,14E-05	yes	g1877	eukaryotic translation initiation factor 3 subunit 2 protein	1216	5	0	80,20%	C:protein complex; C:cytoplasm; P:translation; P:ribonucleoprotein complex assembly; F:translation factor activity, nucleic acid binding; F:molecular_function	-	g1877	55	5,94E-10	316_PiGPB1_Reduced	virulence
g7679	scaffold225|size55395:46583-48458	350,302	172,357	-1,0232	8,14E-05	yes	g7679	h+-exporting atpase 57k vacuolar	1876	5	0	90,00%	F:ATPase activity; F:transmembrane transporter activity; P:small molecule metabolic process; P:cellular nitrogen compound metabolic process; P:homeostatic process; C:vacuole; P:transmembrane transport; C:protein complex; F:ion binding	-	g7679	9	1,95E-24	645_invC_Reduced	virulence
g4626	scaffold93|size100848:84716-85674	479,595	231,209	-1,05262	8,14E-05	yes	g4626	aldo keto reductase	959	5	1,92E-172	88,00%	-		g4626	8	4,79E-64	419_CSH1_Reduced	virulence
g10847	scaffold487|size24738:21126-22727	114,984	55,333	-1,05522	8,14E-05	yes	g10847	monocarboxylate transporter protein	1602	5	6,16E-112	73,40%	C:integral component of membrane; P:transmembrane transport		g10847	3	5,76E-12	812_MGG_10702_Reduced	virulence
g7996	scaffold243|size52530:36576-38157	195,734	92,1299	-1,08715	8,14E-05	yes	g7996	carbamoyl-phosphate synthase subunit arginine-specific small protein	1582	5	0	90,40%	F:ligase activity; P:biosynthetic process; P:cellular amino acid metabolic process; P:catabolic process; F:ion binding; C:cytoplasm; P:cellular nitrogen compound metabolic process	EC:6.3.5.5	g7996	3	1,31E-05	178_pabaA_Reduced	virulence
g11134	scaffold529|size22457:432-1754	86,1204	39,5763	-1,12172	0,00015859	yes	g11134	glucosamine-6-phosphate acetyltransferase-like protein	1323	5	2,71E-60	96,40%	F:transferase activity, transferring acyl groups	EC:2.3.1	g11134	12	2,37E-37	174_GNA1_Reduced	virulence
g2588	scaffold40|size149475:101198-101963	485,167	219,577	-1,14375	8,14E-05	yes	g2588	ras-like protein rab7 protein	766	5	3,61E-98	98,20%	F:ion binding; P:signal transduction; P:transport	-	g2588	22	1,39E-25	339_CLPT1_Reduced	virulence
g294	scaffold3|size327485:136987-138186	144,942	63,3887	-1,19318	8,14E-05	yes	g294	snare domain-containing protein	1200	5	3,36E-118	67,40%	C:cellular_component; P:vesicle-mediated transport	-	g294	5	4,77E-75	2396_GzSYN2_Reduced	virulence
g10537	scaffold451|size27507:22188-22746	87,7619	38,0375	-1,20617	0,0199712	yes	g10537	---NA---	559	0			-		g10537	1	4,15E-09	335_CGRA_Reduced	virulence
g283	scaffold3|size327485:112420-113941	229,898	99,285	-1,21135	8,14E-05	yes	g283	spermidine synthase protein	1522	5	2,31E-83	92,20%	P:biological_process; F:molecular_function	-	g283	2	3,88E-105	2239_Spe-Sdh_reduced	virulence
g11850	scaffold651|size15646:3454-4979	74,0567	31,4716	-1,23458	8,14E-05	yes	g11850	secreted aspartic proteinase protein	1526	5	1,47E-136	52,00%	F:peptidase activity; P:biological_process	EC:3.4.23	g11850	15	7,90E-34	73_SAP3_Reduced	virulence
g7446	scaffold212|size58446:40869-42258	64,293	26,7598	-1,2646	8,14E-05	yes	g7446	meiotic recombination protein rec14 protein	1390	5	1,63E-106	72,60%	-		g7446	46	2,43E-08	211_CaTUP1_Reduced	virulence
g11788	scaffold638|size16494:11632-15620	93,5856	38,6592	-1,27547	8,14E-05	yes	g11788	hypothetical protein PFICI_02913	3989	5	4,40E-115	73,80%	F:molecular_function	-	g11788	3	5,24E-10	441_BTP1_Reduced	virulence
g9535	scaffold353|size37299:6812-8131	143,368	58,994	-1,28108	8,14E-05	yes	g9535	atpase family aaa domain-containing protein 1 protein	1320	5	0	87,20%	F:molecular_function; F:ion binding	EC:3.6.1.15	g9535	13	2,47E-165	860_MSP1_Reduced	virulence
g5193	scaffold111|size91473:69463-70633	63,4568	25,35	-1,32379	0,00015859	yes	g5193	zinc finger protein	1171	5	3,63E-106	76,40%	F:ion binding; F:molecular_function	-	g5193	102	4,24E-96	1343_GzC2H003_Reduced	virulence
g12282	scaffold757|size10960:0-940	86,7994	32,2556	-1,42814	8,14E-05	yes	g12282	pap2 domain protein	939	5	3,38E-58	78,20%	C:cellular_component; F:molecular_function; P:biological_process	-	g12282	3	7,88E-06	2563_DPP3_Reduced	virulence
g5627	scaffold127|size81438:43255-44194	232,707	86,3013	-1,43106	8,14E-05	yes	g5627	regulatory protein suaprga1 protein	940	5	1,86E-85	71,00%	C:mitochondrion	-	g5627	1	3,94E-28	367_MRB1_Reduced	virulence
g4394	scaffold86|size106230:58379-59350	305,826	112,78	-1,43919	8,14E-05	yes	g4394	gtp-binding protein rhb1	972	5	1,32E-70	88,00%	P:signal transduction; P:nucleobase-containing compound catabolic process; P:small molecule metabolic process; F:GTPase activity; C:cellular_component; F:ion binding; P:transport	-	g4394	20	1,16E-81	317_RHBA_Reduced	virulence
g1238	scaffold14|size224352:174492-176146	60,9134	22,3794	-1,44459	8,14E-05	yes	g1238	pre-mrna-splicing factor prp46 protein	1655	5	2,78E-180	69,80%	F:molecular_function	-	g1238	65	1,24E-20	211_CaTUP1_Reduced	virulence	g1238	490	n/a	661	Nucleotid_trans	Dictyostelium discoideum AX3	GT77
g245	scaffold2|size385500:339552-340920	68,0649	24,4834	-1,47511	8,14E-05	yes	g245	hypothetical protein FOC1_g10000485	1369	5	3,07E-109	63,00%	F:ion binding	-	g245	10	8,03E-44	2147_Erl1_Reduced	virulence
g6918	scaffold185|size64219:49485-51788	76,7239	27,2811	-1,49178	8,14E-05	yes	g6918	pre-mrna-processing factor 39 protein	2304	5	0	85,60%	C:intracellular; P:cellular nitrogen compound metabolic process; F:molecular_function	-	g6918	14	7,89E-08	280_CCN1_Reduced	virulence
g2249	scaffold33|size159904:34128-35203	66,9009	23,7816	-1,49218	8,14E-05	yes	g2249	trimethyllysine dioxygenase	1076	5	1,93E-65	72,00%	F:ion binding; F:oxidoreductase activity; P:small molecule metabolic process; P:cellular nitrogen compound metabolic process; P:biosynthetic process; P:biological_process	EC:1.14.11.8; EC:1.13.11	g2249	9	2,08E-16	792_MGG_09250_Reduced	virulence
g12313	scaffold767|size10555:659-2444	119,894	42,077	-1,51066	8,14E-05	yes	g12313	cfem domain-containing protein	1786	5	3,83E-49	57,60%	-		g12313	4	2,14E-19	404_PTH11_Reduced	virulence
g3352	scaffold57|size126839:96800-103163	180,735	62,3659	-1,53504	8,14E-05	yes	g3352	fatty acid synthase beta subunit dehydratase	6364	5	0	90,40%	C:cytosol; C:protein complex; P:small molecule metabolic process; P:biosynthetic process; P:lipid metabolic process; F:transferase activity, transferring acyl groups; F:oxidoreductase activity; P:biological_process	EC:1.3.1.9	g3352	14	0	97_TOXC_Reduced	virulence
g12930	scaffold1215|size3135:199-1928	173,101	58,948	-1,5541	8,14E-05	yes	g12930	spx domain-containing protein	1929	5	2,50E-106	56,00%	-		g12930	7	1,70E-91	790_MGG_07259_Reduced	virulence
g8830	scaffold299|size43309:22371-23698	86,3201	28,9385	-1,57671	8,14E-05	yes	g8830	argininosuccinate lyase	1328	5	0	90,20%	P:cellular amino acid metabolic process; P:biosynthetic process; P:anatomical structure development; F:lyase activity	EC:4.3.2.1	g8830	3	3,43E-176	200_ARG1_Reduced	virulence
g6840	scaffold182|size64906:19766-24635	126,556	41,8924	-1,59501	8,14E-05	yes	g6840	abc bile acid protein	4870	5	0	76,20%	P:transmembrane transport; F:ion binding; C:cellular_component; F:ATPase activity; F:transmembrane transporter activity; P:nucleobase-containing compound catabolic process; P:small molecule metabolic process; F:hydrolase activity, acting on carbon-nitrogen (but not peptide) bonds	EC:3.5.4.5	g6840	47	3,11E-84	267_MLT1_Reduced	virulence
g7108	scaffold194|size62002:51138-52346	54,2205	17,4749	-1,63355	8,14E-05	yes	g7108	signalosome subunit	1209	5	4,36E-85	65,00%	-		g7108	5	6,75E-19	911_um11451_Reduced	virulence
g306	scaffold3|size327485:183189-184405	139,211	44,801	-1,63567	8,14E-05	yes	g306	target-rapamycin complex subunit lst8	1217	5	6,08E-156	97,80%	P:cytoskeleton organization; P:signal transduction; P:cellular protein modification process; C:Golgi apparatus; C:protein complex; P:transport; C:plasma membrane; C:intracellular; P:growth; C:endosome; C:cytoplasm; P:cell wall organization or biogenesis; F:enzyme regulator activity	-	g306	69	1,75E-18	211_CaTUP1_Reduced	virulence	g306	327	n/a	661	Nucleotid_trans	Dictyostelium discoideum AX3	GT77
g4100	scaffold78|size111010:37817-39282	98,1344	31,1802	-1,65413	8,14E-05	yes	g4100	delta( )-delta( )-dienoyl- isomerase protein	1466	5	4,80E-100	86,00%	F:molecular_function; P:biological_process	-	g4100	4	3,80E-16	2322_SidH_Reduced	virulence
g8871	scaffold302|size42505:11122-13093	51,8842	16,3773	-1,66359	8,14E-05	yes	g8871	u4 u6 small nuclear ribonucleoprotein prp4 protein	1972	5	0	73,20%	P:cellular nitrogen compound metabolic process; F:molecular_function	-	g8871	51	1,68E-17	211_CaTUP1_Reduced	virulence
g914	scaffold10|size241180:180344-181375	139,94	43,4783	-1,68644	8,14E-05	yes	g914	aldehyde reductase protein	1032	5	1,30E-117	80,60%	F:oxidoreductase activity; P:biological_process	-	g914	3	1,91E-05	419_CSH1_Reduced	virulence
g6958	scaffold187|size64050:52663-54094	973,09	301,95	-1,68827	8,14E-05	yes	g6958	glycoside hydrolase family 72 protein	1432	5	0	79,40%	F:molecular_function; P:carbohydrate metabolic process; C:cell wall	-	g6958	5	5,59E-66	434_GEL2_Reduced	virulence	g6958	453	Glyco_hydro_72	470	Glyco_hydro_72	Neurospora crassa OR74A	GH72
g6912	scaffold185|size64219:30793-31904	68,3251	21,1049	-1,69484	8,14E-05	yes	g6912	triacylglycerol lipase	1112	5	1,96E-142	71,00%	P:lipid metabolic process; F:molecular_function	EC:3.1.1.3	g6912	6	7,80E-20	432_FGL1_Reduced	virulence
g8297	scaffold262|size49415:16304-19123	4821,27	1484,86	-1,69908	8,14E-05	yes	g8297	peptidyl prolyl cis-trans isomerase	2820	5	7,77E-67	83,80%	P:protein folding; P:cellular protein modification process; F:isomerase activity	EC:5.2.1.8	g8297	5	2,98E-92	2477_CYP1_Reduced	virulence	g8297	473	Pro_isomerase	936	STT3|Pro_isomerase	Candidatus Nitrososphaera gargensis Ga9.2	GT66
g8062	scaffold247|size51691:39927-40825	523,743	155,005	-1,75654	8,14E-05	yes	g8062	galactoside o-acetyltransferase	899	5	7,00E-63	89,80%	F:transferase activity, transferring acyl groups	EC:2.3.1	g8062	2	5,87E-45	1772_GzZC087_Reduced	virulence	g8062	240	Mac	NA	n/a	Streptococcus salivarius 57.I	GT8
g1883	scaffold26|size175816:29754-31071	144,498	42,6973	-1,75883	8,14E-05	yes	g1883	40 kda peptidyl-prolyl cis-trans isomerase	1318	5	4,96E-126	75,00%	P:protein folding; P:cellular protein modification process; F:molecular_function; F:unfolded protein binding; C:cytoplasm; F:isomerase activity	EC:5.2.1.8	g1883	7	6,96E-50	213_CPA1_Reduced	virulence	g1883	392	Pro_isomerase	936	STT3|Pro_isomerase	Candidatus Nitrososphaera gargensis Ga9.2	GT66
g8441	scaffold271|size48067:44047-45053	110,33	31,9655	-1,78724	8,14E-05	yes	g8441	auxin-induced protein	1007	5	1,04E-161	70,00%	P:biological_process; F:oxidoreductase activity	-	g8441	7	1,79E-13	419_CSH1_Reduced	virulence
g11994	scaffold680|size14609:9933-11098	65,8742	18,2021	-1,85561	8,14E-05	yes	g11994	zinc-binding oxidoreductase protein	1166	5	6,50E-128	67,00%	F:ion binding; F:oxidoreductase activity; P:biological_process; F:transferase activity, transferring acyl groups	-	g11994	7	2,13E-06	881_MGG_04556_Reduced	virulence
g8825	scaffold299|size43309:7214-8401	216,797	58,8648	-1,88087	8,14E-05	yes	g8825	nad -binding protein	1188	4	4,54E-64	66,50%	P:biological_process; F:molecular_function	-	g8825	4	4,11E-13	1047_CTB6_Reduced	virulence	g8825	339	NAD_binding_10|3Beta_HSD	NA	n/a	Podospora anserina S mat+	CE12
g3193	scaffold53|size134206:75943-78034	118,276	31,6198	-1,90326	8,14E-05	yes	g3193	cytochrome p450	2092	5	1,58E-73	54,40%	F:molecular_function; F:oxidoreductase activity; F:ion binding; P:biological_process	-	g3193	28	2,08E-11	2357_CYP52X1_Reduced	virulence
g12551	scaffold863|size7965:3505-4586	225,021	60,1369	-1,90374	8,14E-05	yes	g12551	short chain dehydrogenase reductase	1082	5	1,31E-54	59,80%	P:biological_process; F:oxidoreductase activity	-	g12551	9	2,51E-11	784_MGG_00056_Reduced	virulence
g10477	scaffold444|size28003:19142-19771	94,827	24,416	-1,95747	0,000234032	yes	g10477	related to gtp-binding protein rab18a	630	5	1,20E-39	80,40%	F:ion binding; P:signal transduction; P:transport	-	g10477	21	5,82E-26	339_CLPT1_Reduced	virulence
g12534	scaffold856|size8144:6022-7979	155,717	39,6341	-1,97411	8,14E-05	yes	g12534	acetyltransferase	2121	5	8,32E-97	76,80%	F:transferase activity, transferring acyl groups; F:nucleic acid binding transcription factor activity; C:nucleus; P:cellular nitrogen compound metabolic process; P:biosynthetic process; F:ion binding	EC:2.3.1	g12534	227	1,03E-40	1772_GzZC087_Reduced	virulence	g12534	408	n/a	442	Gly_transf_sug	Faecalibacterium prausnitzii SL3/3	GT32
g1961	scaffold27|size170470:90914-93351	699,531	177,337	-1,9799	8,14E-05	yes	g1961	major facilitator superfamily transporter	2438	5	7,50E-92	69,80%	C:integral component of membrane; P:transmembrane transport		g1961	15	3,33E-17	510_CaNAG3_Reduced	virulence
g10818	scaffold484|size24850:2026-4131	52,8969	13,3709	-1,98409	8,14E-05	yes	g10818	hypothetical protein FVEG_12492	2106	5	1,50E-142	48,00%	F:molecular_function	-	g10818	11	2,24E-22	2130_MoHox4_reduced	virulence
g7744	scaffold229|size54866:17947-18778	334,562	82,1769	-2,02547	8,14E-05	yes	g7744	er membrane protein sh3	832	5	3,86E-81	86,80%	-		g7744	3	7,68E-17	348_CSH3_Reduced	virulence
g2085	scaffold29|size167306:159605-160955	1406,48	329,954	-2,09176	8,14E-05	yes	g2085	cation-transporting atpase 4	1351	5	1,06E-31	66,40%	-		g2085	5	7,24E-08	404_PTH11_Reduced	virulence
g4163	scaffold80|size107679:11146-14175	49,2642	11,4702	-2,10265	8,14E-05	yes	g4163	pfs domain-containing protein	3030	5	1,88E-134	62,40%	F:peptidase activity; P:biological_process	EC:3.4.21	g4163	4	2,41E-07	2117_SPM1_Reduced	virulence	g4163	966	Peptidase_S8	810	Peptidase_S8	Halothermothrix orenii H 168 H 168; DSM 9562	CBM50
g478	scaffold5|size262616:115360-116509	400,634	92,3417	-2,11723	8,14E-05	yes	g478	alcohol dehydrogenase protein	1150	5	6,46E-128	82,00%	F:oxidoreductase activity; F:ion binding; P:biological_process	-	g478	13	2,32E-96	881_MGG_04556_Reduced	virulence	g478	357	ADH_N|ADH_zinc_N	764	Glyco_hydro_76|ADH_N|ADH_zinc_N	Aspergillus nidulans FGSC A4	GH76
g12721	scaffold970|size5650:3911-5219	126,578	28,763	-2,13774	8,14E-05	yes	g12721	zinc alcohol protein	1309	5	4,79E-91	63,20%	F:ion binding; F:oxidoreductase activity; P:biological_process	-	g12721	10	5,55E-07	2425_PKS2_Reduced	virulence
g10408	scaffold436|size28736:24306-25667	358,347	81,1691	-2,14236	8,14E-05	yes	g10408	f-actin capping protein beta subunit	1362	5	5,68E-91	76,20%	P:cytoskeleton organization; C:protein complex; C:cytoplasm; F:cytoskeletal protein binding; C:cytoskeleton	-	g10408	3	6,84E-58	2568_CAP2_Reduced	virulence
g12998	scaffold1471|size2086:0-1361	89,1007	19,3145	-2,20575	8,14E-05	yes	g12998	urease protein	1362	5	0	96,20%	P:nitrogen cycle metabolic process; P:small molecule metabolic process; P:cellular nitrogen compound metabolic process; P:catabolic process; F:hydrolase activity, acting on carbon-nitrogen (but not peptide) bonds; F:ion binding	EC:3.5.1.5	g12998	6	2,61E-153	194_URE1_Reduced	virulence
g1267	scaffold15|size219375:35725-39414	198,112	42,595	-2,21756	8,14E-05	yes	g1267	got1 family protein	3690	5	1,02E-79	70,40%	F:molecular_function; P:biological_process	-	g1267	6	1,36E-37	1047_CTB6_Reduced	virulence
g6078	scaffold146|size75480:17121-19830	71,7988	15,014	-2,25765	8,14E-05	yes	g6078	alcohol dehydrogenase protein	2710	5	1,56E-161	80,40%	F:ion binding; F:oxidoreductase activity; P:biological_process; F:transferase activity, transferring acyl groups	-	g6078	16	1,22E-11	881_MGG_04556_Reduced	virulence
g8012	scaffold244|size52508:35589-36711	124,394	24,4977	-2,3442	8,14E-05	yes	g8012	quinone oxidoreductase	1123	5	4,54E-135	80,80%	F:ion binding; F:oxidoreductase activity; P:biological_process; F:transferase activity, transferring acyl groups	-	g8012	11	1,92E-20	55_PKS1_Reduced	virulence
g7942	scaffold240|size52646:25101-27209	55,9563	10,9732	-2,35031	8,14E-05	yes	g7942	bicyclomycin resistance	2109	5	9,85E-177	71,60%	P:transmembrane transport; C:cellular_component; F:molecular_function	-	g7942	16	8,58E-45	2329_CTB4_Reduced	virulence
g3647	scaffold65|size121727:70850-72600	74,949	13,9051	-2,4303	8,14E-05	yes	g3647	hypothetical protein UCREL1_9827	1751	5	0	55,60%	F:ion binding; F:kinase activity; P:cellular protein modification process	-	g3647	94	4,68E-05	800_MGG_13324_Reduced	virulence
g2784	scaffold44|size143265:128391-129403	89,4902	16,3184	-2,45523	8,14E-05	yes	g2784	3-beta hydroxysteroid dehydrogenase protein	1013	5	4,80E-149	74,40%	P:metabolic process; F:catalytic activity; F:coenzyme binding		g2784	6	7,14E-37	1047_CTB6_Reduced	virulence
g4686	scaffold95|size113438:69217-70809	147,373	26,6271	-2,46851	8,14E-05	yes	g4686	cfem domain-containing protein	1593	5	6,08E-138	63,20%	-		g4686	3	2,69E-30	404_PTH11_Reduced	virulence
g186	scaffold2|size385500:161189-162153	342,721	61,7591	-2,47231	8,14E-05	yes	g186	enoyl- hydratase	965	5	9,96E-156	81,20%	F:molecular_function; P:biological_process	-	g186	4	1,30E-25	2322_SidH_Reduced	virulence
g37	scaffold1|size448493:103148-105640	61,4619	10,7862	-2,51051	8,14E-05	yes	g37	fungal specific transcription factor-containing protein	2493	5	0	53,80%	P:cellular nitrogen compound metabolic process; P:biosynthetic process; F:ion binding; F:nucleic acid binding transcription factor activity; F:DNA binding; C:nucleus	-	g37	298	4,42E-39	1921_GzZC236_Reduced	virulence	g37	693	Zn_clus|Fungal_trans	1388	Fungal_trans	Aspergillus oryzae RIB40	GH28
g11574	scaffold597|size18556:11016-12573	65,0217	10,6855	-2,60527	8,14E-05	yes	g11574	dna excision repair protein ercc-8 protein	1558	5	3,93E-169	73,20%	F:molecular_function	-	g11574	77	1,23E-12	211_CaTUP1_Reduced	virulence
g4075	scaffold77|size111170:72547-73523	481,573	72,544	-2,73083	8,14E-05	yes	g4075	quinone oxidoreductase protein	977	5	6,37E-171	78,80%	F:ion binding; F:oxidoreductase activity; P:biological_process; F:transferase activity, transferring acyl groups	-	g4075	10	1,09E-19	55_PKS1_Reduced	virulence
g9504	scaffold350|size37619:27440-28957	142,118	20,9382	-2,76288	8,14E-05	yes	g9504	---NA---	1518	0			-		g9504	4	6,41E-13	404_PTH11_Reduced	virulence
g191	scaffold2|size385500:175622-177374	60,38	8,88514	-2,76461	8,14E-05	yes	g191	dead deah box helicase	1753	5	0	90,60%	F:molecular_function; F:ion binding; F:helicase activity; F:ATPase activity	-	g191	5	1,27E-48	423_VAD1_Reduced	virulence	g191	566	DEAD|Helicase_C	1058	DEAD|Helicase_C|LpxC	Ostreococcus tauri OTTH0595	CE11
g1311	scaffold15|size219375:186222-187795	186,488	26,7928	-2,79916	8,14E-05	yes	g1311	glucan -beta-glucosidase	1574	5	4,00E-108	77,60%	F:molecular_function; P:carbohydrate metabolic process	-	g1311	4	1,02E-16	61_BGL2_Reduced	virulence	g1311	484	n/a	NA	n/a	Aspergillus oryzae RIB40	GH17
g6503	scaffold166|size68526:10488-11566	69,9348	9,42849	-2,89091	8,14E-05	yes	g6503	cinnamyl-alcohol dehydrogenase	1079	5	4,35E-138	74,60%	F:oxidoreductase activity; P:biological_process; P:biosynthetic process; P:lipid metabolic process	EC:1.1.1.145	g6503	6	1,88E-10	1047_CTB6_Reduced	virulence	g6503	359	3Beta_HSD	NA	n/a	Podospora anserina S mat+	CE12
g2694	scaffold42|size145265:141291-143076	199,204	26,6671	-2,90111	8,14E-05	yes	g2694	integral membrane family protein	1786	5	2,16E-82	68,20%	-		g2694	8	8,86E-13	404_PTH11_Reduced	virulence
g2663	scaffold42|size145265:42510-43302	448,267	59,4122	-2,91553	8,14E-05	yes	g2663	short-chain dehydrogenase reductase sdr	793	5	1,14E-78	79,20%	P:biological_process; F:oxidoreductase activity	-	g2663	5	6,02E-07	59_THR1_Reduced	virulence
g5730	scaffold131|size80416:6002-7518	241,597	31,2333	-2,95144	8,14E-05	yes	g5730	integral membrane protein pth11- protein	1517	5	9,51E-21	58,00%	-		g5730	6	1,31E-29	441_BTP1_Reduced	virulence
g414	scaffold4|size262740:168341-169155	68,9897	8,78588	-2,97312	8,14E-05	yes	g414	salicylate hydroxylase protein	815	5	3,91E-112	76,20%	P:biological_process; F:oxidoreductase activity	-	g414	12	1,68E-10	784_MGG_00056_Reduced	virulence	g414	271	adh_short_C2|adh_short	1087	Glyco_hydro_92|adh_short_C2	Aspergillus nidulans FGSC A4	GH92
g9462	scaffold347|size37897:1343-5586	80,132	10,0876	-2,9898	8,14E-05	yes	g9462	h k atpase alpha subunit	4244	5	0	77,80%	F:ion binding; P:transport; C:cellular_component; F:ATPase activity; F:transmembrane transporter activity	-	g9462	14	4,88E-83	440_PMR1_Reduced	virulence
g1214	scaffold14|size224352:107511-108824	173,172	20,346	-3,08938	8,14E-05	yes	g1214	fmn-dependent dehydrogenase	1314	5	2,19E-173	84,00%	F:oxidoreductase activity; P:biological_process; F:ion binding	-	g1214	4	4,25E-32	2570_CYB2_Reduced	virulence
g13150	scaffold2522|size786:0-735	121,152	12,2452	-3,30653	8,14E-05	yes	g13150	fad-	734	5	5,90E-43	57,80%	F:molecular_function	-	g13150	9	9,09E-06	1046_CTB5_Reduced	virulence
g12217	scaffold738|size11702:9493-10967	157,017	13,7878	-3,50946	8,14E-05	yes	g12217	integral membrane protein	1475	5	2,25E-58	58,00%	-		g12217	3	6,10E-15	404_PTH11_Reduced	virulence
g4190	scaffold80|size107679:88283-89438	289,903	23,5892	-3,61937	8,14E-05	yes	g4190	short-chain dehydrogenase reductase	1156	5	1,23E-61	61,80%	P:biological_process; F:oxidoreductase activity	-	g4190	6	1,09E-11	59_THR1_Reduced	virulence
g6242	scaffold153|size71703:15171-16450	117,933	9,38498	-3,65147	8,14E-05	yes	g6242	alcohol dehydrogenase protein	1280	5	3,50E-149	73,60%	F:ion binding; F:oxidoreductase activity; P:biological_process	-	g6242	4	3,36E-20	881_MGG_04556_Reduced	virulence	g6242	354	ADH_N|ADH_zinc_N	764	Glyco_hydro_76|ADH_N|ADH_zinc_N	Aspergillus nidulans FGSC A4	GH76
g95	scaffold1|size448493:284382-286695	97,1403	7,47583	-3,69977	8,14E-05	yes	g95	---NA---	2314	0			-		g95	5	3,59E-17	184_RBT4_Reduced	virulence
g8103	scaffold250|size51300:21331-22414	110,244	8,32954	-3,72632	8,14E-05	yes	g8103	---NA---	1084	0			-		g8103	3	7,21E-19	404_PTH11_Reduced	virulence
g8119	scaffold251|size51030:10691-12007	378,195	28,5061	-3,72979	8,14E-05	yes	g8119	integral membrane protein	1317	5	4,06E-107	55,80%	-		g8119	6	5,33E-14	441_BTP1_Reduced	virulence
g4041	scaffold76|size111502:55068-56341	143,902	10,7882	-3,73755	8,14E-05	yes	g4041	zinc-binding oxidoreductase	1274	5	3,24E-92	59,40%	F:ion binding; F:oxidoreductase activity; P:biological_process	-	g4041	5	1,07E-05	55_PKS1_Reduced	virulence
g1201	scaffold14|size224352:68938-69428	5503,77	402,288	-3,77412	8,14E-05	yes	g1201	nucleosome binding protein	491	5	3,51E-30	93,40%	-		g1201	16	1,37E-37	1470_GzHMG002_Reduced	virulence
g1455	scaffold17|size204449:186293-187351	2102,89	149,998	-3,80936	8,14E-05	yes	g1455	aldo keto reductase family protein	1059	5	1,50E-57	65,20%	P:biological_process; F:oxidoreductase activity	-	g1455	6	1,60E-05	419_CSH1_Reduced	virulence
g10199	scaffold415|size31380:3983-5389	64,5683	4,48636	-3,84721	8,14E-05	yes	g10199	o- protein	1407	5	1,08E-146	66,80%	F:methyltransferase activity; P:biological_process	EC:2.1.1	g10199	8	1,25E-41	1051_CTB3_Reduced	virulence
g2079	scaffold29|size167306:138718-139254	113,219	7,09914	-3,99533	0,0171146	yes	g2079	duf953 domain containing protein	537	4	8,32E-13	67,00%	-		g2079	5	9,49E-13	489_TRX1_Reduced	virulence
g5731	scaffold131|size80416:8219-13115	345,121	20,8199	-4,05107	8,14E-05	yes	g5731	o- protein	4897	5	3,02E-144	57,00%	F:methyltransferase activity; P:biological_process	EC:2.1.1	g5731	9	5,70E-47	1051_CTB3_Reduced	virulence
g9915	scaffold386|size33657:28940-29442	129,127	7,12354	-4,18005	0,0251287	yes	g9915	---NA---	503	0			-		g9915	16	7,19E-06	290_CNB1_Reduced	virulence
g12582	scaffold878|size7649:4106-5340	211,042	10,8854	-4,27707	8,14E-05	yes	g12582	hypothetical protein M419DRAFT_48593, partial	1235	5	9,10E-98	66,20%	F:molecular_function; P:biological_process; C:cellular_component		g12582	5	5,18E-12	441_BTP1_Reduced	virulence
g10781	scaffold479|size25409:12721-14380	745,137	38,0472	-4,29164	8,14E-05	yes	g10781	fad- protein	1660	5	1,25E-101	66,20%	F:ion binding; F:oxidoreductase activity; P:biological_process	EC:1.1.1.158	g10781	4	1,47E-53	1046_CTB5_Reduced	virulence	g10781	482	FAD_binding_4	469	FAD_binding_4	Streptomyces davawensis JCM 4913	AA7
g7583	scaffold220|size56405:25176-25963	87,1701	3,64437	-4,58009	0,0145848	yes	g7583	hypothetical protein SNOG_01925	788	1	2,41E-65	86,00%	F:ion binding; C:intracellular; P:signal transduction	-	g7583	48	3,26E-07	339_CLPT1_Reduced	virulence
g8139	scaffold252|size50779:22498-23402	185,623	7,68159	-4,59482	8,14E-05	yes	g8139	gas1-like protein	905	5	1,43E-58	74,40%	-		g8139	12	2,47E-22	256_GAS1_Reduced	virulence
g4147	scaffold79|size108004:68209-70703	59,1087	2,42083	-4,6098	8,14E-05	yes	g4147	capsular associated protein	2495	5	5,36E-159	54,20%	-		g4147	5	2,28E-20	139_CAP10_Reduced	virulence	g4147	831	n/a	NA	n/a	Penicillium chrysogenum Wisconsin 54-1255	GT90
g12653	scaffold925|size6753:453-4024	505,283	20,3096	-4,63686	8,14E-05	yes	g12653	nrps-like enzyme protein	3572	5	0	66,80%	F:molecular_function; P:biological_process; F:ion binding	-	g12653	24	2,55E-10	2259_AAR1_Reduced	virulence
g1611	scaffold20|size194341:97308-98108	169,712	5,80332	-4,87007	8,14E-05	yes	g1611	mas3 protein	801	5	7,45E-64	73,40%	-		g1611	4	5,16E-44	256_GAS1_Reduced	virulence
g8283	scaffold261|size49446:16555-17724	136,009	2,99931	-5,50293	0,000379626	yes	g8283	---NA---	1170	0			-		g8283	5	7,10E-09	441_BTP1_Reduced	virulence
g10110	scaffold406|size31964:15849-16984	71,3363	1,3971	-5,67413	0,0143527	yes	g10110	aldo keto protein	1136	5	1,27E-166	69,80%	P:oxidation-reduction process; F:oxidoreductase activity		g10110	3	3,77E-09	419_CSH1_Reduced	virulence
g744	scaffold8|size247466:150013-150954	106,802	1,97152	-5,75949	0,023623	yes	g744	---NA---	942	0			-		g744	5	1,62E-24	441_BTP1_Reduced	virulence
g12767	scaffold1010|size5205:2233-3294	146,019	1,97967	-6,20475	0,0143527	yes	g12767	plasma membrane protein pth11-like protein	1062	5	2,99E-103	62,00%	-		g12767	6	2,98E-10	441_BTP1_Reduced	virulence
g505	scaffold5|size262616:211428-214642	88,4013	0,997227	-6,47	0,000665537	yes	g505	cytochrome p450	3215	5	1,01E-172	78,00%	P:biological_process; F:oxidoreductase activity; F:ion binding; F:molecular_function	-	g505	34	2,25E-49	2174_NMR2_Reduced	virulence	g505	863	p450|NAD_binding_10	845	p450	Aspergillus nidulans FGSC A4	GT34
g12118	scaffold711|size13195:10891-12106	540,961	3,46814	-7,28522	8,14E-05	yes	g12118	hypothetical protein MBR_08562, partial	1216	5	7,14E-128	71,20%	-		g12118	2	2,10E-13	404_PTH11_Reduced	virulence
g12735	scaffold985|size5455:2946-4899	3193,98	9,295	-8,42468	8,14E-05	yes	g12735	pisatin demethylase	1954	5	6,41E-109	54,40%	F:molecular_function; F:oxidoreductase activity; F:ion binding; P:biological_process	-	g12735	28	2,95E-13	2357_CYP52X1_Reduced	virulence	g12735	519	p450	845	p450	Aspergillus nidulans FGSC A4	GT34
g39	scaffold1|size448493:110110-111498	1192,5	2,56284	-8,86202	0,000943693	yes	g39	alcohol dehydrogenase protein	1389	5	8,71E-122	71,20%	F:ion binding; F:oxidoreductase activity; P:biological_process	-	g39	10	1,07E-101	881_MGG_04556_Reduced	virulence	g39	387	ADH_N|ADH_zinc_N	764	Glyco_hydro_76|ADH_N|ADH_zinc_N	Aspergillus nidulans FGSC A4	GH76
g3390	scaffold58|size126391:98483-100137	4,39991	151,035	5,10127	8,14E-05	yes	g3390	short chain type dehydrogenase protein	1655	5	3,22E-138	78,40%	P:biological_process; F:oxidoreductase activity	-	g3390	13	3,91E-24	2312_THR_Increased	virulence (Hypervirulence)
g11235	scaffold544|size21449:2895-4675	60,1544	655,46	3,44577	8,14E-05	yes	g11235	ph-response transcription factor pacc rim101 protein	1781	5	1,18E-114	58,80%	F:metal ion binding; F:nucleic acid binding		g11235	137	6,40E-109	315_PacC_Increased	virulence (Hypervirulence)
g10053	scaffold400|size32498:22843-29312	22,0031	70,6458	1,6829	8,14E-05	yes	g10053	rho1 guanine nucleotide exchange factor 1 protein	6470	5	0	64,40%	P:signal transduction; F:lipid binding; F:ion binding; F:molecular_function	-	g10053	4	8,09E-66	675_ROM2_Increased	virulence (Hypervirulence)
g7973	scaffold242|size52595:18688-20878	282,745	476,968	0,754393	0,000307602	yes	g7973	heat shock protein 90	2191	5	0	94,20%	C:cytoplasm; P:protein folding; P:response to stress; F:ion binding; F:unfolded protein binding	-	g7973	4	1,98E-176	463_HSP90_Increased	virulence (Hypervirulence)
g1309	scaffold15|size219375:173118-177938	36,339	57,2539	0,655855	0,000805104	yes	g1309	lysophospholipase nte1 protein	4821	5	0	75,20%	F:molecular_function; P:cellular nitrogen compound metabolic process; P:lipid metabolic process; P:small molecule metabolic process	EC:3.1.1.5	g1309	7	1,71E-05	372_PKR1_Increased	virulence (Hypervirulence)
g5885	scaffold137|size76901:49278-50584	159,671	19,637	-3,02345	8,14E-05	yes	g5885	short chain dehydrogenase	1307	5	1,78E-63	54,00%	P:biological_process; F:oxidoreductase activity	-	g5885	10	4,86E-07	2312_THR_Increased	virulence (Hypervirulence)
g2213	scaffold32|size161757:85922-86725	69,3422	6,24758	-3,47237	8,14E-05	yes	g2213	short-chain dehydrogenase reductase protein	804	5	1,15E-83	77,80%	P:biological_process; F:oxidoreductase activity	-	g2213	16	1,32E-44	2312_THR_Increased	virulence (Hypervirulence)	g2213	246	adh_short|KR|adh_short_C2	1087	Glyco_hydro_92|adh_short_C2	Aspergillus nidulans FGSC A4	GH92
g10528	scaffold450|size27601:21259-22861	90,5867	325,68	1,84608	8,14E-05	yes	g10528	casein kinase i	1603	5	4,95E-174	76,00%	C:cell; P:biological_process; P:cellular protein modification process; P:cell division; P:cell cycle; C:vacuole; F:kinase activity; C:mitochondrion; P:cell morphogenesis; F:ion binding; P:vesicle-mediated transport; C:endoplasmic reticulum	EC:2.7.11	g10528	202	0	1203_(Sc	Yck1/2/3)_Reduced virulence	g10528	470	Pkinase	583	Pkinase	Verrucosispora maris AB-18-032	CBM2
g5030	scaffold106|size93288:62168-62881	3,7901	1921,79	8,986	0,0139539	yes	g5030	---NA---	714	0			-
g9733	scaffold369|size35083:33217-34995	3,47101	1293,65	8,54187	8,14E-05	yes	g9733	glycoside hydrolase family 28 protein	1779	5	1,70E-95	82,40%	F:hydrolase activity, acting on glycosyl bonds; P:carbohydrate metabolic process	EC:3.2.1.15						g9733	420	n/a	426	Glyco_hydro_28	Botryotinia fuckeliana	GH28
g5927	scaffold139|size76672:55967-57745	1,07806	390,906	8,50224	0,0050473	yes	g5927	alkanesulfonate monooxygenase	1779	5	0	86,40%	P:biological_process; F:oxidoreductase activity	-
g10729	scaffold474|size25607:1643-2601	20,9923	5478,71	8,02783	8,14E-05	yes	g10729	alpha-ketoglutarate-dependent -dichlorophenoxyacetate	959	5	3,96E-166	78,80%	P:biological_process; F:oxidoreductase activity	-
g6111	scaffold147|size75038:60900-62675	2,66728	575,706	7,75382	8,14E-05	yes	g6111	tannase and feruloyl esterase family protein	1776	5	0	75,80%	F:molecular_function	EC:3.1.1.20
g9122	scaffold320|size40482:5998-7532	4,82426	1030,42	7,73871	8,14E-05	yes	g9122	fungal alpha-l-	1535	5	0	89,60%	F:hydrolase activity, acting on glycosyl bonds; P:carbohydrate metabolic process; C:extracellular region; P:catabolic process; P:cell wall organization or biogenesis	EC:3.2.1.55						g9122	511	ArabFuran-catal|AbfB	519	ArabFuran-catal|AbfB	Penicillium purpurogenum MYA-38	GH54|CBM42
g12194	scaffold731|size12011:9850-10750	4,18906	859,122	7,68009	0,000523582	yes	g12194	sam-dependent o-methyltranferase	901	5	1,02E-93	71,40%	F:methyltransferase activity; P:biological_process	EC:2.1.1
g3011	scaffold49|size137951:81998-83436	10,2141	1928,63	7,56086	8,14E-05	yes	g3011	alpha-ketoglutarate-dependent taurine dioxygenase protein	1439	5	1,35E-179	69,40%	P:biological_process; F:oxidoreductase activity	EC:1.13.11
g10600	scaffold458|size26822:16820-19414	6,62847	1198,17	7,49794	8,14E-05	yes	g10600	2-isopropylmalate synthase	2595	5	0	80,20%	F:transferase activity, transferring acyl groups; P:small molecule metabolic process	-
g1624	scaffold20|size194341:135575-137025	16,2525	2638,44	7,34288	8,14E-05	yes	g1624	gpi anchored dioxygenase protein	1451	5	3,00E-77	70,00%	P:biological_process; F:oxidoreductase activity; F:ion binding	-
g10731	scaffold474|size25607:5089-6835	13,0414	2073,73	7,31298	8,14E-05	yes	g10731	cysteine sulfinic acid decarboxylase	1747	5	1,52E-179	76,40%	F:ion binding; P:small molecule metabolic process; F:lyase activity	-
g1667	scaffold22|size189506:85421-86995	2,36504	332,395	7,13489	8,14E-05	yes	g1667	hypothetical protein PFICI_15167	1575	5	0	80,40%	-							g1667	480	n/a	NA	n/a	Thielavia terrestris NRRL 8126	GH79
g8204	scaffold256|size50278:33352-34424	2,05657	271,967	7,04705	0,0140727	yes	g8204	gpi anchored protein	1073	2	1,39E-57	65,00%	-
g9634	scaffold361|size35876:2025-3562	4,89539	638,07	7,02615	8,14E-05	yes	g9634	hypothetical protein A1O7_02846	1538	5	2,86E-85	54,20%	F:molecular_function; P:biological_process; C:cellular_component
g3671	scaffold66|size120243:23648-25004	1,96097	252,853	7,01059	0,0245072	yes	g3671	gdsl-like lipase acylhydrolase	1357	5	5,92E-57	63,40%	P:biological_process; F:molecular_function	-						g3671	251	n/a	NA	n/a	Aspergillus nidulans FGSC A4	CE12
g12887	scaffold1138|size3777:22-992	3,49316	432,385	6,95164	0,00015859	yes	g12887	l-threo-3-deoxy-hexulosonate aldolase	971	5	1,28E-175	88,40%	F:lyase activity; P:biological_process	-						g12887	323	DHDPS	737	DHDPS|BNR_2	Azospirillum brasilense Sp245	GH33
g452	scaffold5|size262616:45132-46254	2,39181	292,595	6,93466	0,00134962	yes	g452	nad -binding protein	1123	5	3,56E-123	81,00%	F:oxidoreductase activity; P:small molecule metabolic process; P:biological_process	EC:1.1.1.24; EC:1.1.1.25; EC:1.1.1.282
g11678	scaffold615|size17628:13838-14640	10,8271	1169,08	6,75458	8,14E-05	yes	g11678	phytanoyl- dioxygenase family protein	803	5	1,61E-147	88,00%	F:oxidoreductase activity; P:biosynthetic process; P:small molecule metabolic process; P:secondary metabolic process	EC:1.13.11
g9854	scaffold381|size33958:17664-18686	12,7975	1295,1	6,66106	8,14E-05	yes	g9854	inositol oxygenase 1	1023	5	2,84E-155	82,20%	C:cytoplasm; F:ion binding; P:carbohydrate metabolic process; P:catabolic process; P:small molecule metabolic process; F:oxidoreductase activity; P:biological_process	EC:1.13.99.1
g11257	scaffold546|size21339:18086-19416	3,86781	390,255	6,65675	8,14E-05	yes	g11257	cellobiohydrolase ii protein	1331	5	0	77,60%	F:hydrolase activity, acting on glycosyl bonds; F:molecular_function; P:carbohydrate metabolic process; P:catabolic process; C:extracellular region	EC:3.2.1.91						g11257	402	Glyco_hydro_6	479	Glyco_hydro_6	Phialophora sp. CGMCC 3328 / G5	GH6|CBM1
g2878	scaffold46|size140815:126186-129051	1,85139	184,93	6,64223	8,14E-05	yes	g2878	glycoside hydrolase family 74 protein	2866	5	0	71,20%	F:molecular_function; P:carbohydrate metabolic process; P:catabolic process; F:hydrolase activity, acting on glycosyl bonds; C:extracellular region	EC:3.2.1.155						g2878	846	n/a	NA	n/a	Trichoderma reesei QM6A	GH74|CBM1
g481	scaffold5|size262616:126647-129246	1,11068	104,273	6,55278	0,00750243	yes	g481	high affinity methionine permease	2600	5	3,10E-167	79,60%	C:cellular_component; F:transmembrane transporter activity; P:transmembrane transport	-
g6866	scaffold183|size64812:34426-35157	14,6269	1364,77	6,54389	8,14E-05	yes	g6866	glutathione s-transferase-like protein	732	5	1,74E-67	68,00%	F:molecular_function	-
g10602	scaffold458|size26822:24497-25931	1,49543	131,755	6,46115	0,0125394	yes	g10602	rta1 domain-containing protein	1435	5	1,27E-64	63,40%	C:cellular_component; P:response to stress	-
g443	scaffold5|size262616:12434-13605	15,2521	1333,53	6,4501	8,14E-05	yes	g443	hypothetical protein MBM_04726	1172	5	1,05E-45	82,80%	-
g9574	scaffold356|size36806:8044-9644	2,09386	176,042	6,39361	0,00128146	yes	g9574	fungal cellulose binding domain protein	1601	5	1,44E-142	83,60%	P:carbohydrate metabolic process; C:extracellular region; F:molecular_function; F:hydrolase activity, acting on glycosyl bonds	EC:3.2.1.4						g9574	395	n/a	NA	n/a	Aspergillus fumigatus TIMM0063	CBM1
g11846	scaffold650|size15821:5572-7426	12,0508	977,887	6,34246	8,14E-05	yes	g11846	alpha beta-hydrolase	1855	5	0	80,20%	P:biological_process; F:molecular_function	-
g6923	scaffold185|size64219:63358-64011	10,6955	835,364	6,28734	8,14E-05	yes	g6923	small secreted protein	654	5	3,43E-36	74,40%	F:molecular_function	-
g10824	scaffold484|size24850:23387-24850	3,2631	251,345	6,26728	8,14E-05	yes	g10824	glycosyl hydrolase family 1	1464	5	0	89,20%	P:carbohydrate metabolic process; F:hydrolase activity, acting on glycosyl bonds	-						g10824	464	Glyco_hydro_1	489	Glyco_hydro_1	Neurospora crassa OR74A	GH1
g204	scaffold2|size385500:215255-215742	62,5105	4562,13	6,18947	8,14E-05	yes	g204	22kda glyco protein	488	5	5,25E-34	60,20%	-
g10778	scaffold479|size25409:5999-6453	6,89747	486,984	6,14166	0,0434155	yes	g10778	hypothetical protein CGLO_03478	455	5	1,70E-17	64,80%	-
g8618	scaffold283|size46284:39541-40435	17,1167	1159,54	6,082	8,14E-05	yes	g8618	methyltransferase -	895	4	4,28E-97	74,25%	C:intracellular; F:methyltransferase activity; P:biological_process	-
g9325	scaffold335|size39439:34725-35920	5,50195	360,97	6,03579	8,14E-05	yes	g9325	hypothetical protein CGGC5_9085	1196	5	4,43E-76	74,40%	F:molecular_function; P:biological_process; C:cellular_component
g12766	scaffold1009|size5222:1001-3073	4,32923	277,874	6,00418	8,14E-05	yes	g12766	rhamnogalacturonase a	2073	5	9,29E-131	84,80%	P:carbohydrate metabolic process; C:extracellular region; F:hydrolase activity, acting on glycosyl bonds; F:molecular_function	EC:3.2.1.15						g12766	567	Glyco_hydro_28	457	Glyco_hydro_28	Botryotinia fuckeliana	GH28
g9812	scaffold377|size34123:23951-25292	10,9311	698,498	5,99774	8,14E-05	yes	g9812	flavonol synthase	1342	5	2,99E-163	81,40%	P:biological_process; F:ion binding; F:oxidoreductase activity	EC:1.14.11
g5445	scaffold120|size85902:76392-77232	10,7693	625,218	5,85936	8,14E-05	yes	g5445	xyloglucan-specific endo-beta- -glucanase a	841	5	1,07E-62	82,20%	F:hydrolase activity, acting on glycosyl bonds; P:carbohydrate metabolic process; P:catabolic process	EC:3.2.1.4						g5445	251	Glyco_hydro_12	254	Glyco_hydro_12	Aspergillus niger CBS 513.88	GH12
g9732	scaffold369|size35083:29715-31930	10,3377	597,221	5,85227	8,14E-05	yes	g9732	tat pathway signal sequence domain-containing protein	2216	5	0	71,60%	F:molecular_function	-
g2070	scaffold29|size167306:103548-105464	1,11295	63,0972	5,82512	0,00390456	yes	g2070	4-cresol dehydrogenase protein	1917	5	2,45E-174	71,20%	F:ion binding; F:oxidoreductase activity; P:biological_process	EC:1.1.1.158						g2070	577	FAD_binding_4	538	FAD_binding_4|FAD-oxidase_C	Burkholderia sp. CCGE1002	AA4
g12058	scaffold696|size13808:1721-2377	34,1332	1921,68	5,81505	8,14E-05	yes	g12058	---NA---	657	0			-
g8212	scaffold257|size49873:4283-6225	2,94875	160,129	5,76299	8,14E-05	yes	g8212	hypothetical protein UCRPA7_2112	1943	5	3,21E-150	76,00%	F:molecular_function; P:biological_process; C:cellular_component
g2424	scaffold37|size154903:5808-8008	3,78692	199,298	5,71775	8,14E-05	yes	g2424	alpha-l-arabinofuranosidase a	2201	5	8,77E-174	67,80%	F:hydrolase activity, acting on glycosyl bonds; P:carbohydrate metabolic process	EC:3.2.1.55						g2424	645	Alpha-L-AF_C	653	Alpha-L-AF_C	Thielavia terrestris NRRL 8126	GH51
g5075	scaffold108|size93026:29057-29585	12,0998	606,726	5,64799	8,14E-05	yes	g5075	hypothetical protein UCRPA7_457	529	5	1,39E-20	70,00%	-
g8293	scaffold261|size49446:42471-44288	1,61103	78,7354	5,61095	0,000943693	yes	g8293	mfs transporter	1818	5	0	69,40%	P:transmembrane transport; C:cellular_component	-
g4693	scaffold95|size113438:88593-89143	3,77311	184,259	5,60983	0,0113088	yes	g4693	---NA---	551	0			-
g12428	scaffold808|size9472:8088-9394	2,85012	134,555	5,56103	0,00015859	yes	g12428	mannosylphosphate transferase protein	1307	5	6,73E-114	81,20%	P:biological_process; F:molecular_function	-
g10730	scaffold474|size25607:3188-4364	55,2146	2594,19	5,55409	8,14E-05	yes	g10730	3-methyl-2-oxobutanoate hydroxymethyltransferase	1177	5	2,21E-107	86,80%	P:small molecule metabolic process; P:biological_process; P:cofactor metabolic process; F:methyltransferase activity; P:cellular nitrogen compound metabolic process; P:biosynthetic process; F:molecular_function	EC:2.1.2.11
g8203	scaffold256|size50278:30608-31314	8,2101	375,043	5,51351	8,14E-05	yes	g8203	---NA---	707	0			-
g1158	scaffold13|size232296:179702-181134	10,3461	467,295	5,49717	8,14E-05	yes	g1158	hypothetical protein CGLO_07595	1433	5	3,79E-54	76,80%	-
g5733	scaffold131|size80416:16168-17587	4,6994	211,661	5,49314	8,14E-05	yes	g5733	arabinan endo- -alpha-l-arabinosidase a	1420	5	4,36E-56	73,80%	C:extracellular region; P:carbohydrate metabolic process; P:catabolic process; F:hydrolase activity, acting on glycosyl bonds; P:cell wall organization or biogenesis	EC:3.2.1.99						g5733	363	Glyco_hydro_43	334	Glyco_hydro_43	Aspergillus niger CBS 513.88	GH43
g10902	scaffold494|size24311:2488-3608	48,3584	2126,61	5,45864	8,14E-05	yes	g10902	acid proteinase protein	1121	5	2,60E-37	67,40%	F:peptidase activity; P:biological_process	EC:3.4.23
g4923	scaffold102|size95789:93565-94271	129,523	5639,25	5,44423	8,14E-05	yes	g4923	---NA---	707	0			-
g7285	scaffold204|size59852:1035-3478	39,2867	1689,27	5,42621	8,14E-05	yes	g7285	aldehyde dehydrogenase	2444	5	0	85,20%	F:oxidoreductase activity; P:biological_process	-
g6119	scaffold148|size74707:15438-16511	22,6867	889,09	5,29241	8,14E-05	yes	g6119	hypothetical protein PFICI_14380	1074	5	2,01E-15	90,20%	-
g11268	scaffold547|size21320:19898-21288	2,1662	82,8065	5,25651	0,00114681	yes	g11268	hypothetical protein FAVG1_13046	1391	5	3,49E-32	54,60%	-
g1452	scaffold17|size204449:176212-177335	10,1869	379,841	5,2206	8,14E-05	yes	g1452	carbohydrate-binding module family 1 protein	1124	5	1,65E-106	74,00%	C:extracellular region; P:carbohydrate metabolic process; F:molecular_function; F:hydrolase activity, acting on glycosyl bonds	-						g1452	374	n/a	NA	n/a	Myceliophthora thermophila ATCC 42464	GH131|CBM1
g6770	scaffold178|size65637:52556-55943	4,04456	149,228	5,20539	8,14E-05	yes	g6770	minor extracellular protease vpr protein	3388	5	1,94E-130	67,60%	C:cellular_component; C:cell wall; P:biological_process; F:peptidase activity	EC:3.4.21						g6770	862	Peptidase_S8|Peptidase_S8	682	Peptidase_S8	Halomicrobium mukohataei DSM 12286	CBM5
g11449	scaffold577|size19776:3167-4132	3,26256	117,418	5,16951	0,00706657	yes	g11449	cysteine dioxygenase	966	5	2,83E-59	56,40%	P:transmembrane transport; F:oxidoreductase activity; F:transmembrane transporter activity; P:biological_process; F:molecular_function; C:cellular_component; P:transport; P:sulfur compound metabolic process; P:cellular amino acid metabolic process; F:ion binding	EC:1.13.11.20
g12404	scaffold798|size9659:887-2764	4,00097	143,537	5,16493	8,14E-05	yes	g12404	hypothetical protein PFICI_10595	1878	5	2,17E-34	57,60%	-
g10573	scaffold455|size26917:10265-12483	2,19532	78,1431	5,15361	8,14E-05	yes	g10573	formyl transferase	2219	5	0	72,40%	F:molecular_function; P:biosynthetic process	-
g1146	scaffold13|size232296:151629-152159	4,02114	141,806	5,14017	0,0450832	yes	g1146	ribonuclease-domain-containing protein	531	5	1,25E-39	89,00%	F:nuclease activity; F:RNA binding	-
g1420	scaffold17|size204449:83151-85944	3,16052	111,392	5,13935	8,14E-05	yes	g1420	opt family small oligopeptide transporter	2794	5	0	92,60%	P:transmembrane transport	-
g2789	scaffold45|size142262:2674-4370	15,7149	550,337	5,13011	8,14E-05	yes	g2789	ribosomal protein s17 protein	1697	5	1,21E-84	78,40%	C:ribosome	-
g5090	scaffold108|size93026:70608-72000	17,0228	591,238	5,1182	8,14E-05	yes	g5090	hypothetical protein UCRPA7_3403	1393	5	1,13E-113	68,80%	-
g12973	scaffold1334|size2520:0-543	12,5992	437,395	5,11754	8,14E-05	yes	g12973	---NA---	542	0			-
g6435	scaffold162|size69482:30239-31136	19,5621	673,476	5,1055	8,14E-05	yes	g6435	hypothetical protein UCRPA7_6175	898	5	5,74E-34	67,00%	-
g3163	scaffold52|size134460:117112-117979	4,96528	169,442	5,09277	8,14E-05	yes	g3163	rhamnogalacturonan acetylesterase	868	5	6,50E-84	83,20%	P:lipid metabolic process; F:molecular_function	-						g3163	268	Lipase_GDSL	NA	n/a	Aspergillus oryzae RIB40	CE12
g3559	scaffold63|size123176:29980-31877	2,79768	93,2992	5,05956	8,14E-05	yes	g3559	rhamnogalacturonate lyase	1898	5	0	72,00%	F:molecular_function; P:carbohydrate metabolic process	-						g3559	577	n/a	587	fn3_3|CBM-like	Thielavia terrestris NRRL 8126	PL4
g1627	scaffold20|size194341:143567-145781	9,60668	319,383	5,0551	8,14E-05	yes	g1627	cellobiohydrolase ii	2215	5	1,09E-72	88,00%	F:hydrolase activity, acting on glycosyl bonds; F:molecular_function; P:carbohydrate metabolic process; P:catabolic process; C:extracellular region	EC:3.2.1.91						g1627	486	Glyco_hydro_6	479	Glyco_hydro_6	Phialophora sp. CGMCC 3328 / G5	GH6|CBM1
g5170	scaffold111|size91473:15325-17030	8,4943	279,108	5,03818	8,14E-05	yes	g5170	gpi anchored serine-threonine rich protein	1706	5	1,42E-20	58,20%	-
g10157	scaffold410|size31554:28694-30861	3,15187	102,983	5,03006	8,14E-05	yes	g10157	conserved fungal protein	2168	5	0	86,20%	P:biological_process
g8305	scaffold262|size49415:40754-41543	39,5497	1279,15	5,01537	8,14E-05	yes	g8305	---NA---	790	0			-
g9526	scaffold352|size37469:16097-16440	18,7388	604,746	5,01223	8,14E-05	yes	g9526	---NA---	344	0			-
g2778	scaffold44|size143265:111438-113346	4,3548	139,332	4,99978	8,14E-05	yes	g2778	hypothetical protein PDIG_91370	1909	5	2,06E-176	76,80%	F:molecular_function; P:biological_process; C:cellular_component
g1022	scaffold12|size240573:30955-32105	18,6789	595,84	4,99544	8,14E-05	yes	g1022	arabinogalactan endo- -beta-galactosidase	1151	5	3,89E-164	76,40%	F:hydrolase activity, acting on glycosyl bonds; P:carbohydrate metabolic process	EC:3.2.1						g1022	352	Glyco_hydro_53	363	Glyco_hydro_53	Thielavia terrestris NRRL 8126	GH53
g2669	scaffold42|size145265:65391-67281	6,92791	217,441	4,97206	8,14E-05	yes	g2669	x-pro dipeptidyl-peptidase (s15 family) protein	1891	5	0	87,00%	F:peptidase activity; P:biological_process	EC:3.4.11
g9969	scaffold391|size33345:13853-15464	3,73774	116,525	4,96234	8,14E-05	yes	g9969	glycosyl hydrolase family 76	1612	5	4,16E-130	66,80%	F:hydrolase activity, acting on glycosyl bonds; P:carbohydrate metabolic process; P:catabolic process	EC:3.2.1.101						g9969	513	Glyco_hydro_76	467	Glyco_hydro_76	Thielavia terrestris NRRL 8126	GH76
g10928	scaffold498|size23852:5636-6508	3,75645	116,027	4,94895	0,0138429	yes	g10928	hypothetical protein CFIO01_04163	873	5	2,85E-17	67,20%	-
g9254	scaffold330|size39942:24638-25545	29,9545	906,927	4,92014	8,14E-05	yes	g9254	---NA---	908	0			-
g1334	scaffold16|size215391:34958-35620	259,045	7689,97	4,89171	8,14E-05	yes	g1334	---NA---	663	0			-
g6694	scaffold174|size66600:62462-65196	23,8146	703,025	4,88366	8,14E-05	yes	g6694	---NA---	2735	0			-
g9583	scaffold356|size36806:27942-28555	5,17412	150,777	4,86496	0,000523582	yes	g9583	---NA---	614	0			-
g6263	scaffold154|size71298:17343-19220	11,4042	331,169	4,85993	8,14E-05	yes	g6263	duf500 domain protein	1878	5	1,37E-105	61,40%	F:molecular_function; P:biological_process; C:cellular_component
g6708	scaffold175|size66399:36082-38054	12,2329	352,357	4,8482	8,14E-05	yes	g6708	choline-sulfatase protein	1973	5	0	80,20%	P:biological_process; F:molecular_function	-						g6708	581	Sulfatase|Choline_sulf_C	1179	Sulfatase|Bac_rhamnosid	Cyclobacterium marinum DSM 745	GH78
g8752	scaffold293|size44058:41441-42272	2,27802	65,4675	4,84493	0,0134967	yes	g8752	carbohydrate-binding module family 1 protein	832	5	2,31E-98	83,60%	C:extracellular region; P:carbohydrate metabolic process; F:molecular_function; F:hydrolase activity, acting on glycosyl bonds	-						g8752	244	n/a	NA	n/a	Thielavia terrestris NRRL 8126	CBM1
g6538	scaffold167|size68329:47848-49227	1,95113	54,5035	4,80397	0,00555694	yes	g6538	hypothetical protein CFIO01_04913	1380	5	5,71E-68	55,80%	-
g6342	scaffold158|size70600:112-1211	19,4366	536,49	4,7867	8,14E-05	yes	g6342	integral membrane protein	1212	5	1,17E-65	60,40%	-
g11711	scaffold624|size17340:3119-4500	16,73	452,322	4,75684	8,14E-05	yes	g11711	catechol -dioxygenase 1 protein	1382	5	3,98E-113	70,00%	F:oxidoreductase activity; F:ion binding; P:biological_process	EC:1.13.11.1						g11711	327	Dioxygenase_N|Dioxygenase_C	290	Dioxygenase_C	Streptosporangium roseum DSM 43021	CBM12
g11690	scaffold618|size17559:15241-17283	20,0022	538,089	4,74962	8,14E-05	yes	g11690	alpha-l-arabinofuranosidase e	2043	5	9,25E-103	75,40%	F:hydrolase activity, acting on glycosyl bonds; P:carbohydrate metabolic process	EC:3.2.1.55						g11690	452	Alpha-L-AF_C	667	Alpha-L-AF_C	Botryotinia fuckeliana	GH51
g4264	scaffold82|size107356:82857-85546	3,24398	86,6167	4,73881	8,14E-05	yes	g4264	alpha-l-rhamnosidase a	2690	5	3,37E-111	75,00%	F:hydrolase activity, acting on glycosyl bonds; P:biological_process	EC:3.2.1.40						g4264	661	Bac_rhamnosid	673	Bac_rhamnosid	Aspergillus aculeatus NW240	GH78
g6125	scaffold148|size74707:27067-28198	35,9649	940,714	4,70909	8,14E-05	yes	g6125	nuclease pa3	1132	5	1,17E-135	72,80%	F:nuclease activity; P:nucleobase-containing compound catabolic process; P:DNA metabolic process; F:molecular_function	-
g2743	scaffold44|size143265:494-1361	28,7991	739,823	4,68308	8,14E-05	yes	g2743	hypothetical protein GLRG_01903	868	5	5,26E-51	73,40%	-
g1952	scaffold27|size170470:69386-69916	3050,21	77757,5	4,672	8,14E-05	yes	g1952	ubiquitin-40s ribosomal protein s31 fusion protein	531	5	1,96E-60	99,60%	F:structural constituent of ribosome; C:ribosome; P:translation	-						g1952	154	Rad60-SLD|ubiquitin|Ribosomal_S27	365	ubiquitin|Chitin_bind_3	Spodoptera litura NPV G2	AA10
g2383	scaffold36|size155665:43195-44187	21,9451	549,773	4,64687	8,14E-05	yes	g2383	hypothetical protein FOZG_05654	993	5	1,47E-43	72,80%	-
g58	scaffold1|size448493:163732-164939	4,33218	107,737	4,63627	8,14E-05	yes	g58	polysaccharide lyase family 1 protein	1208	5	5,74E-146	57,80%	F:lyase activity	-						g58	362	n/a	NA	n/a	Fibrobacter succinogenes subsp. succinogenes S85	PL1
g7385	scaffold209|size58731:14618-15230	9,21538	225,405	4,61233	8,14E-05	yes	g7385	---NA---	613	0			-
g10341	scaffold430|size29736:7769-9130	10,1841	247,6	4,60362	8,14E-05	yes	g10341	hypothetical protein FG10640.1	1362	5	0	86,20%	-
g2110	scaffold30|size162617:76494-77445	98,4995	2378,77	4,59396	8,14E-05	yes	g2110	nitroreductase family protein	952	5	2,19E-51	83,80%	P:biological_process; F:oxidoreductase activity	-
g5417	scaffold119|size86646:67389-68904	2,3195	55,9016	4,591	0,000805104	yes	g5417	glycoside hydrolase family 93 protein	1516	5	4,79E-69	73,00%	F:hydrolase activity; P:metabolic process							g5417	393	n/a	NA	n/a	Leptosphaeria maculans v23.1.3	GH93
g4920	scaffold102|size95789:86148-87987	4,76533	113,733	4,57693	8,14E-05	yes	g4920	succinyl- :3-ketoacid-coenzyme a transferase	1840	5	0	86,80%	P:small molecule metabolic process; P:catabolic process; C:mitochondrion; F:molecular_function	EC:2.8.3.5
g639	scaffold7|size256143:61080-62531	7,3874	168,4	4,51068	8,14E-05	yes	g639	nad dependent epimerase dehydratase family protein	1452	5	1,62E-53	62,40%	P:metabolic process; F:catalytic activity; F:coenzyme binding
g9883	scaffold383|size33785:28927-30058	10,8831	242,001	4,47486	8,14E-05	yes	g9883	---NA---	1132	0			-
g13175	scaffold2703|size684:101-599	13,6141	294,982	4,43745	8,14E-05	yes	g13175	cell division control protein	582	5	3,75E-47	64,80%	P:cell division	-
g10289	scaffold424|size32188:28517-29902	17,9695	388,378	4,43384	8,14E-05	yes	g10289	beta- -galactanase protein	1386	5	2,37E-146	72,60%	P:carbohydrate metabolic process; F:hydrolase activity, acting on glycosyl bonds	-						g10289	410	Cellulase	439	Cellulase	Thielavia terrestris NRRL 8126	GH5
g4948	scaffold103|size95352:75492-76858	3,40928	73,5603	4,43139	8,14E-05	yes	g4948	nad-binding rossmann fold oxidoreductase family protein	1367	5	0	86,80%	P:biological_process; F:oxidoreductase activity	-
g795	scaffold9|size247221:41734-44116	6,2219	133,301	4,42119	8,14E-05	yes	g795	wsc domain-containing protein	2383	5	5,71E-116	68,20%	-							g795	657	DUF1996	439	DUF1996	Myceliophthora thermophila ATCC 42464	CBM1
g8710	scaffold290|size44398:23302-24449	9,21819	197,257	4,41945	8,14E-05	yes	g8710	---NA---	1148	0			-
g9166	scaffold323|size40360:32648-35039	2,82377	59,8491	4,40564	0,000943693	yes	g9166	---NA---	2392	0			-
g3159	scaffold52|size134460:108769-109658	24,4775	509,298	4,37898	8,14E-05	yes	g3159	chitin binding protein	890	5	3,64E-82	73,60%	C:cellular_component	-
g11710	scaffold624|size17340:60-711	6,43188	132,663	4,36638	0,00015859	yes	g11710	sam binding domain-containing protein containing protein	712	5	8,68E-25	53,40%	F:methyltransferase activity; P:metabolic process; P:methylation
g8350	scaffold265|size49118:25373-26697	11,1116	228,204	4,36018	8,14E-05	yes	g8350	hsp20-like protein	1325	1	4,97E-63	77,00%	-
g12540	scaffold859|size8069:0-1620	30,5586	624,776	4,35369	8,14E-05	yes	g12540	integral membrane protein	1621	5	2,05E-56	52,60%	F:structural molecule activity; C:tight junction
g9195	scaffold326|size40112:6574-8956	3,97296	79,9251	4,33036	8,14E-05	yes	g9195	---NA---	2383	0			-
g10735	scaffold474|size25607:13104-15212	12,3673	248,306	4,32752	8,14E-05	yes
g8171	scaffold254|size50441:19988-21444	22,9363	458,52	4,32128	8,14E-05	yes	g8171	bifunctional d12 d15 fatty acid desaturase	1457	5	7,22E-147	78,60%	P:lipid metabolic process; P:biological_process; F:oxidoreductase activity	EC:1.14.19
g6994	scaffold189|size105640:41599-42322	7,79227	155,598	4,31964	0,00015859	yes	g6994	---NA---	724	0			-
g11589	scaffold599|size18430:11370-12498	43,2338	860,516	4,31497	8,14E-05	yes	g11589	hypothetical protein NECHADRAFT_52059	1129	5	7,27E-47	70,80%	F:molecular_function	-
g10442	scaffold440|size28323:14239-16193	2,81827	54,289	4,26778	8,14E-05	yes	g10442	arylsulfatase precursor	1955	5	9,18E-155	56,60%	P:biological_process; F:molecular_function	-						g10442	628	Sulfatase	1277	Glyco_hydro_15|CBM_20|Sulfatase	Aspergillus nidulans FGSC A4	CBM20|GH15
g7055	scaffold191|size62986:55168-56007	15,0264	288,326	4,26213	8,14E-05	yes	g7055	glycoside hydrolase family 16 protein	840	2	6,17E-98	79,00%	P:carbohydrate metabolic process; F:hydrolase activity, acting on glycosyl bonds	-						g7055	264	n/a	NA	n/a	Magnaporthe grisea 70-15	GH16
g4246	scaffold82|size107356:35922-36831	2659,5	50417	4,24469	8,14E-05	yes	g4246	ubiquitin-60s ribosomal protein l40	910	5	8,38E-57	82,60%	F:structural constituent of ribosome; C:ribosome; P:translation	-						g4246	221	Rad60-SLD|ubiquitin|Ribosomal_L40e	365	ubiquitin|Chitin_bind_3	Spodoptera litura NPV G2	AA10
g8477	scaffold274|size47403:13387-14867	7,19477	135,227	4,23229	8,14E-05	yes	g8477	initiation-specific alpha- -mannosyltransferase	1481	5	0	79,20%	F:transferase activity, transferring glycosyl groups; P:carbohydrate metabolic process	-						g8477	493	Gly_transf_sug	NA	n/a	Magnaporthe grisea 70-15	GT32
g11677	scaffold615|size17628:12607-13534	19,6978	364,094	4,20821	8,14E-05	yes	g11677	n-terminal domain protein	928	5	5,08E-112	71,60%	P:biosynthetic process; P:small molecule metabolic process; P:secondary metabolic process	-
g12023	scaffold687|size14201:7180-10167	4,40325	81,2329	4,20542	8,14E-05	yes	g12023	oligopeptide transporter 2	2988	5	0	86,20%	P:transmembrane transport	-
g13004	scaffold1515|size1946:1324-1946	5,02722	91,6784	4,18875	0,00345431	yes	g13004	---NA---	623	0			-
g8579	scaffold280|size46555:42243-43556	5,28464	96,1756	4,18579	8,14E-05	yes	g8579	terpene cyclase nonplant c1	1314	5	7,72E-74	57,00%	F:terpene synthase activity; F:magnesium ion binding; P:metabolic process; F:lyase activity
g13197	scaffold3065|size542:0-367	5,42898	98,1846	4,17674	0,0332899	yes	g13197	---NA---	368	0			-
g3031	scaffold50|size135698:4831-5578	5,7319	103,149	4,16957	0,0026817	yes	g3031	glycoside hydrolase family 45	748	5	2,60E-66	78,80%	F:hydrolase activity, acting on glycosyl bonds; F:molecular_function; P:carbohydrate metabolic process; P:catabolic process; C:extracellular region	EC:3.2.1.4						g3031	178	Glyco_hydro_45	NA	n/a	Aspergillus nidulans FGSC A4	GH45
g13132	scaffold2412|size871:0-698	8,02523	144,401	4,16939	0,00114681	yes	g13132	glycerol kinase-like protein	699	5	1,97E-23	86,60%	P:carbohydrate metabolic process; P:biological_process; F:kinase activity	EC:2.7.1.30
g3294	scaffold56|size127998:13237-14870	3,01609	54,2048	4,16767	8,14E-05	yes	g3294	feruloyl esterase b protein	1634	5	0	73,00%	F:hydrolase activity; P:metabolic process
g4032	scaffold76|size111502:28240-29815	10,0178	179,958	4,16702	8,14E-05	yes	g4032	nadp-specific glutamate dehydrogenase	1576	5	8,14E-140	82,80%	P:cellular amino acid metabolic process; P:biosynthetic process; F:oxidoreductase activity; C:nucleus; C:mitochondrion; P:biological_process	EC:1.4.1.4
g3265	scaffold55|size130368:54048-55637	6,99744	121,994	4,12383	8,14E-05	yes	g3265	cellulose-binding gdsl lipase	1590	5	1,65E-78	80,60%	F:molecular_function; F:hydrolase activity, acting on glycosyl bonds; P:carbohydrate metabolic process; C:extracellular region; P:lipid metabolic process	-						g3265	392	n/a	NA	n/a	Thielavia terrestris NRRL 8126	CE16|CBM1
g9847	scaffold380|size34021:24379-26234	11,2197	194,597	4,11638	8,14E-05	yes	g9847	ammonium transporter protein	1856	5	0	93,40%	P:transmembrane transport; C:cellular_component; F:transmembrane transporter activity	-
g6568	scaffold168|size67932:62345-63385	21,1998	365,94	4,10949	8,14E-05	yes	g6568	glycoside hydrolase family 5 protein	1041	5	1,49E-131	73,00%	C:extracellular region; P:carbohydrate metabolic process; F:molecular_function; F:hydrolase activity, acting on glycosyl bonds	-						g6568	309	Cellulase	461	Cellulase	Thielavia terrestris NRRL 8126	GH5|CBM1
g12435	scaffold811|size9367:874-4346	36,4547	628,65	4,10808	8,14E-05	yes	g12435	sialidase-like protein	3473	5	0	65,20%	-
g394	scaffold4|size262740:101281-102120	16,8508	288,765	4,09901	8,14E-05	yes	g394	glycoside hydrolase family 12 protein	840	5	2,26E-52	73,60%	F:hydrolase activity, acting on glycosyl bonds; P:carbohydrate metabolic process; P:catabolic process	EC:3.2.1.4						g394	259	Glyco_hydro_12	262	Glyco_hydro_12	Zea mays	GH12
g6401	scaffold160|size69850:30437-31621	40,8675	689,12	4,07573	8,14E-05	yes	g6401	zinc-binding dehydrogenase family protein	1185	5	2,51E-98	74,80%	F:transferase activity, transferring acyl groups; F:oxidoreductase activity; P:biological_process; F:ion binding	EC:1.3.1.10; EC:1.1.1.1
g11700	scaffold621|size17380:5094-6478	3,34887	55,328	4,04626	0,00107968	yes	g11700	hypothetical protein FOC4_g10004498	1385	5	1,86E-17	58,40%	-
g3986	scaffold75|size111780:4949-5886	4,87598	80,4041	4,0435	8,14E-05	yes	g3986	hypothetical protein UCRPA7_1852	938	5	1,53E-117	71,40%	-							g3986	295	n/a	NA	n/a	Neurospora crassa OR74A	GH131
g4576	scaffold92|size101272:14596-15215	16,4072	269,776	4,03936	8,14E-05	yes	g4576	---NA---	620	0			-
g927	scaffold10|size241180:217084-218324	15,8799	258,007	4,02214	8,14E-05	yes	g927	---NA---	1241	0			C:cellular_component	-
g1875	scaffold25|size176140:174559-175729	26,3514	416,891	3,98372	8,14E-05	yes	g1875	hypothetical protein FVEG_08813	1171	5	4,31E-174	93,80%	F:molecular_function	-
g3544	scaffold62|size123635:103652-104188	13,1512	204,512	3,95892	0,00015859	yes	g3544	hypothetical protein CHGG_02260	537	5	1,75E-30	82,40%	-
g12906	scaffold1170|size3437:2001-2851	40,9338	632,258	3,94915	8,14E-05	yes	g12906	mitochondrial hypoxia responsive domain-containing protein	851	5	2,72E-103	73,80%	C:cellular_component; P:anatomical structure development	-
g1155	scaffold13|size232296:169542-170912	63,3787	974,408	3,94246	8,14E-05	yes	g1155	alpha-ketoglutarate-dependent taurine dioxygenase protein	1371	5	7,99E-145	74,00%	F:oxidoreductase activity	-
g1604	scaffold20|size194341:72232-73194	8,55533	130,48	3,93086	8,14E-05	yes	g1604	hypothetical protein CFIO01_00437	963	5	9,56E-56	65,80%	-
g12369	scaffold784|size10132:703-2078	107,518	1637,36	3,92872	8,14E-05	yes	g12369	adenosylhomocysteinase-like protein	1376	5	0	94,40%	P:small molecule metabolic process; P:anatomical structure development; F:molecular_function	EC:3.3.1.1
g6645	scaffold172|size66926:27479-28444	66,4423	992,623	3,90107	8,14E-05	yes	g6645	hypothetical protein Cob_06864	966	5	3,31E-77	80,80%	F:oxidoreductase activity	EC:1.11.1.7
g11330	scaffold557|size20929:14827-15465	8,96607	133,922	3,90078	8,14E-05	yes	g11330	csep0039 effector protein	639	5	8,88E-14	75,80%	-
g7901	scaffold238|size52912:3789-6005	6,61444	98,3428	3,89413	8,14E-05	yes	g7901	acyl- oxidase	2217	5	0	85,60%	F:ion binding; C:peroxisome; P:small molecule metabolic process; P:catabolic process; P:lipid metabolic process; F:oxidoreductase activity	EC:1.3.3.6; EC:1.3.99.3
g7425	scaffold211|size58645:39444-41194	9,083	134,169	3,88474	8,14E-05	yes	g7425	carotenoid oxygenase protein	1751	5	0	80,60%	-
g2611	scaffold41|size148760:25197-27682	6,05728	87,7535	3,85671	8,14E-05	yes	g2611	3-dehydroquinate dehydratase	2486	5	0	85,80%	F:lyase activity; P:biological_process	EC:4.2.1.10
g7326	scaffold206|size58933:17000-18416	19,419	280,114	3,85048	8,14E-05	yes	g7326	histidinol dehydrogenase	1417	5	0	92,40%	F:oxidoreductase activity; F:molecular_function; P:cellular nitrogen compound metabolic process; P:biosynthetic process; P:cellular amino acid metabolic process; F:ion binding; P:biological_process	EC:1.1.1.23
g11651	scaffold610|size17846:12848-13347	75,1546	1064,33	3,82395	8,14E-05	yes	g11651	hypothetical protein THITE_117128	500	2	6,04E-19	70,50%	-
g5814	scaffold134|size78099:58912-63061	886,145	12394,4	3,806	8,14E-05	yes	g5814	ring finger protein	4150	5	0	67,20%	F:metal ion binding; F:zinc ion binding; C:cytoplasm							g5814	1111	Rad60-SLD|ubiquitin|Rad60-SLD|ubiquitin|Rad60-SLD|ubiquitin|BRAP2|zf-RING_2|zf-UBP	365	ubiquitin|Chitin_bind_3	Spodoptera litura NPV G2	AA10
g5027	scaffold106|size93288:49202-56722	16,7235	230,714	3,78616	8,14E-05	yes	g5027	nacht domain protein	7521	5	0	67,60%	P:proteolysis; F:carboxypeptidase activity; F:serine-type carboxypeptidase activity
g4318	scaffold84|size106789:31658-32674	107,653	1484,48	3,7855	8,14E-05	yes	g4318	gpi anchored serine-threonine rich protein	1017	5	1,07E-17	66,00%	-
g2596	scaffold40|size149475:127957-129363	17,051	234,485	3,78157	8,14E-05	yes	g2596	---NA---	1407	0			-
g1606	scaffold20|size194341:82927-84200	55,1017	734,247	3,7361	8,14E-05	yes	g1606	acyltransferase family protein	1274	5	4,60E-145	65,80%	F:molecular_function	-
g5287	scaffold114|size88605:60748-61733	13,7089	182,52	3,73487	8,14E-05	yes	g5287	#NAME?	986	5	9,35E-110	68,80%	-
g10830	scaffold485|size24798:16294-17366	7,59956	100,58	3,72628	8,14E-05	yes	g10830	transcription factor c2h2 protein	1073	5	8,02E-39	94,80%	-
g5005	scaffold105|size93588:61117-63016	13,8719	183,572	3,72611	8,14E-05	yes	g5005	hypothetical protein GLRG_00428	1900	5	2,47E-28	48,00%	-
g4437	scaffold87|size105511:93677-95820	28,6189	377,336	3,72081	8,14E-05	yes	g4437	mixed-linked glucanase protein	2144	5	9,04E-109	62,60%	F:hydrolase activity, hydrolyzing O-glycosyl compounds; P:carbohydrate metabolic process							g4437	714	n/a	NA	n/a	Myceliophthora thermophila ATCC 42464	GH16
g11537	scaffold591|size18802:826-4073	4,24751	55,808	3,71578	8,14E-05	yes	g11537	peptide-n4-(n-acetyl-beta-glucosaminyl)asparagine amidase	3248	5	0	76,00%	F:DNA binding; P:response to stress; P:DNA metabolic process; C:nucleus	-
g9971	scaffold391|size33345:18953-20534	29,7618	387,941	3,7043	8,14E-05	yes	g9971	---NA---	1582	0			-
g2969	scaffold48|size138357:110656-111588	37,1039	479,172	3,6909	8,14E-05	yes	g2969	endo- -beta-	933	5	8,02E-89	70,00%	F:hydrolase activity, acting on glycosyl bonds; P:carbohydrate metabolic process	EC:3.2.1.6						g2969	287	n/a	NA	n/a	Thielavia terrestris NRRL 8126	GH16
g193	scaffold2|size385500:187856-189345	33,4356	427,053	3,67496	8,14E-05	yes	g193	hypothetical protein SMAC_02186	1490	5	8,57E-35	87,20%	-
g8109	scaffold250|size51300:38794-39905	34,3105	436,205	3,66828	8,14E-05	yes	g8109	endo-n-acetyl-beta-d-glucosaminidase precursor	1112	5	1,43E-136	72,40%	P:carbohydrate metabolic process; F:hydrolase activity, acting on glycosyl bonds	-						g8109	370	n/a	NA	n/a	Trichoderma reesei RUT-C30	GH18
g8087	scaffold249|size51442:17360-18579	8,41608	106,634	3,66337	8,14E-05	yes	g8087	---NA---	1220	0			-
g9154	scaffold323|size40360:6504-7096	19,3765	244,983	3,6603	8,14E-05	yes	g9154	glyoxalase bleomycin resistance protein dioxygenase	593	5	1,13E-87	78,00%	P:oxidation-reduction process; F:dioxygenase activity
g738	scaffold8|size247466:132075-133093	12,6794	159,356	3,6517	8,14E-05	yes	g738	hypothetical protein AKAW_08547	1019	3	2,22E-136	74,00%	F:molecular_function; P:biological_process; C:cellular_component
g5443	scaffold120|size85902:71263-74019	18,5241	221,396	3,57916	8,14E-05	yes	g5443	sulfate permease 2	2757	5	0	74,80%	C:cellular_component; F:transmembrane transporter activity; P:transport; P:transmembrane transport	-
g11296	scaffold552|size21071:9029-10336	35,7925	426,435	3,57459	8,14E-05	yes	g11296	hypothetical protein CMQ_7226	1308	5	2,54E-64	49,80%	-
g18	scaffold1|size448493:51734-53238	5,18906	61,3825	3,56428	8,14E-05	yes	g18	dna-directed rna polymerase protein	1505	5	1,17E-65	68,20%	F:DNA-directed RNA polymerase activity; P:RNA biosynthetic process; C:viral capsid
g5626	scaffold127|size81438:40340-42313	12,9999	153,337	3,56013	8,14E-05	yes	g5626	mfs fhs l-fucose permease	1974	5	2,44E-106	71,40%	P:transmembrane transport; C:cellular_component	-						g5626	513	MFS_1	1153	Glyco_hydro_20	Gluconacetobacter diazotrophicus PAl 5	GH20
g6819	scaffold181|size65075:15979-17229	7,1741	84,5023	3,55812	8,14E-05	yes	g6819	---NA---	1251	0			-
g5767	scaffold132|size79544:36158-37434	5,52425	64,8122	3,55241	8,14E-05	yes	g5767	4-hydroxybenzoate polyprenyl transferase	1277	5	2,35E-37	45,40%	F:transferase activity, transferring alkyl or aryl (other than methyl) groups; C:cellular_component	EC:2.5.1
g395	scaffold4|size262740:104323-105422	38,2442	445,303	3,54148	8,14E-05	yes	g395	---NA---	1100	0			-
g10544	scaffold452|size27392:14903-16815	15,091	175,04	3,53593	8,14E-05	yes	g10544	alkanesulfonate monooxygenase	1913	5	0	78,40%	F:oxidoreductase activity; P:biological_process	-
g4753	scaffold97|size99403:67372-68003	37,3711	433,289	3,53534	8,14E-05	yes	g4753	---NA---	632	0			-
g10362	scaffold432|size29398:14767-15357	13,4172	153,642	3,51741	8,14E-05	yes	g10362	phenol acid	591	5	1,85E-67	81,40%	F:lyase activity	-
g5732	scaffold131|size80416:13753-15020	23,5323	269,076	3,5153	8,14E-05	yes	g5732	---NA---	1268	0			-
g897	scaffold10|size241180:132883-133670	5,66581	64,4818	3,50854	0,000234032	yes	g897	hypothetical protein NECHADRAFT_39395	788	5	5,36E-71	62,80%	P:biological_process; F:oxidoreductase activity	-
g8951	scaffold308|size41822:388-1902	75,8384	855,599	3,49593	8,14E-05	yes	g8951	hypothetical protein UCREL1_2861	1515	5	1,75E-75	60,20%	-
g3699	scaffold66|size120243:95024-96306	19,9126	220,155	3,46677	8,14E-05	yes	g3699	sterol 24-c-methyltransferase	1283	5	3,01E-159	70,80%	P:biosynthetic process; P:lipid metabolic process; C:lipid particle; P:biological_process; C:mitochondrion; F:methyltransferase activity	EC:2.1.1.41						g3699	427	Ubie_methyltran|Methyltransf_31|Methyltransf_18|Methyltransf_26|Methyltransf_25|Methyltransf_12|Sterol_MT_C	2569	Methyltransf_23|Glycos_transf_2|Glycos_transf_1|Glycos_transf_2|Glyco_transf_41	Arthrospira platensis NIES-39	GT2|GT41|GT4
g4031	scaffold76|size111502:25706-26754	12,7459	140,522	3,46268	8,14E-05	yes	g4031	twin-arginine translocation pathway signal protein	1049	5	1,02E-92	62,80%	F:oxidoreductase activity; P:biological_process; F:ion binding	-
g9382	scaffold340|size38971:31884-35521	17,3308	186,57	3,4283	8,14E-05	yes	g9382	duf1752-domain-containing protein	3638	5	2,50E-171	64,00%	-
g7424	scaffold211|size58645:37483-38545	12,5113	134,536	3,42669	8,14E-05	yes	g7424	hypothetical protein MPH_06538	1063	5	8,31E-93	81,00%	-
g9449	scaffold346|size37926:5060-7177	153,757	1634,34	3,40999	8,14E-05	yes	g9449	subtilisin-like protein	2118	5	0	63,00%	P:biological_process; F:peptidase activity	EC:3.4.21
g11022	scaffold511|size23189:16627-21843	9,98015	105,65	3,40409	8,14E-05	yes	g11022	duf221-domain-containing protein	5217	5	0	66,60%	C:cellular_component	-
g11621	scaffold604|size18040:15407-15876	16,9927	179,602	3,40181	8,14E-05	yes	g11621	---NA---	470	0			-
g8001	scaffold244|size52508:4821-6746	258,032	2702,84	3,38885	8,14E-05	yes	g8001	tripeptidyl-peptidase 1 precursor	1926	5	2,11E-166	68,60%	F:peptidase activity; P:biological_process	EC:3.4.21
g12586	scaffold879|size7645:5653-6563	265,905	2753,9	3,37249	8,14E-05	yes	g12586	acid protease 1	911	5	1,38E-80	62,60%	F:peptidase activity; P:biological_process	EC:3.4.23
g7946	scaffold240|size52646:36325-37071	6,1635	63,5413	3,36587	0,00114681	yes	g7946	---NA---	747	0			-
g9501	scaffold350|size37619:18515-20377	10,4615	105,774	3,33782	8,14E-05	yes	g9501	fatty acid desaturase protein	1863	5	0	87,00%	P:lipid metabolic process	-
g5671	scaffold128|size80935:77996-80613	6,88908	69,1684	3,32773	8,14E-05	yes	g5671	pak-box p21-rho-binding protein	2618	5	3,10E-86	50,60%	-
g5681	scaffold129|size80630:22759-23884	11,6562	116,323	3,31897	8,14E-05	yes	g5681	dihydrodipicolinate synthetase	1126	5	1,51E-128	91,80%	F:lyase activity; P:biological_process	-						g5681	314	DHDPS	737	DHDPS|BNR_2	Azospirillum brasilense Sp245	GH33
g10017	scaffold397|size32964:2709-5317	11,2502	112,2	3,31805	8,14E-05	yes	g10017	4-aminobutyrate aminotransferase	2609	5	0	79,40%	F:ion binding; P:cellular amino acid metabolic process; F:molecular_function	EC:2.6.1.19
g2009	scaffold28|size169625:76248-78198	11,176	110,673	3,30782	8,14E-05	yes	g2009	hypothetical protein CSUB01_02503	1951	5	7,55E-71	67,20%	-
g4018	scaffold75|size111780:95575-98673	7,15891	70,3848	3,29745	8,14E-05	yes	g4018	bzip transcription factor protein	3099	5	3,21E-45	87,60%	-
g11192	scaffold537|size21918:20286-21918	11,2498	110,147	3,29146	8,14E-05	yes	g11192	glycerol kinase protein	1633	5	0	82,00%	F:kinase activity; P:carbohydrate metabolic process; P:biological_process	EC:2.7.1.30
g9687	scaffold365|size35321:20478-22754	12,4466	121,666	3,2891	8,14E-05	yes	g9687	glycoside hydrolase	2277	5	0	70,60%	P:carbohydrate metabolic process; F:hydrolase activity, acting on glycosyl bonds	EC:3.2.1.52						g9687	739	Glyco_hydro_20	722	Glyco_hydro_20	Aspergillus niger CBS 513.88	GH20
g2767	scaffold44|size143265:76327-77768	7,50739	73,0922	3,28333	8,14E-05	yes	g2767	endo-beta- -galactanase	1442	5	0	78,80%	P:carbohydrate metabolic process; P:lipid metabolic process; F:hydrolase activity, acting on glycosyl bonds	EC:3.2.1.45						g2767	480	n/a	500	Glyco_hydr_30_2	Podospora anserina S mat+	GH30
g1643	scaffold20|size194341:193076-194187	7,9636	75,9353	3,25328	8,14E-05	yes	g1643	#NAME?	1112	5	3,76E-175	79,20%	P:biological_process; F:phosphatase activity	-
g3500	scaffold61|size125389:89551-91341	8,92132	84,7212	3,24739	8,14E-05	yes	g3500	platelet-activating factor acetylhydrolase	1791	5	0	75,80%	P:catabolic process; P:lipid metabolic process; F:molecular_function	EC:3.1.1.47
g8437	scaffold271|size48067:32210-34801	27,7359	261,991	3,23969	8,14E-05	yes	g8437	hypothetical protein UCRPA7_7821	2592	2	5,31E-75	65,00%	-
g3207	scaffold53|size134206:111877-113095	63,702	597,181	3,22876	8,14E-05	yes	g3207	2-nitropropane dioxygenase protein	1219	5	0	88,60%	F:oxidoreductase activity; P:biological_process	EC:1.13.12.16; EC:1.13.11
g7542	scaffold218|size56941:11930-12435	28,5986	267,643	3,22629	8,14E-05	yes	g7542	---NA---	506	0			-
g11786	scaffold638|size16494:6740-7485	66,7024	620,302	3,21716	8,14E-05	yes	g11786	extracellular serine-rich protein	746	5	3,46E-49	78,80%	F:ion binding; F:molecular_function	-
g11984	scaffold679|size14722:1809-2836	15,0429	139,596	3,2141	8,14E-05	yes	g11984	sequence orphan	1028	5	2,72E-102	70,80%	F:molecular_function; P:biological_process; C:cellular_component
g3498	scaffold61|size125389:83228-84300	19,6311	182,03	3,21296	8,14E-05	yes	g3498	xyloglucan-specific endo-beta- -glucanase precursor	1073	5	1,04E-86	78,80%	C:extracellular region; F:hydrolase activity, acting on glycosyl bonds; P:carbohydrate metabolic process; P:catabolic process; F:molecular_function	EC:3.2.1.151; EC:3.2.1.4						g3498	357	Glyco_hydro_12	254	Glyco_hydro_12	Aspergillus niger CBS 513.88	GH12
g6882	scaffold184|size64559:9232-10180	256,962	2371,64	3,20626	8,14E-05	yes	g6882	acid proteinase protein	949	5	7,22E-55	64,40%	F:peptidase activity; P:biological_process	EC:3.4.23
g1893	scaffold26|size175816:57488-59818	39,2862	358,933	3,19162	8,14E-05	yes	g1893	glutaminase protein	2331	5	0	65,80%	F:molecular_function	-						g1893	688	DUF1793	910	DUF1793|RicinB_lectin_2	Catenulispora acidiphila DSM 44928	CBM13
g8498	scaffold275|size47317:24538-25534	10,1258	91,5673	3,17679	8,14E-05	yes	g8498	atp synthase f0 protein	997	5	3,50E-107	83,00%	-
g7344	scaffold207|size58887:12459-13360	37,6404	337,737	3,16555	8,14E-05	yes	g7344	---NA---	902	0			-
g7209	scaffold200|size60774:14912-15778	3083,42	27637,2	3,16401	8,14E-05	yes	g7209	aspergillopepsin, putative	867	1	6,16E-51	69,00%	F:peptidase activity; P:biological_process	EC:3.4.23
g4954	scaffold103|size95352:91093-92515	32,8414	293,644	3,16048	8,14E-05	yes	g4954	lipase 1	1423	5	4,82E-116	73,80%	P:catabolic process; P:lipid metabolic process; F:molecular_function	EC:3.1.1.3						g4954	444	LIP	734	NPCBM|NPCBM|LIP	Intrasporangium calvum DSM 43043	CBM51
g6649	scaffold172|size66926:38368-40648	91,4242	816,466	3,15875	8,14E-05	yes	g6649	adhesin protein mad1	2281	5	1,65E-22	75,00%	-							g6649	740	n/a	1061	Glyco_hydro_18	Podospora anserina S mat+	CBM50|GH18
g8167	scaffold254|size50441:9122-10485	21,3563	190,045	3,15361	8,14E-05	yes	g8167	l-galactonate dehydratase	1364	5	0	93,60%	F:molecular_function; P:cellular amino acid metabolic process; P:catabolic process	-
g6820	scaffold181|size65075:17400-20530	13,3942	118,892	3,14997	8,14E-05	yes	g6820	ubiquitination network signaling protein	3131	5	0	68,40%	-
g9906	scaffold386|size33657:117-2862	6,28274	55,2905	3,13757	8,14E-05	yes	g9906	pap 25a associated domain family	2863	5	4,93E-120	67,60%	F:nucleotidyltransferase activity	-
g10161	scaffold411|size31495:9251-10515	57,1785	499,774	3,12773	8,14E-05	yes	g10161	family taurine catabolism dioxygenase	1265	5	0	78,40%	P:biological_process; F:oxidoreductase activity	EC:1.13.11
g12393	scaffold793|size9859:8523-9548	12,076	105,492	3,12692	8,14E-05	yes	g12393	glycosyl transferase protein	1026	5	0	85,00%	F:transferase activity, transferring glycosyl groups; P:anatomical structure development	-						g12393	319	Glyco_transf_8	332	Glyco_transf_8	Magnaporthe grisea 70-15	GT8
g9889	scaffold384|size33761:10593-11290	15,8577	138,29	3,12444	8,14E-05	yes	g9889	---NA---	698	0			-
g8548	scaffold278|size46989:40908-44434	9,09314	79,1574	3,12187	8,14E-05	yes	g8548	glycosyl hydrolase family 35	3527	5	0	70,00%	F:hydrolase activity, acting on glycosyl bonds; P:carbohydrate metabolic process	EC:3.2.1.23						g8548	1017	Glyco_hydro_35|BetaGal_dom2|BetaGal_dom3|BetaGal_dom4_5|BetaGal_dom4_5	1017	Glyco_hydro_35|BetaGal_dom2|BetaGal_dom3|BetaGal_dom4_5|BetaGal_dom4_5	Botryotinia fuckeliana	GH35
g3494	scaffold61|size125389:72460-73730	17,2803	150,21	3,11979	8,14E-05	yes	g3494	flavonol synthase protein	1271	5	9,27E-178	69,80%	P:biological_process; F:oxidoreductase activity	EC:1.14.11
g10709	scaffold470|size25829:23716-24788	42,763	369,206	3,10999	8,14E-05	yes	g10709	six-bladed beta- -like	1073	5	5,29E-64	55,00%	-
g424	scaffold4|size262740:208108-209232	63,3082	544,232	3,10376	8,14E-05	yes	g424	glycosyl hydrolase family 16	1125	5	1,19E-107	77,00%	P:carbohydrate metabolic process; F:hydrolase activity, acting on glycosyl bonds	-						g424	354	Glyco_hydro_16	380	Glyco_hydro_16	Penicillium chrysogenum Wisconsin 54-1255	GH16
g2375	scaffold36|size155665:10332-13845	8,59563	71,926	3,06484	8,14E-05	yes	g2375	hypothetical protein GLRG_03166	3514	5	2,47E-66	48,20%	-
g8412	scaffold270|size48139:2390-4176	8,98964	75,1445	3,06333	8,14E-05	yes	g8412	dihydroxyacetone kinase	1787	5	0	83,80%	P:small molecule metabolic process; P:carbohydrate metabolic process; F:kinase activity; P:biological_process; F:ion binding	EC:2.7.1.29
g12195	scaffold732|size12001:691-1362	56,0452	464,273	3,05031	8,14E-05	yes	g12195	Protein of unknown function DUF3328	672	5	7,14E-107	89,60%	-
g6976	scaffold189|size105640:2142-3655	28,3095	233,905	3,04657	8,14E-05	yes	g6976	5-methyltetrahydropteroyltriglutamate-homocysteine methyltransferase	1514	5	1,90E-101	92,60%	P:sulfur compound metabolic process; P:biosynthetic process; P:cellular amino acid metabolic process; P:biological_process; F:methyltransferase activity	EC:2.1.1.14
g12774	scaffold1014|size5173:2360-3484	94,9028	776,682	3,0328	8,14E-05	yes	g12774	---NA---	1125	0			-
g3034	scaffold50|size135698:10134-11170	71,5838	580,464	3,0195	8,14E-05	yes	g3034	chaperone-binding protein	1037	5	1,46E-74	53,20%	C:membrane
g5769	scaffold132|size79544:40607-42075	36,1389	292,869	3,01863	8,14E-05	yes	g5769	fad binding domain-containing protein	1469	5	1,07E-114	57,80%	F:ion binding; F:oxidoreductase activity; P:biological_process	EC:1.1.1.158						g5769	471	FAD_binding_4	1112	Glyco_transf_22|FAD_binding_4	Magnaporthe grisea 70-15	GT22
g907	scaffold10|size241180:156433-157910	16,7358	135,097	3,01298	8,14E-05	yes	g907	isoamyl alcohol	1478	5	2,27E-71	53,40%	F:molecular_function; P:biological_process; C:cellular_component
g102	scaffold1|size448493:309472-312883	8,57737	69,099	3,01006	8,14E-05	yes	g102	---NA---	3412	0			-
g6900	scaffold184|size64559:62677-63227	34,584	278,354	3,00874	8,14E-05	yes	g6900	---NA---	551	0			-
g8249	scaffold259|size49719:20725-22622	41,5461	334,099	3,00749	8,14E-05	yes	g8249	---NA---	1898	0			-
g6027	scaffold144|size75875:7795-14769	11,6544	92,7855	2,99302	8,14E-05	yes	g6027	ph domain-containing protein	6975	5	0	71,80%	F:lipid binding; F:ion binding	-
g5188	scaffold111|size91473:59960-60903	12,9982	103,446	2,9925	8,14E-05	yes	g5188	---NA---	944	0			-
g1911	scaffold26|size175816:121622-123209	51,8894	412,825	2,99202	8,14E-05	yes	g1911	hypothetical protein UCRPA7_5193	1588	5	3,17E-81	65,40%	-
g12495	scaffold837|size8706:4191-6112	44,8656	353,945	2,97985	8,14E-05	yes	g12495	indoleamine -dioxygenase family protein	1922	5	5,19E-122	77,00%	F:molecular_function; F:oxidoreductase activity	EC:1.13.11
g5269	scaffold114|size88605:12609-13816	9,72427	76,6835	2,97925	8,14E-05	yes	g5269	phytanoyl- dioxygenase family protein	1208	5	0	77,20%	F:oxidoreductase activity	EC:1.13.11
g2230	scaffold32|size161757:135145-141799	6,58459	51,4508	2,96603	8,14E-05	yes	g2230	non-imprinted in prader-willi angelman syndrome region protein 2 protein	6655	5	0	69,20%	C:cellular_component; F:transmembrane transporter activity; P:transport	-						g2230	1468	Mg_trans_NIPA|Polysacc_deac_1	382	Polysacc_deac_1	Magnaporthe grisea 70-15	CE4
g7482	scaffold214|size58013:41959-45029	20,3372	156,361	2,94269	8,14E-05	yes	g7482	ph domain-containing protein	3071	5	0	76,20%	F:lipid binding; F:ion binding	-
g11590	scaffold599|size18430:13966-15182	12,9457	99,0738	2,93603	8,14E-05	yes	g11590	glucose receptor git3 protein	1217	5	1,84E-69	51,40%	C:cellular_component	-
g13178	scaffold2764|size657:275-542	20,2674	154,907	2,93417	0,0122941	yes	g13178	mitochondrial distribution and morphology protein 34	541	5	3,78E-50	93,60%	C:endoplasmic reticulum; C:protein complex; C:mitochondrion; P:mitochondrion organization	-
g5097	scaffold108|size93026:90385-91592	29,4904	223,844	2,92418	8,14E-05	yes	g5097	aldose 1-epimerase	1208	5	1,87E-177	76,80%	F:molecular_function; P:carbohydrate metabolic process; F:isomerase activity	-						g5097	402	Aldose_epim	703	Glyco_hydro_43|Aldose_epim	Prevotella denticola F0289	GH43
g10866	scaffold489|size24562:21257-22465	165,172	1247,08	2,91652	8,14E-05	yes	g10866	deuterolysin metalloprotease	1209	5	1,48E-115	85,40%	F:ion binding; F:peptidase activity; P:biological_process	EC:3.4.24
g1924	scaffold27|size170470:535-953	48,8616	367,48	2,91089	8,14E-05	yes	g1924	gentisate -dioxygenase	419	5	5,33E-26	93,80%	P:biological_process; F:oxidoreductase activity	-
g5912	scaffold139|size76672:5382-7471	10,3721	77,9695	2,9102	8,14E-05	yes	g5912	six-hairpin glycosidase	2090	5	0	67,20%	F:hydrolase activity, acting on glycosyl bonds; P:generation of precursor metabolites and energy; P:biosynthetic process; P:carbohydrate metabolic process; P:cell adhesion	EC:3.2.1.33						g5912	696	n/a	NA	n/a	Stigmatella aurantiaca DW4/3-1	CBM66|CBM35
g7138	scaffold196|size61627:33217-36761	9,66684	72,514	2,90714	8,14E-05	yes	g7138	hypothetical protein MYCTH_2304130	3545	5	2,51E-70	53,60%	-
g2540	scaffold39|size150650:79654-80426	25,4968	191,172	2,90648	8,14E-05	yes	g2540	thermoresistant glucokinase family carbohydrate kinase	773	5	1,11E-84	65,00%	F:kinase activity; P:biological_process; P:carbohydrate metabolic process	-						g2540	237	AAA_17|AAA_18|SKI	772	Glyco_hydro_3	Arthrobacter chlorophenolicus A6	GH3
g7	scaffold1|size448493:16543-17606	13,3261	99,556	2,90125	8,14E-05	yes	g7	oxidoreductase 2-nitropropane dioxygenase	1064	5	4,74E-142	81,00%	F:oxidoreductase activity; P:biological_process	EC:1.13.12.16
g2207	scaffold32|size161757:68756-69813	61,4803	458,952	2,90015	8,14E-05	yes	g2207	acid phosphatase protein	1058	5	1,44E-100	64,20%	F:molecular_function	-
g12871	scaffold1106|size4053:2129-3873	49,5539	363,265	2,87395	8,14E-05	yes	g12871	hypothetical protein CH063_13722	1745	5	1,01E-28	82,80%	-
g101	scaffold1|size448493:307742-309087	55,9688	410,255	2,87383	8,14E-05	yes	g101	cyclin domain-containing protein	1346	5	1,34E-79	68,40%	F:enzyme binding; P:cellular protein modification process; P:cell cycle	-
g10684	scaffold468|size25911:3875-4485	17,3667	126,861	2,86885	8,14E-05	yes	g10684	---NA---	611	0			-
g11173	scaffold535|size22017:2277-2623	53,1166	387,358	2,86643	8,14E-05	yes	g11173	hypothetical protein UCRPA7_3203	347	5	3,79E-15	84,20%	P:anatomical structure development	-
g12507	scaffold844|size8597:21-1207	13,1645	94,3757	2,84177	8,14E-05	yes	g12507	mating-type switching protein swi10	1187	5	4,66E-31	43,80%	-
g1704	scaffold23|size188416:15750-16315	37,9403	271,214	2,83763	8,14E-05	yes	g1704	cupin domain protein	566	5	2,74E-73	76,60%	-
g9362	scaffold338|size39133:34493-37534	14,6988	104,307	2,82707	8,14E-05	yes	g9362	hypothetical protein BBA_06681	3042	5	1,13E-111	78,80%	-
g13196	scaffold3019|size555:0-542	14,7758	104,326	2,81979	8,14E-05	yes	g13196	lmbr1 domain-containing protein	554	5	1,24E-20	72,60%	-
g5687	scaffold129|size80630:40157-42221	9,25962	65,2875	2,81778	8,14E-05	yes	g5687	---NA---	2065	0			-
g470	scaffold5|size262616:91453-93841	31,9383	224,155	2,81114	8,14E-05	yes	g470	family taurine catabolism dioxygenase	2389	5	4,25E-145	72,00%	P:biological_process; F:oxidoreductase activity	-
g7935	scaffold240|size52646:4764-6550	27,4035	191,006	2,80119	8,14E-05	yes	g7935	mfs transporter protein	1787	5	0	70,20%	C:cellular_component; P:transmembrane transport	-
g12957	scaffold1286|size2732:0-573	28,0386	194,632	2,79527	8,14E-05	yes	g12957	cell division control protein 14	574	5	2,61E-26	82,80%	P:cell division	-
g11702	scaffold622|size17363:1727-3411	109,338	758,764	2,79485	8,14E-05	yes	g11702	hypothetical protein CGGC5_11362	1685	5	6,61E-92	69,00%	-
g6888	scaffold184|size64559:29796-31447	50,4155	349,847	2,79478	8,14E-05	yes	g6888	gaba permease	1652	5	0	80,20%	C:cellular_component; F:transmembrane transporter activity; P:transmembrane transport	-
g6290	scaffold156|size70988:2794-8729	29,0905	200,045	2,7817	8,14E-05	yes	g6290	nicotinamide n-methyltransferase	5936	5	3,18E-99	64,40%	P:anatomical structure development	-
g11284	scaffold550|size21198:16753-17762	25,2201	171,894	2,76887	8,14E-05	yes	g11284	hypothetical protein UCRPA7_1563	1010	1	1,33E-07	42,00%	-
g8523	scaffold277|size47193:16119-16806	131,181	885,526	2,75497	8,14E-05	yes	g8523	---NA---	688	0			-
g5409	scaffold119|size86646:37992-38493	48,0373	324,213	2,75471	8,14E-05	yes	g5409	small nuclear ribonucleoprotein b and b	502	5	2,40E-37	87,40%	C:mitochondrion; P:transport	-
g11271	scaffold548|size21259:6213-6874	11,5798	78,1223	2,75413	8,14E-05	yes	g11271	---NA---	662	0			-
g12479	scaffold832|size8847:4047-5008	8,64692	58,2262	2,75141	8,14E-05	yes	g12479	---NA---	962	0			-
g2109	scaffold30|size162617:73015-74873	16,1295	107,746	2,73986	8,14E-05	yes	g2109	fad binding domain-containing protein	1859	5	0	85,40%	P:biological_process; F:oxidoreductase activity	-
g6495	scaffold165|size68965:40006-45370	8,12756	53,7149	2,72443	8,14E-05	yes	g6495	leucine rich repeat domain-containing protein	5365	5	0	73,60%	F:molecular_function	-
g7470	scaffold213|size58200:50538-52011	16,5584	109,385	2,72377	8,14E-05	yes	g7470	xylose reductase	1474	5	1,09E-141	83,20%	P:carbohydrate metabolic process; P:catabolic process; F:oxidoreductase activity; F:mRNA binding; P:response to stress; P:biological_process	EC:1.1.1.119; EC:1.1.1
g11887	scaffold658|size15323:11508-13579	15,9711	105,361	2,7218	8,14E-05	yes	g11887	beta-galactosidase protein	2072	5	0	62,20%	P:carbohydrate metabolic process; C:extracellular region; F:molecular_function; F:hydrolase activity, acting on glycosyl bonds	EC:3.2.1.23						g11887	629	Glyco_hydro_35	933	Glyco_hydro_43|Glyco_hydro_35	Niastella koreensis GR20-10	GH43|GH35
g7050	scaffold191|size62986:38158-39623	13,9782	91,5925	2,71205	8,14E-05	yes	g7050	hypothetical protein CGLO_06576	1466	5	0	69,60%	F:molecular_function	-
g11489	scaffold583|size19129:4748-7166	24,2371	158,804	2,71195	8,14E-05	yes	g11489	ph-response regulator protein pali rim9	2419	5	8,15E-99	70,60%	C:plasma membrane; C:cellular_component	-
g7926	scaffold239|size52768:31651-34375	17,3995	112,098	2,68765	8,14E-05	yes	g7926	hypothetical protein GGTG_01422	2725	5	1,01E-93	53,40%	F:molecular_function; P:biological_process; C:cellular_component
g9472	scaffold347|size37897:32816-34241	47,0221	300,266	2,67483	8,14E-05	yes	g9472	methionine synthase protein	1426	5	4,75E-112	88,40%	P:sulfur compound metabolic process; P:biosynthetic process; P:cellular amino acid metabolic process; F:methyltransferase activity; F:ion binding	EC:2.1.1.14
g8182	scaffold255|size50378:8559-9783	16,8406	107,351	2,67232	8,14E-05	yes	g8182	ring-like domain-containing protein	1225	5	1,82E-98	69,40%	-
g3202	scaffold53|size134206:98771-100384	10,3448	65,6565	2,66603	8,14E-05	yes	g3202	glucose galactose transporter	1614	5	0	85,60%	P:transmembrane transport; C:cellular_component	-						g3202	494	MFS_1	1153	Glyco_hydro_20	Gluconacetobacter diazotrophicus PAl 5	GH20
g7854	scaffold235|size53057:17902-19964	14,6211	91,9213	2,65235	8,14E-05	yes	g7854	hypothetical protein PFICI_07925	2063	5	9,96E-96	52,60%	-
g12010	scaffold684|size14391:10390-11366	130,371	818,196	2,64982	8,14E-05	yes	g12010	cell wall	977	1	3,23E-07	61,00%	-
g2178	scaffold31|size161858:131796-133441	79,7956	500,012	2,64758	8,14E-05	yes	g2178	aspartate aminotransferase protein	1646	5	0	88,00%	F:ion binding; P:cellular amino acid metabolic process; P:biosynthetic process; F:molecular_function	EC:2.6.1.9; EC:2.6.1.57; EC:2.6.1.5; EC:2.6.1.1
g7690	scaffold226|size55260:21210-23457	31,3209	195,507	2,64202	8,14E-05	yes	g7690	cyclin-related 2	2248	5	1,04E-83	54,00%	F:enzyme binding; P:cellular protein modification process; P:cell cycle	-
g896	scaffold10|size241180:128030-129909	42,8673	265,721	2,63196	8,14E-05	yes	g896	patatin-like phospholipase	1880	5	0	71,40%	F:molecular_function; P:lipid metabolic process	-
g12738	scaffold987|size5420:2543-4873	7,83076	48,4603	2,62958	8,14E-05	yes	g12738	hypothetical protein GGTG_13632	2331	5	3,61E-92	56,00%	-
g84	scaffold1|size448493:247027-249577	65,3503	403,488	2,62626	8,14E-05	yes	g84	glycoside hydrolase family 55 protein	2551	5	0	72,80%	F:molecular_function	-						g84	766	Pectate_lyase_3	777	Pectate_lyase_3|Pectate_lyase_3	Thielavia terrestris NRRL 8126	GH55
g11332	scaffold558|size20872:1464-5748	15,7261	96,8977	2,62331	8,14E-05	yes	g11332	hypothetical protein CFIO01_10573	4285	5	7,77E-127	74,60%	-
g9343	scaffold337|size39244:9106-9731	60,2773	369,585	2,61622	8,14E-05	yes	g9343	---NA---	626	0			-
g4311	scaffold84|size106789:14964-16738	11,8566	71,5855	2,59397	8,14E-05	yes	g4311	membrane protein	1775	5	0	76,80%	P:transmembrane transport; C:cellular_component	-
g10595	scaffold457|size26859:22114-25569	16,6828	100,178	2,58614	8,14E-05	yes	g10595	hypothetical protein THITE_2119756	3456	5	0	68,60%	F:molecular_function	-
g13074	scaffold2019|size1257:301-557	216,825	1301,17	2,58521	8,14E-05	yes	g13074	hypothetical protein UCRPA7_6151	257	3	9,59E-12	62,33%	-
g11793	scaffold639|size16475:12680-13589	22,4253	134,142	2,58056	8,14E-05	yes	g11793	hypothetical protein UCREL1_3736	910	2	2,69E-08	44,50%	-
g1116	scaffold13|size232296:64407-66232	55,0865	327,15	2,57018	8,14E-05	yes	g1116	hypothetical protein UCRPA7_7066	1826	5	0	90,80%	P:biological_process; F:molecular_function	-						g1116	608	Sulfatase	1624	Sulfatase|Sulfatase|Sulfatase|Glyco_hydro_43	Rhodopirellula baltica SH 1	GH43
g8680	scaffold288|size45204:24322-25817	54,3036	321,633	2,5663	8,14E-05	yes	g8680	glycosyl hydrolase family 43 protein	1496	5	4,35E-175	80,00%	P:carbohydrate metabolic process; F:hydrolase activity, acting on glycosyl bonds	-						g8680	450	Glyco_hydro_43	469	Glyco_hydro_43	Lasiodiplodia theobromae CBS 247.96	GH43|CBM35
g6404	scaffold160|size69850:37310-37797	372,557	2204,34	2,56482	8,14E-05	yes	g6404	conserved hypothetical protein	488	5	5,77E-52	69,40%	F:molecular_function; P:biological_process; C:cellular_component
g6637	scaffold172|size66926:1125-2552	12,0848	71,3643	2,56201	8,14E-05	yes	g6637	major facilitator superfamily transporter protein	1428	5	0	87,60%	P:transmembrane transport; C:cellular_component; F:molecular_function; C:plasma membrane	-
g12182	scaffold727|size12460:11650-12460	82,3228	483,161	2,55314	8,14E-05	yes	g12182	---NA---	811	0			-
g11388	scaffold566|size20555:11571-12457	16,7207	98,0213	2,55146	8,14E-05	yes	g11388	hypothetical protein GLRG_08184	887	5	2,73E-33	49,80%	-
g12680	scaffold941|size6404:902-1818	29,0804	170,183	2,54897	8,14E-05	yes	g12680	hypothetical protein UCRPA7_864	917	1	1,96E-10	45,00%	-
g6674	scaffold173|size66809:62750-65009	66,1291	386,639	2,54763	8,14E-05	yes	g6674	glycoside hydrolase family 15 protein	2260	5	0	79,40%	F:hydrolase activity, acting on glycosyl bonds; P:carbohydrate metabolic process; P:catabolic process; F:molecular_function	EC:3.2.1.3						g6674	672	Glyco_hydro_15|CBM_20	651	Glyco_hydro_15|CBM_20	Thielavia terrestris NRRL 8126	CBM20|GH15
g4126	scaffold79|size108004:19318-20162	230,872	1344,98	2,54242	8,14E-05	yes	g4126	uncharacterized hydrolase	845	5	7,31E-93	88,80%	P:biological_process; F:molecular_function	-
g12865	scaffold1098|size4192:3653-3900	43,9446	255,264	2,53823	0,00364858	yes	g12865	---NA---	248	0			-
g3426	scaffold59|size126229:105668-108131	10,1795	58,9632	2,53414	8,14E-05	yes	g3426	6-phosphofructo-2-kinase 1	2464	5	0	79,80%	P:carbohydrate metabolic process; F:phosphatase activity; F:kinase activity; P:biological_process; F:ion binding	EC:3.1.3.46; EC:2.7.1.105
g1041	scaffold12|size240573:71638-75866	9,99736	57,5918	2,52624	8,14E-05	yes	g1041	pt repeat family protein	4229	5	4,17E-143	58,40%	-
g3318	scaffold56|size127998:98870-100233	25,3788	145,889	2,52317	8,14E-05	yes	g3318	hypothetical protein	1364	5	3,70E-107	59,00%	-
g5040	scaffold106|size93288:90869-92001	18,2921	104,831	2,51877	8,14E-05	yes	g5040	thaumatin family protein	1133	5	2,10E-114	62,40%	-							g5040	354	Thaumatin	1325	Thaumatin	Leptosphaeria maculans v23.1.3	GH2
g10662	scaffold465|size26376:6220-9180	58,4835	334,899	2,51762	8,14E-05	yes	g10662	ribosomal protein l24e protein	2961	5	2,30E-103	80,00%	F:molecular_function; P:biological_process; C:cellular_component
g10550	scaffold453|size27377:5316-7539	48,3539	276,789	2,51708	8,14E-05	yes	g10550	alpha methylacyl-	2224	5	0	77,20%	F:ion binding; F:oxidoreductase activity; P:biological_process	EC:1.1.1.158						g10550	612	FAD_binding_4|FAD-oxidase_C	617	FAD_binding_4|FAD-oxidase_C	Penicillium chrysogenum Wisconsin 54-1255	AA4
g667	scaffold7|size256143:161751-162658	14,923	85,3491	2,51584	8,14E-05	yes	g667	conserved glycine-rich protein	908	5	1,13E-57	70,00%	-
g12948	scaffold1271|size2825:7-2360	10,95	62,4086	2,51082	8,14E-05	yes	g12948	flagellar associated protein	2359	5	0	84,40%	F:molecular_function; P:nucleobase-containing compound catabolic process; P:small molecule metabolic process	-						g12948	692	5_nucleotid_C	564	5_nucleotid_C	uncultured organism	CBM50
g7187	scaffold199|size61101:885-2059	41,5714	236,258	2,5067	8,14E-05	yes	g7187	copper fist dna binding domain-containing protein	1175	5	3,55E-82	57,60%	F:nucleic acid binding transcription factor activity; F:ion binding; F:DNA binding; C:nucleus; P:cellular nitrogen compound metabolic process; P:biosynthetic process	-
g9898	scaffold385|size33717:11312-13590	105,298	598,401	2,50664	8,14E-05	yes	g9898	amino acid	2279	5	1,92E-161	73,60%	C:cellular_component; F:transmembrane transporter activity; P:transmembrane transport	-
g12090	scaffold705|size13353:149-4063	12,6155	71,2338	2,49736	8,14E-05	yes	g12090	gpi-anchored cell surface glyco protein	4064	5	3,22E-129	51,40%	-
g1449	scaffold17|size204449:158735-160066	32,4257	182,364	2,49161	8,14E-05	yes	g1449	taurine catabolism dioxygenase protein	1332	5	1,22E-165	83,00%	P:biological_process; F:oxidoreductase activity	-
g2073	scaffold29|size167306:120854-123829	31,9762	179,279	2,48714	8,14E-05	yes	g2073	amino-acid permease inda1 protein	2976	5	0	79,60%	C:cellular_component; F:transmembrane transporter activity; P:transmembrane transport	-
g8161	scaffold253|size50494:37981-39228	13,5872	75,906	2,48197	8,14E-05	yes	g8161	2og-fe oxygenase superfamily protein	1248	5	3,16E-164	75,20%	P:biological_process; F:ion binding; F:oxidoreductase activity	EC:1.14.11
g6689	scaffold174|size66600:42118-43208	117,013	653,127	2,48069	8,14E-05	yes	g6689	rna recognition domain-containing protein	1091	5	1,98E-109	63,60%	F:nucleic acid binding; F:nucleotide binding
g11936	scaffold669|size15059:103-1059	44,1789	245,566	2,47468	8,14E-05	yes	g11936	glutathione s-transferase ii protein	1060	5	4,31E-105	84,60%	F:molecular_function; F:ion binding; F:helicase activity; F:ATPase activity	-
g6264	scaffold154|size71298:21748-23396	41,1406	227,71	2,46857	8,14E-05	yes	g6264	glycosyltransferase family 31 protein	1649	5	0	74,00%	F:transferase activity, transferring glycosyl groups; C:cellular_component	-						g6264	549	n/a	NA	n/a	Thielavia terrestris NRRL 8126	GT31
g8840	scaffold300|size43029:10431-16042	10,0615	55,5298	2,46442	8,14E-05	yes	g8840	hypothetical protein	5612	5	0	70,20%	-
g11064	scaffold519|size22867:2081-7569	19,2113	105,395	2,45578	8,14E-05	yes	g11064	anucleate primary sterigmata protein a	5489	5	0	66,00%	F:lipid binding; F:ion binding; P:transport; C:cytoplasm; F:molecular_function	-
g13116	scaffold2295|size975:10-879	31,267	171,494	2,45545	8,14E-05	yes	g13116	---NA---	878	0			-
g13014	scaffold1557|size1878:356-1689	15,0171	82,2954	2,4542	8,14E-05	yes	g13014	mitochondrial distribution and morphology protein 34	1690	5	9,13E-178	73,00%	C:endoplasmic reticulum; C:protein complex; C:mitochondrion; P:mitochondrion organization	-
g13016	scaffold1562|size1871:799-1447	106,224	579,623	2,44801	8,14E-05	yes	g13016	unnamed protein product	649	5	5,32E-78	83,20%	-
g9635	scaffold361|size35876:4804-5211	21,746	118,643	2,44781	0,00682096	yes	g9635	---NA---	408	0			-							g9635	101	n/a	510	Glyco_hydro_75	Myceliophthora thermophila ATCC 42464	GH75
g9193	scaffold326|size40112:4383-5188	39,2165	213,828	2,44692	8,14E-05	yes	g9193	---NA---	806	0			-
g7819	scaffold233|size53304:22323-24377	42,4076	230,488	2,4423	8,14E-05	yes	g7819	mfs transporter	2055	5	1,98E-171	69,20%	C:cellular_component; C:plasma membrane; P:transmembrane transport; F:molecular_function	-
g6217	scaffold152|size73073:18311-21410	13,6894	74,3439	2,44116	8,14E-05	yes	g6217	hypothetical protein W97_07702	3100	5	4,19E-180	61,40%	-
g657	scaffold7|size256143:125212-127466	32,6397	176,783	2,43728	8,14E-05	yes	g657	minor allergen alt a 7	2255	5	1,95E-89	80,80%	P:cellular nitrogen compound metabolic process; P:biosynthetic process; F:oxidoreductase activity; F:ion binding; F:isomerase activity; P:biological_process	-						g657	516	Flavodoxin_1|FMN_red	NA	n/a	Podospora anserina S mat+	AA6
g2100	scaffold30|size162617:39127-43769	17,4204	94,1035	2,43347	8,14E-05	yes	g2100	uncharacterized protein FFUJ_12155	4643	5	0	60,00%	-
g7830	scaffold234|size53173:2171-3737	11,2993	61,0078	2,43276	8,14E-05	yes	g7830	alkanesulfonate monooxygenase	1567	5	0	89,00%	F:oxidoreductase activity; P:biological_process	-
g10552	scaffold453|size27377:10490-12939	12,3968	66,7218	2,42819	8,14E-05	yes	g10552	c2 domain protein	2450	5	3,64E-115	72,00%	-
g12706	scaffold962|size5775:4545-5567	25,6189	137,828	2,42759	8,14E-05	yes	g12706	6-phosphogluconolactonase protein	1231	5	1,34E-139	85,60%	P:cellular nitrogen compound metabolic process; P:carbohydrate metabolic process; P:catabolic process; P:small molecule metabolic process; P:cofactor metabolic process; F:molecular_function	EC:3.1.1.31
g12156	scaffold720|size12739:3582-5733	11,6697	62,6747	2,42512	8,14E-05	yes	g12156	hypothetical protein CGLO_13084	2152	3	5,96E-10	41,67%	F:hydrolase activity, hydrolyzing O-glycosyl compounds; P:carbohydrate metabolic process
g10883	scaffold491|size24422:17321-20109	11,1251	59,4937	2,41892	8,14E-05	yes	g10883	hypothetical protein VDAG_00105	2789	5	6,98E-175	53,60%	-
g2945	scaffold48|size138357:53201-53532	20,7057	109,351	2,40086	0,00435068	yes	g2945	uncharacterized protein FFUJ_11840	332	5	5,53E-16	57,00%	-
g11170	scaffold534|size22105:20674-22105	17,3739	90,4926	2,38088	8,14E-05	yes	g11170	wasp-like pretein partial	1430	5	6,11E-83	69,40%	F:cytoskeletal protein binding; P:vesicle-mediated transport; C:cytoskeleton; C:cytoplasm; P:cytoskeleton organization; P:protein complex assembly	-
g820	scaffold9|size247221:126063-129910	9,82219	50,8936	2,37337	8,14E-05	yes	g820	sh3-domain protein cyk3	3848	5	0	66,80%	F:molecular_function	-
g3825	scaffold70|size117083:3868-4709	12,5774	65,0677	2,37111	8,14E-05	yes	g3825	type 11 methyltransferase	842	5	3,09E-82	62,80%	P:biological_process; F:methyltransferase activity	-
g10195	scaffold414|size31457:17427-24241	12,8515	66,4251	2,36979	8,14E-05	yes	g10195	hypothetical protein UCRPA7_2609	6815	5	0	59,20%	-
g12326	scaffold770|size10530:5913-8253	18,2756	92,619	2,34139	8,14E-05	yes	g12326	c2h2 transcription	2341	5	8,24E-55	55,80%	P:cellular nitrogen compound metabolic process; P:biosynthetic process; F:ion binding; P:response to stress; P:biological_process; P:secondary metabolic process; F:DNA binding; P:reproduction; P:anatomical structure development; F:nucleic acid binding transcription factor activity; P:anatomical structure formation involved in morphogenesis; C:nucleus	-
g1096	scaffold13|size232296:8689-10632	31,3929	158,535	2,33629	8,14E-05	yes	g1096	dicarboxylic amino acid permease	1944	5	0	75,80%	C:cellular_component; F:transmembrane transporter activity; P:transmembrane transport	-
g12972	scaffold1333|size2520:356-1955	16,9536	85,3894	2,33246	8,14E-05	yes	g12972	serine threonine-protein phosphatase dullard	1600	5	1,29E-122	86,20%	P:biological_process; F:phosphatase activity; F:molecular_function	-
g5255	scaffold113|size89517:58704-59554	13,0442	65,2163	2,32182	8,14E-05	yes	g5255	7alpha-cephem-methoxylase p8 chain related protein	851	5	8,42E-148	81,60%	-
g10812	scaffold483|size24922:4397-5527	87,358	436,549	2,32113	8,14E-05	yes	g10812	serine-threonine rich	1131	5	1,25E-40	63,80%	-
g2812	scaffold45|size142262:74678-78191	15,139	75,4671	2,31758	8,14E-05	yes	g2812	proteophosphoglycan ppg4	3514	5	1,22E-58	47,40%	-
g5390	scaffold118|size87178:51196-54022	17,2318	85,5209	2,3112	8,14E-05	yes	g5390	hypothetical protein UCRPA7_5344	2827	5	4,18E-80	74,60%	P:anatomical structure development	-
g2946	scaffold48|size138357:55214-56917	23,5143	116,256	2,3057	8,14E-05	yes	g2946	amino acid permease	1704	5	1,38E-141	77,40%	C:cellular_component; F:transmembrane transporter activity; P:transmembrane transport	-
g11653	scaffold610|size17846:15487-16507	18,2821	89,4173	2,29012	8,14E-05	yes	g11653	hypothetical protein UCRPA7_1626	1021	5	5,23E-87	63,60%	-
g3861	scaffold71|size114570:13895-19288	12,1013	59,1245	2,2886	8,14E-05	yes	g3861	glycoside hydrolase family 38 protein	5394	5	0	76,20%	F:molecular_function; P:carbohydrate metabolic process; F:hydrolase activity, acting on glycosyl bonds; F:ion binding	EC:3.2.1.24						g3861	1361	Glyco_hydro_38|Alpha-mann_mid|Glyco_hydro_38C	1092	Glyco_hydro_38|Alpha-mann_mid|Glyco_hydro_38C	Botryotinia fuckeliana	GH38
g8522	scaffold277|size47193:15420-16105	72,5678	354,399	2,28797	8,14E-05	yes	g8522	---NA---	686	0			-
g1888	scaffold26|size175816:44838-46840	57,8301	278,096	2,26569	8,14E-05	yes	g1888	isocitrate dehydrogenase nadp	2003	5	0	87,80%	F:molecular_function; F:oxidoreductase activity; F:ion binding; P:generation of precursor metabolites and energy; P:small molecule metabolic process	EC:1.1.1.42
g4680	scaffold95|size113438:50751-51879	50,3831	241,748	2,26249	8,14E-05	yes	g4680	glyoxalase family protein	1129	5	6,04E-175	77,40%	F:oxidoreductase activity	EC:1.13.11
g12811	scaffold1046|size4784:1181-3689	38,2434	182,965	2,25828	8,14E-05	yes	g12811	sphingomyelinase family	2509	5	0	89,00%	-
g182	scaffold2|size385500:150725-152067	16,5741	79,2671	2,25779	8,14E-05	yes	g182	plc-like phosphodiesterase protein	1343	5	1,84E-121	78,00%	P:lipid metabolic process; F:molecular_function	-						g182	447	n/a	988	Lipase_GDSL_2	uncultured soil bacterium	CE3
g5010	scaffold105|size93588:83648-84684	123,552	590,225	2,25615	8,14E-05	yes	g5010	hypothetical protein GLRG_00045	1037	5	3,10E-131	88,80%	-
g11819	scaffold644|size16318:13441-15992	11,7445	55,9568	2,25233	8,14E-05	yes	g11819	gas2 domain-containing protein	2552	5	1,51E-78	63,20%	P:cell cycle	-
g5325	scaffold116|size87769:11582-13734	12,2455	58,0175	2,24424	8,14E-05	yes	g5325	rna-binding post-transcriptional regulator cip2 protein	2153	5	7,49E-125	53,80%	F:molecular_function	-
g5471	scaffold121|size85612:55347-57742	56,5695	267,621	2,2421	8,14E-05	yes	g5471	hypothetical protein UCRPA7_5092	2396	5	3,78E-122	51,00%	-
g3325	scaffold56|size127998:112940-116227	15,4365	72,3171	2,22799	8,14E-05	yes	g3325	hypothetical protein PFICI_07381	3288	5	0	66,40%	-
g3803	scaffold69|size140531:66642-68221	14,9174	69,7287	2,22475	8,14E-05	yes	g3803	hypothetical protein A1O5_02312	1580	5	0	84,60%	P:biological_process; F:molecular_function	-						g3803	526	Sulfatase|Sulfatase	1220	Sulfatase|Glyco_hydro_3|Glyco_hydro_3_C|Fn3-like	Aspergillus oryzae RIB40	GH3
g11338	scaffold559|size20850:2801-3726	34,9676	162,272	2,21433	8,14E-05	yes	g11338	---NA---	926	0			-
g8670	scaffold287|size45380:31780-32346	155,214	718,617	2,21096	8,14E-05	yes	g8670	---NA---	567	0			-
g9919	scaffold387|size33600:4351-5949	15,5866	71,9735	2,20716	8,14E-05	yes	g9919	ammonium transporter protein	1599	5	0	86,00%	P:transmembrane transport; P:growth; C:plasma membrane; C:cellular_component; P:biological_process; F:transmembrane transporter activity	-
g1131	scaffold13|size232296:105732-109264	36,6632	169,065	2,20518	8,14E-05	yes	g1131	pentatricopeptide repeat protein	3533	5	0	83,60%	P:anatomical structure development; F:molecular_function	-
g10921	scaffold497|size23922:0-545	50,8607	233,508	2,19885	8,14E-05	yes	g10921	mapeg family protein	546	5	2,27E-31	78,00%	-
g12530	scaffold854|size8226:3323-7160	16,5224	75,5084	2,19221	8,14E-05	yes	g12530	nima-interacting protein	3838	5	0	82,60%	-
g1100	scaffold13|size232296:24252-26395	41,9717	191,392	2,18904	8,14E-05	yes	g1100	hypothetical protein CSUB01_11065	2144	5	6,99E-122	59,80%	-
g13194	scaffold2989|size561:0-499	57,8201	261,436	2,17681	8,14E-05	yes	g13194	hypothetical protein CFIO01_02246	500	5	1,35E-14	68,80%	-
g12071	scaffold699|size13654:9503-11949	34,9721	157,395	2,17011	8,14E-05	yes	g12071	rna polymerase m 15 kda subunit	2447	5	1,93E-26	61,00%	F:DNA binding; F:nucleotidyltransferase activity; P:cellular nitrogen compound metabolic process; P:biosynthetic process	EC:2.7.7.6
g2291	scaffold34|size159900:26696-28733	26,1529	117,658	2,16955	8,14E-05	yes	g2291	conserved glutamic acid rich protein	2038	5	1,26E-78	60,20%	-
g2129	scaffold30|size162617:152653-154082	24,6909	110,779	2,16564	8,14E-05	yes	g2129	hypothetical protein UCRPA7_5832	1430	5	2,72E-33	59,00%	-
g8195	scaffold256|size50278:0-592	22,8169	102,169	2,16278	8,14E-05	yes	g8195	hypothetical protein CTHT_0036050	593	2	2,98E-54	70,50%	-
g4919	scaffold102|size95789:84850-85771	26,2228	116,021	2,14549	8,14E-05	yes	g4919	conserved mitochondrial protein	922	5	1,78E-102	76,40%	-
g8260	scaffold259|size49719:46933-48616	79,5888	348,704	2,13137	8,14E-05	yes	g8260	fatty aldehyde dehydrogenase	1684	5	0	80,40%	P:biological_process; F:oxidoreductase activity	EC:1.2.1.5
g6143	scaffold149|size74686:171-5704	24,5715	107,335	2,12706	8,14E-05	yes	g6143	t-complex protein 11	5534	5	0	70,80%	-
g11176	scaffold535|size22017:13128-14146	105,045	457,46	2,12264	8,14E-05	yes	g11176	hypothetical protein MGCH7_ch7g66	1019	5	3,62E-32	60,00%	P:anatomical structure development	-
g7219	scaffold200|size60774:39655-42255	21,2463	92,4887	2,12207	8,14E-05	yes	g7219	xylulose-5-phosphate phosphoketolase protein	2601	5	0	92,00%	F:lyase activity; P:carbohydrate metabolic process	-
g783	scaffold9|size247221:3182-5189	87,6383	379,989	2,11632	8,14E-05	yes	g783	hypothetical protein UCRPA7_8252	2008	5	1,53E-108	69,80%	-
g4853	scaffold100|size95809:93792-94792	59,5622	258,171	2,11586	8,14E-05	yes	g4853	conserved hypothetical protein	1001	5	2,98E-48	49,00%	-
g5720	scaffold130|size80568:58449-59669	18,9678	80,9816	2,09405	8,14E-05	yes	g5720	hypothetical protein GGTG_02749	1221	5	8,58E-65	51,40%	P:biological_process; C:cellular_component
g1762	scaffold24|size186520:1210-2958	16,9974	71,9067	2,08081	8,14E-05	yes	g1762	uracil permease-like protein	1749	5	0	89,60%	C:cellular_component; P:transport; F:transmembrane transporter activity	-
g12179	scaffold727|size12460:4396-5047	66,2738	279,284	2,07522	8,14E-05	yes	g12179	hypothetical protein CFIO01_13350	652	5	4,92E-34	60,80%	C:cellular_component	-
g1865	scaffold25|size176140:152053-153112	33,9011	142,78	2,07439	8,14E-05	yes	g1865	---NA---	1060	0			-
g9163	scaffold323|size40360:27406-27949	44,8414	188,418	2,07104	8,14E-05	yes	g9163	---NA---	544	0			-
[truncated: 2,209 more rows]
