# Supplementary material for: Localization and Transcriptional Responses of Chrysoporthe austroafricana in Eucalyptus grandis Identify Putative Pathogenicity Factors
Source: Front Microbiol. 2016 Dec 8;7:1953. doi: 10.3389/fmicb.2016.01953 (PMC5143476; doi:10.3389/fmicb.2016.01953)
Supplement: Supplementary file 6 [file Table_5.CSV]

Table S5. Summary of significantly differentially expressed genes and their annotations identified from C. austroafricana in TAG5
							BLASTx								PHI-Database					Cazyme
gene_id	locus	Complete Media (FPKM)	TAG5 Inoculated (FPKM)	log2(fold_change)	q_value	significant	Seq. Name	Seq. Description	Seq. Length	#Hits	min. eValue	mean Similarity	GOs	Enzyme Codes	Query	Number of hits	Lowest E-value	Accession (E-value)	Description (E-value)	SequenceID	Query-Length	Query-Pfam domains	Subject-Length	Subject-Pfam domains	Organism	CAZy Families
g9595	scaffold357|size36762:33157-36762	13,0328	104,594	3,00458	8,94E-05	yes	g9595	hypothetical protein SMAC_08342	3606	5	2,04E-141	50,20%	F:nucleic acid binding transcription factor activity; P:cellular nitrogen compound metabolic process; P:biosynthetic process; C:nucleus; F:ion binding	-	g9595	254	6,25E-139	1163_ERB1	(enhanced branching 1)_Reduced virulence
g8165	scaffold254|size50441:278-5052	73,6524	21,3401	-1,78717	8,94E-05	yes	g8165	domain-containing protein	4775	5	9,04E-74	80,20%	F:molecular_function; F:ion binding; P:biosynthetic process; P:cellular amino acid metabolic process; F:oxidoreductase activity; P:biological_process	EC:1.5.1.2	g8165	3	2,46E-09	981_hopI1_Effector	(plant avirulence determinant)	g8165	1057	DnaJ|F420_oxidored	1267	Alpha-amylase_C|DnaJ	Caenorhabditis sp. PS1010	CBM48
g8610	scaffold283|size46284:5832-18748	0,35228	71,2283	7,65959	8,94E-05	yes	g8610		12917	1	0	100%	F:ion binding; P:biological_process; F:molecular_function	-	g8610	84	0	325_ACE1_Effector	(plant avirulence determinant)	g8610	4038	ketoacyl-synt|Ketoacyl-synt_C|Acyl_transf_1|adh_short|KR|Condensation|HxxPF_rpt|AMP-binding|Epimerase|NAD_binding_4	2649	Glycos_transf_2|AMP-binding|AMP-binding_C|ketoacyl-synt|Ketoacyl-synt_C|Acyl_transf_1|Aminotran_3	Chamaesiphon minutus PCC 6605	GT2
g2672	scaffold42|size145265:71067-74276	12,9602	94,3426	2,86382	8,94E-05	yes	g2672	nrps-like enzyme	3210	5	0	58,00%	F:molecular_function; P:biological_process; F:ion binding	-	g2672	25	1,64E-11	325_ACE1_Effector	(plant avirulence determinant)
g6178	scaffold150|size74459:46847-48180	425,99	86,7224	-2,29635	8,94E-05	yes	g6178	sterol 24-c-methyltransferase	1334	5	2,61E-167	86,00%	P:biosynthetic process; P:lipid metabolic process; P:biological_process; F:methyltransferase activity	EC:2.1.1.41	g6178	8	8,07E-06	325_ACE1_Effector	(plant avirulence determinant)	g6178	390	Ubie_methyltran|Methyltransf_31|Methyltransf_18|Methyltransf_25|Methyltransf_12|Sterol_MT_C	647	Glycos_transf_1|Methyltransf_11	Cellulomonas flavigena DSM 20109	GT4
g11706	scaffold623|size17351:6872-8355	515,499	305,63	-0,754183	0,000555788	yes	g11706	hypothetical protein NECHADRAFT_100237	1484	1	2,85E-07	62,00%	-		g11706	1	2,83E-10	2216_PemG1_Effector	(plant avirulence determinant)
g6093	scaffold146|size75480:65959-66527	1290,51	890,897	-0,534613	0,0146993	yes	g6093	cerato-platanin-domain-containing protein	569	5	2,95E-36	80,40%	-		g6093	6	8,79E-35	2118_MgSM1_Effector	(plant avirulence determinant)
g4381	scaffold86|size106230:19708-21405	0,910854	857,097	9,87802	0,0249283	yes	g4381	cytochrome p450 oxidoreductase	1698	5	2,46E-131	57,80%	P:biological_process; F:ion binding; F:molecular_function; F:oxidoreductase activity	-	g4381	27	6,76E-26	438_BcBOT1	(related: CND5)_Reduced virulence	g4381	498	p450	845	p450	Aspergillus nidulans FGSC A4	GT34
g12337	scaffold774|size10369:7095-8725	5,87159	2007,5	8,41743	8,94E-05	yes	g12337	cytochrome p450 3a17	1631	5	0	72,60%	F:oxidoreductase activity; F:ion binding	-	g12337	34	1,59E-41	438_BcBOT1	(related: CND5)_Reduced virulence	g12337	523	p450	845	p450	Aspergillus nidulans FGSC A4	GT34
g6066	scaffold145|size75496:53290-55217	4,98704	377,488	6,2421	8,94E-05	yes	g6066	cytochrome p450 oxidoreductase	1928	5	4,42E-103	58,00%	F:molecular_function; F:oxidoreductase activity; F:ion binding; P:biological_process; F:methyltransferase activity	-	g6066	27	4,68E-24	438_BcBOT1	(related: CND5)_Reduced virulence	g6066	454	p450	845	p450	Aspergillus nidulans FGSC A4	GT34
g12687	scaffold946|size6222:226-1393	6,81174	263,294	5,27251	8,94E-05	yes	g12687	benzoate 4-monooxygenase cytochrome p450	1168	5	8,08E-158	79,40%	F:ion binding; F:molecular_function; P:biological_process; F:oxidoreductase activity	-	g12687	28	1,33E-19	438_BcBOT1	(related: CND5)_Reduced virulence	g12687	365	p450	845	p450	Aspergillus nidulans FGSC A4	GT34
g3449	scaffold60|size125496:51690-53360	2,75258	81,835	4,89386	8,94E-05	yes	g3449	hypothetical protein FOQG_15233	1671	5	4,04E-140	66,80%	F:oxidoreductase activity; F:ion binding; P:biological_process; F:molecular_function	-	g3449	36	5,20E-24	438_BcBOT1	(related: CND5)_Reduced virulence	g3449	486	p450	845	p450	Aspergillus nidulans FGSC A4	GT34
g2621	scaffold41|size148760:64569-66421	15,4846	228,832	3,88539	8,94E-05	yes	g2621	cytochrome p450 4v3	1853	5	1,50E-66	55,40%	F:molecular_function; F:oxidoreductase activity; F:ion binding; P:biological_process	-	g2621	11	1,24E-10	438_BcBOT1	(related: CND5)_Reduced virulence
g12158	scaffold720|size12739:6728-8385	14,4598	132,904	3,20026	8,94E-05	yes	g12158	benzoate 4-monooxygenase	1658	5	0	80,60%	F:molecular_function; F:oxidoreductase activity; F:ion binding; P:biological_process	-	g12158	28	1,17E-27	438_BcBOT1	(related: CND5)_Reduced virulence	g12158	520	p450	845	p450	Aspergillus nidulans FGSC A4	GT34
g5270	scaffold114|size88605:13952-17290	14,5828	104,784	2,84508	8,94E-05	yes	g5270	bifunctional p-450:nadph-p450 reductase	3339	5	0	76,00%	F:molecular_function; F:ion binding; F:oxidoreductase activity; P:biological_process	EC:1.14.14.1; EC:1.6.2.4	g5270	29	2,50E-14	438_BcBOT1	(related: CND5)_Reduced virulence	g5270	1092	p450|Flavodoxin_1|FAD_binding_1|NAD_binding_1	845	p450	Aspergillus nidulans FGSC A4	GT34
g1567	scaffold19|size198360:147893-149630	11,6835	69,7421	2,57756	8,94E-05	yes	g1567	pisatin demethylase protein	1738	5	0	79,80%	F:molecular_function; F:oxidoreductase activity; F:ion binding; P:biological_process	-	g1567	28	1,15E-32	438_BcBOT1	(related: CND5)_Reduced virulence	g1567	535	p450	845	p450	Aspergillus nidulans FGSC A4	GT34
g3324	scaffold56|size127998:110197-111981	123,117	490,913	1,99544	8,94E-05	yes	g3324	hypothetical protein PFICI_10653	1785	5	2,01E-132	65,60%	F:oxidoreductase activity; F:molecular_function	-	g3324	28	3,35E-29	438_BcBOT1	(related: CND5)_Reduced virulence	g3324	488	p450	845	p450	Aspergillus nidulans FGSC A4	GT34
g8396	scaffold268|size48720:41506-43414	36,3352	86,1671	1,24577	8,94E-05	yes	g8396	cytochrome p450 3a17	1909	5	3,72E-82	59,20%	F:molecular_function; F:oxidoreductase activity; F:ion binding; P:biological_process	-	g8396	29	2,58E-30	438_BcBOT1	(related: CND5)_Reduced virulence	g8396	501	p450	845	p450	Aspergillus nidulans FGSC A4	GT34
g10443	scaffold440|size28323:17210-19987	142,261	281,195	0,983029	8,94E-05	yes	g10443	cytochrome p450	2778	5	0	70,20%	P:biological_process; F:molecular_function; F:oxidoreductase activity; F:ion binding	-	g10443	28	2,34E-21	438_BcBOT1	(related: CND5)_Reduced virulence	g10443	640	p450	845	p450	Aspergillus nidulans FGSC A4	GT34
g7383	scaffold209|size58731:8021-9979	180,634	84,8238	-1,09053	8,94E-05	yes	g7383	cytochrome p450	1959	5	4,37E-145	66,00%	F:molecular_function; F:oxidoreductase activity; F:ion binding; P:biological_process	-	g7383	34	1,99E-39	438_BcBOT1	(related: CND5)_Reduced virulence	g7383	525	p450	845	p450	Aspergillus nidulans FGSC A4	GT34
g2362	scaffold35|size157562:115082-117059	61,5819	17,9652	-1,7773	8,94E-05	yes	g2362	cytochrome p450 4v3 protein	1978	5	9,87E-115	66,60%	F:molecular_function; F:oxidoreductase activity; F:ion binding; P:biological_process	-	g2362	27	5,77E-10	438_BcBOT1	(related: CND5)_Reduced virulence
g5123	scaffold109|size91944:72353-74271	104,833	25,9089	-2,01657	8,94E-05	yes	g5123	pisatin demethylase	1919	5	1,04E-156	67,40%	F:molecular_function; F:oxidoreductase activity; F:ion binding; P:biological_process	-	g5123	27	2,07E-21	438_BcBOT1	(related: CND5)_Reduced virulence	g5123	529	p450	845	p450	Aspergillus nidulans FGSC A4	GT34
g8117	scaffold251|size51030:5676-7667	506,066	50,451	-3,32637	8,94E-05	yes	g8117	cytochrome p450	1992	5	3,43E-168	70,80%	F:oxidoreductase activity; F:ion binding	-	g8117	31	2,16E-15	438_BcBOT1	(related: CND5)_Reduced virulence	g8117	543	p450	845	p450	Aspergillus nidulans FGSC A4	GT34
g225	scaffold2|size385500:287432-289364	251,835	22,4221	-3,48948	8,94E-05	yes	g225	cytochrome p450	1933	5	2,22E-176	76,40%	F:molecular_function; F:oxidoreductase activity; F:ion binding; P:biological_process	-	g225	28	1,13E-46	438_BcBOT1	(related: CND5)_Reduced virulence	g225	547	p450	845	p450	Aspergillus nidulans FGSC A4	GT34
g11293	scaffold552|size21071:773-2601	58,9272	3,06709	-4,26399	8,94E-05	yes	g11293	cytochrome p450 protein	2602	5	9,75E-174	69,80%	F:molecular_function; F:oxidoreductase activity; F:ion binding; P:biological_process	-	g11293	29	5,25E-10	438_BcBOT1	(related: CND5)_Reduced virulence
g12836	scaffold1069|size4499:298-1652	95,3376	3,10559	-4,94011	8,94E-05	yes	g12836	cytochrome p450 1	1355	5	0	74,60%	F:molecular_function; F:oxidoreductase activity; F:ion binding; P:biological_process	-	g12836	28	1,09E-22	438_BcBOT1	(related: CND5)_Reduced virulence	g12836	451	p450	845	p450	Aspergillus nidulans FGSC A4	GT34
g8613	scaffold283|size46284:21512-24270	1,15966	590,942	8,99317	0,000328419	yes	g8613	steroid monooxygenase	2759	5	0	73,00%	F:oxidoreductase activity; P:small molecule metabolic process; P:biosynthetic process; P:secondary metabolic process; P:biological_process	-	g8613	9	1,12E-41	255_FUM1	(related: FUM5)_Unaffected pathogenicity	g8613	894	Pyr_redox_3|FMO-like|Methyltransf_23|Methyltransf_12	847	Abhydrolase_3|Pyr_redox_3	Deinococcus radiodurans R1	CE10
g10372	scaffold433|size29238:11671-14186	58,0441	90,5168	0,641036	0,00544044	yes	g10372	neutral trehalase	2516	5	0	89,60%	C:cytoplasm; F:ion binding; P:carbohydrate metabolic process; P:catabolic process; F:hydrolase activity, acting on glycosyl bonds	EC:3.2.1.28	g10372	7	0	123_PTH9	(related: NTH1)_Reduced virulence	g10372	750	Trehalase_Ca-bi|Trehalase	765	Trehalase	Thielavia terrestris NRRL 8126	GH37
g5701	scaffold130|size80568:3049-5753	71,2936	140,594	0,979691	8,94E-05	yes	g5701	carnitine o-acetyltransferase protein	2705	5	0	86,40%	F:transferase activity, transferring acyl groups	-	g5701	5	0	594_CrAT1	(related: PTH2)_Loss of pathogenicity
g12644	scaffold916|size6904:3384-6234	38,0463	64,4686	0,76084	0,00155252	yes	g12644	choline carnitine o-acyltransferase	2851	5	0	79,20%	F:transferase activity, transferring acyl groups	-	g12644	5	1,66E-59	594_CrAT1	(related: PTH2)_Loss of pathogenicity
g5982	scaffold142|size76121:27787-29716	32,0881	90,7669	1,50013	8,94E-05	yes	g5982	siderophore iron transporter mirb protein	1930	5	0	79,20%	P:transmembrane transport; C:cellular_component	-	g5982	9	2,56E-31	513_ARN1	(related: SIT1)_Reduced virulence
g7653	scaffold224|size55559:30109-37432	45,28	416,523	3,20145	8,94E-05	yes	g7653	reducing polyketide synthase	7324	5	0	68,80%	F:ion binding; F:oxidoreductase activity; P:biological_process; F:transferase activity, transferring acyl groups	-	g7653	47	0	714_PKS4	(related: ZEA1)_Unaffected pathogenicity	g7653	2355	ketoacyl-synt|Ketoacyl-synt_C|Acyl_transf_1|ADH_N|ADH_zinc_N|ADH_zinc_N_2|adh_short|KR	2649	Glycos_transf_2|AMP-binding|AMP-binding_C|ketoacyl-synt|Ketoacyl-synt_C|Acyl_transf_1|Aminotran_3	Chamaesiphon minutus PCC 6605	GT2
g5742	scaffold131|size80416:44375-45708	19,6408	96,9289	2,30307	8,94E-05	yes	g5742	zinc-type alcohol dehydrogenase-like protein	1334	5	4,19E-91	87,40%	F:ion binding; F:oxidoreductase activity; P:biological_process	-	g5742	5	2,15E-06	714_PKS4	(related: ZEA1)_Unaffected pathogenicity
g7652	scaffold224|size55559:20999-27904	55,2476	498,113	3,17249	8,94E-05	yes	g7652	thiolase-like protein	6906	5	0	66,00%	P:biosynthetic process; F:molecular_function; F:ion binding	-	g7652	51	0	713_PKS13	(related: ZEA2)_Unaffected pathogenicity	g7652	2144	ketoacyl-synt|Ketoacyl-synt_C|Acyl_transf_1|PP-binding|Thioesterase	2649	Glycos_transf_2|AMP-binding|AMP-binding_C|ketoacyl-synt|Ketoacyl-synt_C|Acyl_transf_1|Aminotran_3	Chamaesiphon minutus PCC 6605	GT2
g12780	scaffold1020|size5104:1941-3748	29,479	66,158	1,16623	0,00025211	yes	g12780	sexual development activator protein	1808	5	1,16E-85	68,20%	-		g12780	5	1,17E-52	2349_VE1	(VEA) (velvet)_Reduced virulence
g4248	scaffold82|size107356:39133-42272	362,528	120,785	-1,58566	8,94E-05	yes	g4248	cytochrome p450 61	3140	5	0	81,00%	F:molecular_function; F:oxidoreductase activity; F:ion binding; P:biological_process	-	g4248	28	6,42E-15	2535_ERG11B	_Mixed outcome
g7439	scaffold212|size58446:25038-26855	91,4951	10,9478	-3,06305	8,94E-05	yes	g7439	hypothetical protein CFIO01_06224	1818	5	3,68E-119	71,60%	F:oxidoreductase activity; F:ion binding	-	g7439	27	1,13E-07	2535_ERG11B	_Mixed outcome
g12872	scaffold1108|size4038:0-1953	48,619	372,935	2,93933	8,94E-05	yes	g12872	cytochrome p450 51b protein	1954	5	0	76,20%	F:molecular_function; F:oxidoreductase activity; F:ion binding; P:biological_process; F:methyltransferase activity	EC:1.14.13.70	g12872	29	0	2191_MoCYP51B	_Unaffected pathogenicity
g9041	scaffold313|size41162:29071-30623	180,116	14,6171	-3,6232	8,94E-05	yes	g9041	cytochrome p450 protein	1553	5	0	67,20%	F:molecular_function; F:oxidoreductase activity; F:ion binding; P:biological_process	-	g9041	29	3,89E-11	2191_MoCYP51B	_Unaffected pathogenicity
g10032	scaffold398|size32727:21200-21986	24,0488	777,521	5,01484	8,94E-05	yes	g10032	peptidoglycan-binding lysin subgroup	787	5	3,46E-54	69,60%	P:cell wall organization or biogenesis; P:catabolic process	-	g10032	5	1,43E-09	2404_SLP	1_Reduced virulence	g10032	229	n/a	NA	n/a	Aspergillus niger CBS 513.88	CBM50
g8127	scaffold251|size51030:41469-42886	13,3225	203,14	3,93054	8,94E-05	yes	g8127	annexin a7 protein	1418	5	1,58E-160	82,60%	F:ion binding; F:lipid binding	-	g8127	1	3,94E-120	2115_Annexin	A7_Loss of pathogenicity
g8623	scaffold284|size46140:5995-9795	322,454	135,131	-1,25474	8,94E-05	yes	g8623	nadph oxidase regulator	3801	5	0	77,80%	F:molecular_function	-	g8623	6	0	578_NoxR_Enhanced	antagonism
g9485	scaffold349|size37658:4463-6334	70,652	237,519	1,74924	8,94E-05	yes	g9485	ca2+:h+ antiporter	1872	5	6,07E-172	82,60%	P:transmembrane transport; C:cellular_component	-	g9485	9	3,23E-154	2104_Vacuolar	calcium ion transporter_Unaffected pathogenicity	g9485	590	Na_Ca_ex	844	Na_Ca_ex|Na_Ca_ex	Albugo laibachii Nc14	GH18
g10875	scaffold490|size24469:22057-23918	12,0209	213,243	4,14888	8,94E-05	yes	g10875	vacuolar calcium ion transporter	1862	5	0	71,40%	C:cellular_component; P:anatomical structure development; P:transmembrane transport	-	g10875	11	1,15E-92	2103_Vacuolar	calcium ion transporter_Unaffected pathogenicity	g10875	620	Na_Ca_ex	829	Na_Ca_ex|Na_Ca_ex	Albugo laibachii Nc14	GH18
g1316	scaffold15|size219375:200777-202185	6,19366	127,038	4,35832	8,94E-05	yes	g1316	ca2+ h+ antiporter	1409	5	3,62E-168	75,20%	P:transport; P:transmembrane transport; F:transmembrane transporter activity; C:cellular_component	-	g1316	6	7,03E-41	2101_Vacuolar	calcium ion transporter_Unaffected pathogenicity	g1316	446	n/a	829	Na_Ca_ex|Na_Ca_ex	Albugo laibachii Nc14	GH18
g12445	scaffold817|size9293:16-1223	5,84607	114,918	4,29699	8,94E-05	yes	g12445	calcium proton exchanger protein	1222	5	4,22E-89	76,20%	P:transport; P:transmembrane transport; F:transmembrane transporter activity; C:cellular_component	-	g12445	9	8,22E-87	2101_Vacuolar	calcium ion transporter_Unaffected pathogenicity	g12445	355	Na_Ca_ex	826	Na_Ca_ex|Na_Ca_ex	Albugo laibachii Nc14	GH18
g105	scaffold1|size448493:321481-322569	80,67	41,0162	-0,975838	0,0019611	yes	g105	cell division control protein 2	1089	5	7,36E-148	91,60%	P:cellular protein modification process; F:ion binding; F:kinase activity; P:cell division	EC:2.7.11	g105	224	1,77E-155	1178_(Sc	Cdc28)_Reduced virulence	g105	318	Pkinase|Pkinase_Tyr	785	Pkinase	Leptosphaeria maculans v23.1.3	GH18
g9886	scaffold384|size33761:3552-6141	22,1102	156,569	2,82402	8,94E-05	yes	g9886	copper amine oxidase protein	2590	5	0	79,80%	F:ion binding; P:biological_process; F:molecular_function; F:oxidoreductase activity	EC:1.4.3.21	g9886	4	2,18E-18	2171_Peroxisomal	copper amine oxidase_Reduced virulence
g12981	scaffold1367|size2388:0-1925	22,4665	124,15	2,46624	8,94E-05	yes	g12981	serine threonine-protein kinase nrc-2	1926	5	0	97,80%	P:cell differentiation; P:anatomical structure formation involved in morphogenesis; P:cellular protein modification process; F:ion binding; P:reproduction; F:kinase activity	EC:2.7.11	g12981	225	0	1177_(Sc	Fpk1)_Reduced virulence	g12981	550	Pkinase|Pkinase_Tyr	729	Pkinase	Neospora caninum Liverpool	CBM20
g7776	scaffold230|size54752:45626-48276	0,633432	206,468	8,34851	0,0146993	yes	g7776	beta-glucosidase g	2651	5	0	81,20%	P:carbohydrate metabolic process; P:catabolic process; C:extracellular region; F:hydrolase activity, acting on glycosyl bonds	EC:3.2.1.21	g7776	5	0	24_Avenacinase	gene_Loss of pathogenicity	g7776	812	Glyco_hydro_3|Glyco_hydro_3_C|Fn3-like	828	Glyco_hydro_3|Glyco_hydro_3_C|Fn3-like	Aspergillus oryzae RIB40	GH3
g1799	scaffold24|size186520:118295-120838	6,28631	73,3255	3,54403	8,94E-05	yes	g1799	glycoside hydrolase family 3 protein	2544	5	0	70,80%	P:carbohydrate metabolic process; P:catabolic process; C:extracellular region; F:hydrolase activity, acting on glycosyl bonds	EC:3.2.1.21	g1799	6	1,74E-151	24_Avenacinase	gene_Loss of pathogenicity	g1799	787	Glyco_hydro_3|Glyco_hydro_3_C|Fn3-like	778	Glyco_hydro_3|Glyco_hydro_3_C|Fn3-like	Aspergillus niger CBS 513.88	GH3
g6311	scaffold156|size70988:60670-61951	11,7349	106,453	3,18135	8,94E-05	yes	g6311	longiborneol synthase protein	1282	5	1,24E-69	55,40%	P:sesquiterpenoid biosynthetic process; F:trichodiene synthase activity		g6311	5	6,89E-57	2394_Conserved	hypothetical protein _Increased virulence (Hypervirulence)
g7818	scaffold233|size53304:15464-16483	111,925	179,801	0,683868	0,0111884	yes	g7818	predicted protein	1020	5	3,99E-84	71,20%	-		g7818	4	5,04E-30	2279_Conserved	hypothetical protein_Unaffected pathogenicity
g7657	scaffold224|size55559:45419-46429	451,793	697,553	0,626641	0,00517875	yes	g7657	---NA---	1011	0			-		g7657	2	9,90E-31	2279_Conserved	hypothetical protein_Unaffected pathogenicity
g2761	scaffold44|size143265:60633-63142	38,919	77,9105	1,00134	8,94E-05	yes	g2761	ste ste20 ysk protein kinase	2510	5	0	72,40%	F:kinase activity; P:cellular protein modification process; F:ion binding	-	g2761	223	0	1181_(Sc	Kic1)_Reduced virulence	g2761	771	Pkinase|Pkinase_Tyr	634	Pkinase	Frankia alni ACN14a	CBM13
g10488	scaffold445|size27839:21359-24277	19,5588	63,7919	1,70556	8,94E-05	yes	g10488	camk camkl kin1 protein kinase	2919	5	0	74,60%	P:biological_process; F:kinase activity; F:molecular_function	-	g10488	224	0	1207_(Sc	Kin1/Kin2)_Reduced virulence	g10488	912	Pkinase|Pkinase_Tyr|KA1	729	Pkinase	Neospora caninum Liverpool	CBM20
g11738	scaffold628|size16916:9927-12460	32,5708	82,0661	1,33321	8,94E-05	yes	g11738	hypothetical protein NECHADRAFT_55320	2534	5	0	65,80%	F:kinase activity; P:cellular protein modification process; F:ion binding	EC:2.7.10	g11738	131	3,73E-05	1207_(Sc	Kin1/Kin2)_Reduced virulence
g7281	scaffold203|size59938:50556-54052	39,748	155,724	1,97003	8,94E-05	yes	g7281	prion formation protein 1	3497	5	0	88,00%	F:translation factor activity, nucleic acid binding; C:mitochondrion; P:nucleobase-containing compound catabolic process; P:small molecule metabolic process; P:translation; P:ribosome biogenesis; F:ion binding; F:ATPase activity; C:intracellular; C:nucleus	EC:3.6.1.3	g7281	37	2,79E-08	1141_raxB_Partially	lost Ax21 (synonym: AvrXa21) activity
g9941	scaffold388|size33568:23701-25689	2232,4	9985,04	2,16117	8,94E-05	yes	g9941	elongation factor 1-alpha	1989	5	0	92,80%	F:translation factor activity, nucleic acid binding; P:translation; P:nucleobase-containing compound catabolic process; P:small molecule metabolic process; F:GTPase activity; C:cytoplasm; F:ion binding	-	g9941	2	7,00E-32	1139_raxQ_Partially	lost Ax21 (synonym: AvrXa21) activity
g1228	scaffold14|size224352:148627-149422	636,482	962,368	0,59647	0,0071431	yes	g1228	adenylyl-sulfate kinase	796	5	1,72E-124	91,20%	P:biological_process; P:sulfur compound metabolic process; F:ion binding; P:cellular amino acid metabolic process; P:biosynthetic process; F:kinase activity; C:intracellular	EC:2.7.1.25	g1228	9	3,79E-54	1139_raxQ_Partially	lost Ax21 (synonym: AvrXa21) activity
g6677	scaffold174|size66600:7072-9415	130,368	94,3914	-0,465858	0,033699	yes	g6677	p-loop containing nucleoside triphosphate hydrolase	2344	5	0	81,00%	F:translation factor activity, nucleic acid binding; P:nucleobase-containing compound catabolic process; P:small molecule metabolic process; F:GTPase activity; P:translation; F:ion binding	-	g6677	1	1,13E-25	1139_raxQ_Partially	lost Ax21 (synonym: AvrXa21) activity
g265	scaffold3|size327485:23403-24228	22,8895	154,708	2,75679	8,94E-05	yes	g265	cutinase precursor	826	5	3,35E-44	63,60%	C:extracellular region; P:biological_process; F:molecular_function	EC:3.1.1.74	g265	6	2,60E-40	2383_	MfCUT1_Increased virulence (hypervirulence)	g265	225	Cutinase	230	Cutinase	Magnaporthe grisea 70-15	CE5
g189	scaffold2|size385500:171187-172808	133,12	83,618	-0,670838	0,00471584	yes	g189	map kinase kinase mkk1 ssp32 protein	1622	5	0	96,60%	P:cellular protein modification process; F:ion binding; F:kinase activity	EC:2.7.11	g189	225	2,97E-162	1194_(Sc	Mkk1/Mkk2)_Reduced virulence	g189	498	Pkinase|Pkinase_Tyr	541	Pkinase|CBM_6	Saccharopolyspora erythraea NRRL 2338	CBM6
g1556	scaffold19|size198360:116654-118386	48,5396	446,722	3,20214	8,94E-05	yes	g1556	ferric reductase like transmembrane component protein	1733	5	0	80,80%	F:oxidoreductase activity; P:biological_process; C:cellular_component	-	g1556	7	1,26E-05	577_NoxB_Wild-type	mutualism	g1556	577	Ferric_reduct|FAD_binding_8|NAD_binding_6	1100	Ferric_reduct|Glyco_hydro_32C	Aspergillus oryzae RIB40	GH32
g1004	scaffold11|size240795:215027-216900	19,5996	69,41	1,82432	8,94E-05	yes	g1004	ferric reductase like transmembrane component	1874	5	0	76,00%	F:oxidoreductase activity; P:biological_process; C:cellular_component	-	g1004	10	1,57E-11	577_NoxB_Wild-type	mutualism	g1004	624	Ferric_reduct|FAD_binding_8|NAD_binding_6	1100	Ferric_reduct|Glyco_hydro_32C	Aspergillus oryzae RIB40	GH32
g956	scaffold11|size240795:78037-80729	108,24	63,0194	-0,780367	0,000630114	yes	g956	ferric reductase transmembrane component 7 protein	2693	5	0	81,00%	F:oxidoreductase activity; P:biological_process; C:cellular_component	-	g956	12	8,00E-12	577_NoxB_Wild-type	mutualism	g956	897	Ferric_reduct|FAD_binding_8	1100	Ferric_reduct|Glyco_hydro_32C	Aspergillus oryzae RIB40	GH32
g3127	scaffold52|size134460:1711-10212	142,721	234,426	0,715933	0,00244044	yes	g3127		8502						g3127	5	0	2533_FKS1_Lethal	No definition line	g3127	2540	FKS1_dom1|Glucan_synthase|Aminotran_1_2	1941	FKS1_dom1|Glucan_synthase	Thielavia terrestris NRRL 8126	GT48
g592	scaffold6|size256886:177153-178532	271,502	41,4275	-2,7123	8,94E-05	yes	g592	ferrochelatase precursor protein	1380	5	0	84,20%	F:lyase activity; P:cellular nitrogen compound metabolic process; P:biosynthetic process; P:cofactor metabolic process	EC:4.99.1.1	g592	7	0	2532_HEM15_Lethal	No definition line
g10098	scaffold405|size31973:6983-8384	156,384	257,311	0,718423	0,00162124	yes	g10098	acetyl- acetyltransferase	1402	5	0	91,60%	F:transferase activity, transferring acyl groups; P:biological_process	-	g10098	14	2,01E-156	2529_ERG10_Lethal	No definition line
g5715	scaffold130|size80568:46108-49785	106,849	42,4107	-1,33308	8,94E-05	yes	g5715	acetyl- acetyltransferase	3678	5	0	90,60%	F:transferase activity, transferring acyl groups; P:biological_process	-	g5715	4	8,20E-78	2529_ERG10_Lethal	No definition line
g1989	scaffold28|size169625:13397-17207	93,8686	52,4198	-0,84053	0,000406017	yes	g1989	vacuolar protein sorting-associated protein 33a protein	3811	5	0	86,80%	P:vesicle-mediated transport	-	g1989	6	1,48E-07	2528_SLY1_Lethal	No definition line
g2560	scaffold40|size149475:11789-12985	38,6556	77,9922	1,01265	0,00182415	yes	g2560	eukaryotic porin	1197	5	9,16E-139	78,40%	P:transmembrane transport; C:mitochondrion	-	g2560	3	5,10E-110	2525_TOM40_Lethal	No definition line
g4738	scaffold97|size99403:10105-10897	421,064	76,5641	-2,4593	8,94E-05	yes	g4738	nuclear movement protein nudc	793	5	4,71E-67	91,80%	-		g4738	14	1,40E-55	2524_nudC_Lethal	No definition line
g8846	scaffold300|size43029:28497-30484	97,4127	69,9286	-0,478228	0,0382837	yes	g8846	glutamyl-trna synthetase protein	1988	5	0	83,00%	C:cytoplasm; F:ligase activity; P:tRNA metabolic process; P:cellular amino acid metabolic process; P:translation; F:ion binding	EC:6.1.1.17	g8846	2	0	2521_GUS1_Lethal	No definition line
g5605	scaffold126|size82346:54725-57166	16,6129	60,5486	1,86579	8,94E-05	yes	g5605	mitochondrial precursor	2442	5	0	85,40%	F:ion binding; F:molecular_function; F:lyase activity; C:mitochondrion; P:biosynthetic process; P:cellular amino acid metabolic process	EC:4.2.1.36	g5605	3	0	2520_LYS4_Lethal	No definition line
g7525	scaffold217|size57120:25458-28089	215,362	517,905	1,26592	8,94E-05	yes	g7525	aconitate hydratase	2632	5	0	89,60%	F:lyase activity; P:generation of precursor metabolites and energy; F:molecular_function	EC:4.2.1.3	g7525	3	5,16E-41	2520_LYS4_Lethal	No definition line
g7711	scaffold227|size55095:22141-24632	100,478	162,13	0,690272	0,00216609	yes	g7711	3-isopropylmalate dehydratase	2492	5	0	82,60%	F:lyase activity; C:cytosol; C:protein complex; F:molecular_function; P:biosynthetic process; P:cellular amino acid metabolic process	EC:4.2.1.33	g7711	9	1,24E-37	2520_LYS4_Lethal	No definition line
g11627	scaffold606|size17960:927-3197	152,146	94,0838	-0,693436	0,00270784	yes	g11627	saccharopine dehydrogenase	3198	5	5,42E-79	66,40%	P:biological_process; F:oxidoreductase activity	EC:1.5.1.10	g11627	8	1,95E-179	2519_LYS9_Lethal	No definition line
g1376	scaffold16|size215391:169729-172192	81,1784	38,4057	-1,07977	8,94E-05	yes	g1376	tryptophan synthase protein	2464	5	0	89,40%	F:lyase activity; P:cellular nitrogen compound metabolic process; P:biosynthetic process; P:cellular amino acid metabolic process	EC:4.2.1.20	g1376	7	0	2517_TRPS_Lethal	No definition line
g6841	scaffold182|size64906:27726-30155	84,5556	41,0305	-1,0432	8,94E-05	yes	g6841	chromatin assembly factor 1 subunit b	2430	5	0	77,00%	F:molecular_function	-	g6841	45	1,39E-10	2514_PFS2_Lethal	No definition line	g6841	723	n/a	1371	Glyco_transf_15|Hira	Pichia pastoris CBS 7435	GT15
g7749	scaffold229|size54866:24909-26569	83,1975	21,3989	-1,959	8,94E-05	yes	g7749	periodic tryptophan protein 1 protein	1661	5	0	84,60%	F:molecular_function	-	g7749	33	8,92E-10	2514_PFS2_Lethal	No definition line
g9389	scaffold341|size38521:17062-18356	247,989	139,607	-0,828908	0,000171482	yes	g9389	hypothetical protein A1O3_05403	1295	5	1,14E-64	46,80%	F:nucleic acid binding transcription factor activity; P:cellular nitrogen compound metabolic process; P:biosynthetic process; C:nucleus; F:ion binding	-	g9389	216	4,60E-31	1949_GzZC264_Lethal	No definition line
g11762	scaffold633|size16786:12068-14698	60,74	289,743	2,25405	8,94E-05	yes	g11762	hypothetical protein CSUB01_00157	2631	5	0	76,40%	F:nucleic acid binding transcription factor activity; P:cellular nitrogen compound metabolic process; P:biosynthetic process; C:nucleus; F:ion binding	-	g11762	185	2,23E-10	1872_GzZC187_Lethal	No definition line
g539	scaffold6|size256886:37595-39084	58,4113	22,2862	-1,3901	8,94E-05	yes	g539	histone acetyltransferase esa1	1490	5	0	83,20%	P:chromosome organization; P:cellular protein modification process; P:cellular nitrogen compound metabolic process; P:biosynthetic process; F:transferase activity, transferring acyl groups; P:cell cycle; C:nucleoplasm; C:protein complex; P:response to stress; P:DNA metabolic process	-	g539	4	0	1637_GzWing009_Lethal	No definition line
g11399	scaffold567|size21386:19271-20014	547,418	268,493	-1,02776	8,94E-05	yes	g11399	translation initiation factor eif-1a	744	5	8,21E-28	84,80%	P:translation; F:translation factor activity, nucleic acid binding	-	g11399	5	1,27E-40	1590_GzOB030_Lethal	No definition line
g7143	scaffold196|size61627:45327-46003	230,208	47,7207	-2,27025	8,94E-05	yes	g7143	---NA---	677	0			F:DNA binding; P:biosynthetic process; P:DNA metabolic process	-	g7143	7	4,76E-35	1588_GzOB028_Lethal	No definition line
g8071	scaffold248|size51623:9683-10952	94,5769	37,8955	-1,31946	8,94E-05	yes	g8071	50s ribosomal protein l2	1270	5	6,01E-164	78,40%	F:structural constituent of ribosome; F:RNA binding; C:ribosome; F:molecular_function; P:translation	-	g8071	2	8,62E-142	1569_GzOB009_Lethal	No definition line
g2252	scaffold33|size159904:41135-43035	36,8763	128,382	1,79968	8,94E-05	yes	g2252	hypothetical protein CSUB01_04002	1901	5	0	69,40%	F:ion binding; F:molecular_function; P:mitochondrion organization; P:protein complex assembly	EC:3.6.1.15	g2252	13	3,74E-07	1566_GzOB006_Lethal	No definition line
g9765	scaffold372|size34460:29363-34080	23,7512	58,0651	1,28967	8,94E-05	yes	g9765	myb and hsa domain protein	4718	5	0	69,20%	F:DNA binding; F:molecular_function	-	g9765	7	3,17E-176	1546_GzMyb010_Lethal	No definition line
g10018	scaffold397|size32964:6300-7343	142,079	52,8915	-1,42559	8,94E-05	yes	g10018	helix-loop-helix dna binding protein	1044	5	5,23E-73	88,00%	F:molecular_function	-	g10018	16	1,28E-70	1309_GzbHLH010_Lethal	No definition line
g2183	scaffold31|size161858:150493-154300	70,5055	98,8636	0,487704	0,026434	yes	g2183	protein kinase c protein	3808	5	0	79,80%	F:ion binding; P:signal transduction; F:kinase activity; P:cellular protein modification process	EC:2.7.11.13	g2183	223	0	1237_FGSG_01058_Lethal	No definition line	g2183	1141	C1_1|C1_1|Pkinase_Tyr|Pkinase_C	634	Pkinase	Frankia alni ACN14a	CBM13
g5831	scaffold135|size78006:39771-43057	177,334	479,883	1,43621	8,94E-05	yes	g5831	casein kinase i	3287	5	4,77E-175	97,40%	F:ion binding; P:cellular protein modification process; F:kinase activity	EC:2.7.11	g5831	211	0	1235_FGSG_04416_Lethal	No definition line	g5831	779	Pkinase|Pkinase_Tyr	541	Pkinase|CBM_6	Saccharopolyspora erythraea NRRL 2338	CBM6
g12245	scaffold747|size11485:249-1626	85,0265	8,23997	-3,3672	8,94E-05	yes	g12245	casein kinase i isoform delta	1378	5	1,53E-77	82,40%	P:cellular protein modification process; F:ion binding; F:kinase activity	EC:2.7.11	g12245	210	9,44E-93	1235_FGSG_04416_Lethal	No definition line	g12245	340	Pkinase	541	Pkinase|CBM_6	Saccharopolyspora erythraea NRRL 2338	CBM6
g11970	scaffold676|size14862:8439-10884	99,6008	143,035	0,522136	0,0173586	yes	g11970	protein kinase	2446	5	0	84,80%	P:cellular protein modification process; F:ion binding; F:kinase activity	EC:2.7.11	g11970	242	3,77E-104	1229_FGSG_02153_Lethal	No definition line	g11970	715	Pkinase|Pkinase_Tyr	785	Pkinase	Leptosphaeria maculans v23.1.3	GH18
g2212	scaffold32|size161757:82087-84273	50,266	181,886	1,85538	8,94E-05	yes	g2212	serine threonine-protein kinase gad8 protein	2187	5	0	90,80%	P:cellular protein modification process; F:ion binding; F:kinase activity	EC:2.7.11	g2212	229	0	1226_FGSG_11614_Lethal	No definition line	g2212	634	Pkinase|Pkinase_Tyr|Pkinase_C	729	Pkinase	Neospora caninum Liverpool	CBM20
g4963	scaffold104|size94648:23586-25029	553,915	224,648	-1,302	8,94E-05	yes	g4963	casein kinase ii subunit alpha protein	1444	5	1,65E-154	79,00%	P:cellular protein modification process; F:ion binding; F:kinase activity	EC:2.7.11	g4963	224	2,66E-173	1218_FGSG_01559_Lethal	No definition line	g4963	338	Pkinase	785	Pkinase	Leptosphaeria maculans v23.1.3	GH18
g3351	scaffold57|size126839:87525-93220	256,838	88,4974	-1,53715	8,94E-05	yes	g3351	fatty acid synthase subunit alpha	5696	5	0	90,40%	P:small molecule metabolic process; P:biosynthetic process; P:lipid metabolic process; F:molecular_function; F:ion binding	EC:2.7.8.7	g3351	22	0	96_FAS2_Loss	of pathogenicity
g4030	scaffold76|size111502:19088-23379	65,6691	193,754	1,56094	8,94E-05	yes	g4030	related to ssd1 protein	4292	5	0	81,00%	-		g4030	3	0	862_ClaSSD1_Loss	of pathogenicity
g7806	scaffold232|size53821:22033-23911	73,5562	171,392	1,22038	8,94E-05	yes	g7806	nadph oxidase isoform 2 protein	1879	5	0	88,80%	P:biological_process; C:cellular_component; F:oxidoreductase activity	-	g7806	12	0	859_NOX2_Loss	of pathogenicity
g7327	scaffold206|size58933:19294-23871	16,6844	69,4317	2,05709	8,94E-05	yes	g7327	zn 2cys6 transcription factor	4578	5	0	81,80%	P:cellular nitrogen compound metabolic process; P:biosynthetic process; F:ion binding; F:nucleic acid binding transcription factor activity; F:DNA binding; C:nucleus	-	g7327	144	0	734_FOW2_Loss	of pathogenicity	g7327	1201	DUF1996|Fungal_trans	446	F5_F8_type_C|DUF1996	Streptosporangium roseum DSM 43021	CBM32
g5559	scaffold124|size83963:77277-78532	71,7243	158,551	1,14441	8,94E-05	yes	g5559	ph domain-containing protein	1256	5	3,40E-166	77,40%	F:lipid binding; F:ion binding	-	g5559	16	2,59E-05	528_CLA4_Loss	of pathogenicity
g12556	scaffold865|size7951:1990-3298	84,5327	251,379	1,57229	8,94E-05	yes	g12556	g2 mitotic-specific cyclin-b1 protein	1309	5	0	83,20%	C:nucleus	-	g12556	8	1,78E-56	524_CLN1_Loss	of pathogenicity	g12556	409	Cyclin_N	885	Cyclin_N|Cyclin_C|Mannosyl_trans	Vitis vinifera	GT50
g9011	scaffold311|size41431:15141-16745	82,6925	40,5177	-1,0292	8,94E-05	yes	g9011	3-hydroxyisobutyryl- hydrolase protein	1605	5	0	79,00%	P:biological_process; F:molecular_function	-	g9011	3	4,25E-10	509_AFT3_Loss	of pathogenicity
g8507	scaffold276|size47247:13947-15777	5,5566	87,489	3,97683	8,94E-05	yes	g8507	hypothetical protein PFICI_02452	1831	5	0	81,00%	F:molecular_function; P:biological_process	-	g8507	22	1,20E-51	508_AFT1_Loss	of pathogenicity	g8507	566	AMP-binding	2318	Condensation|AMP-binding|AMP-binding_C|Condensation|HxxPF_rpt|AMP-binding|Glyco_hydro_4|Glyco_hydro_4C	uncultured marine bacterium 1n22	GH4
g12177	scaffold727|size12460:32-2109	57,5789	175,624	1,60888	8,94E-05	yes	g12177	amp-binding enzyme protein	2108	5	0	84,80%	F:ligase activity; P:biological_process	-	g12177	32	6,98E-11	508_AFT1_Loss	of pathogenicity
g1231	scaffold14|size224352:156779-158475	579,517	178,45	-1,69933	8,94E-05	yes	g1231	f-box domain-containing protein	1697	5	0	63,60%	F:molecular_function	-	g1231	9	6,61E-151	490_FRP1_Loss	of pathogenicity
g1935	scaffold27|size170470:26148-27473	529,029	25,2932	-4,38653	8,94E-05	yes	g1935	high-affinity iron transporter	1326	5	1,17E-137	74,80%	C:cellular_component; P:transmembrane transport	-	g1935	7	2,13E-102	485_FTR1_Loss	of pathogenicity
g4301	scaffold83|size106886:86584-88969	62,5569	169,608	1,43896	8,94E-05	yes	g4301	key lime pathogenicity protein	2386	5	1,65E-55	57,80%	-		g4301	10	1,87E-44	481_KLAP1_Loss	of pathogenicity
g4888	scaffold101|size95802:94047-95308	188,937	21,6805	-3,12343	8,94E-05	yes	g4888	polysaccharide export protein	1262	5	7,34E-164	69,60%	-		g4888	8	7,60E-20	455_CAP59_Loss	of pathogenicity	g4888	420	CAP59_mtransfer	437	CAP59_mtransfer	Botryotinia fuckeliana	GT69
g4234	scaffold82|size107356:4834-5379	283,776	171,381	-0,727544	0,0201555	yes	g4234	v-type proton atpase subunit f	546	5	1,33E-42	99,40%	P:transmembrane transport; F:ATPase activity; F:transmembrane transporter activity; C:protein complex	-	g4234	10	1,64E-35	435_VMA7_Loss	of pathogenicity
g1638	scaffold20|size194341:176254-178067	76,2099	150,63	0,982957	8,94E-05	yes	g1638	dual specificity protein kinase fuz7	1814	5	2,30E-168	84,60%	P:cellular protein modification process; F:ion binding; F:kinase activity	EC:2.7.11	g1638	222	0	417_MST7_Loss	of pathogenicity	g1638	547	Pkinase_Tyr	556	Pkinase|F5_F8_type_C	Actinoplanes sp. N902-109	CBM32
g8743	scaffold293|size44058:18633-19569	3,48696	128,77	5,20669	0,00182415	yes	g8743	---NA---	937	0			-		g8743	9	6,03E-41	407_PBC1_Loss	of pathogenicity	g8743	283	Cutinase	267	Cutinase	Aspergillus oryzae RIB40	CE5
g11791	scaffold639|size16475:4600-6780	34,3862	97,2508	1,49988	8,94E-05	yes	g11791	serine threonine-protein kinase cot-1 protein	2181	5	0	74,60%	P:cellular protein modification process; F:ion binding; F:kinase activity	EC:2.7.11	g11791	229	0	393_CpCOT1_Loss	of pathogenicity	g11791	654	Pkinase|Pkinase_Tyr	729	Pkinase	Neospora caninum Liverpool	CBM20
g12564	scaffold868|size7834:3634-7205	8,88251	352,935	5,31229	8,94E-05	yes	g12564	3-isopropylmalate dehydratase large subunit 2	3572	5	0	94,80%	P:biological_process	-	g12564	7	5,11E-30	362_LYSF_Loss	of pathogenicity
g5867	scaffold136|size77654:71632-74318	38,9503	115,235	1,56487	8,94E-05	yes	g5867	acetolactate synthase protein	2687	5	0	91,40%	F:ion binding; P:cellular amino acid metabolic process; P:biosynthetic process; F:molecular_function	EC:2.2.1.6	g5867	3	0	358_ILV2_Loss	of pathogenicity
g2141	scaffold31|size161858:33774-35558	27,9007	61,4549	1,13923	0,000171482	yes	g2141	pyruvate decarboxylase	1785	5	0	89,00%	C:cytoplasm; P:small molecule metabolic process; F:ion binding; F:lyase activity	EC:4.1.1.1	g2141	7	2,52E-06	358_ILV2_Loss	of pathogenicity
g8986	scaffold310|size41640:70-1812	49,9706	183,497	1,87661	8,94E-05	yes	g8986	developmental regulator flba protein	1743	5	0	80,20%	P:signal transduction	-	g8986	15	0	343_CPRGS-1_Loss	of pathogenicity
g10089	scaffold403|size32137:29770-31612	32,4675	76,8597	1,24323	8,94E-05	yes	g10089	camp-dependent protein kinase catalytic subunit	1843	5	2,62E-159	82,40%	F:ion binding; P:cellular protein modification process; F:kinase activity	EC:2.7.11	g10089	224	4,80E-160	341_CPK1_Loss	of pathogenicity	g10089	532	Pkinase_Tyr	729	Pkinase	Neospora caninum Liverpool	CBM20
g9617	scaffold359|size36455:18030-19853	66,1377	30,3216	-1,12513	0,00025211	yes	g9617	cell cycle control protein	1824	5	0	79,00%	F:molecular_function; C:intracellular; C:protein complex; P:cellular protein modification process	EC:6.3.2.19	g9617	26	7,34E-09	334_CGB1_Loss	of pathogenicity
g4587	scaffold92|size101272:56332-59550	34,8715	91,6206	1,39362	8,94E-05	yes	g4587	domain protein	3219	5	0	62,40%	P:signal transduction; F:lipid binding; F:ion binding; F:molecular_function	-	g4587	9	1,94E-31	283_CDC24_Loss	of pathogenicity
g12418	scaffold805|size9533:1526-2651	83,1465	26,2873	-1,66129	8,94E-05	yes	g12418	c-3 sterol dehydrogenase c-4 decarboxylase family protein	1126	5	1,15E-134	75,00%	P:biosynthetic process; P:lipid metabolic process; P:biological_process; F:oxidoreductase activity	EC:1.1.1.145	g12418	8	1,34E-06	274_USX1_Loss	of pathogenicity
g11553	scaffold594|size18593:9369-10770	69,2425	8,04378	-3,10571	8,94E-05	yes	g11553	dtdp-d-glucose -dehydratase	1402	5	0	92,80%	F:lyase activity; F:molecular_function; P:cellular nitrogen compound metabolic process; P:small molecule metabolic process	EC:4.2.1.46; EC:4.2.1.76	g11553	4	1,36E-20	274_USX1_Loss	of pathogenicity	g11553	429	RmlD_sub_bind|3Beta_HSD	673	Epimerase|Glycos_transf_2	Achromobacter xylosoxidans A8	GT2
g5704	scaffold130|size80568:11297-12267	62,8091	12,1888	-2,36542	8,94E-05	yes	g5704	spt3-like protein	971	5	3,90E-159	85,60%	F:molecular_function; P:cellular nitrogen compound metabolic process; P:biosynthetic process	-	g5704	5	1,31E-67	273_SPT3_Loss	of pathogenicity
g11833	scaffold648|size16035:3777-4925	58,8973	245,8	2,06121	8,94E-05	yes	g11833	rho other	1149	5	1,80E-84	80,00%	F:ion binding; C:intracellular; C:cellular_component; P:signal transduction	-	g11833	19	4,57E-58	270_RHO1_Loss	of pathogenicity
g3516	scaffold62|size123635:15536-19731	35,8159	55,2621	0,62569	0,00892772	yes	g3516	aminotransferase class i and ii protein	4196	5	0	86,60%	F:ion binding; P:biosynthetic process; F:molecular_function	-	g3516	17	3,13E-19	270_RHO1_Loss	of pathogenicity
g5857	scaffold136|size77654:47976-49071	239,665	107,871	-1,15172	0,00025211	yes	g5857	gtp-binding protein rho2 protein	1096	5	5,61E-83	92,00%	F:ion binding; C:intracellular; C:cellular_component; P:signal transduction	-	g5857	20	4,03E-62	270_RHO1_Loss	of pathogenicity
g1499	scaffold18|size198518:131763-132621	3572,95	220,77	-4,0165	8,94E-05	yes	g1499	perilipin mpl1-like protein	859	5	4,75E-76	76,60%	-		g1499	9	4,51E-52	27_CAP20_Loss	of pathogenicity
g11655	scaffold611|size17815:2143-5977	100,454	528,44	2,3952	8,94E-05	yes	g11655	sulfate adenylyltransferase	3835	5	0	96,20%	F:kinase activity; P:sulfur compound metabolic process; P:biosynthetic process; P:cellular amino acid metabolic process; F:nucleotidyltransferase activity; F:ion binding; C:cytoplasm	EC:2.7.7.4; EC:2.7.1.25	g11655	10	0	265_MET3_Loss	of pathogenicity
g7006	scaffold189|size105640:70232-72432	35,4334	174,444	2,29958	8,94E-05	yes	g7006	hypothetical protein THITE_2120632	2201	5	0	74,20%	F:molecular_function; F:ion binding	EC:3.6.1.15	g7006	9	1,69E-06	2553_VPS4_Loss	of pathogenicity
g7466	scaffold213|size58200:38435-42242	60,4846	0,414029	-7,19069	0,0133666	yes	g7466	p-loop containing nucleoside triphosphate hydrolase partial	3808	5	1,98E-158	64,80%	F:molecular_function; F:ion binding	EC:3.6.1.15	g7466	11	1,14E-05	2553_VPS4_Loss	of pathogenicity
g10120	scaffold407|size31907:7741-12534	68,1136	33,3372	-1,03081	8,94E-05	yes	g10120	alpha- -mannosyltransferase alg11 protein	4794	5	0	79,60%	F:transferase activity, transferring glycosyl groups; P:biosynthetic process; C:cellular_component; P:membrane organization	-	g10120	6	6,13E-05	2441_MgAlg2_Loss	of pathogenicity	g10120	1045	Glycos_transf_1	591	Glycos_transf_1	Myceliophthora thermophila ATCC 42464	GT4
g1680	scaffold22|size189506:124616-128284	59,0308	95,6833	0,6968	0,00182415	yes	g1680	copper-transporting atpase ran1 protein	3669	5	0	84,80%	P:transport; F:ion binding; C:cellular_component; F:ATPase activity; F:transmembrane transporter activity	-	g1680	24	0	244_CLAP1_Loss	of pathogenicity
g7715	scaffold227|size55095:39276-44977	53,3738	74,3442	0,478088	0,0295037	yes	g7715	chitin synthase 8 protein	5702	5	0	84,00%	F:molecular_function; C:cytoskeleton; C:protein complex; F:ion binding; F:DNA binding; F:transferase activity, transferring glycosyl groups	-	g7715	40	0	2300_CHS6_Loss	of pathogenicity	g7715	1856	Myosin_head|Chitin_synth_2|DEK_C	1884	Myosin_head|Chitin_synth_2|DEK_C	Thielavia terrestris NRRL 8126	GT2
g2325	scaffold34|size159900:152081-154067	266,98	194,079	-0,460089	0,0419188	yes	g2325	malate synthase	1987	5	0	87,80%	P:generation of precursor metabolites and energy; P:small molecule metabolic process; P:carbohydrate metabolic process; F:transferase activity, transferring acyl groups	EC:2.3.3.9	g2325	2	0	2267_Mls1_Loss	of pathogenicity
g9147	scaffold322|size40370:18472-21124	110,747	268,349	1,27685	8,94E-05	yes	g9147	aaa atpase	2653	5	0	94,20%	F:molecular_function; F:ion binding	EC:3.6.1.15	g9147	29	7,39E-64	226_PEX6_Loss	of pathogenicity
g1088	scaffold12|size240573:213237-215876	58,357	26,8214	-1,12152	0,000171482	yes	g1088	mitochondrial chaperone bcs1 protein	2640	5	0	83,60%	F:ion binding; F:molecular_function; P:protein complex assembly; P:mitochondrion organization	EC:3.6.1.15	g1088	13	1,39E-11	226_PEX6_Loss	of pathogenicity
g7312	scaffold205|size59372:28402-29660	63,7175	28,2622	-1,17281	0,000481744	yes	g7312	c2h2 finger domain	1259	5	1,08E-77	54,80%	F:ion binding; F:molecular_function	-	g7312	222	3,99E-45	2237_Rbf1_Loss	of pathogenicity
g173	scaffold2|size385500:105812-108265	212,557	464,637	1,12825	8,94E-05	yes	g173	ste like transcription factor	2454	5	0	90,40%	F:ion binding; F:nucleic acid binding transcription factor activity; F:molecular_function; C:nucleus; P:cellular nitrogen compound metabolic process; P:biosynthetic process	-	g173	90	0	2187_MST12_Loss	of pathogenicity
g10887	scaffold492|size24374:3526-5582	59,752	150,527	1,33297	8,94E-05	yes	g10887	transcription factor pap1 protein	2057	5	2,91E-165	59,00%	F:DNA binding; F:nucleic acid binding transcription factor activity; P:cellular nitrogen compound metabolic process; P:biosynthetic process	-	g10887	30	1,08E-126	2142_MoAP1_Loss	of pathogenicity
g10027	scaffold397|size32964:31085-32838	29,1176	70,263	1,27088	8,94E-05	yes	g10027	protein kinase regulator ste50	1754	5	4,04E-145	85,00%	F:kinase activity; P:signal transduction; P:biological_process	-	g10027	15	0	2121_MST50p_Loss	of pathogenicity
g7897	scaffold237|size52961:39074-41884	33,6391	103,482	1,62117	8,94E-05	yes	g7897	ste ste11 protein kinase protein	2811	5	0	88,40%	P:cellular protein modification process; F:ion binding; P:signal transduction; F:kinase activity	EC:2.7.11	g7897	240	0	2119_MST11p_Loss	of pathogenicity	g7897	916	SAM_2|SAM_1|Pkinase_Tyr|Pkinase	1040	Malectin|Pkinase	Glycine max	CBM57
g1038	scaffold12|size240573:62552-64508	203,961	445,882	1,12837	8,94E-05	yes	g1038	calnexin precursor	1957	5	0	87,80%	F:ion binding; C:endoplasmic reticulum; F:unfolded protein binding; P:protein folding	-	g1038	1	0	2114_Calnexin_Loss	of pathogenicity
g4804	scaffold99|size95991:36939-41649	24,7956	68,8306	1,47297	8,94E-05	yes	g4804	phospholipid-translocating p-type atpase domain-containing protein	4711	5	0	82,00%	F:ATPase activity; F:ion binding; C:cellular_component; P:transport	EC:3.6.3.1	g4804	21	1,52E-86	2097_Neo1_Loss	of pathogenicity
g220	scaffold2|size385500:264217-268813	33,7734	59,9786	0,828561	0,00025211	yes	g220	phospholipid-transporting atpase 1 protein	4597	5	0	84,60%	F:ion binding; F:ATPase activity; P:transport; C:cellular_component; F:transmembrane transporter activity	EC:3.6.3.1	g220	18	1,93E-97	2097_Neo1_Loss	of pathogenicity
g9594	scaffold357|size36762:30146-31360	130,98	47,8855	-1,45169	8,94E-05	yes	g9594	---NA---	1215	0			-		g9594	3	2,49E-63	2091_MgATG5_Loss	of pathogenicity
g5231	scaffold112|size89863:85738-86238	810,399	1165,48	0,524214	0,0226659	yes	g5231	autophagy-like protein 8	501	5	3,18E-45	94,00%	P:autophagy	-	g5231	8	1,96E-51	2076_Moatg8_Loss	of pathogenicity
g9237	scaffold329|size39957:18441-20031	68,2413	104,469	0,614359	0,0128937	yes	g9237	cysteine protease atg4	1591	5	6,90E-163	78,40%	P:transport; C:cytoplasm; P:catabolic process; P:biological_process; F:peptidase activity	EC:3.4	g9237	4	5,74E-168	2072_Moatg4_Loss	of pathogenicity
g1167	scaffold13|size232296:205703-209374	157,539	475,287	1,59309	8,94E-05	yes	g1167	elongation factor 3 protein	3672	5	0	87,20%	F:ATPase activity; F:ion binding; F:translation factor activity, nucleic acid binding; P:translation	EC:3.6.1.3	g1167	47	3,20E-08	2067_ABC4_Loss	of pathogenicity
g8030	scaffold245|size52328:49425-51387	72,5862	345,548	2,25112	8,94E-05	yes	g8030	cell pattern formation-associated protein stua	1963	5	6,75E-159	68,60%	F:nucleic acid binding transcription factor activity; F:DNA binding; P:cellular nitrogen compound metabolic process; P:biosynthetic process	-	g8030	17	9,43E-150	2065_MSTU1_Loss	of pathogenicity
g11798	scaffold640|size16437:10427-11456	69,6479	35,3491	-0,978406	0,00471584	yes	g11798	phosphopantetheinyl transferase	1030	5	2,04E-100	69,80%	F:molecular_function; F:ion binding; P:biosynthetic process	EC:2.7.8.7	g11798	2	3,40E-83	2055_PPT1_Loss	of pathogenicity
g2836	scaffold45|size142262:136868-138217	152,61	259,861	0,767895	0,000992976	yes	g2836	rho gtpase	1350	5	1,08E-76	53,00%	F:ion binding; C:intracellular; C:cellular_component; P:signal transduction	-	g2836	18	3,43E-87	2054_Rac1_Loss	of pathogenicity
g6283	scaffold155|size71040:40761-42459	29,2271	92,5208	1,66247	8,94E-05	yes	g6283	ornithine-n5- variant	1699	5	1,41E-171	81,20%	P:biological_process	-	g6283	7	2,20E-179	2050_OMO1_Loss	of pathogenicity
g922	scaffold10|size241180:201238-203992	50,5529	133,876	1,40503	8,94E-05	yes	g922	som1 protein	2755	5	5,50E-123	63,60%	F:kinase activity; P:phosphorylation		g922	6	9,73E-78	2044_MoSOM1_Loss	of pathogenicity
g8540	scaffold278|size46989:13009-17363	16,5044	158,365	3,26233	8,94E-05	yes	g8540	leptomycin b resistance protein pmd1 protein	4355	5	0	82,40%	P:transmembrane transport; C:cellular_component; F:ATPase activity; F:transmembrane transporter activity; P:nucleobase-containing compound catabolic process; P:small molecule metabolic process; F:ion binding	-	g8540	59	0	2042_ABC3_Loss	of pathogenicity
g12708	scaffold964|size5718:55-2198	16,9053	75,0183	2,14977	8,94E-05	yes	g12708	peroxisomal half abc transporter	2197	5	0	91,60%	P:transport; P:nucleobase-containing compound catabolic process; P:small molecule metabolic process; F:ion binding; F:ATPase activity; C:cellular_component	EC:3.6.1.3	g12708	10	2,94E-09	2042_ABC3_Loss	of pathogenicity
g11417	scaffold571|size19915:3479-6553	28,8368	75,5066	1,38869	8,94E-05	yes	g11417	heavy metal tolerance protein precursor	3075	5	0	70,00%	P:response to stress; C:vacuole; P:transmembrane transport; C:cellular_component; F:ATPase activity; F:transmembrane transporter activity; P:nucleobase-containing compound catabolic process; P:small molecule metabolic process; F:ion binding	-	g11417	31	4,21E-49	2042_ABC3_Loss	of pathogenicity
g6705	scaffold175|size66399:27128-28786	74,6803	39,5669	-0,916433	0,000992976	yes	g6705	guanine nucleotide exchange factor synembryn	1659	5	3,87E-170	74,00%	-		g6705	5	8,21E-132	2037_MoRic8_Loss	of pathogenicity
g9562	scaffold355|size36885:11734-12642	156,126	98,146	-0,669708	0,00905024	yes	g9562	3-oxoacyl- protein	909	5	4,85E-137	83,80%	P:biological_process; F:oxidoreductase activity	-	g9562	15	9,66E-22	2022_BUF1_Loss	of pathogenicity
g8134	scaffold252|size50779:11047-12096	107,845	32,5782	-1,72698	8,94E-05	yes	g8134	short chain dehydrogenase	1050	5	5,39E-135	76,40%	P:biological_process; F:oxidoreductase activity	-	g8134	13	1,81E-13	2022_BUF1_Loss	of pathogenicity
g1010	scaffold11|size240795:232899-233818	154,608	25,3753	-2,60712	8,94E-05	yes	g1010	short-chain dehydrogenase	920	5	7,70E-70	78,00%	P:biological_process; F:oxidoreductase activity	-	g1010	14	1,10E-10	2022_BUF1_Loss	of pathogenicity
g5363	scaffold117|size87250:42680-43627	149,098	6,9921	-4,41439	8,94E-05	yes	g5363	short-chain dehydrogenase reductase sdr	948	5	1,74E-95	82,20%	P:biological_process; F:oxidoreductase activity	-	g5363	15	7,81E-60	2022_BUF1_Loss	of pathogenicity	g5363	273	adh_short|adh_short_C2	1087	Glyco_hydro_92|adh_short_C2	Aspergillus nidulans FGSC A4	GH92
g7611	scaffold222|size55823:39-3489	39,1523	56,2784	0,523483	0,0277617	yes	g7611	wd g-beta repeat containing protein	3490	5	5,49E-107	54,80%	F:molecular_function	-	g7611	22	6,67E-115	2002_TIG1_Loss	of pathogenicity
g4497	scaffold89|size102477:58539-59389	603,617	282,033	-1,09777	8,94E-05	yes	g4497	ras-like protein	851	5	4,40E-93	98,80%	P:signal transduction; P:nucleobase-containing compound catabolic process; P:small molecule metabolic process; F:GTPase activity; C:cellular_component; F:ion binding	-	g4497	23	8,43E-78	182_RAS1_Loss	of pathogenicity
g5932	scaffold140|size76351:1499-2757	241,681	347,134	0,522388	0,0190351	yes	g5932	mitogen-activated protein kinase	1259	5	0	92,00%	F:kinase activity; F:signal transducer activity; P:signal transduction; P:cellular protein modification process; F:ion binding	EC:2.7.11.24	g5932	227	0	170_CMK1_Loss	of pathogenicity	g5932	355	Pkinase|Pkinase_Tyr	785	Pkinase	Leptosphaeria maculans v23.1.3	GH18
g10597	scaffold458|size26822:486-12403	1,60092	126,531	6,30445	8,94E-05	yes	g10597	non-ribosomal peptide	11918	5	0	53,20%	P:metabolic process; F:catalytic activity; F:phosphopantetheine binding; F:ligase activity		g10597	105	0	160_AMT_Loss	of pathogenicity	g10597	3972	AMP-binding|Condensation|AMP-binding|PP-binding|Condensation|AMP-binding	2318	Condensation|AMP-binding|AMP-binding_C|Condensation|HxxPF_rpt|AMP-binding|Glyco_hydro_4|Glyco_hydro_4C	uncultured marine bacterium 1n22	GH4
g4260	scaffold82|size107356:73114-73826	253,897	37,4742	-2,76027	8,94E-05	yes	g4260	orotate phosphoribosyltransferase	713	5	7,42E-119	82,20%	F:transferase activity, transferring glycosyl groups; P:cellular nitrogen compound metabolic process; P:small molecule metabolic process; P:biosynthetic process	EC:2.4.2.10	g4260	6	4,46E-64	159_URA5_Loss	of pathogenicity
g12563	scaffold868|size7834:1220-2571	22,9426	1429,25	5,96108	8,94E-05	yes	g12563	branched-chain-amino-acid aminotransferase	1352	5	2,61E-124	70,20%	F:molecular_function; P:cellular amino acid metabolic process	EC:2.6.1.42	g12563	3	2,49E-72	157_TOXF_Loss	of pathogenicity
g6336	scaffold157|size70970:49581-50909	148,384	71,1148	-1,06111	8,94E-05	yes	g6336	branched-chain amino acid aminotransferase	1329	5	0	79,80%	P:cellular amino acid metabolic process; P:biosynthetic process; F:molecular_function	EC:2.6.1.42	g6336	2	4,50E-14	157_TOXF_Loss	of pathogenicity
g10376	scaffold433|size29238:21300-23099	20,9974	171,089	3,02647	8,94E-05	yes	g10376	related to 4-coumarate-- ligase	1800	5	0	77,40%	F:ligase activity; P:biological_process	-	g10376	31	6,08E-56	133_AKT1_Loss	of pathogenicity	g10376	576	AMP-binding	2649	Glycos_transf_2|AMP-binding|AMP-binding_C|ketoacyl-synt|Ketoacyl-synt_C|Acyl_transf_1|Aminotran_3	Chamaesiphon minutus PCC 6605	GT2
g948	scaffold11|size240795:48366-50504	53,9831	98,9872	0,874735	8,94E-05	yes	g948	4-coumarate- ligase 1	2139	5	1,42E-175	75,20%	F:oxidoreductase activity; P:small molecule metabolic process; P:carbohydrate metabolic process; F:transferase activity, transferring acyl groups; F:ligase activity	EC:2.3.3.9	g948	28	2,54E-106	133_AKT1_Loss	of pathogenicity
g7852	scaffold235|size53057:10390-13607	48,3619	84,1721	0,799471	0,000703263	yes	g7852	4-coumarate- ligase protein	3218	5	4,97E-65	73,80%	F:molecular_function; P:biological_process	-	g7852	38	9,75E-38	133_AKT1_Loss	of pathogenicity	g7852	804	AMP-binding	2649	Glycos_transf_2|AMP-binding|AMP-binding_C|ketoacyl-synt|Ketoacyl-synt_C|Acyl_transf_1|Aminotran_3	Chamaesiphon minutus PCC 6605	GT2
g2390	scaffold36|size155665:66514-69627	795,722	73,454	-3,43735	8,94E-05	yes	g2390	imidazoleglycerol-phosphate dehydratase	3114	5	1,28E-135	81,40%	P:cellular amino acid metabolic process; P:cellular nitrogen compound metabolic process; P:biosynthetic process; F:lyase activity	EC:4.2.1.19	g2390	4	1,83E-92	121_PTH3_Loss	of pathogenicity
g5850	scaffold136|size77654:24442-26422	115,427	35,1188	-1,71667	8,94E-05	yes	g5850	nrps-like enzyme protein	1981	5	3,17E-107	61,20%	P:metabolic process; F:catalytic activity		g5850	15	4,75E-05	12_HTS1_Loss	of pathogenicity
g11312	scaffold555|size20977:7423-9115	37,8051	112,677	1,57554	8,94E-05	yes	g11312	udp-glucose 4-epimerase	1693	5	0	84,80%	P:biological_process; F:molecular_function; F:isomerase activity; P:carbohydrate metabolic process	EC:5.1.3.2	g11312	4	1,36E-149	1133_Lmepi_Loss	of pathogenicity	g11312	530	Epimerase|3Beta_HSD|Epimerase_Csub	637	Epimerase|Glycos_transf_2	Catenulispora acidiphila DSM 44928	GT2
g3879	scaffold71|size114570:72098-73294	353,493	39,3622	-3,1668	8,94E-05	yes	g3879	c-3 sterol dehydrogenase c-4 decarboxylase	1197	5	2,68E-133	80,20%	P:biosynthetic process; P:lipid metabolic process; P:biological_process; F:oxidoreductase activity	EC:1.1.1.145	g3879	7	5,11E-06	1133_Lmepi_Loss	of pathogenicity
g6348	scaffold158|size70600:19889-21759	193,76	116,823	-0,72995	0,00162124	yes	g6348	map kinase	1871	5	0	73,00%	P:biological_process; F:kinase activity; F:signal transducer activity; P:cellular protein modification process; P:symbiosis, encompassing mutualism through parasitism; P:locomotion; F:ion binding; P:signal transduction	EC:2.7.11.24	g6348	227	0	113_MPS1_Loss	of pathogenicity	g6348	494	Pkinase|Pkinase_Tyr	785	Pkinase	Leptosphaeria maculans v23.1.3	GH18
g5804	scaffold134|size78099:12075-14471	6,47974	72,7389	3,48872	8,94E-05	yes	g5804	glycoside hydrolase family 31 protein	2397	5	0	88,20%	P:carbohydrate metabolic process; F:hydrolase activity, acting on glycosyl bonds	-	g5804	6	2,04E-21	1071_Gas1_Loss	of pathogenicity	g5804	777	Gal_mutarotas_2|Glyco_hydro_31	779	Gal_mutarotas_2|Glyco_hydro_31	Botryotinia fuckeliana	GH31
g10136	scaffold409|size31728:303-5400	32,37	178,656	2,46445	8,94E-05	yes	g10136	glycoside hydrolase family 31 protein	5098	5	0	61,60%	F:hydrolase activity, acting on glycosyl bonds; P:carbohydrate metabolic process; F:molecular_function	EC:3.2.1.3	g10136	8	1,72E-34	1071_Gas1_Loss	of pathogenicity	g10136	1284	Abhydrolase_3|Glyco_hydro_31|Glyco_hydro_31	887	Glyco_hydro_31	Aspergillus nidulans FGSC A4	GH31
g11876	scaffold656|size15411:5081-10636	108,271	212,355	0,971822	8,94E-05	yes	g11876	glycoside hydrolase family 31 protein	5556	5	0	82,00%	P:carbohydrate metabolic process; F:molecular_function; F:hydrolase activity, acting on glycosyl bonds	-	g11876	5	1,17E-36	1071_Gas1_Loss	of pathogenicity	g11876	1586	Glyco_hydro_31|Glyco_hydro_31	1208	Glyco_hydro_31	Thielavia terrestris NRRL 8126	GH31
g4480	scaffold89|size102477:18369-19462	90,1477	7,86104	-3,5195	8,94E-05	yes	g4480	ribosomal rna assembly protein krr1	1094	5	1,14E-140	93,60%	C:intracellular; C:nucleolus; P:ribosome biogenesis; P:cellular nitrogen compound metabolic process; F:RNA binding	-	g4480	3	3,63E-132	2609_KRR1_Mixed	outcome
g12545	scaffold860|size8031:4047-5419	116,438	187,041	0,683786	0,00237277	yes	g12545	opy2 protein	1373	5	9,51E-93	64,60%	-		g12545	5	1,42E-07	2606_OPY2_Mixed	outcome
g3170	scaffold53|size134206:4688-6246	1459,69	384,401	-1,92498	8,94E-05	yes	g3170	acyl- desaturase	1559	5	0	82,80%	P:small molecule metabolic process; P:biological_process; F:oxidoreductase activity; P:lipid metabolic process; F:ion binding; P:anatomical structure development; C:endoplasmic reticulum; P:biosynthetic process; C:cellular_component; F:molecular_function	EC:1.14.19.1	g3170	8	0	2605_hgc1_Mixed	outcome
g1653	scaffold22|size189506:29326-36593	36,778	54,1642	0,558495	0,0105071	yes	g1653	transcription initiation protein spt5 protein	7268	5	0	76,00%	P:cellular nitrogen compound metabolic process; P:biosynthetic process	-	g1653	21	1,17E-05	2602_DSE1_Mixed	outcome
g881	scaffold10|size241180:72512-73996	236,418	645,618	1,44934	8,94E-05	yes	g881	g-protein beta subunit	1485	5	5,34E-89	97,00%	-		g881	74	1,27E-114	2601_Asc1_Mixed	outcome
g7987	scaffold243|size52530:13445-14766	127,85	38,4587	-1,73307	8,94E-05	yes	g7987	mitotic checkpoint protein bub3 protein	1322	5	0	80,60%	F:molecular_function	-	g7987	62	4,57E-06	2601_Asc1_Mixed	outcome
g1286	scaffold15|size219375:93555-95696	216,457	10,1895	-4,40893	8,94E-05	yes	g1286	wd domain-containing protein	2142	5	4,60E-112	49,80%	-		g1286	58	2,38E-06	2601_Asc1_Mixed	outcome
g7597	scaffold221|size56086:8111-12756	29,5164	64,1841	1,1207	8,94E-05	yes	g7597	phd-finger domain-containing protein	4646	5	0	62,60%	F:ion binding; F:molecular_function	-	g7597	6	7,82E-07	2594_SET3_Mixed	outcome
g4050	scaffold76|size111502:97742-99047	64,9376	173,266	1,41586	8,94E-05	yes	g4050	rna recognition domain-containing protein	1306	5	1,08E-53	55,40%	F:molecular_function	-	g4050	9	5,25E-08	2552_NOP4_Mixed	outcome
g8712	scaffold290|size44398:31342-32880	66,1702	27,2728	-1,27872	0,000171482	yes	g8712	20s-pre-rrna d-site endonuclease nob1	1539	5	1,60E-141	66,00%	C:protein complex; C:intracellular; F:nuclease activity	-	g8712	2	3,79E-96	2550_NOB1_Mixed	outcome
g6662	scaffold173|size66809:12625-13769	109,976	37,5073	-1,55194	8,94E-05	yes	g6662	ribosome biogenesis protein brx1	1145	5	1,08E-122	78,40%	C:nucleolus; F:rRNA binding; C:intracellular; P:ribosome biogenesis; P:ribonucleoprotein complex assembly	-	g6662	1	3,14E-69	2546_BRX1_Mixed	outcome
g1073	scaffold12|size240573:168792-169473	262,337	142,869	-0,876723	0,00148282	yes	g1073	pre-mrna branch site protein p14	682	5	9,11E-41	74,80%	F:molecular_function	-	g1073	11	6,84E-06	2545_TIF35_Mixed	outcome
g3468	scaffold60|size125496:114512-116477	132,428	71,1261	-0,896761	8,94E-05	yes	g3468	u2 snrnp auxilliary factor	1966	5	0	88,40%	F:molecular_function	-	g3468	11	7,78E-05	2545_TIF35_Mixed	outcome
g2756	scaffold44|size143265:43754-46852	55,7842	141,626	1,34416	8,94E-05	yes	g2756	mrna binding post-transcriptional regulator	3099	5	3,34E-66	78,00%	F:molecular_function	-	g2756	10	9,66E-11	2544_PAB1_Mixed	outcome
g3971	scaffold74|size113364:72033-74410	48,2192	120,347	1,31952	8,94E-05	yes	g3971	negative regulator of differentiation 1 protein	2378	5	0	86,80%	F:molecular_function	-	g3971	7	1,64E-06	2544_PAB1_Mixed	outcome
g152	scaffold2|size385500:24558-26205	84,6402	163,399	0,94898	8,94E-05	yes	g152	nuclear and cytoplasmic polyadenylated rna-binding protein pub1 protein	1648	5	0	84,60%	F:molecular_function	-	g152	12	1,58E-24	2544_PAB1_Mixed	outcome
g70	scaffold1|size448493:200314-202670	38,2411	60,8581	0,670324	0,00583424	yes	g70	polyadenylate-binding protein	2357	5	0	86,80%	C:cytoplasm; F:RNA binding; P:transport; P:mRNA processing; P:translation; C:nucleus; F:molecular_function	-	g70	15	5,91E-162	2544_PAB1_Mixed	outcome
g7999	scaffold243|size52530:44672-46070	175,457	265,682	0,598581	0,00899193	yes	g7999	---NA---	1399	0			-		g7999	14	2,46E-06	2544_PAB1_Mixed	outcome
g4982	scaffold104|size94648:72663-74404	76,0637	34,971	-1,12105	0,000922375	yes	g4982	rna-binding protein 8a protein	1742	5	3,56E-37	85,80%	C:nucleus; F:RNA binding; C:cytoplasm; P:cellular nitrogen compound metabolic process; F:molecular_function	-	g4982	7	1,97E-05	2544_PAB1_Mixed	outcome
g6036	scaffold144|size75875:34992-35868	189,799	78,9728	-1,26504	8,94E-05	yes	g6036	nucleic acid-binding protein	877	5	1,83E-49	75,80%	F:molecular_function	-	g6036	11	6,39E-13	2544_PAB1_Mixed	outcome
g4202	scaffold81|size107556:17851-18729	159,175	55,0216	-1,53254	8,94E-05	yes	g4202	rna recognition domain-containing protein	879	5	7,78E-82	81,20%	F:RNA binding; F:molecular_function; P:mRNA processing	-	g4202	10	8,11E-05	2544_PAB1_Mixed	outcome
g4038	scaffold76|size111502:43862-45026	300,954	66,5907	-2,17615	8,94E-05	yes	g4038	---NA---	1165	0			-		g4038	4	1,53E-10	2544_PAB1_Mixed	outcome
g4170	scaffold80|size107679:33607-34127	200,076	24,2082	-3,04698	8,94E-05	yes	g4170	peptidyl prolyl cis-trans isomerase	521	5	2,54E-76	78,60%	F:molecular_function	-	g4170	19	2,82E-05	2544_PAB1_Mixed	outcome
g5942	scaffold140|size76351:29296-34220	498,304	53,0685	-3,2311	8,94E-05	yes	g5942	related to gbp2p	4925	5	4,75E-36	90,00%	F:molecular_function	-	g5942	13	4,45E-05	2544_PAB1_Mixed	outcome
g1529	scaffold19|size198360:39684-40281	182	18,7897	-3,27593	8,94E-05	yes	g1529	rna recognition domain-containing protein	598	5	2,93E-80	99,20%	P:mRNA processing; F:RNA binding; C:intracellular; C:protein complex; F:molecular_function	-	g1529	8	1,10E-05	2544_PAB1_Mixed	outcome
g3418	scaffold59|size126229:70640-72380	74,8205	32,9516	-1,18308	8,94E-05	yes	g3418	eukaryotic translation initiation factor subunit protein	1741	5	0	75,20%	P:biosynthetic process; F:nucleotidyltransferase activity	-	g3418	5	7,05E-08	2543_GCD6_Mixed	outcome
g2414	scaffold36|size155665:129495-133236	173,053	54,3385	-1,67117	8,94E-05	yes	g2414	mevalonate kinase	3742	5	0	85,80%	C:cytoplasm; P:biological_process; P:biosynthetic process; P:lipid metabolic process; F:kinase activity; F:ion binding	EC:2.7.1.36	g2414	3	1,85E-146	2542_ERG12_Mixed	outcome
g1052	scaffold12|size240573:105559-111920	135,274	248,212	0,875692	8,94E-05	yes	g1052	c2 domain containing protein	6362	5	0	76,00%	-		g1052	3	2,54E-151	2540_IPP1_Mixed	outcome
g1792	scaffold24|size186520:99205-102197	76,1331	177,165	1,2185	8,94E-05	yes	g1792	phosphatidate cytidylyltransferase protein	2993	5	0	84,20%	P:biosynthetic process; P:lipid metabolic process; C:cellular_component; F:nucleotidyltransferase activity	EC:2.7.7.41	g1792	5	0	2539_CDS1_Mixed	outcome
g8467	scaffold273|size47872:32649-34164	22,4142	106,978	2,25484	8,94E-05	yes	g8467	pap2 superfamily protein	1516	5	4,68E-141	83,40%	C:cellular_component; F:molecular_function; P:biological_process	-	g8467	4	1,02E-97	2538_AUR1_Mixed	outcome
g7346	scaffold207|size58887:17418-18513	90,0378	230,237	1,35452	8,94E-05	yes	g7346	thioredoxin reductase	1096	5	0	90,40%	C:cytoplasm; F:ion binding; F:oxidoreductase activity; P:response to stress; P:biological_process	EC:1.8.1.9	g7346	7	1,08E-134	2537_TRR1_Mixed	outcome
g7270	scaffold203|size59938:20032-21932	6,3781	1349,39	7,72497	8,94E-05	yes	g7270	ent-kaurene oxidase	1901	5	1,95E-121	61,40%	F:molecular_function; F:oxidoreductase activity; F:ion binding; P:biological_process	-	g7270	29	4,80E-12	2534_ERG11A_Mixed	outcome
g1244	scaffold14|size224352:189488-191829	233,002	491,134	1,07578	8,94E-05	yes	g1244	tubulin alpha chain protein	2342	5	0	97,00%	P:biological_process; C:cytoskeleton; C:cytoplasm; P:protein complex assembly; F:GTPase activity; F:structural molecule activity; F:ion binding; C:protein complex	-	g1244	5	0	2530_TUB1_Mixed	outcome
g6273	scaffold154|size71298:61692-63586	362,279	731,137	1,01304	8,94E-05	yes	g6273	tubulin alpha-b chain protein	1895	5	0	97,20%	C:cytoskeleton; C:protein complex; P:protein complex assembly; P:nucleobase-containing compound catabolic process; P:small molecule metabolic process; P:biological_process; F:GTPase activity; F:structural molecule activity; F:ion binding	-	g6273	5	0	2530_TUB1_Mixed	outcome
g4169	scaffold80|size107679:26428-33095	33,3209	67,978	1,02864	8,94E-05	yes	g4169	protein transporter sec31	6668	5	0	74,20%	C:endoplasmic reticulum; P:vesicle-mediated transport; C:cytoplasmic membrane-bounded vesicle; P:transport; F:molecular_function; C:extracellular region	-	g4169	38	0	2527_SEC31_Mixed	outcome
g1213	scaffold14|size224352:104098-106312	18,4355	104,715	2,50591	8,94E-05	yes	g1213	achain pectin lyase a	2215	5	3,98E-116	70,40%	P:carbohydrate metabolic process; P:catabolic process; F:lyase activity	EC:4.2.2.10	g1213	5	6,69E-06	2476_CcpelA_Mixed	outcome	g1213	623	Pec_lyase_C	392	Pec_lyase_C	Aspergillus niger CBS 513.88	PL1
g7574	scaffold219|size56862:45440-48320	39,5167	226,011	2,51586	8,94E-05	yes	g7574	---NA---	2881	0			F:molecular_function; F:ion binding	-	g7574	2	5,51E-05	2401_CaRING1_Mixed	outcome
g11428	scaffold574|size19851:261-2841	26,7772	65,8469	1,29811	8,94E-05	yes	g11428	e3 ubiquitin-protein ligase hrd1	2581	5	1,53E-159	82,20%	F:ion binding; F:ligase activity; F:molecular_function	-	g11428	4	1,42E-05	2401_CaRING1_Mixed	outcome
g4000	scaffold75|size111780:39690-41719	20,874	188,302	3,17327	8,94E-05	yes	g4000	class iii chitinase 2 protein	2030	5	6,02E-38	67,40%	C:extracellular region; P:carbohydrate metabolic process; F:molecular_function; F:hydrolase activity, acting on glycosyl bonds	-	g4000	4	4,19E-126	2388_Chi2_Mixed	outcome	g4000	415	Glyco_hydro_18	427	Glyco_hydro_18	Metarhizium acridum FI-985 (ARSEF 324)	GH18|CBM1
g4512	scaffold90|size102199:5797-9913	8,20093	61,5564	2,90805	8,94E-05	yes	g4512	general amino acid permease agp3	4117	5	0	86,40%	C:cellular_component; F:transmembrane transporter activity; P:transmembrane transport	-	g4512	2	2,52E-12	2388_Chi2_Mixed	outcome	g4512	941	AA_permease_2	404	Glyco_hydro_18	Thielavia terrestris NRRL 8126	GH18|CBM1
g12193	scaffold731|size12011:6443-8638	9,93339	94,2688	3,24642	8,94E-05	yes	g12193	hypothetical protein	2196	5	1,07E-174	77,20%	P:transmembrane transport; C:cellular_component	-	g12193	17	4,63E-99	2377_DEP3_Mixed	outcome
g6274	scaffold154|size71298:65483-68892	68,6329	149,785	1,12592	8,94E-05	yes	g6274	fad binding domain-containing protein	3410	5	1,11E-41	52,60%	-		g6274	1	8,46E-11	2375_DEP1_Mixed	outcome
g7705	scaffold227|size55095:29-1282	27,1886	76,5717	1,49381	0,000703263	yes	g7705	---NA---	1281	0			-		g7705	6	3,16E-08	2315_ChLae1_Mixed	outcome
g11766	scaffold634|size16701:9963-16309	60,7533	31,829	-0,932621	8,94E-05	yes	g11766	putative O-methyltransferase	6347	5	1,04E-142	74,20%	F:methyltransferase activity	-	g11766	6	2,22E-46	2315_ChLae1_Mixed	outcome
g7908	scaffold238|size52912:21937-23409	142,525	67,8588	-1,07061	0,000171482	yes	g7908	---NA---	1473	0			-		g7908	5	1,70E-21	2315_ChLae1_Mixed	outcome
g6891	scaffold184|size64559:41623-43193	79,2172	33,7528	-1,23081	8,94E-05	yes	g6891	methyltransferase domain-containing protein	1571	5	3,38E-101	64,40%	P:biological_process; F:methyltransferase activity	-	g6891	4	9,95E-40	2315_ChLae1_Mixed	outcome
g12886	scaffold1133|size3796:101-2951	99,5335	26,8047	-1,8927	8,94E-05	yes	g12886	methyltransferase domain-containing protein	2950	5	8,63E-65	73,20%	F:molecular_function	-	g12886	5	1,12E-21	2315_ChLae1_Mixed	outcome
g6434	scaffold162|size69482:24243-26264	432,684	25,2253	-4,10037	8,94E-05	yes	g6434	s-adenosyl-l-methionine-dependent partial	2022	5	2,40E-63	51,80%	P:biological_process; F:methyltransferase activity	-	g6434	7	3,28E-36	2315_ChLae1_Mixed	outcome
g7717	scaffold227|size55095:53245-53925	478,923	208,552	-1,19938	8,94E-05	yes	g7717	---NA---	681	0			-		g7717	4	1,84E-27	2305_BcFKBP12_Mixed	outcome
g7146	scaffold196|size61627:57183-59136	40,8744	141,398	1,79049	8,94E-05	yes	g7146	5-aminolevulinate mitochondrial precursor	1954	5	0	92,20%	F:ion binding; F:transferase activity, transferring acyl groups; P:cellular nitrogen compound metabolic process; P:biosynthetic process	EC:2.3.1.37	g7146	8	0	2248_Als1_Mixed	outcome
g10249	scaffold420|size30928:28811-30928	43,9857	70,7497	0,685689	0,00609466	yes	g10249	dual specificity phosphatase	2118	5	0	77,80%	F:phosphatase activity; P:cellular protein modification process	EC:3.1.3.48; EC:3.1.3	g10249	14	7,39E-07	2229_rok1_Mixed	outcome
g10075	scaffold402|size32146:20985-23713	33,5505	103,093	1,61954	8,94E-05	yes	g10075	camp-specific 3 -cyclic phosphodiesterase 7b	2729	5	0	83,60%	F:ion binding; P:biological_process; P:signal transduction; F:molecular_function	EC:3.1.4.17	g10075	3	0	2202_PdeH_Mixed	outcome
g12825	scaffold1061|size4575:3723-4575	25,977	152,1	2,54971	8,94E-05	yes	g12825	---NA---	851	0			-		g12825	3	1,46E-05	2192_MoRgs1_Mixed	outcome
g7508	scaffold216|size57452:21893-25441	21,5515	79,0382	1,87476	8,94E-05	yes	g7508	camk camkl kin4 protein kinase protein	3549	5	0	64,60%	P:cellular protein modification process; F:ion binding; F:kinase activity	EC:2.7.11	g7508	222	0	2113_Kin4_Mixed	outcome	g7508	1144	Pkinase|Pkinase_Tyr	729	Pkinase	Neospora caninum Liverpool	CBM20
g4375	scaffold86|size106230:4593-5751	173,325	82,3942	-1,07287	8,94E-05	yes	g4375	beta subunit	1159	5	4,35E-67	85,40%	F:ion binding	-	g4375	10	3,09E-84	2109_CNB_Mixed	outcome	g4375	271	EF_hand_5	729	Pkinase	Neospora caninum Liverpool	CBM20
g8920	scaffold305|size42105:28378-33033	82,8297	232,152	1,48685	8,94E-05	yes	g8920	calcium p-type atpase	4656	5	0	84,00%	F:ATPase activity; F:transmembrane transporter activity; P:transmembrane transport; C:cellular_component; F:ion binding	EC:3.6.3.8	g8920	19	0	2099_Pmc1_Mixed	outcome
g4860	scaffold101|size95802:19684-22229	16,1917	65,2237	2,01014	8,94E-05	yes	g4860	hypothetical protein THITE_2112444	2546	5	0	67,00%	-		g4860	4	2,00E-11	2094_Yvc1_Mixed	outcome
g1156	scaffold13|size232296:174200-176323	17,2004	66,3979	1,9487	8,94E-05	yes	g1156	potassium ion channel yvc1	2124	5	0	78,20%	P:biological_process; C:cellular_component		g1156	5	0	2094_Yvc1_Mixed	outcome
g10655	scaffold464|size26398:7862-11207	418,366	219,557	-0,930169	8,94E-05	yes	g10655	glycogen phosphorylase	3346	5	0	92,20%	F:transferase activity, transferring glycosyl groups; P:carbohydrate metabolic process; F:ion binding	-	g10655	6	0	2062_Gph1_Mixed	outcome	g10655	894	Phosphorylase	900	Phosphorylase	Podospora anserina S mat+	GT35
g2470	scaffold38|size153301:2830-4982	44,3488	93,107	1,07	8,94E-05	yes	g2470	wd domain-containing protein	2153	5	0	85,40%	F:molecular_function	-	g2470	79	2,53E-20	2020_Tup1_Mixed	outcome	g2470	641	F-box-like	661	Nucleotid_trans	Dictyostelium discoideum AX3	GT77
g6638	scaffold172|size66926:3463-5701	40,5337	63,1233	0,63905	0,0101276	yes	g6638	wd repeat domain-containing protein	2239	5	0	75,60%	F:molecular_function	-	g6638	60	9,15E-12	2020_Tup1_Mixed	outcome
g10985	scaffold505|size23565:3103-6830	60,189	32,945	-0,869439	0,000406017	yes	g10985	wd repeat domain-containing protein	3728	5	0	63,00%	F:molecular_function	-	g10985	37	3,93E-13	2020_Tup1_Mixed	outcome
g11379	scaffold565|size20578:3830-5242	66,8708	30,528	-1,13124	0,000630114	yes	g11379	histone acetyltransferase type b subunit 2	1413	5	0	85,60%	C:nucleus; F:molecular_function	-	g11379	63	8,65E-16	2020_Tup1_Mixed	outcome
g10484	scaffold445|size27839:9346-10539	163,926	56,7122	-1,53132	8,94E-05	yes	g10484	protein transport protein sec13 protein	1194	5	1,00E-159	92,40%	-		g10484	41	1,27E-09	2020_Tup1_Mixed	outcome
g11352	scaffold561|size20641:1039-1984	13,7273	103,514	2,9147	8,94E-05	yes	g11352	phosducin protein	946	5	2,46E-125	74,00%	-		g11352	1	6,18E-84	1162_BDM1_Mixed	outcome
g6314	scaffold156|size70988:68127-69479	77,9127	6,41632	-3,60204	8,94E-05	yes	g6314	hypothetical protein ANI_1_964164	1353	5	3,16E-136	72,20%	F:molecular_function	-	g6314	4	8,01E-16	923_um03616_Unaffected	pathogenicity
g3643	scaffold65|size121727:55996-58303	9,22019	121,814	3,72374	8,94E-05	yes	g3643	choline dehydrogenase	2308	5	1,56E-122	75,60%	F:oxidoreductase activity; P:biological_process	-	g3643	4	2,91E-73	922_um03615_Unaffected	pathogenicity	g3643	613	GMC_oxred_N|GMC_oxred_C	627	GMC_oxred_N|GMC_oxred_C	Piriformospora indica	AA3
g9890	scaffold384|size33761:13860-15739	48,7076	92,9193	0,931831	0,000171482	yes	g9890	choline dehydrogenase	1880	5	0	76,20%	F:ion binding; F:oxidoreductase activity; P:biological_process; P:small molecule metabolic process	EC:1.1.99.1	g9890	4	7,84E-25	922_um03615_Unaffected	pathogenicity	g9890	626	GMC_oxred_N|GMC_oxred_C	637	GMC_oxred_N|GMC_oxred_C	Aspergillus niger CBS 513.88	AA3
g2993	scaffold49|size137951:28440-31354	179,89	20,3145	-3,14654	8,94E-05	yes	g2993	glucose dehydrogenase protein	2915	5	0	69,20%	P:small molecule metabolic process; P:biological_process; F:oxidoreductase activity; F:ion binding	EC:1.1.99.1	g2993	5	1,33E-34	922_um03615_Unaffected	pathogenicity	g2993	766	GMC_oxred_N|GMC_oxred_C	566	GMC_oxred_N|GMC_oxred_C	Aspergillus niger CBS 513.88	AA3
g9966	scaffold391|size33345:3545-5461	1154,87	6,1411	-7,55502	8,94E-05	yes	g9966	glucose-methanol-choline oxidoreductase protein	1917	5	5,25E-153	62,20%	F:ion binding; F:oxidoreductase activity; P:biological_process; P:small molecule metabolic process	EC:1.1.99.1	g9966	4	1,19E-59	922_um03615_Unaffected	pathogenicity	g9966	621	GMC_oxred_N|GMC_oxred_C	712	GMC_oxred_N|GMC_oxred_N|GMC_oxred_C	Piriformospora indica	AA3
g9722	scaffold368|size35110:29692-32010	135,921	1097,09	3,01283	8,94E-05	yes	g9722	alpha beta-hydrolase	2319	5	3,89E-104	76,20%	F:peptidase activity; P:biological_process	EC:3.4.16	g9722	5	1,38E-147	903_um01888_Unaffected	pathogenicity
g9811	scaffold377|size34123:18955-20823	115,382	617,166	2,41924	8,94E-05	yes	g9811	carboxypeptidase	1869	5	2,46E-139	76,80%	F:peptidase activity; P:biological_process	EC:3.4.16	g9811	8	6,76E-138	903_um01888_Unaffected	pathogenicity
g3578	scaffold63|size123176:96597-98617	468,574	159,421	-1,55543	8,94E-05	yes	g3578	pheromone processing carboxypeptidase	2021	5	3,65E-116	65,80%	F:peptidase activity; P:biological_process	EC:3.4.16	g3578	6	3,95E-111	903_um01888_Unaffected	pathogenicity
g6558	scaffold168|size67932:34173-36962	296,231	1413,84	2,25483	8,94E-05	yes	g6558	carboxypeptidase s1	2790	5	5,98E-45	85,20%	F:peptidase activity; P:biological_process	EC:3.4.16	g6558	3	1,42E-44	901_um01886_Unaffected	pathogenicity
g10074	scaffold402|size32146:16890-19388	168,522	437,452	1,37618	8,94E-05	yes	g10074	carboxypeptidase y precursor	2499	5	0	86,60%	F:peptidase activity; C:vacuole; P:cellular nitrogen compound metabolic process; P:biosynthetic process; P:secondary metabolic process; P:biological_process	EC:3.4.16	g10074	5	1,61E-96	901_um01886_Unaffected	pathogenicity
g7128	scaffold195|size61812:55399-57776	236,281	155,834	-0,600495	0,00635597	yes	g7128	serine carboxypeptidase	2378	5	0	69,00%	F:peptidase activity; P:biological_process	EC:3.4.16	g7128	6	7,54E-51	901_um01886_Unaffected	pathogenicity
g281	scaffold3|size327485:106445-108269	155,827	72,4744	-1,1044	8,94E-05	yes	g281	guanine nucleotide-binding protein alpha-2 subunit protein	1825	5	0	78,00%	F:signal transducer activity; P:signal transduction; P:nucleobase-containing compound catabolic process; P:small molecule metabolic process; F:molecular_function; F:GTPase activity; F:ion binding	-	g281	24	3,53E-161	84_MAGC_Unaffected	pathogenicity
g10654	scaffold464|size26398:3145-4525	30,9804	69,0224	1,15571	0,000630114	yes	g10654	guanine nucleotide-binding protein alpha-3 subunit	1381	5	4,58E-179	73,40%	F:signal transducer activity; P:signal transduction; P:reproduction; P:anatomical structure development; P:nucleobase-containing compound catabolic process; P:small molecule metabolic process; F:molecular_function; F:GTPase activity; F:ion binding	-	g10654	28	0	82_MAGA_Unaffected	pathogenicity
g8781	scaffold295|size43861:34597-35857	365,951	232,923	-0,651797	0,00398769	yes	g8781	guanine nucleotide-binding protein subunit alpha	1261	5	0	100,00%	F:signal transducer activity; F:ion binding; P:signal transduction; P:nucleobase-containing compound catabolic process; P:small molecule metabolic process; F:molecular_function; F:GTPase activity	-	g8781	25	0	770_CPG2_Unaffected	pathogenicity
g10051	scaffold400|size32498:17993-18937	2356,46	362,598	-2,70018	8,94E-05	yes	g10051	superoxide dismutase	945	5	3,94E-75	67,80%	P:biological_process	-	g10051	8	1,77E-66	769_CPSOD1_Unaffected	pathogenicity
g2490	scaffold38|size153301:79560-80337	211,822	65,7277	-1,68828	8,94E-05	yes	g2490	adp-ribosylation factor-like protein 1	778	5	3,89E-70	99,40%	C:cytosol; P:protein targeting; P:vacuolar transport; P:signal transduction; P:vesicle-mediated transport; P:plasma membrane organization; C:Golgi apparatus; F:ion binding	-	g2490	49	5,99E-05	76_GPA1_Unaffected	pathogenicity
g5920	scaffold139|size76672:23444-26543	18,1299	113,203	2,64247	8,94E-05	yes	g5920	glycoside hydrolase family 3 protein	3100	5	0	71,20%	P:carbohydrate metabolic process; F:hydrolase activity, acting on glycosyl bonds	-	g5920	7	3,34E-170	748_um00446_Unaffected	pathogenicity	g5920	873	Glyco_hydro_3|Glyco_hydro_3_C|Fn3-like	886	Glyco_hydro_3|Glyco_hydro_3_C	Thielavia terrestris NRRL 8126	GH3
g11546	scaffold593|size18618:3113-5003	4,74604	165,352	5,12267	8,94E-05	yes	g11546	isoamyl alcohol oxidase protein	1891	5	0	75,40%	F:ion binding; F:oxidoreductase activity; P:biological_process	EC:1.1.1.158	g11546	5	1,16E-53	716_ZEB1_Unaffected	pathogenicity	g11546	594	n/a	538	FAD_binding_4	Streptomyces avermitilis MA-4680	AA7
g11149	scaffold531|size22373:8227-9965	17,3829	91,6187	2,39798	8,94E-05	yes	g11149	hypothetical protein	1739	5	0	74,00%	F:ion binding; F:oxidoreductase activity; P:biological_process	EC:1.1.1.158	g11149	6	5,07E-13	716_ZEB1_Unaffected	pathogenicity	g11149	579	FAD_binding_4|BBE	702	FAD_binding_4|BBE	Volvariella volvacea PYd21	AA7
g8342	scaffold264|size49212:45130-48560	154,458	86,1614	-0,842098	8,94E-05	yes	g8342	adenylate kinase protein	3431	5	8,84E-102	75,00%	F:kinase activity; P:biological_process; P:cellular nitrogen compound metabolic process; F:ion binding; F:oxidoreductase activity	EC:2.7.4.3	g8342	3	1,67E-12	716_ZEB1_Unaffected	pathogenicity	g8342	838	FAD_binding_4|ADK|ADK_lid	457	FAD_binding_4|BBE	Bacillus cereus FRI-35	AA7
g5765	scaffold132|size79544:32922-34523	996,231	355,306	-1,48742	8,94E-05	yes	g5765	d-lactate dehydrogenase protein	1602	5	3,81E-104	63,80%	F:oxidoreductase activity	-	g5765	8	2,57E-09	716_ZEB1_Unaffected	pathogenicity	g5765	480	FAD_binding_4	492	FAD_binding_4|BBE	Sinorhizobium meliloti 2011	AA7
g8120	scaffold251|size51030:13927-15789	271,678	20,5174	-3,72697	8,94E-05	yes	g8120	fad fmn-containing isoamyl alcohol oxidase protein	1863	5	0	79,60%	F:ion binding; F:oxidoreductase activity; P:biological_process	EC:1.1.1.158	g8120	3	1,16E-114	716_ZEB1_Unaffected	pathogenicity	g8120	576	FAD_binding_4|BBE	462	FAD_binding_4	Clostridium saccharoperbutylacetonicum N1-4(HMT)	AA7
g9470	scaffold347|size37897:26869-28453	10,1507	1898,12	7,54684	8,94E-05	yes	g9470	a chain endothiapepsin in complex with a fragment	1585	5	3,03E-155	86,40%	F:peptidase activity; P:biological_process	EC:3.4.23	g9470	10	3,16E-20	697_ugt51E1_Unaffected	pathogenicity
g1363	scaffold16|size215391:133147-134581	197,238	10600,8	5,74809	8,94E-05	yes	g1363	a chain endothiapepsin	1435	5	1,18E-111	65,60%	F:molecular_function	-	g1363	13	2,90E-16	697_ugt51E1_Unaffected	pathogenicity
g6808	scaffold180|size65096:38963-40434	22,7552	865,401	5,2491	8,94E-05	yes	g6808	secreted aspartic proteinase precursor	1472	5	2,60E-71	69,60%	F:peptidase activity; P:biological_process	EC:3.4.23	g6808	20	1,61E-07	697_ugt51E1_Unaffected	pathogenicity
g297	scaffold3|size327485:148461-149949	136,461	2991,12	4,45412	8,94E-05	yes	g297	aspartic endopeptidase	1489	5	7,13E-171	74,20%	F:peptidase activity	-	g297	12	2,81E-27	697_ugt51E1_Unaffected	pathogenicity
g7771	scaffold230|size54752:32726-34044	99,829	648,01	2,69849	8,94E-05	yes	g7771	acid protease	1319	5	3,06E-176	70,00%	F:peptidase activity; P:biological_process	EC:3.4.23	g7771	10	2,55E-21	697_ugt51E1_Unaffected	pathogenicity
g333	scaffold3|size327485:261701-263163	99,8032	191,748	0,942057	8,94E-05	yes	g333	acid protease	1463	5	3,85E-98	60,60%	F:peptidase activity; P:biological_process	EC:3.4.23	g333	10	3,62E-25	697_ugt51E1_Unaffected	pathogenicity
g7719	scaffold228|size55034:1907-5826	293,267	488,039	0,734783	0,000992976	yes	g7719	serine hydroxymethyltransferase	3920	5	0	84,00%	F:ion binding; P:cellular amino acid metabolic process; P:cofactor metabolic process; P:biological_process; F:methyltransferase activity; F:molecular_function	EC:2.1.2.1	g7719	11	3,03E-144	697_ugt51E1_Unaffected	pathogenicity
g12916	scaffold1193|size3293:256-1610	66,2097	21,0998	-1,64981	8,94E-05	yes	g12916	hypothetical protein PFICI_14263	1355	5	1,36E-157	57,40%	F:peptidase activity; P:biological_process	EC:3.4.23	g12916	10	5,99E-11	697_ugt51E1_Unaffected	pathogenicity
g12239	scaffold744|size11544:5957-7029	331,838	85,9721	-1,94854	8,94E-05	yes	g12239	pepsinogen c	1073	5	9,53E-137	70,00%	F:peptidase activity; P:biological_process	EC:3.4.23	g12239	8	2,91E-09	697_ugt51E1_Unaffected	pathogenicity
g11370	scaffold563|size20616:15310-17067	312,552	40,5916	-2,94484	8,94E-05	yes	g11370	aspartic-type endopeptidase protein	1758	5	8,30E-148	73,20%	F:peptidase activity; P:biological_process	EC:3.4.23	g11370	13	1,14E-28	697_ugt51E1_Unaffected	pathogenicity
g11844	scaffold650|size15821:241-772	174,45	352,775	1,01594	8,94E-05	yes	g11844	carbonic anhydrase protein	773	5	3,49E-98	89,60%	F:ion binding; F:lyase activity; P:biological_process	EC:4.2.1.1	g11844	9	8,55E-20	673_Can1_Unaffected	pathogenicity
g15	scaffold1|size448493:43365-44783	5,52337	730,885	7,04795	8,94E-05	yes	g15	cellobiohydrolase precursor	1419	5	1,04E-179	79,40%	P:carbohydrate metabolic process; F:hydrolase activity, acting on glycosyl bonds	EC:3.2.1.91	g15	2	2,16E-67	566_cel2_Unaffected	pathogenicity	g15	451	Glyco_hydro_7	470	Glyco_hydro_7	Thermoascus aurantiacus RCKK	GH7
g11198	scaffold538|size21891:17978-19720	6,3796	720,603	6,81959	8,94E-05	yes	g11198	glycoside hydrolase family 7 protein	1743	5	5,59E-142	77,60%	P:carbohydrate metabolic process; C:extracellular region; F:hydrolase activity, acting on glycosyl bonds; F:molecular_function	EC:3.2.1.91	g11198	5	3,05E-56	566_cel2_Unaffected	pathogenicity	g11198	521	Glyco_hydro_7	518	Glyco_hydro_7	Trichoderma harzianum FP 108 / IOC-3844	GH7|CBM1
g12015	scaffold685|size14363:6886-8661	3,38972	280,023	6,36824	8,94E-05	yes	g12015	glycoside hydrolase family 7 protein	1776	5	2,73E-155	77,40%	F:hydrolase activity, acting on glycosyl bonds; P:carbohydrate metabolic process; P:catabolic process	EC:3.2.1.91	g12015	7	4,56E-70	566_cel2_Unaffected	pathogenicity	g12015	452	Glyco_hydro_7	465	Glyco_hydro_7	Cryphonectria parasitica EP155	GH7
g8111	scaffold250|size51300:43755-45133	17,7253	67,9884	1,93948	8,94E-05	yes	g8111	endoglucanase i	1379	5	3,55E-161	71,20%	P:carbohydrate metabolic process; C:extracellular region; F:hydrolase activity, acting on glycosyl bonds; F:molecular_function	EC:3.2.1.4	g8111	5	8,81E-90	566_cel2_Unaffected	pathogenicity	g8111	412	Glyco_hydro_7	477	Glyco_hydro_7	Thielavia terrestris NRRL 8126	GH7|CBM1
g7384	scaffold209|size58731:11342-13232	2,30394	151,803	6,04195	8,94E-05	yes	g7384	multicopper oxidase	1891	5	7,55E-172	71,40%	F:oxidoreductase activity; P:biological_process; F:ion binding	EC:1.10.3.2	g7384	5	3,84E-150	552_BcLCC2_Unaffected	pathogenicity	g7384	564	Cu-oxidase_3|Cu-oxidase|Cu-oxidase_2	576	Cu-oxidase_3|Cu-oxidase|Cu-oxidase_2	Aspergillus niger CBS 513.88	AA1
g11331	scaffold557|size20929:18867-20929	26,1918	225,704	3,10725	8,94E-05	yes	g11331	extracellular dihydrogeodin oxidase	2061	5	5,79E-111	59,80%	F:metal ion binding; P:oxidation-reduction process; F:oxidoreductase activity; F:copper ion binding		g11331	4	6,45E-144	552_BcLCC2_Unaffected	pathogenicity	g11331	521	Cu-oxidase_3|Cu-oxidase	594	Cu-oxidase_3|Cu-oxidase|Cu-oxidase_2	Helotiaceae sp. UHH 1-13-18-4	AA1
g6266	scaffold154|size71298:32560-34534	54,7688	455,528	3,05611	8,94E-05	yes	g6266	extracellular dihydrogeodin oxidase	1975	5	3,90E-165	64,60%	F:oxidoreductase activity; P:biological_process; F:ion binding	-	g6266	15	0	552_BcLCC2_Unaffected	pathogenicity	g6266	575	Cu-oxidase_3|Cu-oxidase|Cu-oxidase_2	594	Cu-oxidase_3|Cu-oxidase|Cu-oxidase_2	Helotiaceae sp. UHH 1-13-18-4	AA1
g3228	scaffold54|size133836:48221-50155	88,428	6,39202	-3,79016	8,94E-05	yes	g3228	multicopper oxidase type 1	1935	5	0	70,80%	F:oxidoreductase activity; P:biological_process; F:ion binding	-	g3228	4	4,92E-142	552_BcLCC2_Unaffected	pathogenicity	g3228	582	Cu-oxidase_3|Cu-oxidase|Cu-oxidase_2	620	Cu-oxidase_3|Cu-oxidase|Cu-oxidase_2	Penicillium chrysogenum Wisconsin 54-1255	AA1
g8344	scaffold265|size49118:3927-8171	73,8127	109,499	0,568973	0,00975295	yes	g8344	sensor protein gacs protein	4245	5	0	84,00%	P:signal transduction; F:signal transducer activity; C:cellular_component; P:cellular nitrogen compound metabolic process; P:biosynthetic process; F:ion binding; F:kinase activity	EC:2.7.3	g8344	59	0	551_HIK1_Unaffected	pathogenicity	g8344	1314	HATPase_c|Response_reg	1350	Glyco_tranf_2_3|HisKA|HATPase_c|Response_reg	Bacteroides thetaiotaomicron VPI-5482	GT2
g7427	scaffold211|size58645:44962-46293	13,7697	395,767	4,84508	8,94E-05	yes	g7427	glycoside hydrolase family 5 protein	1332	5	3,73E-102	71,60%	P:carbohydrate metabolic process; C:extracellular region; F:hydrolase activity, acting on glycosyl bonds; F:molecular_function	EC:3.2.1.4	g7427	6	2,95E-36	547_CEL5A_Unaffected	pathogenicity	g7427	401	Cellulase	432	Cellulase	Trichoderma sp. C-4	GH5|CBM1
g5329	scaffold116|size87769:27597-28962	5,68783	105,7	4,21596	8,94E-05	yes	g5329	glycoside hydrolase family 5 protein	1366	5	2,92E-111	65,60%	P:carbohydrate metabolic process; F:hydrolase activity, acting on glycosyl bonds	EC:3.2.1.4	g5329	3	2,36E-78	547_CEL5A_Unaffected	pathogenicity	g5329	346	Cellulase	354	Cellulase	Thielavia terrestris NRRL 8126	GH5
g4314	scaffold84|size106789:23125-24500	14,7594	162,938	3,46462	8,94E-05	yes	g4314	endoglucanase 3 precursor	1376	5	4,69E-67	81,20%	F:hydrolase activity, acting on glycosyl bonds; F:molecular_function; P:carbohydrate metabolic process; P:catabolic process; C:extracellular region	EC:3.2.1.4	g4314	5	1,96E-79	547_CEL5A_Unaffected	pathogenicity	g4314	395	Cellulase	402	Cellulase	Myceliophthora thermophila ATCC 42464	GH5|CBM1
g870	scaffold10|size241180:27301-30333	7,87767	77,0776	3,29047	8,94E-05	yes	g870	oxidoreductase ucpa protein	3033	5	1,86E-110	82,60%	P:carbohydrate metabolic process; F:hydrolase activity, acting on glycosyl bonds	-	g870	1	5,13E-98	547_CEL5A_Unaffected	pathogenicity	g870	861	Cellulase	438	Cellulase	Botryotinia fuckeliana	GH5
g5603	scaffold126|size82346:47004-49413	20,8052	63,13	1,60138	8,94E-05	yes	g5603	mfs aflatoxin efflux protein	2410	5	0	82,60%	P:transmembrane transport; C:cellular_component	-	g5603	15	1,30E-139	544_BCMFS1_Unaffected	pathogenicity
g9039	scaffold313|size41162:22555-24622	104,009	2,68582	-5,2752	8,94E-05	yes	g9039	efflux pump antibiotic resistance protein	2068	5	5,35E-146	69,60%	P:transmembrane transport; C:cellular_component	-	g9039	16	2,49E-36	544_BCMFS1_Unaffected	pathogenicity
g8236	scaffold258|size49786:38689-40798	101,787	1,3709	-6,21429	0,0133666	yes	g8236	major facilitator superfamily protein	2110	5	1,32E-126	62,80%	P:transmembrane transport; P:biological_process; C:cellular_component; F:molecular_function	-	g8236	12	5,87E-37	544_BCMFS1_Unaffected	pathogenicity
g5341	scaffold116|size87769:57755-59745	205,354	2,09982	-6,6117	0,000775843	yes	g5341	major facilitator superfamily transporter protein	1991	5	1,72E-149	77,00%	P:transmembrane transport; C:cellular_component	-	g5341	14	7,87E-96	544_BCMFS1_Unaffected	pathogenicity
g12959	scaffold1289|size2702:68-1797	9,10455	350,339	5,26602	8,94E-05	yes	g12959	carboxylesterase	1798	5	0	75,80%	F:molecular_function	EC:3.1.1.1; EC:3.1.1	g12959	4	2,80E-22	541_LIP1_Unaffected	pathogenicity	g12959	576	COesterase	799	DUF303|COesterase	Runella slithyformis DSM 19594	CE6
g12803	scaffold1041|size4844:1588-4786	9,54184	165,16	4,11345	8,94E-05	yes	g12803	hypothetical protein THITE_125668	3199	5	0	71,60%	F:molecular_function	-	g12803	4	7,36E-53	541_LIP1_Unaffected	pathogenicity	g12803	755	COesterase	628	COesterase|AChE_tetra	Homo sapiens	CE10
g98	scaffold1|size448493:296264-297909	35,4143	520,914	3,87864	8,94E-05	yes	g98	carboxylesterase protein	1646	5	0	69,60%	F:molecular_function	-	g98	6	1,44E-26	541_LIP1_Unaffected	pathogenicity	g98	548	COesterase	799	DUF303|COesterase	Runella slithyformis DSM 19594	CE6
g6308	scaffold156|size70988:53543-55494	19,2678	196,481	3,35013	8,94E-05	yes	g6308	carboxylesterase protein	1952	5	2,51E-86	69,20%	F:molecular_function	-	g6308	3	5,60E-24	541_LIP1_Unaffected	pathogenicity	g6308	572	COesterase	799	DUF303|COesterase	Runella slithyformis DSM 19594	CE6
g10823	scaffold484|size24850:20896-22889	4,14493	383,587	6,53206	8,94E-05	yes	g10823	mfs monosaccharide protein	1994	5	1,24E-148	69,20%	F:transmembrane transporter activity; C:cellular_component; P:transmembrane transport	-	g10823	6	2,99E-19	538_FRT1_Unaffected	pathogenicity
g3629	scaffold65|size121727:11475-13161	2,4701	187,254	6,24428	8,94E-05	yes	g3629	hexose transporter protein	1687	5	0	78,20%	F:transmembrane transporter activity; C:cellular_component; P:transmembrane transport	-	g3629	9	3,54E-17	538_FRT1_Unaffected	pathogenicity
g3226	scaffold54|size133836:39572-41444	9,41277	589,557	5,96887	8,94E-05	yes	g3226	quinate permease	1873	5	0	79,20%	P:transmembrane transport; F:transmembrane transporter activity; C:cellular_component	-	g3226	6	8,28E-21	538_FRT1_Unaffected	pathogenicity
g1437	scaffold17|size204449:128791-130471	4,72053	141,87	4,90948	8,94E-05	yes	g1437	sugar transporter-like protein	1681	5	0	86,20%	F:transmembrane transporter activity; C:cellular_component; P:transmembrane transport; P:transport	-	g1437	11	5,07E-24	538_FRT1_Unaffected	pathogenicity
g9807	scaffold377|size34123:6131-7925	21,0517	585,198	4,79691	8,94E-05	yes	g9807	high-affinity glucose transporter protein	1795	5	0	82,20%	F:transmembrane transporter activity; C:cellular_component; P:transmembrane transport; P:transport	-	g9807	17	1,19E-28	538_FRT1_Unaffected	pathogenicity
g7765	scaffold230|size54752:15365-17368	12,0748	327,334	4,76069	8,94E-05	yes	g7765	mfs lactose permease	2004	5	6,98E-165	73,80%	F:transmembrane transporter activity; C:cellular_component; P:transmembrane transport	-	g7765	3	3,67E-13	538_FRT1_Unaffected	pathogenicity
g7769	scaffold230|size54752:27731-29631	4,62813	123,288	4,73546	8,94E-05	yes	g7769	sugar transporter	1901	5	0	71,40%	F:transmembrane transporter activity; C:cellular_component; P:transmembrane transport; P:transport	-	g7769	3	1,31E-41	538_FRT1_Unaffected	pathogenicity
g451	scaffold5|size262616:40676-42374	17,727	452,1	4,67263	8,94E-05	yes	g451	quinate permease	1699	5	0	86,20%	F:transmembrane transporter activity; C:cellular_component; P:transmembrane transport	-	g451	3	4,27E-20	538_FRT1_Unaffected	pathogenicity
g3273	scaffold55|size130368:71807-73440	6,14604	145,374	4,56397	8,94E-05	yes	g3273	mfs sp sugar:h+ symporter	1634	5	0	82,40%	F:transmembrane transporter activity; C:cellular_component; P:transmembrane transport	-	g3273	4	3,85E-17	538_FRT1_Unaffected	pathogenicity
g7948	scaffold240|size52646:44450-46863	17,4321	280,057	4,00591	8,94E-05	yes	g7948	facilitated glucose	2414	5	3,75E-178	79,80%	F:transmembrane transporter activity; C:cellular_component; P:transmembrane transport; P:transport	-	g7948	5	1,62E-53	538_FRT1_Unaffected	pathogenicity
g7238	scaffold201|size59972:27126-30995	4,30057	64,2455	3,901	8,94E-05	yes	g7238	sugar transporter 4	3870	5	1,90E-170	77,80%	F:transmembrane transporter activity; C:cellular_component; P:transmembrane transport	-	g7238	9	1,11E-24	538_FRT1_Unaffected	pathogenicity
g6931	scaffold186|size64091:24994-27245	6,53912	86,7888	3,73034	8,94E-05	yes	g6931	hexose transport-related protein	2252	5	0	86,20%	F:transmembrane transporter activity; C:cellular_component; P:transmembrane transport	-	g6931	8	9,63E-39	538_FRT1_Unaffected	pathogenicity
g11303	scaffold554|size20980:0-1776	20,8707	273,574	3,71238	8,94E-05	yes	g11303	sugar transporter-like protein	1777	5	2,25E-158	70,20%	F:transmembrane transporter activity; C:cellular_component; P:transmembrane transport	-	g11303	6	1,46E-11	538_FRT1_Unaffected	pathogenicity
g4695	scaffold95|size113438:92829-95059	14,7951	170,65	3,52785	8,94E-05	yes	g4695	sugar transporter protein	2231	5	0	70,00%	F:transmembrane transporter activity; C:cellular_component; P:transmembrane transport	-	g4695	5	1,76E-11	538_FRT1_Unaffected	pathogenicity
g2306	scaffold34|size159900:72195-74312	13,8305	157,832	3,51246	8,94E-05	yes	g2306	hypothetical protein BAUCODRAFT_69171	2118	5	3,80E-110	87,40%	F:transmembrane transporter activity; C:cellular_component; P:transmembrane transport	-	g2306	7	4,25E-21	538_FRT1_Unaffected	pathogenicity
g11326	scaffold557|size20929:1141-2995	45,0564	351,936	2,96551	8,94E-05	yes	g11326	sugar transporter stl1 protein	1855	5	0	88,00%	F:transmembrane transporter activity; C:cellular_component; P:transmembrane transport	-	g11326	4	3,28E-30	538_FRT1_Unaffected	pathogenicity
g1633	scaffold20|size194341:160257-162095	21,4462	149,025	2,79676	8,94E-05	yes	g1633	sugar transporter protein	1839	5	0	89,40%	F:transmembrane transporter activity; C:cellular_component; P:transmembrane transport	-	g1633	6	0	538_FRT1_Unaffected	pathogenicity
g10174	scaffold412|size35486:16578-18276	12,0843	73,5078	2,60476	8,94E-05	yes	g10174	sugar transporter	1699	5	0	82,20%	C:cellular_component; P:transmembrane transport; F:transmembrane transporter activity; P:transport	-	g10174	12	1,17E-12	538_FRT1_Unaffected	pathogenicity
g5366	scaffold117|size87250:56624-59094	30,6752	163,758	2,41642	8,94E-05	yes	g5366	hexose transporter protein	2471	5	0	90,80%	F:transmembrane transporter activity; C:cellular_component; P:transmembrane transport	-	g5366	8	1,81E-29	538_FRT1_Unaffected	pathogenicity
g7612	scaffold222|size55823:4400-6491	29,295	111,523	1,92862	8,94E-05	yes	g7612	mfs general substrate transporter	2092	5	2,21E-130	67,40%	F:transmembrane transporter activity; C:cellular_component; P:transmembrane transport	-	g7612	7	1,75E-21	538_FRT1_Unaffected	pathogenicity
g5680	scaffold129|size80630:19670-21904	58,611	99,383	0,761826	0,00202946	yes	g5680	sugar transporter	2235	5	0	81,60%	F:transmembrane transporter activity; C:cellular_component; P:transmembrane transport; P:transport	-	g5680	6	3,11E-26	538_FRT1_Unaffected	pathogenicity
g1859	scaffold25|size176140:128257-130688	152,77	96,5329	-0,662267	0,00230327	yes	g1859	hexose transporter	2432	5	0	75,20%	F:transmembrane transporter activity; C:cellular_component; P:transmembrane transport	-	g1859	10	2,39E-32	538_FRT1_Unaffected	pathogenicity
g3363	scaffold58|size126391:6354-8126	220,718	16,7888	-3,71663	8,94E-05	yes	g3363	low-affinity glucose transporter hxt1	1773	5	0	73,80%	F:transmembrane transporter activity; C:cellular_component; P:transmembrane transport; P:transport	-	g3363	10	2,92E-28	538_FRT1_Unaffected	pathogenicity
g7643	scaffold223|size55813:50159-53131	36,5607	68,8549	0,913263	8,94E-05	yes	g7643	ste ste20 paka protein kinase protein	2973	5	0	77,80%	P:cellular protein modification process; F:ion binding; F:kinase activity	EC:2.7.11	g7643	251	0	518_MST20_Unaffected	pathogenicity	g7643	923	PBD|Pkinase_Tyr	541	Pkinase|CBM_6	Saccharopolyspora erythraea NRRL 2338	CBM6
g1705	scaffold23|size188416:17356-20093	16,5023	275,937	4,0636	8,94E-05	yes	g1705	fad binding domain protein	2738	5	2,56E-176	77,80%	F:lyase activity	-	g1705	7	2,83E-17	413_MPD1_Unaffected	pathogenicity
g11021	scaffold511|size23189:13547-15153	10,8247	83,2666	2,94342	8,94E-05	yes	g11021	salicylate hydroxylase protein	1607	5	0	80,40%	P:biological_process; F:oxidoreductase activity	-	g11021	7	3,03E-15	413_MPD1_Unaffected	pathogenicity
g11298	scaffold552|size21071:17644-19105	100,288	570,028	2,50688	8,94E-05	yes	g11298	salicylate hydroxylase	1462	5	2,39E-140	75,60%	F:oxidoreductase activity; P:biological_process	-	g11298	5	2,74E-14	413_MPD1_Unaffected	pathogenicity
g10568	scaffold454|size27339:25545-27209	26,8711	148,731	2,46858	8,94E-05	yes	g10568	monooxygenase fad-binding protein	1665	5	2,07E-91	76,00%	P:biological_process; F:oxidoreductase activity	-	g10568	10	5,07E-08	413_MPD1_Unaffected	pathogenicity
g2155	scaffold31|size161858:70358-74455	68,9053	18,2019	-1,92053	8,94E-05	yes	g2155	d-amino-acid oxidase	4098	5	8,97E-105	69,40%	P:biological_process; F:oxidoreductase activity	EC:1.4.3.3	g2155	6	1,93E-07	413_MPD1_Unaffected	pathogenicity
g3271	scaffold55|size130368:68522-69489	236,717	147,635	-0,681125	0,00438966	yes	g3271	superoxide dismutase protein	968	5	1,00E-84	88,40%	F:ion binding; P:biological_process; F:oxidoreductase activity	EC:1.15.1.1	g3271	8	3,24E-57	401_SOD2_Unaffected	pathogenicity
g6249	scaffold153|size71703:31896-34017	121,571	20,2698	-2,58439	8,94E-05	yes	g6249	hypothetical protein A1O3_02316	2122	5	1,57E-114	54,00%	F:metal ion binding; P:oxidation-reduction process; F:oxidoreductase activity; F:copper ion binding		g6249	5	3,05E-46	397_LAC2_Unaffected	pathogenicity	g6249	509	Cu-oxidase_3|Cu-oxidase	641	Cu-oxidase_3|Cu-oxidase|Cu-oxidase_2	Millerozyma farinosa CBS 7064	AA1
g1934	scaffold27|size170470:22231-24272	149,455	15,4726	-3,27192	8,94E-05	yes	g1934	ferrooxidoreductase protein	2042	5	0	71,80%	P:biological_process; F:oxidoreductase activity	-	g1934	7	1,55E-48	397_LAC2_Unaffected	pathogenicity	g1934	574	Cu-oxidase_3|Cu-oxidase|Cu-oxidase_2	594	Cu-oxidase_3|Cu-oxidase|Cu-oxidase_2	Fusarium fujikuroi IMI58289	AA1
g6692	scaffold174|size66600:51799-56557	17,0092	204,438	3,58728	8,94E-05	yes	g6692	abc-2 type transporter	4759	5	0	79,80%	F:ATPase activity; F:transmembrane transporter activity; P:transport; F:ion binding; C:cellular_component	-	g6692	33	0	391_ABC2_Unaffected	pathogenicity
g11289	scaffold551|size21160:8904-12352	30,2391	76,0849	1,3312	8,94E-05	yes	g11289	abc-2 type transporter	3449	5	0	83,00%	P:nucleobase-containing compound catabolic process; P:small molecule metabolic process; F:ion binding; F:ATPase activity; C:cellular_component; C:endoplasmic reticulum	EC:3.6.1.3	g11289	43	1,76E-40	391_ABC2_Unaffected	pathogenicity
g12407	scaffold799|size9635:5473-8274	7,17472	65,8853	3,19896	8,94E-05	yes	g12407	transcriptional regulator medusa protein	2802	5	0	59,80%	-		g12407	7	1,77E-93	375_REN1_Unaffected	pathogenicity
g3288	scaffold56|size127998:34-1266	1,2858	172,91	7,07121	0,0362652	yes	g3288	endopolygalacturonase 1	1267	5	3,50E-148	75,00%	C:extracellular region; F:hydrolase activity, acting on glycosyl bonds; P:carbohydrate metabolic process	EC:3.2.1.15	g3288	21	2,86E-101	3_PGN1_Unaffected	pathogenicity	g3288	338	Glyco_hydro_28	382	Glyco_hydro_28	Chrysoporthe cubensis	GH28
g2415	scaffold36|size155665:134444-135779	8,01319	661,679	6,36761	8,94E-05	yes	g2415	glycoside hydrolase family 28 protein	1336	5	3,05E-119	69,20%	C:extracellular region; F:hydrolase activity, acting on glycosyl bonds; P:carbohydrate metabolic process; P:catabolic process	EC:3.2.1.15	g2415	15	5,95E-86	3_PGN1_Unaffected	pathogenicity	g2415	379	Glyco_hydro_28	397	Glyco_hydro_28	Penicillium occitanis CT1	GH28
g9928	scaffold387|size33600:27944-28467	44562,6	476,918	-6,54595	8,94E-05	yes	g9928	---NA---	524	0			C:extracellular region	-	g9928	10	1,46E-16	291_CPPH1_Unaffected	pathogenicity
g10415	scaffold437|size28623:23399-26733	17,0872	54,401	1,67072	8,94E-05	yes	g10415	glycoside hydrolase family 47 protein	3335	5	0	70,60%	F:hydrolase activity, acting on glycosyl bonds; F:ion binding; C:cellular_component	EC:3.2.1.113	g10415	7	2,99E-19	2510_msdS/AfmsdC_Unaffected	pathogenicity	g10415	1090	Glyco_hydro_47	1126	Glyco_hydro_47	Myceliophthora thermophila ATCC 42464	GH47
g2714	scaffold43|size143965:48755-54064	171,111	101,244	-0,757099	0,000630114	yes	g2714	mannosyl-oligosaccharide alpha- -mannosidase	5310	5	0	67,20%	F:molecular_function	-	g2714	13	4,43E-51	2510_msdS/AfmsdC_Unaffected	pathogenicity	g2714	1217	EF_hand_5|EF_hand_6|EF_hand_5|EF_hand_6|Glyco_hydro_47	627	Glyco_hydro_47	Fusarium graminearum PH-1	GH47
g6683	scaffold174|size66600:21525-29061	11,5414	119,396	3,37086	8,94E-05	yes	g6683	alpha amylase	7537	5	0	71,60%	F:molecular_function; P:carbohydrate metabolic process; F:ion binding; P:biosynthetic process	-	g6683	9	0	2504_AGS2_Unaffected	pathogenicity	g6683	2426	Alpha-amylase|Glyco_transf_5|Glycos_transf_1	2383	Alpha-amylase|Glyco_transf_5	Myceliophthora thermophila ATCC 42464	GT5
g6685	scaffold174|size66600:32434-34200	539,259	1208,21	1,16382	8,94E-05	yes	g6685	alpha-amylase 1	1767	5	0	68,80%	F:hydrolase activity, acting on glycosyl bonds; P:anatomical structure development; P:carbohydrate metabolic process; P:catabolic process; F:ion binding	EC:3.2.1.1	g6685	6	7,94E-07	2504_AGS2_Unaffected	pathogenicity	g6685	536	Alpha-amylase|DUF1966	599	Alpha-amylase|DUF1966|CBM_20	Aspergillus oryzae	CBM20
g1472	scaffold18|size198518:36988-44564	236,275	12,4432	-4,24704	8,94E-05	yes	g1472	alpha- -glucan synthase	7577	5	0	68,00%	P:carbohydrate metabolic process; F:ion binding; F:molecular_function; P:biosynthetic process	-	g1472	11	0	2504_AGS2_Unaffected	pathogenicity	g1472	2414	n/a	2480	Alpha-amylase	Botryotinia fuckeliana	GT5
g1077	scaffold12|size240573:184557-186887	10,6011	176,342	4,05609	8,94E-05	yes	g1077	glycoside hydrolase family 13 protein	2331	5	4,42E-161	78,00%	F:hydrolase activity, acting on glycosyl bonds; P:carbohydrate metabolic process; P:catabolic process; F:ion binding; F:molecular_function	EC:3.2.1.1	g1077	3	1,78E-05	2503_AGS1_Unaffected	pathogenicity	g1077	611	Alpha-amylase|DUF1966|CBM_20	642	Alpha-amylase|DUF1966|CBM_20	Myceliophthora thermophila ATCC 42464	CBM20
g9552	scaffold354|size37236:19279-21450	550,042	244,975	-1,16691	8,94E-05	yes	g9552	glycoside hydrolase family 47 protein	2172	5	4,31E-101	70,00%	F:hydrolase activity, acting on glycosyl bonds; F:ion binding; C:cellular_component	EC:3.2.1.113	g9552	4	1,48E-165	2488_Man1_Unaffected	pathogenicity	g9552	542	Glyco_hydro_47	539	Glyco_hydro_47	Thielavia terrestris NRRL 8126	GH47
g2296	scaffold34|size159900:40862-43171	386,122	72,0376	-2,42224	8,94E-05	yes	g2296	glycoside hydrolase family 47 protein	2310	5	3,67E-78	59,60%	C:cellular_component; F:ion binding; F:hydrolase activity, acting on glycosyl bonds	EC:3.2.1.113	g2296	3	7,70E-80	2488_Man1_Unaffected	pathogenicity	g2296	593	Glyco_hydro_47	543	Glyco_hydro_47	Botryotinia fuckeliana	GH47
g7517	scaffold217|size57120:1516-3802	13,097	115,475	3,14028	8,94E-05	yes	g7517	response regulator-like protein	2287	5	4,35E-127	66,00%	P:signal transduction; F:nucleic acid binding transcription factor activity; F:DNA binding; P:response to stress; C:nucleus; P:cellular nitrogen compound metabolic process; P:biosynthetic process; F:signal transducer activity	-	g7517	43	2,94E-114	2406_MoSKN7_Unaffected	pathogenicity	g7517	615	HSF_DNA-bind|Response_reg	1350	Glyco_tranf_2_3|HisKA|HATPase_c|Response_reg	Bacteroides thetaiotaomicron VPI-5482	GT2
g10300	scaffold426|size30495:1019-2247	95,6813	275,565	1,52608	8,94E-05	yes	g10300	serine threonine-protein phosphatase pp1 protein	1229	5	2,25E-172	99,00%	P:biological_process; F:phosphatase activity	EC:3.1.3.16	g10300	12	2,94E-75	2382_Upa2_Unaffected	pathogenicity
g12033	scaffold690|size14117:0-2781	50,2123	97,3562	0,955231	8,94E-05	yes	g12033	serine threonine-protein phosphatase pp-z	2782	5	0	84,60%	F:molecular_function; F:phosphatase activity	-	g12033	10	9,34E-64	2382_Upa2_Unaffected	pathogenicity
g8043	scaffold246|size52323:37784-39140	124,2	219,446	0,821195	0,00025211	yes	g8043	serine threonine-protein phosphatase pp2a catalytic subunit	1357	5	8,34E-135	81,40%	F:phosphatase activity	EC:3.1.3.16	g8043	15	8,62E-166	2382_Upa2_Unaffected	pathogenicity
g8361	scaffold266|size48937:22851-24793	34,3729	61,1506	0,831094	0,00223362	yes	g8361	related to mid1 protein	1943	5	0	60,20%	F:molecular_function	-	g8361	4	7,36E-105	2350_MID1_Unaffected	pathogenicity
g862	scaffold10|size241180:7652-8588	35,9698	330,526	3,19991	8,94E-05	yes	g862	hypothetical protein PFICI_06003	937	1	2,27E-58	73,00%	-		g862	8	1,85E-52	2342_BeNEP2_Unaffected	pathogenicity	g862	270	NPP1	405	NPP1|Ricin_B_lectin	Teredinibacter turnerae T7901	CBM13
g9569	scaffold355|size36885:31065-32809	93,8712	448,204	2,2554	8,94E-05	yes	g9569	acyl- dehydrogenase	1745	5	0	84,40%	F:molecular_function; F:ion binding; F:oxidoreductase activity; P:biological_process	EC:1.3.99.3	g9569	11	5,82E-08	2336_NIA1_Unaffected	pathogenicity
g8569	scaffold280|size46555:16944-18755	201,576	479,564	1,2504	8,94E-05	yes	g8569	---NA---	1812	0			-		g8569	9	9,17E-08	2336_NIA1_Unaffected	pathogenicity
g4615	scaffold93|size100848:46463-47649	94,7917	2194,45	4,53296	8,94E-05	yes	g4615	mannitol-1-phosphate 5-dehydrogenase protein	1187	5	0	84,80%	P:small molecule metabolic process; P:carbohydrate metabolic process; P:biological_process; F:oxidoreductase activity; F:molecular_function	EC:1.1.1.17	g4615	7	3,95E-112	2270_Mpd1_Unaffected	pathogenicity
g1706	scaffold23|size188416:21351-22533	10,7709	83,0519	2,94687	8,94E-05	yes	g1706	short-chain dehydrogenase protein	1183	5	2,64E-63	68,20%	P:biological_process; F:oxidoreductase activity	-	g1706	8	6,86E-06	2269_Mdh1_Unaffected	pathogenicity
g4756	scaffold97|size99403:76628-77654	205,338	143,047	-0,521515	0,030864	yes	g4756	short chain dehydrogenase	1027	5	1,48E-108	79,60%	P:biological_process; F:oxidoreductase activity	-	g4756	15	4,11E-34	2269_Mdh1_Unaffected	pathogenicity	g4756	322	adh_short|KR|adh_short_C2	1087	Glyco_hydro_92|adh_short_C2	Aspergillus nidulans FGSC A4	GH92
g1169	scaffold13|size232296:213100-213941	158,917	74,0227	-1,10223	0,000328419	yes	g1169	short-chain dehydrogenase reductase	842	5	9,91E-94	66,80%	P:biological_process; F:oxidoreductase activity	-	g1169	12	7,64E-15	2269_Mdh1_Unaffected	pathogenicity
g2634	scaffold41|size148760:104846-105732	139,078	53,2717	-1,38446	8,94E-05	yes	g2634	sorbose reductase sou1	887	5	3,90E-165	84,20%	P:biological_process; F:oxidoreductase activity	-	g2634	19	1,94E-31	2269_Mdh1_Unaffected	pathogenicity	g2634	276	KR|adh_short_C2	1087	Glyco_hydro_92|adh_short_C2	Aspergillus nidulans FGSC A4	GH92
g11276	scaffold548|size21259:14880-15706	545,329	171,644	-1,6677	8,94E-05	yes	g11276	probable nadp-dependent mannitol dehydrogenase	827	5	2,94E-152	85,60%	P:biological_process; F:oxidoreductase activity	-	g11276	19	8,10E-60	2269_Mdh1_Unaffected	pathogenicity	g11276	275	adh_short|KR|adh_short_C2	1087	Glyco_hydro_92|adh_short_C2	Aspergillus nidulans FGSC A4	GH92
g5259	scaffold113|size89517:70235-71390	99,9098	30,3437	-1,71923	8,94E-05	yes	g5259	short-chain dehydrogenase reductase-like protein	1156	5	3,20E-140	84,80%	P:biological_process; F:oxidoreductase activity	-	g5259	16	4,14E-09	2269_Mdh1_Unaffected	pathogenicity
g12403	scaffold796|size9736:4515-5413	104,837	21,7005	-2,27234	8,94E-05	yes	g12403	short chain dehydrogenase reductase family protein	899	5	6,13E-128	72,00%	P:biological_process; F:oxidoreductase activity	-	g12403	15	1,01E-37	2269_Mdh1_Unaffected	pathogenicity	g12403	299	adh_short|adh_short_C2	1087	Glyco_hydro_92|adh_short_C2	Aspergillus nidulans FGSC A4	GH92
g416	scaffold4|size262740:175278-177273	2,39775	242,587	6,66068	8,94E-05	yes	g416	peptide transporter	1996	5	0	77,40%	C:cellular_component; P:transport; F:molecular_function	-	g416	7	3,72E-105	2266_Ptr2_Unaffected	pathogenicity
g3502	scaffold61|size125389:94884-96768	89,262	328,411	1,87938	8,94E-05	yes	g3502	mfs peptide transporter ptr2	1885	5	0	78,20%	C:cellular_component; P:transport; F:molecular_function	-	g3502	4	6,71E-156	2266_Ptr2_Unaffected	pathogenicity
g11321	scaffold556|size20931:9582-12181	33,1355	111,832	1,75488	8,94E-05	yes	g11321	h+ oligopeptide symporter	2600	5	3,28E-56	58,00%	C:cellular_component; P:transport; F:molecular_function	-	g11321	8	2,53E-91	2266_Ptr2_Unaffected	pathogenicity
g4683	scaffold95|size113438:62256-64304	161,602	408,021	1,3362	8,94E-05	yes	g4683	mfs peptide transporter	2049	5	0	70,80%	F:molecular_function; C:cellular_component; P:transport	-	g4683	2	2,33E-76	2266_Ptr2_Unaffected	pathogenicity
g10732	scaffold474|size25607:7637-8694	36,3258	3964,68	6,77007	8,94E-05	yes	g10732	pantoate-beta-alanine ligase	1058	5	8,17E-177	80,40%	P:small molecule metabolic process; P:cofactor metabolic process; P:cellular nitrogen compound metabolic process; P:biosynthetic process; F:ligase activity	EC:6.3.2.1	g10732	3	1,06E-96	2257_Pbl1_Unaffected	pathogenicity
g9917	scaffold386|size33657:30865-32051	11,1887	70,9227	2,6642	8,94E-05	yes	g9917	( )-butanediol dehydrogenase diacetyl reductase	1187	5	0	82,40%	F:ion binding; F:oxidoreductase activity; P:biological_process	-	g9917	13	4,02E-36	2256_Xdh1_Unaffected	pathogenicity	g9917	368	ADH_N|ADH_zinc_N	764	Glyco_hydro_76|ADH_N|ADH_zinc_N	Aspergillus nidulans FGSC A4	GH76
g7107	scaffold194|size62002:48733-50673	197,376	75,9839	-1,37718	8,94E-05	yes	g7107	sorbitol dehydrogenase protein	1941	5	0	82,00%	F:ion binding; F:oxidoreductase activity; P:biological_process	-	g7107	14	2,03E-47	2256_Xdh1_Unaffected	pathogenicity
g9324	scaffold335|size39439:32003-33129	102,998	26,949	-1,93432	8,94E-05	yes	g9324	xylitol dehydrogenase	1127	5	0	85,80%	F:ion binding; F:oxidoreductase activity; P:biological_process	EC:1.1.1.9	g9324	11	4,94E-131	2256_Xdh1_Unaffected	pathogenicity	g9324	356	ADH_N|ADH_zinc_N	764	Glyco_hydro_76|ADH_N|ADH_zinc_N	Aspergillus nidulans FGSC A4	GH76
g7698	scaffold226|size55260:43377-44982	313,876	49,699	-2,65891	8,94E-05	yes	g7698	#NAME?	1606	5	8,33E-103	70,40%	F:ion binding; F:oxidoreductase activity; P:biological_process	-	g7698	9	9,48E-12	2256_Xdh1_Unaffected	pathogenicity
g4175	scaffold80|size107679:40221-41689	955,168	149,546	-2,67517	8,94E-05	yes	g4175	l-threonine 3-dehydrogenase protein	1469	5	1,19E-174	82,20%	F:ion binding; F:oxidoreductase activity; P:biological_process	-	g4175	9	2,78E-27	2256_Xdh1_Unaffected	pathogenicity
g12251	scaffold748|size11473:4508-7022	2,21029	102,466	5,53476	8,94E-05	yes	g12251	4-aminobutyrate aminotransferase	2515	5	3,94E-119	71,40%	F:oxidoreductase activity; P:biological_process	-	g12251	12	1,47E-09	2247_Sch1_Unaffected	pathogenicity
g11708	scaffold623|size17351:13976-15120	17,672	69,6233	1,9781	8,94E-05	yes	g11708	retinol dehydrogenase 13	1145	5	1,55E-111	63,40%	P:biological_process; F:oxidoreductase activity	-	g11708	4	8,41E-05	2247_Sch1_Unaffected	pathogenicity	g11708	355	n/a	980	Glyco_hydro_18|adh_short	Aspergillus nidulans FGSC A4	GH18
g7051	scaffold191|size62986:40744-41500	164,039	642,198	1,96898	8,94E-05	yes	g7051	short-chain dehydrogenase reductase sdr	757	5	8,38E-84	82,80%	P:biological_process; F:oxidoreductase activity	-	g7051	13	2,70E-10	2247_Sch1_Unaffected	pathogenicity
g1047	scaffold12|size240573:90240-91602	67,7653	133,267	0,975703	0,000406017	yes	g1047	short chain dehydrogenase reductase family protein	1363	5	1,00E-83	74,20%	P:biological_process; F:oxidoreductase activity	-	g1047	10	3,17E-07	2247_Sch1_Unaffected	pathogenicity
g13083	scaffold2077|size1181:35-981	122,693	12,8254	-3,25797	8,94E-05	yes	g13083	nadph-dependent 1-acyldihydroxyacetone phosphate reductase protein	947	5	6,36E-68	64,60%	P:biological_process; F:oxidoreductase activity	-	g13083	13	2,62E-06	2247_Sch1_Unaffected	pathogenicity
g235	scaffold2|size385500:313645-314750	338,554	15,81	-4,42047	8,94E-05	yes	g235	3-ketodihydrosphingosine reductase tsc10 protein	1106	5	1,30E-143	66,80%	P:biological_process; F:oxidoreductase activity	-	g235	12	2,49E-05	2247_Sch1_Unaffected	pathogenicity
g5018	scaffold106|size93288:23876-25367	481,654	247,1	-0,962905	8,94E-05	yes	g5018	septin like protein spn3	1492	5	1,80E-159	83,00%	C:cell; C:cytoskeleton; C:cytoplasm; C:cell wall; F:structural molecule activity; F:ion binding; P:cellular protein modification process; F:lipid binding; C:protein complex; P:cell cycle	-	g5018	15	8,40E-137	2244_03-Sep_Unaffected	pathogenicity
g8676	scaffold288|size45204:7379-11609	284,548	20,285	-3,81019	8,94E-05	yes	g8676	hypothetical protein FOYG_11952	4231	5	5,33E-62	62,80%	P:signal transduction	-	g8676	6	1,00E-46	2199_MoRgs8_Unaffected	pathogenicity
g8746	scaffold293|size44058:27033-29609	63,0307	0,927385	-6,08674	0,0119687	yes	g8746	hisactophilin c49s mutant phototropin phy3 fusion protein	2577	5	6,68E-111	51,40%	P:signal transduction; F:kinase activity; F:signal transducer activity	EC:2.7.3	g8746	6	1,97E-08	2196_MoRgs5_Unaffected	pathogenicity
g9194	scaffold326|size40112:5286-6307	25,0409	173,674	2,79403	8,94E-05	yes	g9194	regulator of g-protein signaling	1022	5	3,89E-59	67,00%	P:signal transduction	-	g9194	8	1,93E-51	2193_MoRgs2_Unaffected	pathogenicity
g12302	scaffold764|size10638:7484-9605	65,5102	196,113	1,58189	8,94E-05	yes	g12302	hypothetical protein	2122	5	5,89E-31	46,60%	F:nucleic acid binding transcription factor activity; F:DNA binding; C:nucleus; P:cellular nitrogen compound metabolic process; P:biosynthetic process	-	g12302	18	2,75E-19	2184_HTF1_Unaffected	pathogenicity
g6515	scaffold166|size68526:51050-53526	292,937	984,21	1,74838	8,94E-05	yes	g6515	bifunctional catalase-peroxidase cat2 protein	2477	5	0	79,80%	P:biological_process; C:cytoplasm; F:oxidoreductase activity; P:catabolic process; F:ion binding; F:molecular_function; P:response to stress	EC:1.11.1.6	g6515	1	0	2183_CPXB_Unaffected	pathogenicity	g6515	825	peroxidase|peroxidase	444	peroxidase	Prorocentrum minimum D-127	AA2
g10358	scaffold432|size29398:902-3577	57,0083	129,018	1,17833	8,94E-05	yes	g10358	peroxidase catalase	2676	5	0	67,60%	F:ion binding; P:response to stress; P:catabolic process; F:molecular_function; C:extracellular region; F:oxidoreductase activity; P:biological_process	EC:1.11.1.6	g10358	4	0	2183_CPXB_Unaffected	pathogenicity	g10358	788	peroxidase|peroxidase	444	peroxidase	Prorocentrum minimum D-127	AA2
g6919	scaffold185|size64219:53476-54701	232,752	365,708	0,651902	0,00324997	yes	g6919	cytochrome c peroxidase protein	1226	5	1,27E-150	76,80%	C:mitochondrion; F:ion binding; F:oxidoreductase activity; P:response to stress; F:molecular_function; P:biological_process	EC:1.11.1.5	g6919	3	1,81E-16	2183_CPXB_Unaffected	pathogenicity	g6919	369	peroxidase	371	peroxidase	Zea mays B73	AA2
g6604	scaffold170|size67802:25975-27896	51,0788	79,3758	0,635974	0,00798031	yes	g6604	atp-dependent clp protease atp-binding subunit	1922	5	0	68,40%	F:unfolded protein binding; F:ion binding; P:protein folding	-	g6604	14	3,16E-05	2177_PAS1_Unaffected	pathogenicity
g7020	scaffold190|size63360:6678-8421	132,616	4,37217	-4,92276	8,94E-05	yes	g7020	diacylglycerol acyltransferase family protein	1744	1	2,86E-100	75,00%	F:transferase activity, transferring acyl groups	-	g7020	4	1,60E-05	2087_Moatg26_Unaffected	pathogenicity	g7020	503	n/a	NA	n/a	Penicillium chrysogenum Wisconsin 54-1255	GT1
g10335	scaffold429|size29741:6088-13830	108,459	79,0604	-0,456117	0,0410265	yes	g10335	eukaryotic translation initiation factor 3 subunit 8	7743	5	0	92,20%	F:translation factor activity, nucleic acid binding; P:translation; P:ribonucleoprotein complex assembly; C:cytoplasm; P:anatomical structure development; C:protein complex; F:molecular_function	-	g10335	11	5,76E-09	2086_Moatg24_Unaffected	pathogenicity
g7623	scaffold222|size55823:36433-37342	11,7041	72,7401	2,63573	8,94E-05	yes	g7623	mitochondrial dicarboxylate carrier	910	5	9,46E-121	78,80%	P:transmembrane transport; C:cellular_component	-	g7623	3	5,40E-07	2038_Mir1_Unaffected	pathogenicity
g11484	scaffold582|size19207:11145-12431	213,802	332,953	0,63904	0,00484967	yes	g11484	mitochondrial phosphate carrier protein	1287	5	1,75E-115	75,40%	P:transmembrane transport; C:cellular_component	-	g11484	2	1,42E-123	2038_Mir1_Unaffected	pathogenicity
g7794	scaffold231|size54548:46641-48406	1358,21	2010,48	0,565825	0,01699	yes	g7794	adp atp carrier protein	1766	5	6,41E-162	87,00%	C:mitochondrion; P:transmembrane transport; C:cellular_component; F:molecular_function	-	g7794	3	1,86E-08	2038_Mir1_Unaffected	pathogenicity
g6678	scaffold174|size66600:10116-11427	295,224	136,781	-1,10994	8,94E-05	yes	g6678	mitochondrial 2-oxodicarboxylate carrier 1 protein	1312	5	9,29E-135	87,20%	P:transmembrane transport	-	g6678	6	3,00E-13	2038_Mir1_Unaffected	pathogenicity
g9863	scaffold382|size33850:9917-11212	313,695	91,7861	-1,77302	8,94E-05	yes	g9863	mitochondrial carrier protein	1296	5	1,34E-129	79,80%	P:transport; C:cellular_component	-	g9863	3	6,07E-05	2038_Mir1_Unaffected	pathogenicity
g11885	scaffold658|size15323:3631-5318	6,85292	518,652	6,2419	8,94E-05	yes	g11885	carboxylesterase protein	1688	5	0	75,80%	F:molecular_function	EC:3.1.1.1; EC:3.1.1	g11885	4	4,06E-30	2032_VTL1_Unaffected	pathogenicity	g11885	562	COesterase	799	DUF303|COesterase	Runella slithyformis DSM 19594	CE6
g5972	scaffold141|size76189:67723-69305	12,8839	534,556	5,3747	8,94E-05	yes	g5972	carboxylesterase protein	1583	5	0	79,20%	F:molecular_function	-	g5972	2	4,28E-28	2032_VTL1_Unaffected	pathogenicity	g5972	527	COesterase	799	DUF303|COesterase	Runella slithyformis DSM 19594	CE6
g3598	scaffold64|size122714:42178-44022	21,1069	80,638	1,93375	8,94E-05	yes	g3598	carboxylesterase protein	1845	5	7,31E-180	74,60%	F:molecular_function	-	g3598	6	5,85E-40	2032_VTL1_Unaffected	pathogenicity	g3598	540	COesterase	669	COesterase	Meloidogyne incognita	CE10
g3276	scaffold55|size130368:78847-80495	95,7213	275,081	1,52294	8,94E-05	yes	g3276	alpha beta-hydrolase	1649	5	0	65,20%	F:molecular_function	EC:3.1.1.1; EC:3.1.1	g3276	3	6,35E-28	2032_VTL1_Unaffected	pathogenicity	g3276	549	COesterase	799	DUF303|COesterase	Runella slithyformis DSM 19594	CE6
g6398	scaffold160|size69850:18148-19772	30,54	76,6366	1,32733	8,94E-05	yes	g6398	catalytic protein	1625	5	1,91E-140	57,20%	F:molecular_function	-	g6398	3	1,70E-31	2032_VTL1_Unaffected	pathogenicity	g6398	541	COesterase	799	DUF303|COesterase	Runella slithyformis DSM 19594	CE6
g6810	scaffold180|size65096:49922-52002	34,6569	72,8577	1,07194	0,000555788	yes	g6810	alpha beta-hydrolase protein	2081	5	0	75,60%	F:molecular_function	-	g6810	3	6,95E-178	2032_VTL1_Unaffected	pathogenicity	g6810	565	COesterase	615	COesterase|AChE_tetra	Equus caballus	CE10
g6239	scaffold153|size71703:5745-6887	77,752	51,4597	-0,595438	0,0488876	yes	g6239	esterase lipase	1143	5	3,01E-46	63,60%	F:peptidase activity; P:biological_process	-	g6239	4	1,18E-05	2032_VTL1_Unaffected	pathogenicity	g6239	299	COesterase|Abhydrolase_3|Peptidase_S9	484	CBM_2	Cellulomonas flavigena DSM 20109	CBM2
g6899	scaffold184|size64559:61347-62365	336,512	192,812	-0,803466	0,000328419	yes	g6899	lipase esterase protein	1019	5	1,46E-72	53,40%	P:biological_process; F:molecular_function	-	g6899	6	1,22E-10	2032_VTL1_Unaffected	pathogenicity	g6899	314	COesterase|Abhydrolase_3	297	Abhydrolase_3	Sphingomonas elodea ATCC31461	CE10
g11680	scaffold616|size17609:7903-9509	66,8334	30,0292	-1,1542	0,000171482	yes	g11680	type b carboxylesterase (secreted protein)	1607	5	4,61E-162	65,00%	F:molecular_function	EC:3.1.1.1; EC:3.1.1	g11680	6	1,20E-23	2032_VTL1_Unaffected	pathogenicity	g11680	535	COesterase	799	DUF303|COesterase	Runella slithyformis DSM 19594	CE6
g6618	scaffold171|size67748:2314-4814	504,657	10,2142	-5,62665	8,94E-05	yes	g6618	type b	2501	5	0	67,20%	F:molecular_function	EC:3.1.1.1; EC:3.1.1.3; EC:3.1.1	g6618	3	1,95E-14	2032_VTL1_Unaffected	pathogenicity	g6618	598	COesterase	554	COesterase	Deinococcus radiodurans R1	CE10
g4746	scaffold97|size99403:30637-33337	9,16206	57,4919	2,64962	8,94E-05	yes	g4746	patatin-like phospholipase	2701	5	0	70,60%	P:lipid metabolic process	-	g4746	7	6,26E-150	2030_TGL3-1_Unaffected	pathogenicity
g3891	scaffold71|size114570:107193-109104	62,839	15,1504	-2,05231	8,94E-05	yes	g3891	patatin-like phospholipase	1912	5	0	74,40%	F:molecular_function; P:lipid metabolic process	-	g3891	3	1,76E-38	2030_TGL3-1_Unaffected	pathogenicity
g11424	scaffold573|size19877:10435-14978	18,2699	126,603	2,79277	8,94E-05	yes	g11424	histone deacetylase complex subunit	4544	5	0	65,00%	F:molecular_function	-	g11424	18	0	2009_HOS4_Unaffected	pathogenicity
g11030	scaffold512|size23169:20477-23047	53,6242	141,786	1,40276	8,94E-05	yes	g11030	c6 transcription factor	2571	5	6,52E-115	52,40%	P:cellular nitrogen compound metabolic process; P:biosynthetic process; F:ion binding; F:nucleic acid binding transcription factor activity; F:DNA binding; C:nucleus	-	g11030	143	1,59E-55	1999_GzZC314_Unaffected	pathogenicity
g12536	scaffold857|size8126:4151-6021	68,6681	13,8175	-2,31315	8,94E-05	yes	g12536	(-)-trans-carveol dehydrogenase	1871	5	7,02E-69	64,40%	P:biological_process; F:oxidoreductase activity	-	g12536	3	1,57E-12	1992_GzZC307_Unaffected	pathogenicity
g6811	scaffold180|size65096:52443-54337	6,88618	88,7635	3,68819	8,94E-05	yes	g6811	predicted protein	1895	5	4,21E-134	55,40%	F:nucleic acid binding transcription factor activity; P:cellular nitrogen compound metabolic process; P:biosynthetic process; C:nucleus; F:ion binding	-	g6811	206	6,89E-97	1984_GzZC299_Unaffected	pathogenicity
g12358	scaffold780|size10245:2936-7103	52,5243	94,8525	0,8527	0,00025211	yes	g12358	alpha-galactosidase precursor	4168	5	0	65,60%	P:carbohydrate metabolic process; F:hydrolase activity, acting on glycosyl bonds	-	g12358	190	5,18E-10	1975_GzZC290_Unaffected	pathogenicity	g12358	881	n/a	NA	n/a	Leptosphaeria maculans v23.1.3	GH2|CBM35|GH27
g12371	scaffold784|size10132:6452-10102	24,0235	171,709	2,83745	8,94E-05	yes	g12371	negative acting factor	3681	5	1,90E-54	62,00%	P:regulation of transcription, DNA-templated; P:transcription from RNA polymerase II promoter; F:sequence-specific DNA binding RNA polymerase II transcription factor activity; F:zinc ion binding; P:regulation of transcription from RNA polymerase II promoter; C:nucleus		g12371	94	2,38E-06	1974_GzZC289_Unaffected	pathogenicity
g7474	scaffold214|size58013:8244-10305	117,771	29,842	-1,98057	8,94E-05	yes	g7474	negative acting factor	2062	5	0	91,60%	F:nucleic acid binding transcription factor activity; P:cellular nitrogen compound metabolic process; P:biosynthetic process; C:nucleus; F:ion binding	-	g7474	126	0	1974_GzZC289_Unaffected	pathogenicity
g4842	scaffold100|size95809:52050-54745	4,57012	61,1782	3,74271	8,94E-05	yes	g4842	fungal specific transcription factor domain-containing protein	2696	5	0	74,40%	P:cellular nitrogen compound metabolic process; P:biosynthetic process; F:ion binding; F:nucleic acid binding transcription factor activity; F:DNA binding; C:nucleus	-	g4842	301	0	1961_GzZC276_Unaffected	pathogenicity	g4842	898	Fungal_trans	1388	Fungal_trans	Aspergillus oryzae RIB40	GH28
g1435	scaffold17|size204449:121540-126137	240,296	43,3512	-2,47067	8,94E-05	yes	g1435	5-methyltetrahydropteroyltriglutamate-homocysteine methyltransferase protein	4598	5	0	93,80%	P:sulfur compound metabolic process; P:biosynthetic process; P:cellular amino acid metabolic process; F:methyltransferase activity	EC:2.1.1.14	g1435	76	6,13E-47	1959_GzZC274_Unaffected	pathogenicity
g10104	scaffold405|size31973:27246-30451	36,1091	115,693	1,67987	8,94E-05	yes	g10104	lipase regulator 1	3206	5	0	69,00%	P:cellular nitrogen compound metabolic process; P:biosynthetic process; F:ion binding; F:nucleic acid binding transcription factor activity; F:DNA binding; C:nucleus	-	g10104	250	0	1943_GzZC258_Unaffected	pathogenicity
g150	scaffold2|size385500:17979-21411	134,669	22,1251	-2,60566	8,94E-05	yes	g150	fungal specific transcription factor	3433	5	2,81E-121	68,60%	P:cellular nitrogen compound metabolic process; P:biosynthetic process; F:ion binding; F:nucleic acid binding transcription factor activity; F:DNA binding; C:nucleus	-	g150	300	0	1935_GzZC250_Unaffected	pathogenicity
g3328	scaffold56|size127998:124825-127195	13,7184	324,612	4,56453	8,94E-05	yes	g3328	c6 zinc finger domain containing protein	2371	5	0	68,40%	P:cellular nitrogen compound metabolic process; P:biosynthetic process; F:ion binding; F:nucleic acid binding transcription factor activity; F:DNA binding; C:nucleus	-	g3328	291	6,17E-113	1931_GzZC246_Unaffected	pathogenicity
g1439	scaffold17|size204449:135383-138291	1,79873	118,71	6,04432	8,94E-05	yes	g1439	glycoside hydrolase family 3 protein	2909	5	0	72,60%	P:carbohydrate metabolic process; F:hydrolase activity, acting on glycosyl bonds	-	g1439	6	1,95E-157	191_TOM1_Unaffected	pathogenicity	g1439	806	Glyco_hydro_3|Glyco_hydro_3_C|Fn3-like	783	Glyco_hydro_3|Glyco_hydro_3_C|Fn3-like	Podospora anserina S mat+	GH3
g4230	scaffold81|size107556:105668-107064	24,2748	72,7073	1,58264	8,94E-05	yes	g4230	quinic acid utilization activator protein	1397	5	2,31E-93	78,20%	F:nucleic acid binding transcription factor activity; P:cellular nitrogen compound metabolic process; P:biosynthetic process; C:nucleus; F:ion binding	-	g4230	190	2,66E-09	1907_GzZC222_Unaffected	pathogenicity
g11197	scaffold538|size21891:12896-16644	70,1086	132,976	0,923502	8,94E-05	yes	g11197	hypothetical protein THITE_2122500	3749	5	0	65,40%	P:cellular nitrogen compound metabolic process; P:biosynthetic process; F:ion binding; F:nucleic acid binding transcription factor activity; F:DNA binding; C:nucleus	-	g11197	256	2,10E-143	1896_GzZC211_Unaffected	pathogenicity
g8409	scaffold269|size48510:39375-42166	33,9036	67,4605	0,992603	8,94E-05	yes	g8409	c6 transcription factor	2792	5	1,78E-132	62,20%	P:cellular nitrogen compound metabolic process; P:biosynthetic process; F:ion binding; F:nucleic acid binding transcription factor activity; F:DNA binding; C:nucleus	-	g8409	321	3,23E-115	1891_GzZC206_Unaffected	pathogenicity
g449	scaffold5|size262616:33490-35801	7,85902	57,125	2,8617	8,94E-05	yes	g449	quinic acid utilization activator	2312	5	1,07E-131	56,40%	P:cellular nitrogen compound metabolic process; P:biosynthetic process; F:ion binding; F:nucleic acid binding transcription factor activity; F:DNA binding; C:nucleus	-	g449	238	3,92E-30	1883_GzZC198_Unaffected	pathogenicity
g11433	scaffold574|size19851:16523-18756	154,379	448,548	1,53879	8,94E-05	yes	g11433	oxidase assembly protein variant	2234	5	0	68,60%	F:nucleic acid binding transcription factor activity; P:cellular nitrogen compound metabolic process; P:biosynthetic process; C:nucleus; F:ion binding	-	g11433	233	1,79E-175	1869_GzZC184_Unaffected	pathogenicity
g7165	scaffold197|size61468:56423-58324	100,528	16,312	-2,62359	8,94E-05	yes	g7165	---NA---	1902	0			-		g7165	5	3,16E-46	1846_GzZC161_Unaffected	pathogenicity
g9500	scaffold350|size37619:11148-14063	36,4714	76,4094	1,06699	8,94E-05	yes	g9500	fungal specific transcription	2916	5	3,99E-179	66,80%	P:cellular nitrogen compound metabolic process; P:biosynthetic process; F:ion binding; F:nucleic acid binding transcription factor activity; F:lipid binding; F:DNA binding; P:small molecule metabolic process; P:nucleobase-containing compound catabolic process; P:signal transduction; F:enzyme regulator activity; C:nucleus	-	g9500	127	1,07E-173	1843_GzZC158_Unaffected	pathogenicity
g10169	scaffold411|size31495:27877-31304	25,3133	63,049	1,31658	8,94E-05	yes	g10169	fungal specific transcription factor domain containing protein	3619	5	0	68,00%	P:cellular nitrogen compound metabolic process; P:biosynthetic process; F:ion binding; F:nucleic acid binding transcription factor activity; F:DNA binding; C:nucleus	-	g10169	137	4,31E-144	1833_GzZC148_Unaffected	pathogenicity
g10759	scaffold477|size25524:7744-11230	18,7829	70,2899	1,9039	8,94E-05	yes	g10759	n-carbamoylsarcosine amidase	3487	5	7,50E-171	70,80%	F:ion binding; P:cellular nitrogen compound metabolic process; P:biosynthetic process	-	g10759	43	1,07E-18	1826_GzZC141_Unaffected	pathogenicity
g4274	scaffold83|size106886:7205-8746	13,4759	172,618	3,67913	8,94E-05	yes	g4274	pectin lyase-like protein	1542	5	8,74E-171	78,80%	C:extracellular region; F:hydrolase activity, acting on glycosyl bonds; P:carbohydrate metabolic process	EC:3.2.1.15	g4274	14	1,29E-42	181_PGX1_Unaffected	pathogenicity	g4274	455	Glyco_hydro_28	426	Glyco_hydro_28	Botryotinia fuckeliana	GH28
g3384	scaffold58|size126391:72163-74805	25,6126	82,0665	1,67994	8,94E-05	yes	g3384	c6 zinc finger domain containing protein	2643	5	0	75,20%	P:cellular nitrogen compound metabolic process; P:biosynthetic process; F:ion binding; F:nucleic acid binding transcription factor activity; F:DNA binding; C:nucleus	-	g3384	276	0	1799_GzZC114_Unaffected	pathogenicity
g11681	scaffold617|size17564:2122-5076	30,7249	64,5056	1,07002	8,94E-05	yes	g11681	cutinase transcription factor 1 beta	2955	5	3,55E-139	59,40%	P:cellular nitrogen compound metabolic process; P:biosynthetic process; F:ion binding; F:nucleic acid binding transcription factor activity; F:DNA binding; C:nucleus	-	g11681	209	3,24E-122	1797_GzZC112_Unaffected	pathogenicity	g11681	901	Fungal_trans	1438	SKN1|Fungal_trans	Aspergillus nidulans FGSC A4	GH16
g11635	scaffold607|size17915:8198-10711	6,50448	106,048	4,02713	8,94E-05	yes	g11635	hypothetical protein FVEG_11483	2514	5	0	70,60%	P:cellular nitrogen compound metabolic process; P:biosynthetic process; F:molecular_function	-	g11635	224	1,98E-178	1785_GzZC100_Unaffected	pathogenicity
g3483	scaffold61|size125389:41088-42295	103,062	35,0526	-1,55591	8,94E-05	yes	g3483	integral membrane protein	1208	5	2,28E-34	45,80%	P:regulation of transcription, DNA-templated; P:transcription from RNA polymerase II promoter; F:sequence-specific DNA binding RNA polymerase II transcription factor activity; F:zinc ion binding; P:regulation of transcription from RNA polymerase II promoter; C:nucleus		g3483	236	2,72E-19	1773_GzZC088_Unaffected	pathogenicity
g3100	scaffold51|size134876:57611-59433	61,4871	20,1678	-1,60823	8,94E-05	yes	g3100	n-terminal fungal transcription regulatory domain-containing protein	1823	5	6,34E-90	56,00%	F:nucleic acid binding transcription factor activity; P:cellular nitrogen compound metabolic process; P:biosynthetic process; C:nucleus; F:ion binding	-	g3100	109	3,97E-16	1769_GzZC084_Unaffected	pathogenicity
g5604	scaffold126|size82346:50615-53712	45,9794	78,5927	0,773408	0,000922375	yes	g5604	fungal specific transcription factor domain-containing protein	3098	5	0	68,00%	P:cellular nitrogen compound metabolic process; P:biosynthetic process; F:ion binding; F:nucleic acid binding transcription factor activity; F:DNA binding; C:nucleus	-	g5604	303	3,15E-170	1763_GzZC078_Unaffected	pathogenicity
g868	scaffold10|size241180:21879-25181	40,9663	69,6182	0,765026	0,00113445	yes	g868	fungal specific transcription factor	3303	5	0	77,60%	P:cellular nitrogen compound metabolic process; P:biosynthetic process; F:DNA binding; C:nucleus; F:ion binding	-	g868	299	0	1753_GzZC068_Unaffected	pathogenicity	g868	983	Fungal_trans	1388	Fungal_trans	Aspergillus oryzae RIB40	GH28
g10894	scaffold493|size24364:2922-5773	46,5803	131,074	1,49259	8,94E-05	yes	g10894	transcriptional activator protein acu-15	2852	5	0	88,60%	P:cellular nitrogen compound metabolic process; P:biosynthetic process; F:ion binding; F:nucleic acid binding transcription factor activity; F:DNA binding; C:nucleus	-	g10894	317	0	1752_GzZC067_Unaffected	pathogenicity
g4506	scaffold89|size102477:83073-85892	5,48901	92,0591	4,06794	8,94E-05	yes	g4506	c6 zinc finger domain-containing protein	2820	5	2,30E-82	61,00%	F:nucleic acid binding transcription factor activity; P:cellular nitrogen compound metabolic process; P:biosynthetic process; C:nucleus; F:ion binding	-	g4506	163	3,58E-71	1751_GzZC066_Unaffected	pathogenicity
g2615	scaffold41|size148760:38154-41207	5,94021	96,9961	4,02934	8,94E-05	yes	g2615	fungal specific transcription factor domain-containing protein	3054	5	0	72,20%	P:cellular nitrogen compound metabolic process; P:biosynthetic process; F:DNA binding; C:nucleus; F:ion binding	-	g2615	134	0	1689_GzZC004_Unaffected	pathogenicity	g2615	869	Fungal_trans	1388	Fungal_trans	Aspergillus oryzae RIB40	GH28
g2392	scaffold36|size155665:71134-72274	62,5864	4,3542	-3,84537	0,000481744	yes	g2392	replication factor c subunit 4	1141	5	0	97,40%	P:biosynthetic process; P:DNA metabolic process; F:DNA binding; F:ion binding; F:molecular_function	EC:3.6.1.15	g2392	8	9,50E-10	1685_GzRad003_Unaffected	pathogenicity
g1000	scaffold11|size240795:199859-201898	85,7209	161,747	0,916016	0,000171482	yes	g1000	palmitoyltransferase erf2	2040	5	0	81,20%	F:ion binding; F:molecular_function	-	g1000	9	5,15E-179	1676_GzDHHC004_Unaffected	pathogenicity
g5652	scaffold128|size80935:24796-27537	67,4488	30,1764	-1,16037	8,94E-05	yes	g5652	palmitoyltransferase akr1	2742	5	0	78,40%	F:ion binding; F:molecular_function	-	g5652	19	0	1675_GzDHHC003_Unaffected	pathogenicity	g5652	788	Ank_2|Ank_2|Ank_2|Ank_2|zf-DHHC	1732	Osmo_MPGsynth|Ank_2|Ank_2	Magnaporthe grisea 70-15	GT55
g8475	scaffold274|size47403:8801-10419	11,5489	81,9589	2,82714	8,94E-05	yes	g8475	acyltransferase	1619	5	0	74,20%	F:transferase activity, transferring acyl groups	-	g8475	4	1,88E-23	167_CHIP3_Unaffected	pathogenicity
g319	scaffold3|size327485:224075-225684	28,818	99,7186	1,79089	8,94E-05	yes	g319	hypothetical protein THITE_2114483	1610	5	4,15E-174	70,80%	F:transferase activity, transferring acyl groups	-	g319	4	9,22E-11	167_CHIP3_Unaffected	pathogenicity
g6953	scaffold187|size64050:30951-32872	84,7935	57,4776	-0,560954	0,0195798	yes	g6953	hypothetical protein CFIO01_01507	1922	5	0	66,20%	F:transferase activity, transferring acyl groups	-	g6953	5	5,98E-10	167_CHIP3_Unaffected	pathogenicity
g3650	scaffold65|size121727:77353-78947	637,716	14,9546	-5,41425	8,94E-05	yes	g3650	acyltransferase family protein	1595	5	1,23E-171	66,20%	F:transferase activity, transferring acyl groups	-	g3650	6	2,93E-14	167_CHIP3_Unaffected	pathogenicity
g6329	scaffold157|size70970:33035-35028	16,739	58,2913	1,80007	8,94E-05	yes	g6329	retinoblastoma-binding protein	1994	5	2,79E-175	76,20%	F:molecular_function; C:nucleus; F:ion binding	-	g6329	6	1,23E-134	1667_GzCCHC007_Unaffected	pathogenicity
g916	scaffold10|size241180:187080-187840	42,5082	110,323	1,37592	0,000775843	yes	g916	---NA---	761	0			-		g916	34	3,22E-73	1663_GzCCHC003_Unaffected	pathogenicity
g10461	scaffold442|size28295:15695-17272	9,72022	61,2859	2,65649	8,94E-05	yes	g10461	general substrate transporter	1578	5	3,68E-178	77,80%	P:transmembrane transport; C:cellular_component	-	g10461	6	1,92E-48	1662_GzCCHC002_Unaffected	pathogenicity
g6984	scaffold189|size105640:20799-22419	26,3288	110,46	2,06881	8,94E-05	yes	g6984	related to nicotinamide mononucleotide permease	1621	5	1,04E-125	63,40%	C:integral component of membrane; P:transmembrane transport		g6984	7	1,53E-18	1662_GzCCHC002_Unaffected	pathogenicity
g8096	scaffold250|size51300:128-3519	44,9531	89,2652	0,989678	8,94E-05	yes	g8096	major facilitator superfamily transporter protein	3518	5	0	84,20%	P:transmembrane transport; C:cellular_component	-	g8096	7	1,14E-18	1662_GzCCHC002_Unaffected	pathogenicity
g12216	scaffold738|size11702:6500-8184	64,1638	97,3177	0,600943	0,0168237	yes	g12216	mfs allantoate	1685	5	0	78,20%	P:transmembrane transport; C:cellular_component	-	g12216	2	3,25E-72	1662_GzCCHC002_Unaffected	pathogenicity
g5610	scaffold126|size82346:71135-73258	94,6793	140,176	0,566122	0,0120925	yes	g5610	branchpoint-bridging protein	2124	5	0	67,00%	F:ion binding; F:RNA binding	-	g5610	27	0	1662_GzCCHC002_Unaffected	pathogenicity
g6548	scaffold168|size67932:9811-11487	843,39	448,186	-0,912104	8,94E-05	yes	g6548	mfs general substrate transporter	1677	5	0	71,80%	P:transmembrane transport; C:cellular_component; F:molecular_function	-	g6548	4	3,22E-28	1662_GzCCHC002_Unaffected	pathogenicity
g6502	scaffold166|size68526:7124-9764	79,631	40,7209	-0,967559	0,000328419	yes	g6502	mfs general substrate transporter	2641	5	1,20E-101	70,20%	P:transmembrane transport; C:cellular_component	-	g6502	15	3,73E-37	1662_GzCCHC002_Unaffected	pathogenicity
g4760	scaffold97|size99403:88314-89996	86,645	42,562	-1,02555	0,000406017	yes	g4760	mfs allantoate transporter	1683	5	0	82,00%	P:transmembrane transport; C:cellular_component	-	g4760	4	4,34E-73	1662_GzCCHC002_Unaffected	pathogenicity	g4760	545	MFS_1	810	Glyco_hydro_3|Glyco_hydro_3_C	Aspergillus oryzae RIB40	GH3
g8303	scaffold262|size49415:34910-37049	95,1217	39,2934	-1,27549	8,94E-05	yes	g8303	major facilitator superfamily transporter	2140	5	0	73,40%	P:transmembrane transport; C:cellular_component	-	g8303	21	2,03E-103	1662_GzCCHC002_Unaffected	pathogenicity
g10990	scaffold505|size23565:19459-21102	71,7942	11,4215	-2,65212	8,94E-05	yes	g10990	major facilitator superfamily transporter	1644	5	1,45E-135	75,20%	P:transmembrane transport; C:cellular_component	-	g10990	11	8,79E-05	1662_GzCCHC002_Unaffected	pathogenicity
g8217	scaffold257|size49873:18820-20516	135,756	10,6327	-3,67444	8,94E-05	yes	g8217	mfs transporter protein	1697	5	0	87,80%	P:transmembrane transport; C:cellular_component	-	g8217	4	4,02E-26	1662_GzCCHC002_Unaffected	pathogenicity
g12537	scaffold857|size8126:6452-7756	113,151	33,2011	-1,76894	8,94E-05	yes	g12537	translation machinery-associated protein 46	1305	5	3,69E-109	86,00%	F:ion binding	-	g12537	1	2,93E-98	1659_GzCCCH003_Unaffected	pathogenicity
g12954	scaffold1282|size2757:261-1407	939,065	672,052	-0,482652	0,027645	yes	g12954	histone h1 protein	1147	5	3,76E-15	87,40%	C:nucleus; F:DNA binding; P:chromosome organization; P:protein complex assembly; C:chromosome; C:protein complex	-	g12954	1	5,18E-21	1652_GzWing024_Unaffected	pathogenicity
g4500	scaffold89|size102477:66034-67048	193,718	48,5828	-1,99544	8,94E-05	yes	g4500	replication factor a2	1015	5	2,51E-105	66,20%	F:molecular_function	-	g4500	1	1,37E-90	1649_GzWing021_Unaffected	pathogenicity
g5593	scaffold126|size82346:13108-15901	34,125	102,115	1,58129	8,94E-05	yes	g5593	hypothetical protein CH063_01622	2794	5	0	82,00%	P:signal transduction; C:intracellular	-	g5593	3	0	1645_GzWing017_Unaffected	pathogenicity
g12598	scaffold884|size7582:4661-7309	33,1628	66,5549	1,00498	8,94E-05	yes	g12598	rho-gtpase-activating protein 7	2649	5	5,09E-167	78,00%	C:intracellular; P:signal transduction	-	g12598	6	5,16E-09	1645_GzWing017_Unaffected	pathogenicity
g7788	scaffold231|size54548:32330-32886	347,186	22,0719	-3,97543	8,94E-05	yes	g7788	---NA---	557	0			-		g7788	1	1,84E-52	1634_GzWing006_Unaffected	pathogenicity
g6752	scaffold177|size65834:56799-57255	390,479	64,9534	-2,58777	8,94E-05	yes	g6752	vacuolar transporter chaperone 1	457	5	1,33E-57	87,80%	P:vacuolar transport; C:protein complex; C:cytoplasm	-	g6752	2	9,95E-22	1629_GzWing001_Unaffected	pathogenicity
g4242	scaffold82|size107356:29169-29647	102,393	9,16311	-3,48213	0,0232406	yes	g4242	transcription factor s-ii	479	5	1,78E-37	77,60%	C:nucleus; F:nucleotidyltransferase activity; F:ion binding; P:cellular nitrogen compound metabolic process; P:biosynthetic process; F:molecular_function	EC:2.7.7.6	g4242	12	2,23E-08	1627_GzTF2S002_Unaffected	pathogenicity
g12633	scaffold908|size6975:5484-5743	229,98	19,3772	-3,56907	0,0227083	yes	g12633	dna-directed rna polymerase iii subunit rpc10	260	5	2,32E-45	91,80%	F:nucleotidyltransferase activity; P:cellular nitrogen compound metabolic process; P:biosynthetic process; F:DNA binding; C:nucleus; F:ion binding	EC:2.7.7.6	g12633	7	3,37E-36	1627_GzTF2S002_Unaffected	pathogenicity
g7986	scaffold243|size52530:12133-13300	66,7692	11,419	-2,54775	8,94E-05	yes	g7986	atp-binding domain 1 family member b protein	1168	5	1,10E-166	82,40%	F:molecular_function	-	g7986	5	2,53E-29	1618_GzFET5_Unaffected	pathogenicity
g12501	scaffold839|size8649:6147-7069	64,7581	8,798	-2,87981	8,94E-05	yes	g12501	transcription factor fet5 protein	923	5	2,23E-152	86,80%	F:molecular_function	EC:3.6.1.15	g12501	6	1,17E-113	1618_GzFET5_Unaffected	pathogenicity
g5898	scaffold138|size76792:21151-21766	540,664	75,3739	-2,8426	8,94E-05	yes	g5898	transcriptional coactivator p15 family protein	616	5	6,16E-14	53,40%	F:DNA binding; P:cellular nitrogen compound metabolic process; P:biosynthetic process; F:protein binding transcription factor activity	-	g5898	3	3,91E-18	1617_GzssDB002_Unaffected	pathogenicity
g10983	scaffold504|size23671:20622-22138	64,0519	9,91596	-2,69142	8,94E-05	yes	g10983	p53-like transcription protein	1517	5	3,02E-136	63,40%	F:nucleic acid binding transcription factor activity; F:DNA binding; P:cellular nitrogen compound metabolic process; P:biosynthetic process	-	g10983	12	2,98E-57	1612_GzP53L005_Unaffected	pathogenicity
g2378	scaffold36|size155665:19345-21781	122,826	236,399	0,944607	8,94E-05	yes	g2378	transcriptional regulator vib-1	2437	5	0	75,20%	F:nucleic acid binding transcription factor activity; F:DNA binding; P:cellular nitrogen compound metabolic process; P:biosynthetic process	-	g2378	6	0	1610_GzP53L003_Unaffected	pathogenicity
g8530	scaffold277|size47193:34919-35507	2917,64	873,635	-1,7397	8,94E-05	yes	g8530	40s ribosomal protein s23 40s ribosomal protein s23	589	1	9,14E-59	77,00%	P:translation; C:ribosome; F:structural constituent of ribosome	-	g8530	6	2,51E-66	1604_GzOB045_Unaffected	pathogenicity
g11335	scaffold558|size20872:14620-17004	53,0374	101,631	0,938258	8,94E-05	yes	g11335	glutamate-cysteine ligase	2385	5	0	81,80%	C:cytoplasm; F:ligase activity; F:ion binding; P:sulfur compound metabolic process; P:cellular nitrogen compound metabolic process; P:biosynthetic process; P:cellular amino acid metabolic process	EC:6.3.2.2	g11335	4	0	1602_GzOB043_Unaffected	pathogenicity
g10626	scaffold461|size26669:6441-7389	276,413	58,3813	-2,24325	8,94E-05	yes	g10626	37s ribosomal protein s12 protein	949	5	1,31E-65	86,20%	F:structural constituent of ribosome; C:ribosome; P:translation	-	g10626	4	1,20E-53	1599_GzOB039_Unaffected	pathogenicity
g1294	scaffold15|size219375:118859-119856	188,025	103,039	-0,86774	0,000992976	yes	g1294	eukaryotic translation initiation factor 2 alpha subunit	998	5	6,15E-90	65,20%	P:translation; C:protein complex; C:cytoplasm; F:translation factor activity, nucleic acid binding	-	g1294	4	6,03E-103	1582_GzOB022_Unaffected	pathogenicity
g2889	scaffold47|size140128:20324-21982	3,02125	249,853	6,36979	8,94E-05	yes	g2889	cellulose-growth-specific protein	1659	5	8,77E-82	74,20%	-		g2889	2	1,04E-25	1581_GzOB021_Unaffected	pathogenicity	g2889	506	Glyco_hydro_61	259	Glyco_hydro_61	Leptosphaeria maculans v23.1.3	AA9
g9572	scaffold356|size36806:2371-4023	8,52071	393,011	5,52745	8,94E-05	yes	g9572	glycosyl hydrolase family 61 protein	1653	5	8,53E-93	72,40%	P:biological_process; F:molecular_function	-	g9572	6	2,62E-52	1581_GzOB021_Unaffected	pathogenicity	g9572	455	Glyco_hydro_61	243	Glyco_hydro_61	Trichoderma reesei QM6A	AA9
g2861	scaffold46|size140815:72628-73760	34,9999	968,041	4,78964	8,94E-05	yes	g2861	glycoside hydrolase family 61 protein	1133	5	4,51E-90	67,60%	C:extracellular region; P:carbohydrate metabolic process; F:molecular_function; F:hydrolase activity, acting on glycosyl bonds	-	g2861	3	4,73E-61	1581_GzOB021_Unaffected	pathogenicity	g2861	357	Glyco_hydro_61	381	Glyco_hydro_61	Thielavia terrestris NRRL 8126	AA9
g11701	scaffold621|size17380:14120-16577	35,574	63,1168	0,827204	0,00113445	yes	g11701	pre-mrna splicing factor atp-dependent rna helicase prp43 protein	2458	5	0	83,60%	F:molecular_function; F:ion binding; F:helicase activity; F:ATPase activity	-	g11701	7	2,17E-174	1579_GzOB019_Unaffected	pathogenicity
g11764	scaffold634|size16701:5763-7539	48,0299	72,9325	0,60263	0,014935	yes	g11764	aspartyl-trna synthetase-like protein	1777	5	0	76,60%	F:RNA binding; P:tRNA metabolic process; P:cellular amino acid metabolic process; P:translation; F:ion binding; F:ligase activity; C:cytoplasm; C:nucleus	EC:6.1.1.12	g11764	8	7,09E-175	1578_GzOB018_Unaffected	pathogenicity
g4209	scaffold81|size107556:37364-37875	148,539	39,871	-1,89743	0,000171482	yes	g4209	dna-directed rna polymerase and iii subunit rpabc3	512	5	4,59E-49	62,80%	P:cellular nitrogen compound metabolic process; P:biosynthetic process	-	g4209	7	3,01E-44	1577_GzOB017_Unaffected	pathogenicity
g3377	scaffold58|size126391:52821-55480	5,64131	1107,56	7,61713	8,94E-05	yes	g3377	tpa: (afu_orthologue afua_1g12560)	2660	5	1,26E-38	80,60%	P:carbohydrate metabolic process; P:catabolic process; F:hydrolase activity, acting on glycosyl bonds	EC:3.2.1.4	g3377	6	2,75E-50	1575_GzOB015_Unaffected	pathogenicity	g3377	502	Glyco_hydro_61	381	Glyco_hydro_61	Thielavia terrestris NRRL 8126	AA9
g7410	scaffold210|size58703:47787-49078	2,67817	315,757	6,88143	0,00120567	yes	g7410	cellulose-growth-specific protein	1292	5	9,67E-69	68,40%	-		g7410	3	5,67E-10	1575_GzOB015_Unaffected	pathogenicity	g7410	371	Glyco_hydro_61	341	Glyco_hydro_61	Aspergillus oryzae RIB40	AA9|CBM1
g6365	scaffold158|size70600:63241-64140	5,6177	138,069	4,61927	0,00025211	yes	g6365	glycoside hydrolase family 61 protein	900	5	2,23E-84	79,20%	F:molecular_function	-	g6365	5	1,97E-21	1575_GzOB015_Unaffected	pathogenicity	g6365	246	Glyco_hydro_61	259	Glyco_hydro_61	Thielavia terrestris NRRL 8126	AA9
g11005	scaffold509|size23234:18416-21177	17,8656	224,838	3,65363	8,94E-05	yes	g11005	aspartyl-trna synthetase	2762	5	0	78,00%	F:molecular_function; P:tRNA metabolic process; P:cellular amino acid metabolic process; P:translation; F:ion binding; F:ligase activity; C:cytoplasm	EC:6.1.1.12	g11005	8	0	1572_GzOB012_Unaffected	pathogenicity
g4244	scaffold82|size107356:32303-33114	3275,24	1438,69	-1,18685	8,94E-05	yes	g4244	eukaryotic translation initiation factor 5a-2	812	5	2,85E-62	77,80%	F:translation factor activity, nucleic acid binding; P:translation	-	g4244	4	1,27E-60	1571_GzOB011_Unaffected	pathogenicity
g12278	scaffold755|size11037:5787-10188	30,4764	102,161	1,74508	8,94E-05	yes	g12278	lysyl-trna synthetase protein	4402	5	0	88,80%	C:cytoplasm; F:ion binding; P:tRNA metabolic process; P:cellular amino acid metabolic process; F:molecular_function; F:ligase activity; P:translation	EC:6.1.1.6	g12278	7	4,27E-68	1565_GzOB005_Unaffected	pathogenicity	g12278	1075	tRNA-synt_2	NA	n/a	Leptosphaeria maculans v23.1.3	CE16
g650	scaffold7|size256143:97687-98068	452,023	101,799	-2,15067	8,94E-05	yes	g650	mitochondrial import inner membrane translocase subunit tim10	382	5	5,99E-26	81,00%	C:protein complex; C:mitochondrion; P:protein targeting; P:transmembrane transport; P:membrane organization; P:mitochondrion organization; F:protein transporter activity	-	g650	3	3,36E-30	1564_GzOB004_Unaffected	pathogenicity
g4971	scaffold104|size94648:44246-45109	605,488	824,203	0,444902	0,0446028	yes	g4971	40s ribosomal protein s11 protein	864	5	4,37E-60	90,20%	F:structural constituent of ribosome; C:ribosome; P:translation	-	g4971	2	1,07E-79	1563_GzOB003_Unaffected	pathogenicity
g4084	scaffold77|size111170:103333-105363	1,23963	82,7491	6,06076	0,00804269	yes	g4084	phthalate transporter	2031	5	0	80,80%	C:cellular_component; P:transmembrane transport	-	g4084	5	2,11E-158	1555_GzMyb019_Unaffected	pathogenicity
g7881	scaffold236|size53037:42035-43552	19,132	805,907	5,39655	8,94E-05	yes	g7881	alternative sulfate transporter	1518	5	1,21E-67	53,00%	P:transmembrane transport; C:cellular_component	-	g7881	9	3,77E-40	1555_GzMyb019_Unaffected	pathogenicity
g2295	scaffold34|size159900:36883-38682	2,8814	82,9562	4,84751	8,94E-05	yes	g2295	major facilitator superfamily transporter	1800	5	1,95E-177	85,00%	P:transmembrane transport; C:cellular_component	-	g2295	3	4,72E-18	1555_GzMyb019_Unaffected	pathogenicity
g2782	scaffold44|size143265:123420-125042	10,2012	129,687	3,66822	8,94E-05	yes	g2782	nicotinamide mononucleotide transmembrane transporter protein	1623	5	0	85,00%	P:transmembrane transport; C:cellular_component	-	g2782	3	6,13E-33	1555_GzMyb019_Unaffected	pathogenicity
g5881	scaffold137|size76901:34596-40334	59,5052	41,616	-0,515875	0,019093	yes	g5881	pab-dependent poly -specific ribonuclease subunit pan2	5739	5	0	65,20%	F:nucleic acid binding; F:exonuclease activity; P:nucleic acid phosphodiester bond hydrolysis		g5881	3	2,09E-10	1554_GzMyb018_Unaffected	pathogenicity
g10784	scaffold480|size25084:1385-5870	40,9547	74,4073	0,861413	0,000171482	yes	g10784	snf2-family atp dependent chromatin remodeling factor snf21	4486	5	0	81,80%	F:helicase activity; F:DNA binding; F:ion binding; C:nucleus; P:cellular nitrogen compound metabolic process; P:biosynthetic process	-	g10784	8	5,78E-128	1552_GzMyb016_Unaffected	pathogenicity
g12480	scaffold832|size8847:5509-7051	46,5685	195,568	2,07025	8,94E-05	yes	g12480	myb dna-binding domain-containing protein	1543	5	1,20E-25	65,60%	F:DNA binding; F:molecular_function	-	g12480	9	3,76E-44	1544_GzMyb008_Unaffected	pathogenicity
g9545	scaffold353|size37299:31253-32033	119,034	30,8144	-1,9497	8,94E-05	yes	g9545	---NA---	781	0			-		g9545	9	2,04E-24	1544_GzMyb008_Unaffected	pathogenicity
g9013	scaffold311|size41431:22677-26336	106,056	31,2868	-1,7612	8,94E-05	yes	g9013	ribosomal protein 35 protein	3660	5	9,28E-156	67,60%	C:ribosome		g9013	6	2,74E-128	1535_GzMADS002_Unaffected	pathogenicity
g6845	scaffold182|size64906:41998-42843	291,619	78,3521	-1,89604	8,94E-05	yes	g6845	rna polymerase ii subunit a domain phosphatase ssu-72	846	5	2,95E-114	86,80%	F:phosphatase activity; P:mRNA processing; C:nucleus	EC:3.1.3.16	g6845	2	6,65E-101	1531_GzSsu72_Unaffected	pathogenicity
g12356	scaffold779|size10250:7566-8731	37,7391	328,446	3,12153	8,94E-05	yes	g12356	hypothetical protein GGTG_06715	1166	5	1,46E-82	57,40%	F:molecular_function	-	g12356	5	1,95E-62	1515_GzHOMEL009_Unaffected	pathogenicity
g5347	scaffold116|size87769:73642-77087	15,6541	143,051	3,19192	8,94E-05	yes	g5347	protein-tyrosine phosphatase	3446	5	0	61,40%	F:molecular_function	-	g5347	2	1,71E-14	1508_GzHOME003_Unaffected	pathogenicity
g9260	scaffold331|size39711:2804-4762	16,664	63,7832	1,93644	8,94E-05	yes	g9260	hypothetical protein CH063_09167	1959	1	9,42E-51	50,00%	F:nucleic acid binding transcription factor activity; F:ion binding; C:nucleus; P:cellular nitrogen compound metabolic process; P:biosynthetic process	-	g9260	30	2,42E-18	1508_GzHOME003_Unaffected	pathogenicity
g2348	scaffold35|size157562:62142-63559	125,437	53,4843	-1,22978	8,94E-05	yes	g2348	high mobility group protein	1418	5	2,67E-44	52,80%	-		g2348	10	1,03E-33	1489_GzHMG021_Unaffected	pathogenicity
g6876	scaffold183|size64812:57885-59192	93,2115	159,246	0,772677	0,00106387	yes	g6876	hypothetical protein NCU00980	1308	5	1,71E-13	52,20%	-		g6876	4	3,72E-06	1486_GzHMG018_Unaffected	pathogenicity
g9536	scaffold353|size37299:8275-10204	66,9244	17,1273	-1,96624	8,94E-05	yes	g9536	chromosome segregation protein	1930	5	8,80E-71	75,20%	F:DNA binding	-	g9536	3	1,11E-61	1481_GzHMG013_Unaffected	pathogenicity
g9240	scaffold329|size39957:26318-26899	5795,53	3080,96	-0,911562	8,94E-05	yes	g9240	---NA---	582	0			C:nucleus; C:protein complex; C:chromosome; F:DNA binding; P:chromosome organization; P:DNA metabolic process; P:protein complex assembly; F:molecular_function	-	g9240	2	2,52E-45	1468_GzCCAAT008_Unaffected	pathogenicity
g5320	scaffold116|size87769:422-1403	487,903	152,279	-1,67988	8,94E-05	yes	g5320	histone h2a	982	5	1,39E-38	100,00%	C:nucleus; F:DNA binding; C:chromosome; C:protein complex; F:molecular_function	-	g5320	4	8,35E-22	1468_GzCCAAT008_Unaffected	pathogenicity
g3888	scaffold71|size114570:99830-100835	227,478	53,8036	-2,07995	8,94E-05	yes	g3888	nuclear transcription factor y subunit b-3 protein	1006	5	4,40E-68	65,40%	F:DNA binding; C:nucleus; F:molecular_function; P:cellular nitrogen compound metabolic process; P:biosynthetic process	-	g3888	5	5,65E-40	1466_GzCCAAT006_Unaffected	pathogenicity
g5315	scaffold115|size88359:66787-67700	97,8652	254,325	1,3778	8,94E-05	yes	g5315	nuclear transcription factor y subunit a-7	914	5	8,96E-79	70,00%	F:nucleic acid binding transcription factor activity; P:anatomical structure development; P:cellular nitrogen compound metabolic process; P:biosynthetic process	-	g5315	1	1,14E-56	1461_GzCCAAT001_Unaffected	pathogenicity
g2726	scaffold43|size143965:97729-99806	72,4373	324,176	2,16197	8,94E-05	yes	g2726	atp-dependent rna helicase ded1 protein	2078	5	0	94,20%	F:ATPase activity; P:biological_process; F:ion binding; F:helicase activity; F:molecular_function	-	g2726	6	2,29E-72	1458_GzAra006_Unaffected	pathogenicity	g2726	679	DEAD|Helicase_C	1058	DEAD|Helicase_C|LpxC	Ostreococcus tauri OTTH0595	CE11
g10436	scaffold439|size28361:20854-22838	21,3277	63,6797	1,5781	8,94E-05	yes	g10436	dead box rna helicase protein	1985	5	0	68,00%	F:molecular_function; F:ion binding; F:helicase activity; F:ATPase activity	-	g10436	8	1,81E-40	1458_GzAra006_Unaffected	pathogenicity	g10436	631	DEAD|Helicase_C	1058	DEAD|Helicase_C|LpxC	Ostreococcus tauri OTTH0595	CE11
g1581	scaffold19|size198360:182988-185446	123,194	179,095	0,539787	0,0159148	yes	g1581	atp-dependent rna helicase dbp2	2459	5	0	76,80%	F:helicase activity; F:molecular_function	-	g1581	7	8,73E-57	1458_GzAra006_Unaffected	pathogenicity	g1581	695	DEAD|Helicase_C	1058	DEAD|Helicase_C|LpxC	Ostreococcus tauri OTTH0595	CE11
g3716	scaffold67|size119500:17685-19501	91,1697	284,305	1,64081	8,94E-05	yes	g3716	amp-dependent synthetase ligase protein	1817	5	0	83,00%	F:molecular_function; P:biological_process	-	g3716	3	0	1457_GzAra005_Unaffected	pathogenicity
g10614	scaffold460|size26694:436-2657	8,95139	139,461	3,9616	8,94E-05	yes	g10614	duf1479 domain-containing protein	2222	5	0	74,00%	-		g10614	2	2,63E-158	1456_GzAra004_Unaffected	pathogenicity
g1409	scaffold17|size204449:51891-54544	284,663	13,1235	-4,43903	8,94E-05	yes	g1409	duf1479 domain protein	2654	5	7,39E-113	62,60%	-		g1409	5	2,19E-90	1456_GzAra004_Unaffected	pathogenicity
g9779	scaffold374|size34225:18110-20666	71,173	45,6159	-0,641795	0,00987382	yes	g9779	mfs phs inorganic phosphate transporter	2557	5	7,54E-152	68,60%	P:transport; C:cellular_component; F:transmembrane transporter activity; P:transmembrane transport	-	g9779	6	9,55E-48	1454_GzAra002_Unaffected	pathogenicity
g7066	scaffold192|size62934:32532-34669	180,983	47,4498	-1,93138	8,94E-05	yes	g7066	major facilitator superfamily transporter	2138	5	0	75,40%	P:transmembrane transport; C:cellular_component; F:transmembrane transporter activity	-	g7066	5	3,67E-05	1454_GzAra002_Unaffected	pathogenicity
g656	scaffold7|size256143:120276-124164	185,051	119,8	-0,627291	0,00458789	yes	g656	cutinase palindrome-binding protein	3889	5	3,20E-170	71,60%	F:nucleic acid binding transcription factor activity; F:DNA binding; F:signal transducer activity; P:signal transduction; F:ion binding; P:cellular nitrogen compound metabolic process; P:biosynthetic process; F:molecular_function	-	g656	25	2,97E-136	1443_GzGATA001_Unaffected	pathogenicity
g7441	scaffold212|size58446:29614-34086	57,4027	34,0629	-0,752916	0,000703263	yes	g7441	hypothetical protein THITE_2114415	4473	2	7,79E-65	48,00%	F:ion binding	-	g7441	11	1,02E-31	1435_GzC2H104_Unaffected	pathogenicity
g10592	scaffold457|size26859:11627-13158	114,786	80,6653	-0,508922	0,0365305	yes	g10592	c2h2 finger domain-containing protein	1532	5	2,83E-59	57,20%	F:ion binding	-	g10592	19	7,66E-60	1432_GzC2H100_Unaffected	pathogenicity
g11917	scaffold665|size21213:11267-12496	112,796	49,1771	-1,19766	8,94E-05	yes	g11917	aliphatic nitrilase	1230	5	1,02E-128	89,40%	P:biological_process; F:hydrolase activity, acting on carbon-nitrogen (but not peptide) bonds	-	g11917	2	2,46E-57	143_CHT_Unaffected	pathogenicity
g6313	scaffold156|size70988:65331-66560	150,509	45,8133	-1,71601	8,94E-05	yes	g6313	cyanide hydratase	1230	5	0	88,60%	F:hydrolase activity, acting on carbon-nitrogen (but not peptide) bonds; F:lyase activity; P:biological_process	EC:4.2.1.66	g6313	7	9,92E-167	143_CHT_Unaffected	pathogenicity
g9945	scaffold389|size33486:4383-7878	17,9324	83,5075	2,21934	8,94E-05	yes	g9945	zinc finger protein sfp1-like protein	3496	5	3,68E-99	66,80%	F:ion binding; F:molecular_function	-	g9945	105	3,06E-58	1427_GzC2H095_Unaffected	pathogenicity
g1254	scaffold14|size224352:220691-223062	38,7251	277,352	2,84038	8,94E-05	yes	g1254	zinc finger transcription factor ace1 protein	2372	5	0	67,60%	F:ion binding; F:molecular_function	-	g1254	96	6,85E-123	1426_GzC2H094_Unaffected	pathogenicity
g8902	scaffold304|size42166:17255-19693	46,4404	79,063	0,767622	0,00134562	yes	g8902	---NA---	2439	0			-		g8902	1	7,64E-14	1424_GzC2H092_Unaffected	pathogenicity
g10134	scaffold408|size31770:20973-24105	82,7108	12,5906	-2,71573	8,94E-05	yes	g10134	nacht and ankyrin domain partial	3133	5	1,30E-171	62,60%	F:molecular_function	-	g10134	5	7,25E-08	1420_GzC2H088_Unaffected	pathogenicity
g10328	scaffold428|size29942:23202-24136	108,731	39,2928	-1,46843	8,94E-05	yes	g10328	ubx domain protein	935	5	8,52E-100	72,20%	F:ion binding; F:molecular_function	-	g10328	9	4,85E-74	1419_GzC2H086_Unaffected	pathogenicity
g4364	scaffold85|size106396:72265-73646	151,324	30,9447	-2,28988	8,94E-05	yes	g4364	domain-containing protein	1382	5	0	87,80%	P:protein folding; F:ion binding; F:unfolded protein binding; F:molecular_function	-	g4364	6	7,68E-12	1414_GzC2H081_Unaffected	pathogenicity	g4364	420	DnaJ|DnaJ_CXXCXGXG|DnaJ_C	1267	Alpha-amylase_C|DnaJ	Caenorhabditis sp. PS1010	CBM48
g7603	scaffold221|size56086:24312-27545	50,9444	85,7136	0,750602	0,000848659	yes	g7603	c2h2 finger domain-containing protein	3234	5	0	87,00%	P:cellular nitrogen compound metabolic process; P:biosynthetic process; F:DNA binding; C:nucleus; F:ion binding	-	g7603	60	0	1413_GzC2H080_Unaffected	pathogenicity
g3211	scaffold53|size134206:128512-130603	80,3213	334,933	2,06002	8,94E-05	yes	g3211	dna-binding protein cre-1	2092	5	7,08E-130	74,40%	F:ion binding; F:DNA binding; C:nucleus; P:cellular nitrogen compound metabolic process; P:biosynthetic process	-	g3211	133	1,28E-99	1412_GzC2H079_Unaffected	pathogenicity
g9352	scaffold338|size39133:3824-4820	127,495	362,352	1,50696	8,94E-05	yes	g9352	hypothetical protein GGTG_10332	997	5	1,90E-76	72,40%	F:ion binding; F:molecular_function	-	g9352	165	2,55E-56	1410_GzC2H076_Unaffected	pathogenicity
g9531	scaffold352|size37469:24941-27281	19,5559	145,646	2,89679	8,94E-05	yes	g9531	---NA---	2341	0			-		g9531	122	5,67E-33	1404_GzC2H067_Unaffected	pathogenicity
g87	scaffold1|size448493:257297-260562	18,7579	63,3915	1,75679	8,94E-05	yes	g87	hypothetical protein MYCTH_2307033	3266	5	0	70,20%	P:cellular nitrogen compound metabolic process; P:biosynthetic process; F:DNA binding; C:nucleus; F:ion binding	-	g87	151	8,46E-123	1401_GzC2H064_Unaffected	pathogenicity
g7409	scaffold210|size58703:44760-47149	71,6222	37,0353	-0,951506	0,000171482	yes	g7409	---NA---	2390	0			-		g7409	28	1,04E-11	1399_GzC2H062_Unaffected	pathogenicity
g323	scaffold3|size327485:237230-239046	69,5202	24,3231	-1,5151	8,94E-05	yes	g323	hypothetical protein CGGC5_627	1817	5	1,25E-30	49,80%	-		g323	18	3,17E-06	1399_GzC2H062_Unaffected	pathogenicity
g7523	scaffold217|size57120:22968-23437	218,888	32,0466	-2,77195	0,000171482	yes	g7523	---NA---	470	0			-		g7523	14	3,60E-37	1397_GzC2H060_Unaffected	pathogenicity
g11447	scaffold576|size19791:15309-18522	78,5594	154,774	0,978303	8,94E-05	yes	g11447	ibr domain-containing protein	3214	5	0	90,20%	F:ion binding; F:molecular_function	-	g11447	2	1,24E-13	1393_GzC2H056_Unaffected	pathogenicity
g5450	scaffold121|size85612:3543-6668	20,2832	63,4795	1,646	8,94E-05	yes	g5450	phosphate system cyclin pho80	3126	5	1,33E-67	96,40%	F:enzyme binding; P:cellular protein modification process; P:cell cycle	-	g5450	1	3,14E-08	1391_GzC2H054_Unaffected	pathogenicity
g4006	scaffold75|size111780:60387-65162	83,6531	222,861	1,41365	8,94E-05	yes	g4006	pyruvate carboxylase	4776	5	0	91,00%	F:ligase activity; P:biosynthetic process; P:carbohydrate metabolic process; F:ion binding; F:DNA binding	EC:6.3.4.14; EC:6.4.1.1	g4006	5	0	1385_GzC2H048_Unaffected	pathogenicity
g5930	scaffold139|size76672:67429-75104	102,38	145,868	0,510733	0,0236527	yes	g5930	acetyl- carboxylase	7676	5	0	89,60%	F:ligase activity; P:biosynthetic process; P:small molecule metabolic process; P:lipid metabolic process; C:mitochondrion; F:ion binding; P:protein targeting; P:nucleocytoplasmic transport; C:endoplasmic reticulum	EC:6.3.4.14; EC:6.4.1.2	g5930	10	1,67E-48	1385_GzC2H048_Unaffected	pathogenicity
g3102	scaffold51|size134876:64597-70937	68,7032	50,4992	-0,444115	0,0409163	yes	g3102	urea carboxylase	6341	5	0	71,00%	F:ion binding; P:biological_process; F:ligase activity; F:lyase activity	EC:6.3.4.14	g3102	32	3,92E-65	1385_GzC2H048_Unaffected	pathogenicity	g3102	1767	p450|CPSase_L_chain|ATP-grasp_4|Biotin_carb_C|AHS2|AHS1	845	p450	Aspergillus nidulans FGSC A4	GT34
g6164	scaffold150|size74459:886-3218	87,2146	57,995	-0,588642	0,0117541	yes	g6164	methylcrotonoyl- carboxylase subunit alpha protein	2333	5	0	79,20%	F:ion binding; P:biological_process; F:ligase activity	EC:6.3.4.14	g6164	4	2,55E-65	1385_GzC2H048_Unaffected	pathogenicity
g248	scaffold2|size385500:348671-351586	24,5141	264,066	3,42922	8,94E-05	yes	g248	c2h2 transcription factor protein	2916	5	1,26E-77	55,20%	F:molecular_function	-	g248	33	1,07E-56	1381_GzC2H044_Unaffected	pathogenicity
g4255	scaffold82|size107356:62177-63806	66,3446	583,949	3,13779	8,94E-05	yes	g4255	c2h2 transcription factor protein	1630	5	4,68E-51	74,40%	F:ion binding; F:molecular_function	-	g4255	114	3,91E-86	1377_GzC2H040_Unaffected	pathogenicity
g8146	scaffold252|size50779:40413-41996	72,0372	47,706	-0,59457	0,0209306	yes	g8146	splicing factor 3a subunit 3 protein	1584	5	0	85,20%	F:molecular_function; C:nucleus; F:ion binding	-	g8146	11	0	1375_GzC2H038_Unaffected	pathogenicity
g10184	scaffold413|size31461:11412-14042	88,624	127,155	0,520822	0,0193306	yes	g10184	c2h2 finger domain protein	2631	5	0	80,80%	P:cellular nitrogen compound metabolic process; P:biosynthetic process; F:DNA binding; C:nucleus; F:ion binding	-	g10184	89	0	1374_GzC2H037_Unaffected	pathogenicity
g12600	scaffold885|size11339:10206-11139	147,969	17,6136	-3,07053	8,94E-05	yes	g12600	zinc finger protein	934	5	5,04E-77	62,00%	F:ion binding	-	g12600	39	1,12E-54	1371_GzC2H034_Unaffected	pathogenicity
g1340	scaffold16|size215391:61546-63959	10,9076	393,12	5,17156	8,94E-05	yes	g1340	26s proteasome regulatory subunit-like protein	2414	5	5,17E-159	65,60%	F:ion binding; F:molecular_function	-	g1340	65	1,36E-95	1367_GzC2H028_Unaffected	pathogenicity
g2446	scaffold37|size154903:73103-76088	22,6054	87,552	1,95347	8,94E-05	yes	g2446	hypothetical protein MGCH7_ch7g147	2986	5	2,93E-91	70,20%	F:ion binding	-	g2446	68	5,99E-73	1360_GzC2H020_Unaffected	pathogenicity
g8198	scaffold256|size50278:5984-9573	55,6061	173,872	1,64471	8,94E-05	yes	g8198	dna binding regulatory protein	3590	5	0	66,00%	P:cellular nitrogen compound metabolic process; P:biosynthetic process; F:DNA binding; C:nucleus; F:ion binding	-	g8198	168	0	1358_GzC2H018_Unaffected	pathogenicity
g12423	scaffold807|size9477:5854-8168	42,1926	138,488	1,7147	8,94E-05	yes	g12423	zinc finger protein	2315	5	0	74,60%	F:nucleic acid binding transcription factor activity; F:molecular_function; C:nucleus; P:cellular nitrogen compound metabolic process; P:biosynthetic process	-	g12423	75	1,80E-161	1356_GzC2H016_Unaffected	pathogenicity
g2543	scaffold39|size150650:87691-94734	21,9937	76,7467	1,80302	8,94E-05	yes	g2543	hypothetical protein NEUTE1DRAFT_92658	7044	5	0	67,80%	P:regulation of transcription, DNA-templated; F:nucleic acid binding; P:transcription, DNA-templated; C:nucleus; F:sequence-specific DNA binding transcription factor activity		g2543	71	4,15E-129	1351_GzC2H011_Unaffected	pathogenicity
g2556	scaffold39|size150650:141950-143115	70,5803	117,408	0,734192	0,0049173	yes	g2556	c2h2 transcription factor	1166	5	1,91E-18	77,60%	F:ion binding; F:molecular_function	-	g2556	143	1,10E-21	1350_GzC2H010_Unaffected	pathogenicity
g6779	scaffold179|size65550:11041-14109	80,2332	175,666	1,13056	8,94E-05	yes	g6779	atp synthase subunit alpha	3069	5	3,07E-122	97,40%	F:ATPase activity; F:transmembrane transporter activity; P:transmembrane transport; P:generation of precursor metabolites and energy; C:mitochondrion; C:intracellular; C:protein complex; P:small molecule metabolic process; P:biosynthetic process; P:cellular nitrogen compound metabolic process; P:nucleobase-containing compound catabolic process; F:ion binding	-	g6779	16	5,46E-33	1349_GzC2H009_Unaffected	pathogenicity
g3885	scaffold71|size114570:88208-91698	24,6371	55,4682	1,17083	8,94E-05	yes	g3885	c2h2 finger domain-containing protein	3491	5	0	59,80%	F:metal ion binding		g3885	51	0	1344_GzC2H004_Unaffected	pathogenicity
g1904	scaffold26|size175816:94153-96010	52,9196	214,847	2,02143	8,94E-05	yes	g1904	bzip transcription factor	1858	5	3,78E-23	72,60%	-		g1904	27	1,14E-07	1338_GzbZIP020_Unaffected	pathogenicity
g12716	scaffold968|size5673:530-1817	283,253	439,119	0,63252	0,00352056	yes	g12716	transcriptional activator hac1	1288	5	2,80E-36	54,40%	F:DNA binding; F:nucleic acid binding transcription factor activity; P:cellular nitrogen compound metabolic process; P:biosynthetic process	-	g12716	4	7,69E-27	1336_GzbZIP018_Unaffected	pathogenicity
g12578	scaffold877|size7660:749-1899	394,294	134,294	-1,55387	8,94E-05	yes	g12578	b-zip transcription factor idi-4	1151	5	1,88E-20	82,20%	F:DNA binding; F:nucleic acid binding transcription factor activity; P:cellular nitrogen compound metabolic process; P:biosynthetic process	-	g12578	26	1,03E-16	1330_GzbZIP012_Unaffected	pathogenicity
g882	scaffold10|size241180:75104-76409	60,1266	25,3802	-1,2443	0,000171482	yes	g882	bromodomain associated protein	1306	1	1,73E-70	71,00%	-		g882	8	1,38E-52	1318_GzBrom003_Unaffected	pathogenicity
g1741	scaffold23|size188416:126547-127672	144,85	51,9601	-1,47908	8,94E-05	yes	g1741	bromodomain associated domain-containing protein	1126	5	1,00E-60	59,60%	-		g1741	3	2,22E-53	1316_GzBrom001_Unaffected	pathogenicity
g9551	scaffold354|size37236:11800-14889	47,3957	80,4378	0,763119	0,000922375	yes	g9551	sterol regulatory element binding protein sre1	3090	5	0	77,40%	F:molecular_function	-	g9551	15	4,88E-127	1312_GzbHLH013_Unaffected	pathogenicity
g7868	scaffold236|size53037:7332-9209	4,42435	67,7099	3,93583	8,94E-05	yes	g7868	mfs-type transporter	1878	5	0	82,00%	-		g7868	13	7,95E-31	131_TRI12_Unaffected	pathogenicity
g4886	scaffold101|size95802:89664-91321	52,2979	136,983	1,38918	8,94E-05	yes	g4886	hypothetical protein GGTG_04163	1658	5	1,55E-165	65,40%	F:molecular_function	-	g4886	11	2,03E-127	1303_GzbHLH004_Unaffected	pathogenicity
g13039	scaffold1737|size1605:170-1149	82,1137	163,108	0,990134	8,94E-05	yes	g13039	pyruvate dehydrogenase kinase protein	1150	5	0	90,20%	F:molecular_function; F:ion binding; P:biological_process	-	g13039	11	2,98E-158	1289_FGSG_04416_Unaffected	pathogenicity
g7713	scaffold227|size55095:26894-29308	255,521	62,3332	-2,03537	8,94E-05	yes	g7713	mitochondrial pyruvate dehydrogenase kinase protein	2415	5	0	78,40%	F:molecular_function; F:peptidase activity; P:biological_process; F:ion binding	EC:3.4.21	g7713	7	6,35E-144	1288_FGSG_07812_Unaffected	pathogenicity
g1471	scaffold18|size198518:23136-28610	53,6841	0,751242	-6,15907	0,000481744	yes	g1471	serine threonine protein kinase	5475	5	2,94E-66	51,80%	F:kinase activity; F:ATP binding; F:protein kinase activity; P:phosphorylation; P:protein phosphorylation; F:transferase activity, transferring phosphorus-containing groups; F:protein serine/threonine kinase activity		g1471	69	1,17E-39	1279_FGSG_12132_Unaffected	pathogenicity
g9967	scaffold391|size33345:5838-8438	64,5415	11,6826	-2,46586	8,94E-05	yes	g9967	hypothetical protein PFICI_05855	2601	2	3,24E-126	50,00%	F:kinase activity; P:cellular protein modification process; F:ion binding	-	g9967	183	1,34E-15	1277_FGSG_12887_Unaffected	pathogenicity
g3171	scaffold53|size134206:9537-12673	85,8836	123,146	0,51991	0,0224834	yes	g3171	serine threonine protein kinase	3137	5	0	74,40%	F:kinase activity; P:cellular protein modification process; F:ion binding	-	g3171	84	1,09E-177	1275_FGSG_03146_Unaffected	pathogenicity
g9628	scaffold360|size36334:11810-14248	72,063	145,666	1,01533	8,94E-05	yes	g9628	serine threonine-protein kinase mak protein	2439	5	0	83,40%	P:cellular protein modification process; F:ion binding; F:kinase activity	EC:2.7.11	g9628	218	0	1267_FGSG_05586_Unaffected	pathogenicity	g9628	791	Pkinase_Tyr	785	Pkinase	Leptosphaeria maculans v23.1.3	GH18
g11996	scaffold681|size14546:1774-3783	80,8275	139,798	0,790423	0,000848659	yes	g11996	camk protein kinase	2010	5	5,18E-37	54,60%	P:cellular protein modification process; F:ion binding; F:kinase activity	EC:2.7.11	g11996	208	2,11E-34	1263_FGSG_04770_Unaffected	pathogenicity	g11996	653	Pkinase	729	Pkinase	Neospora caninum Liverpool	CBM20
g9979	scaffold392|size33329:7128-8757	160,923	60,6978	-1,40665	8,94E-05	yes	g9979	---NA---	1630	0			-		g9979	209	3,76E-23	1263_FGSG_04770_Unaffected	pathogenicity
g1360	scaffold16|size215391:122250-124545	35,1013	73,3974	1,0642	8,94E-05	yes	g1360	hypothetical protein GGTG_12263	2296	5	1,06E-85	46,00%	F:molecular_function	-	g1360	18	4,01E-11	1260_FGSG_13944_Unaffected	pathogenicity
g3235	scaffold54|size133836:86754-89557	98,275	62,0553	-0,66327	0,0050457	yes	g3235	ankyrin repeat domain containing protein	2804	5	0	82,40%	F:molecular_function	-	g3235	34	4,63E-09	1260_FGSG_13944_Unaffected	pathogenicity	g3235	934	Ank_2|Ank_2|Ank_2|Ank_2|Ank_2|Ank_2|Ank_2	1732	Osmo_MPGsynth|Ank_2|Ank_2	Magnaporthe grisea 70-15	GT55
g12365	scaffold783|size10164:0-3247	117,865	54,9508	-1,10092	8,94E-05	yes	g12365	nb-arc and ankyrin domain protein	3246	5	0	70,00%	F:molecular_function; P:cellular nitrogen compound metabolic process; P:small molecule metabolic process	-	g12365	34	1,96E-18	1260_FGSG_13944_Unaffected	pathogenicity	g12365	840	Ank_2|Ank_2|Ank_2	1732	Osmo_MPGsynth|Ank_2|Ank_2	Magnaporthe grisea 70-15	GT55
g1239	scaffold14|size224352:177008-178399	77,1003	26,1447	-1,56022	8,94E-05	yes	g1239	ankyrin repeat domain-containing protein	1392	5	3,31E-44	87,00%	C:protein complex; C:intracellular; F:molecular_function	-	g1239	22	1,24E-12	1260_FGSG_13944_Unaffected	pathogenicity
g7045	scaffold191|size62986:24259-26219	136,74	297,955	1,12366	8,94E-05	yes	g7045	serine threonine protein	1961	5	0	77,20%	P:cellular protein modification process; F:ion binding; F:kinase activity	EC:2.7.11	g7045	226	1,08E-114	1258_FGSG_10591_Unaffected	pathogenicity	g7045	653	Pkinase|Pkinase_Tyr	476	Pkinase|CBM_2	Amycolatopsis mediterranei S699	CBM2
g11980	scaffold678|size14747:9551-11944	116,541	20,1733	-2,53033	8,94E-05	yes	g11980	camk family protein kinase	2394	5	1,76E-83	49,60%	P:cellular protein modification process; F:ion binding; F:kinase activity; F:molecular_function	EC:2.7.11	g11980	211	7,56E-21	1256_FGSG_02153_Unaffected	pathogenicity	g11980	675	Pkinase_Tyr|Pkinase	729	Pkinase	Neospora caninum Liverpool	CBM20
g9167	scaffold323|size40360:35390-38164	28,6171	296,409	3,37264	8,94E-05	yes	g9167	serine threonine-protein kinase srk1 protein	2775	5	0	83,40%	P:cellular protein modification process; F:ion binding; F:kinase activity	EC:2.7.11	g9167	228	0	1249_FGSG_00132_Unaffected	pathogenicity	g9167	607	Pkinase|Pkinase_Tyr	729	Pkinase	Neospora caninum Liverpool	CBM20
g1669	scaffold22|size189506:92685-94909	61,1361	32,3999	-0,916036	0,000630114	yes	g1669	calcium-dependent protein kinase protein	2225	5	0	83,60%	P:cellular protein modification process; F:ion binding; F:kinase activity	EC:2.7.11	g1669	214	2,68E-149	1245_FGSG_01559_Unaffected	pathogenicity	g1669	690	Pkinase_Tyr	624	Pkinase	Frankia alni ACN14a	CBM13
g8469	scaffold273|size47872:40731-42208	36,8466	163,467	2,1494	8,94E-05	yes	g8469	calcium calmodulin-dependent protein kinase type i protein	1478	5	0	85,00%	P:cellular protein modification process; F:ion binding; F:kinase activity	EC:2.7.11	g8469	228	0	1244_FGSG_00792_Unaffected	pathogenicity	g8469	432	Pkinase|Pkinase_Tyr	729	Pkinase	Neospora caninum Liverpool	CBM20
g12822	scaffold1058|size4627:1499-4447	59,9751	98,8997	0,721603	0,00141628	yes	g12822	agc yank protein kinase protein	3129	5	8,33E-120	67,60%	P:cellular protein modification process; F:ion binding; F:kinase activity	EC:2.7.11	g12822	224	1,83E-152	1242_FGSG_02838_Unaffected	pathogenicity	g12822	781	Pkinase_Tyr	729	Pkinase	Neospora caninum Liverpool	CBM20
g10311	scaffold426|size30495:25936-27802	64,4833	43,6637	-0,562492	0,0325805	yes	g10311	aur protein kinase protein	1867	5	4,79E-175	77,00%	P:cellular protein modification process; F:ion binding; F:kinase activity	EC:2.7.11	g10311	226	1,07E-108	1239_FGSG_12149_Unaffected	pathogenicity	g10311	485	Pkinase_Tyr	729	Pkinase	Neospora caninum Liverpool	CBM20
g1777	scaffold24|size186520:40872-42966	3,89547	58,6764	3,91291	8,94E-05	yes	g1777	exopolygalacturonase protein	2095	5	4,83E-145	70,00%	C:extracellular region; F:hydrolase activity, acting on glycosyl bonds; P:carbohydrate metabolic process	EC:3.2.1.15	g1777	15	1,28E-54	115_PGX1_Unaffected	pathogenicity	g1777	446	Glyco_hydro_28	473	Glyco_hydro_28	Neurospora crassa OR74A	GH28
g587	scaffold6|size256886:161864-163515	25,3203	118,811	2,23031	8,94E-05	yes	g587	galacturan -alpha-galacturonidase c	1652	5	1,70E-120	76,60%	F:hydrolase activity, acting on glycosyl bonds; C:extracellular region; P:carbohydrate metabolic process; P:catabolic process	EC:3.2.1.15; EC:3.2.1.67	g587	18	1,69E-46	115_PGX1_Unaffected	pathogenicity	g587	435	Glyco_hydro_28	450	Glyco_hydro_28	Botryotinia fuckeliana	GH28
g3432	scaffold60|size125496:6242-7806	11,9337	878,3	6,2016	8,94E-05	yes	g3432	endopolygalacturonase partial	1565	5	1,64E-138	67,20%	C:extracellular region; F:hydrolase activity, acting on glycosyl bonds; P:carbohydrate metabolic process	EC:3.2.1.15	g3432	17	2,90E-77	114_PG1_Unaffected	pathogenicity	g3432	478	Glyco_hydro_28	508	Glyco_hydro_28	Aspergillus niger CBS 120.49 / N400	GH28
g8864	scaffold301|size42560:34036-36983	120,698	313,566	1,37736	8,94E-05	yes	g8864	chitin synthase 1	2948	5	0	79,20%	P:biosynthetic process; F:transferase activity, transferring glycosyl groups	EC:2.4.1.16	g8864	33	0	1055_CgCHSIII_Unaffected	pathogenicity	g8864	903	Chitin_synth_1N|Chitin_synth_1|Chitin_synth_2	921	Chitin_synth_1N|Chitin_synth_1	Thielavia terrestris NRRL 8126	GT2
g6316	scaffold157|size70970:2441-5600	43,9189	164,567	1,90577	8,94E-05	yes	g6316	chitin synthase	3160	5	0	83,60%	P:biosynthetic process; F:transferase activity, transferring glycosyl groups	EC:2.4.1.16	g6316	39	0	1054_CgCHSI_Unaffected	pathogenicity	g6316	898	Chitin_synth_1N|Chitin_synth_1|Chitin_synth_2	899	Chitin_synth_1N|Chitin_synth_1	Thielavia terrestris NRRL 8126	GT2
g2463	scaffold37|size154903:122786-126540	60,6041	5,17989	-3,54842	8,94E-05	yes	g2463	dash family cryptochrome	3755	5	0	73,40%	P:response to stress; P:DNA metabolic process; F:lyase activity	EC:4.1.99	g2463	7	8,77E-14	1052_PHL1_Unaffected	pathogenicity
g3936	scaffold73|size113654:64277-71889	52,8578	13,4696	-1,97241	8,94E-05	yes	g3936	abc transporter	7613	5	0	75,80%	F:ion binding; F:ATPase activity; F:transmembrane transporter activity; P:transport; C:cellular_component	-	g3936	31	0	1030_bcatrA_Unaffected	pathogenicity
g11009	scaffold510|size23194:4182-5454	11,8541	130,725	3,46308	8,94E-05	yes	g11009	pectinesterase precursor	1273	5	1,43E-58	79,60%	F:molecular_function; P:cell wall organization or biogenesis; C:cell wall	EC:3.1.1.11	g11009	7	6,44E-79	1029_bcpme2_Unaffected	pathogenicity	g11009	327	Pectinesterase	339	Pectinesterase	Magnaporthe grisea 70-15	CE8
g6169	scaffold150|size74459:11602-13646	27,5555	194,933	2,82256	8,94E-05	yes	g6169	mitogen activated protein kinase kinase protein	2045	5	0	75,40%	P:cellular protein modification process; F:ion binding; F:kinase activity	EC:2.7.11	g6169	224	0	1190_(Sc	Pbs2)_Reduced virulence	g6169	662	Pkinase_Tyr|Pkinase	634	Pkinase	Frankia alni ACN14a	CBM13
g1810	scaffold24|size186520:143763-145912	5,17389	220,945	5,41629	8,94E-05	yes	g1810	endo- -beta-xylanase precursor	2150	5	8,45E-49	77,60%	P:carbohydrate metabolic process; P:catabolic process; P:cell wall organization or biogenesis; C:extracellular region; F:molecular_function; F:hydrolase activity, acting on glycosyl bonds	EC:3.2.1.8	g1810	15	2,86E-89	2206_'endo-1,4-beta-xylanase	precursor [GH10 family]'_Reduced virulence	g1810	534	Glyco_hydro_10|CBM_1	427	Glyco_hydro_10	Thielavia terrestris NRRL 8126	GH10|CBM1
g5394	scaffold118|size87178:67971-69508	3,81935	116,302	4,92841	8,94E-05	yes	g5394	glycoside hydrolase family 10 protein	1538	5	6,50E-103	66,40%	P:carbohydrate metabolic process; F:hydrolase activity, acting on glycosyl bonds	-	g5394	8	2,69E-99	2206_'endo-1,4-beta-xylanase	precursor [GH10 family]'_Reduced virulence	g5394	439	Glyco_hydro_10	362	Glyco_hydro_10	Aspergillus oryzae RIB40	GH10
g2514	scaffold39|size150650:1902-3630	50,6194	88,6775	0,808878	0,00230327	yes	g2514	developmental regulator protein	1729	5	2,24E-64	59,20%	-		g2514	6	2,34E-39	2280_Velvet	protein family_Reduced virulence
g4771	scaffold98|size97230:28779-36901	28,1887	62,4761	1,14819	8,94E-05	yes	g4771	hypothetical protein CH063_13584	8123	5	2,02E-48	50,20%	-		g4771	9	1,39E-18	2168_Hypothetical	protein_Reduced virulence
g731	scaffold8|size247466:97314-101132	85,6413	50,5673	-0,760101	0,000775843	yes	g731	serine threonine-protein kinase prp4	3819	5	0	73,80%	P:cellular protein modification process; F:ion binding; F:kinase activity	EC:2.7.11	g731	243	3,82E-166	1206_(Sp	Prp4)_Reduced virulence	g731	890	Pkinase|Pkinase_Tyr	785	Pkinase	Leptosphaeria maculans v23.1.3	GH18
g3410	scaffold59|size126229:25917-29813	34,1392	82,8128	1,27843	8,94E-05	yes	g3410	serine threonine-protein kinase ssp1 protein	3897	5	0	64,80%	P:cellular protein modification process; F:ion binding; F:kinase activity	EC:2.7.11	g3410	384	4,72E-141	1188_(Sc	Sak1)_Reduced virulence	g3410	1224	Pkinase|Pkinase_Tyr|Pkinase|Pkinase_Tyr	583	Pkinase	Verrucosispora maris AB-18-032	CBM2
g11668	scaffold613|size17758:14197-15854	88,223	126,383	0,518578	0,0242042	yes	g11668	serine threonine-protein kinase hal4	1658	5	0	78,20%	P:cellular protein modification process; F:ion binding; F:kinase activity	EC:2.7.11	g11668	223	0	1180_(Sc	Sat4)_Reduced virulence	g11668	552	Pkinase_Tyr	1026	Pkinase	Haliangium ochraceum DSM 14365	CBM48
g8873	scaffold302|size42505:16736-19482	57,7274	143,297	1,31168	8,94E-05	yes	g8873	serine threonine-protein kinase sck1	2747	5	0	73,60%	P:cellular protein modification process; F:ion binding; F:kinase activity; F:molecular_function	EC:2.7.11	g8873	226	0	1208_(Sc	Sch9)_Reduced virulence	g8873	897	Pkinase_Tyr	729	Pkinase	Neospora caninum Liverpool	CBM20
g10509	scaffold448|size27639:5453-9638	53,7326	75,035	0,481766	0,030864	yes	g10509	serine protein kinase	4186	5	3,50E-145	96,00%	P:cellular protein modification process; F:ion binding; F:kinase activity	EC:2.7.11	g10509	370	0	1193_(Sc	Sky1)_Reduced virulence
g330	scaffold3|size327485:255532-256931	81,6936	9,51014	-3,10269	8,94E-05	yes	g330	serine threonine protein kinase	1400	5	1,73E-135	72,60%	P:cellular protein modification process; F:ion binding; F:kinase activity	EC:2.7.11	g330	229	5,13E-31	1193_(Sc	Sky1)_Reduced virulence
g12581	scaffold878|size7649:1590-3385	65,8085	1,71085	-5,26549	0,000481744	yes	g12581	cytochrome p450	1796	5	0	66,40%	F:molecular_function; F:ion binding; F:oxidoreductase activity; P:biological_process	EC:1.14.14.1	g12581	28	2,64E-09	842_erg11/cyp51_Resistant	to chemical
g1282	scaffold15|size219375:82549-84053	128,523	25,976	-2,30677	8,94E-05	yes	g1282	squalene monooxygenase	1505	5	0	77,80%	F:oxidoreductase activity; F:ion binding; C:cellular_component; P:biological_process	EC:1.14.13.132	g1282	6	3,02E-128	825_SE_Resistant	to chemical
g10399	scaffold435|size28760:25930-27930	452,855	1151,55	1,34646	8,94E-05	yes	g10399	tubulin beta chain protein	2001	5	0	83,00%	P:biological_process; C:cytoskeleton; C:cytoplasm; P:protein complex assembly; F:GTPase activity; F:structural molecule activity; F:ion binding; C:protein complex	-	g10399	12	0	823_beta-tubulin_Resistant	to chemical
g4344	scaffold85|size106396:4217-5931	110,06	30,0844	-1,8712	8,94E-05	yes	g4344	tubulin gamma chain	1715	5	0	92,20%	C:cytoskeleton; C:protein complex; P:cytoskeleton organization; P:protein complex assembly; P:nucleobase-containing compound catabolic process; P:small molecule metabolic process; P:transport; F:GTPase activity; C:microtubule organizing center; C:cytoplasm; F:ion binding	-	g4344	9	1,04E-68	823_beta-tubulin_Resistant	to chemical
g8615	scaffold283|size46284:29146-30912	1,90946	227,024	6,89354	0,000481744	yes	g8615	cytochrome p450	1767	5	0	74,60%	F:molecular_function; F:oxidoreductase activity; F:ion binding; P:biological_process	-	g8615	30	3,96E-28	2393_Related	to O-methylsterigmatocystin oxidoreductase_Increased virulence (Hypervirulence)
g6592	scaffold169|size67847:51993-54090	32,1216	1203,82	5,22793	8,94E-05	yes	g6592	ent-kaurene oxidase	2098	5	4,48E-79	70,00%	F:molecular_function; P:biological_process; F:ion binding; F:oxidoreductase activity	-	g6592	29	2,27E-09	2393_Related	to O-methylsterigmatocystin oxidoreductase_Increased virulence (Hypervirulence)
g1008	scaffold11|size240795:227865-229705	135,046	42,4297	-1,6703	8,94E-05	yes	g1008	cytochrome p450 1a2	1841	5	1,52E-175	75,60%	F:molecular_function; F:oxidoreductase activity; F:ion binding; P:biological_process	-	g1008	33	4,18E-49	2393_Related	to O-methylsterigmatocystin oxidoreductase_Increased virulence (Hypervirulence)
g9745	scaffold371|size34767:11338-13207	159,625	4,47026	-5,15819	8,94E-05	yes	g9745	cytochrome p450	1870	5	0	89,60%	F:molecular_function; F:oxidoreductase activity; F:ion binding; P:biological_process	-	g9745	25	3,88E-53	2393_Related	to O-methylsterigmatocystin oxidoreductase_Increased virulence (Hypervirulence)	g9745	524	p450	845	p450	Aspergillus nidulans FGSC A4	GT34
g1428	scaffold17|size204449:102624-104075	147,62	69,0757	-1,09564	8,94E-05	yes	g1428	zinc-regulated transporter 2	1452	5	6,45E-131	72,20%	P:transport; C:cellular_component; F:transmembrane transporter activity; P:transmembrane transport	-	g1428	2	8,63E-68	2107_Zinc-regulated	transporter 2_Mixed outcome
g6046	scaffold144|size75875:57220-58298	168,969	53,5273	-1,65841	8,94E-05	yes	g6046	plasma membrane low affinity zinc ion protein	1079	5	1,48E-167	73,00%	P:transmembrane transport; C:cellular_component; F:transmembrane transporter activity	-	g6046	3	1,55E-25	2107_Zinc-regulated	transporter 2_Mixed outcome
g3352	scaffold57|size126839:96800-103163	188,18	81,3662	-1,20961	8,94E-05	yes	g3352	fatty acid synthase beta subunit dehydratase	6364	5	0	90,40%	C:cytosol; C:protein complex; P:small molecule metabolic process; P:biosynthetic process; P:lipid metabolic process; F:transferase activity, transferring acyl groups; F:oxidoreductase activity; P:biological_process	EC:1.3.1.9	g3352	14	0	97_TOXC_Reduced	virulence
g1465	scaffold18|size198518:792-2006	176,675	76,5699	-1,20625	8,94E-05	yes	g1465	26s proteasome regulatory subunit rpn-8	1215	5	4,20E-138	83,20%	C:intracellular; C:protein complex	-	g1465	1	1,72E-12	911_um11451_Reduced	virulence
g10701	scaffold470|size25829:2803-6950	16,4169	58,5717	1,83502	8,94E-05	yes	g10701	scf e3 ubiquitin ligase complex f-box protein grra	4148	5	0	74,00%	F:ligase activity	-	g10701	10	7,03E-05	890_MGG_07015_Reduced	virulence
g207	scaffold2|size385500:225076-229426	59,8305	42,4768	-0,494206	0,0327471	yes	g207	pre-mrna splicing factor ini1	4351	5	2,87E-62	95,80%	-		g207	1	2,29E-16	887_MGG_05174_Reduced	virulence
g10211	scaffold416|size31223:21061-24697	32,2402	91,1376	1,49919	8,94E-05	yes	g10211	rna binding protein	3637	5	0	74,60%	F:molecular_function; F:RNA binding	-	g10211	14	3,21E-07	882_MGG_04985_Reduced	virulence
g1380	scaffold16|size215391:179863-181045	4,03598	101,594	4,65375	8,94E-05	yes	g1380	hypothetical protein PFICI_12207	1183	5	4,68E-121	73,20%	F:ion binding; F:oxidoreductase activity; P:biological_process	-	g1380	13	1,83E-21	881_MGG_04556_Reduced	virulence	g1380	336	ADH_N	764	Glyco_hydro_76|ADH_N|ADH_zinc_N	Aspergillus nidulans FGSC A4	GH76
g99	scaffold1|size448493:299340-300862	56,8391	110,402	0,957812	0,000848659	yes	g99	alcohol dehydrogenase	1523	5	4,91E-102	82,60%	F:ion binding; F:oxidoreductase activity; P:biological_process	-	g99	9	1,03E-32	881_MGG_04556_Reduced	virulence	g99	368	ADH_N|ADH_zinc_N	764	Glyco_hydro_76|ADH_N|ADH_zinc_N	Aspergillus nidulans FGSC A4	GH76
g9601	scaffold358|size36710:14932-16069	199,983	272,957	0,448796	0,0488876	yes	g9601	zinc-binding dehydrogenase	1138	5	4,86E-147	74,40%	F:ion binding; F:oxidoreductase activity; P:biological_process; F:transferase activity, transferring acyl groups	-	g9601	9	1,26E-05	881_MGG_04556_Reduced	virulence
g9347	scaffold337|size39244:23351-26489	61,5813	35,8821	-0,779229	0,00237277	yes	g9347	nadp-dependent alcohol dehydrogenase	3139	5	1,48E-140	82,20%	F:ion binding; F:oxidoreductase activity; P:biological_process	-	g9347	11	4,23E-18	881_MGG_04556_Reduced	virulence	g9347	704	ADH_N|ADH_zinc_N|Y_phosphatase3	764	Glyco_hydro_76|ADH_N|ADH_zinc_N	Aspergillus nidulans FGSC A4	GH76
g6078	scaffold146|size75480:17121-19830	74,8478	17,1462	-2,12607	8,94E-05	yes	g6078	alcohol dehydrogenase protein	2710	5	1,56E-161	80,40%	F:ion binding; F:oxidoreductase activity; P:biological_process; F:transferase activity, transferring acyl groups	-	g6078	16	1,22E-11	881_MGG_04556_Reduced	virulence
g478	scaffold5|size262616:115360-116509	417,515	82,2014	-2,34459	8,94E-05	yes	g478	alcohol dehydrogenase protein	1150	5	6,46E-128	82,00%	F:oxidoreductase activity; F:ion binding; P:biological_process	-	g478	13	2,32E-96	881_MGG_04556_Reduced	virulence	g478	357	ADH_N|ADH_zinc_N	764	Glyco_hydro_76|ADH_N|ADH_zinc_N	Aspergillus nidulans FGSC A4	GH76
g11994	scaffold680|size14609:9933-11098	68,4547	12,8011	-2,41888	8,94E-05	yes	g11994	zinc-binding oxidoreductase protein	1166	5	6,50E-128	67,00%	F:ion binding; F:oxidoreductase activity; P:biological_process; F:transferase activity, transferring acyl groups	-	g11994	7	2,13E-06	881_MGG_04556_Reduced	virulence
g6242	scaffold153|size71703:15171-16450	122,877	18,243	-2,7518	8,94E-05	yes	g6242	alcohol dehydrogenase protein	1280	5	3,50E-149	73,60%	F:ion binding; F:oxidoreductase activity; P:biological_process	-	g6242	4	3,36E-20	881_MGG_04556_Reduced	virulence	g6242	354	ADH_N|ADH_zinc_N	764	Glyco_hydro_76|ADH_N|ADH_zinc_N	Aspergillus nidulans FGSC A4	GH76
g12468	scaffold827|size9073:7629-8878	400,473	548,046	0,452593	0,0390283	yes	g12468	methionine adenosyltransferase eth-1	1250	5	0	91,00%	P:small molecule metabolic process; P:sulfur compound metabolic process; P:cofactor metabolic process; F:ion binding; P:cellular nitrogen compound metabolic process; P:biosynthetic process; F:transferase activity, transferring alkyl or aryl (other than methyl) groups	EC:2.5.1.6	g12468	4	2,01E-172	877_MGG_00383_Reduced	virulence
g9535	scaffold353|size37299:6812-8131	149,353	81,2616	-0,878079	0,000481744	yes	g9535	atpase family aaa domain-containing protein 1 protein	1320	5	0	87,20%	F:molecular_function; F:ion binding	EC:3.6.1.15	g9535	13	2,47E-165	860_MSP1_Reduced	virulence
g2030	scaffold28|size169625:153564-155760	184,865	962,631	2,38051	8,94E-05	yes	g2030	glycoside hydrolase family 17 protein	2197	5	2,86E-81	70,00%	F:molecular_function; P:carbohydrate metabolic process	-	g2030	5	5,95E-65	816_MGG_04582_Reduced	virulence	g2030	587	n/a	NA	n/a	Chaetomium cupreum	GH17
g12116	scaffold710|size13208:7903-9735	5,91516	395,519	6,06318	8,94E-05	yes	g12116	related to monocarboxylate transporter 4	1833	5	4,39E-128	65,80%	P:transmembrane transport; C:cellular_component	-	g12116	6	4,06E-53	812_MGG_10702_Reduced	virulence
g10733	scaffold474|size25607:9417-10793	21,4866	496,789	4,53112	8,94E-05	yes	g10733	mfs monocarboxylate protein	1377	5	3,48E-166	70,40%	P:transmembrane transport; C:cellular_component	-	g10733	6	1,18E-80	812_MGG_10702_Reduced	virulence
g239	scaffold2|size385500:322729-324253	29,2686	71,9839	1,29832	8,94E-05	yes	g239	major facilitator superfamily transporter protein	1525	5	1,52E-138	69,20%	P:transmembrane transport; C:cellular_component	-	g239	2	7,93E-11	812_MGG_10702_Reduced	virulence
g10847	scaffold487|size24738:21126-22727	119,772	53,4704	-1,16348	8,94E-05	yes	g10847	monocarboxylate transporter protein	1602	5	6,16E-112	73,40%	C:integral component of membrane; P:transmembrane transport		g10847	3	5,76E-12	812_MGG_10702_Reduced	virulence
g1619	scaffold20|size194341:123088-125341	170,247	862,919	2,34159	8,94E-05	yes	g1619	ribonuclease t2	2254	5	3,69E-46	78,00%	F:RNA binding; F:nuclease activity	EC:3.1.27.1	g1619	3	1,73E-20	811_MGG_10510_Reduced	virulence
g4660	scaffold94|size100320:88046-89410	80,5112	126,977	0,657299	0,0112474	yes	g4660	ribonuclease rh-like protein	1365	5	3,54E-92	65,20%	F:RNA binding; P:RNA phosphodiester bond hydrolysis, endonucleolytic; F:ribonuclease T2 activity		g4660	4	7,79E-83	811_MGG_10510_Reduced	virulence
g6095	scaffold146|size75480:68510-69535	190,607	106,96	-0,833535	0,000922375	yes	g6095	ribonuclease t2 family protein	1026	5	1,39E-99	76,00%	F:RNA binding; F:nuclease activity	EC:3.1.27.1	g6095	3	1,51E-25	811_MGG_10510_Reduced	virulence
g5498	scaffold122|size85270:43250-46452	23,0638	60,6188	1,39413	8,94E-05	yes	g5498	rnapii degradation factor def1 protein	3203	5	6,13E-76	72,80%	P:reproduction; P:cell differentiation; P:anatomical structure formation involved in morphogenesis; P:cell cycle; P:biological_process	-	g5498	6	2,09E-64	805_MGG_00124_Reduced	virulence
g3883	scaffold71|size114570:82127-84413	219,087	391,833	0,838734	8,94E-05	yes	g3883	transient receptor potential ion channel protein	2287	5	0	69,80%	-		g3883	2	5,75E-06	803_MGG_04629_Reduced	virulence
g2532	scaffold39|size150650:44963-47061	11,1751	165,961	3,89249	8,94E-05	yes	g2532	yt521-b-like splicing protein	2099	5	0	60,40%	F:molecular_function	-	g2532	5	4,93E-149	801_MGG_04621_Reduced	virulence
g3647	scaffold65|size121727:70850-72600	78,095	14,4565	-2,43351	8,94E-05	yes	g3647	hypothetical protein UCREL1_9827	1751	5	0	55,60%	F:ion binding; F:kinase activity; P:cellular protein modification process	-	g3647	94	4,68E-05	800_MGG_13324_Reduced	virulence
g7533	scaffold217|size57120:48742-51404	43,2854	132,341	1,61231	8,94E-05	yes	g7533	hypothetical protein CGLO_12812	2663	5	0	68,80%	F:molecular_function	-	g7533	6	1,74E-180	799_MGG_03530_Reduced	virulence
g12425	scaffold808|size9472:3224-4557	77,3258	45,7632	-0,756761	0,00905024	yes	g12425	er lumen protein retaining receptor	1334	5	1,48E-78	91,60%	F:molecular_function; P:biological_process; C:cellular_component; C:endoplasmic reticulum; P:transport	-	g12425	3	4,77E-61	796_MGG_02423_Reduced	virulence
g2249	scaffold33|size159904:34128-35203	69,7076	25,8863	-1,42913	0,000703263	yes	g2249	trimethyllysine dioxygenase	1076	5	1,93E-65	72,00%	F:ion binding; F:oxidoreductase activity; P:small molecule metabolic process; P:cellular nitrogen compound metabolic process; P:biosynthetic process; P:biological_process	EC:1.14.11.8; EC:1.13.11	g2249	9	2,08E-16	792_MGG_09250_Reduced	virulence
g1210	scaffold14|size224352:96965-99435	54,5942	130,981	1,26254	8,94E-05	yes	g1210	amylase-binding protein	2471	5	0	79,80%	F:cytoskeletal protein binding; C:intracellular	-	g1210	13	2,69E-06	791_MGG_11899_Reduced	virulence
g12930	scaffold1215|size3135:199-1928	180,42	89,1082	-1,01773	8,94E-05	yes	g12930	spx domain-containing protein	1929	5	2,50E-106	56,00%	-		g12930	7	1,70E-91	790_MGG_07259_Reduced	virulence
g3348	scaffold57|size126839:70578-74098	16,1019	62,6793	1,96076	8,94E-05	yes	g3348	sh3 domain-containing protein	3521	5	1,29E-180	87,60%	F:molecular_function; F:structural molecule activity	-	g3348	9	2,80E-127	789_MGG_04116_Reduced	virulence
g863	scaffold10|size241180:10069-11543	35,3511	66,777	0,917596	0,00106387	yes	g863	duf1237 domain-containing protein	1475	5	0	80,60%	F:molecular_function; P:biological_process	-	g863	3	2,08E-110	785_MGG_04128_Reduced	virulence	g863	491	DUF1237	587	DUF1237	Magnaporthe grisea 70-15	GH125
g534	scaffold6|size256886:26510-28272	76,2947	27,5273	-1,47072	8,94E-05	yes	g534	duf1237 domain protein	1763	5	0	78,40%	F:molecular_function	-	g534	7	0	785_MGG_04128_Reduced	virulence	g534	547	DUF1237	561	DUF1237	Myceliophthora thermophila ATCC 42464	GH125
g12101	scaffold707|size13290:7198-8211	29,279	112,133	1,93728	8,94E-05	yes	g12101	short-chain dehydrogenase reductase family protein	1014	5	1,73E-138	94,00%	P:biological_process; F:oxidoreductase activity	-	g12101	13	2,30E-27	784_MGG_00056_Reduced	virulence	g12101	283	adh_short|adh_short_C2	1087	Glyco_hydro_92|adh_short_C2	Aspergillus nidulans FGSC A4	GH92
g12551	scaffold863|size7965:3505-4586	234,515	58,8818	-1,99378	8,94E-05	yes	g12551	short chain dehydrogenase reductase	1082	5	1,31E-54	59,80%	P:biological_process; F:oxidoreductase activity	-	g12551	9	2,51E-11	784_MGG_00056_Reduced	virulence
g414	scaffold4|size262740:168341-169155	71,9094	9,89338	-2,86165	8,94E-05	yes	g414	salicylate hydroxylase protein	815	5	3,91E-112	76,20%	P:biological_process; F:oxidoreductase activity	-	g414	12	1,68E-10	784_MGG_00056_Reduced	virulence	g414	271	adh_short_C2|adh_short	1087	Glyco_hydro_92|adh_short_C2	Aspergillus nidulans FGSC A4	GH92
g2793	scaffold45|size142262:15511-16952	68,9539	131,478	0,931122	8,94E-05	yes	g2793	eukaryotic aspartyl protease protein	1442	5	4,38E-112	60,60%	F:peptidase activity; P:biological_process	EC:3.4.23	g2793	9	2,61E-34	73_SAP3_Reduced	virulence
g11850	scaffold651|size15646:3454-4979	77,1309	37,8508	-1,02698	0,000171482	yes	g11850	secreted aspartic proteinase protein	1526	5	1,47E-136	52,00%	F:peptidase activity; P:biological_process	EC:3.4.23	g11850	15	7,90E-34	73_SAP3_Reduced	virulence
g10148	scaffold410|size31554:1971-4426	30,7867	111,71	1,85937	8,94E-05	yes	g10148	tyrosine-protein phosphatase pmp1	2456	5	0	74,40%	F:phosphatase activity; P:cellular protein modification process	EC:3.1.3.48; EC:3.1.3	g10148	9	7,78E-22	66_CPP1_Reduced	virulence
g8768	scaffold295|size43861:1895-3554	170,65	236,12	0,468479	0,0332853	yes	g8768	guanine nucleotide-binding protein subunit beta protein	1660	5	0	79,60%	P:signal transduction; F:signal transducer activity	-	g8768	56	0	65_CPGB-1_Reduced	virulence
g6603	scaffold170|size67802:19154-24735	371,919	580,43	0,642135	0,00739821	yes	g6603	#NAME?	5582	5	0	87,40%	F:ATPase activity; F:transmembrane transporter activity; P:transmembrane transport; F:hydrolase activity, acting on glycosyl bonds; C:intracellular; C:protein complex; F:ion binding; P:generation of precursor metabolites and energy; P:biosynthetic process; P:carbohydrate metabolic process; P:small molecule metabolic process; P:cellular nitrogen compound metabolic process; F:transferase activity, …	EC:2.4.1.18	g6603	3	1,21E-32	645_invC_Reduced	virulence	g6603	1301	Alpha-amylase|Alpha-amylase_C|ATP-synt_ab_N|ATP-synt_ab|ATP-synt_ab_C	754	CBM_48|Alpha-amylase_C	Neurospora crassa OR74A	CBM48
g7679	scaffold225|size55395:46583-48458	365,026	185,286	-0,978244	8,94E-05	yes	g7679	h+-exporting atpase 57k vacuolar	1876	5	0	90,00%	F:ATPase activity; F:transmembrane transporter activity; P:small molecule metabolic process; P:cellular nitrogen compound metabolic process; P:homeostatic process; C:vacuole; P:transmembrane transport; C:protein complex; F:ion binding	-	g7679	9	1,95E-24	645_invC_Reduced	virulence
g2598	scaffold40|size149475:133511-136270	80,7588	161,973	1,00406	8,94E-05	yes	g2598	h+-transporting 67k chain	2760	5	0	91,20%	F:ATPase activity; P:small molecule metabolic process; P:biological_process; P:transmembrane transport; F:transmembrane transporter activity; P:homeostatic process; F:ion binding; C:protein complex; P:cellular nitrogen compound metabolic process; C:vacuole	-	g2598	7	9,50E-26	624_ssaN_Reduced	virulence
g6778	scaffold179|size65550:10048-10827	577,631	859,521	0,573386	0,00993733	yes	g6778	atp synthase subunit alpha protein	780	5	3,09E-120	99,40%	F:ATPase activity; F:transmembrane transporter activity; P:transmembrane transport; C:intracellular; C:protein complex; P:small molecule metabolic process; P:biosynthetic process; P:cellular nitrogen compound metabolic process; F:ion binding	-	g6778	6	1,58E-10	624_ssaN_Reduced	virulence
g13141	scaffold2481|size815:65-815	32,2249	106,833	1,72911	8,94E-05	yes	g13141	rhodanese-like domain-containing protein	749	5	9,78E-146	90,00%	F:molecular_function	-	g13141	7	1,62E-31	616_sseA_Reduced	virulence
g1311	scaffold15|size219375:186222-187795	194,33	18,4446	-3,39724	8,94E-05	yes	g1311	glucan -beta-glucosidase	1574	5	4,00E-108	77,60%	F:molecular_function; P:carbohydrate metabolic process	-	g1311	4	1,02E-16	61_BGL2_Reduced	virulence	g1311	484	n/a	NA	n/a	Aspergillus oryzae RIB40	GH17
g7624	scaffold222|size55823:38439-41235	27,8737	206,838	2,89152	8,94E-05	yes	g7624	calcipressin family protein	2797	5	2,94E-87	77,40%	P:signal transduction	-	g7624	4	6,91E-12	600_CBP1_Reduced	virulence
g6437	scaffold162|size69482:36808-38248	42,8371	234,088	2,45012	8,94E-05	yes	g6437	nonspecific lipid-transfer mitochondrial precursor protein	1441	5	0	88,40%	F:transferase activity, transferring acyl groups; P:small molecule metabolic process; P:biosynthetic process; P:lipid metabolic process	EC:2.3.1.41	g6437	7	8,61E-05	598_THIOL_Reduced	virulence
g4515	scaffold90|size102199:16159-17818	135,813	717,227	2,4008	8,94E-05	yes	g4515	acetyl- acetyltransferase	1660	5	0	86,00%	F:transferase activity, transferring acyl groups; P:biological_process	-	g4515	3	3,33E-64	598_THIOL_Reduced	virulence
g2839	scaffold46|size140815:586-2189	135,081	274,297	1,02191	8,94E-05	yes	g2839	3-ketoacyl- thiolase	1604	5	1,71E-173	91,60%	F:transferase activity, transferring acyl groups; P:biological_process	-	g2839	5	2,59E-73	598_THIOL_Reduced	virulence
g7498	scaffold215|size57769:28588-30885	44,7903	64,8375	0,533642	0,0375124	yes	g7498	3-ketoacyl- thiolase a protein	2298	5	0	89,60%	F:transferase activity, transferring acyl groups; P:biological_process	-	g7498	14	5,71E-99	598_THIOL_Reduced	virulence
g2663	scaffold42|size145265:42510-43302	466,983	55,1467	-3,08202	8,94E-05	yes	g2663	short-chain dehydrogenase reductase sdr	793	5	1,14E-78	79,20%	P:biological_process; F:oxidoreductase activity	-	g2663	5	6,02E-07	59_THR1_Reduced	virulence
g4190	scaffold80|size107679:88283-89438	302,055	29,2308	-3,36925	8,94E-05	yes	g4190	short-chain dehydrogenase reductase	1156	5	1,23E-61	61,80%	P:biological_process; F:oxidoreductase activity	-	g4190	6	1,09E-11	59_THR1_Reduced	virulence
g8012	scaffold244|size52508:35589-36711	129,636	29,6376	-2,12897	8,94E-05	yes	g8012	quinone oxidoreductase	1123	5	4,54E-135	80,80%	F:ion binding; F:oxidoreductase activity; P:biological_process; F:transferase activity, transferring acyl groups	-	g8012	11	1,92E-20	55_PKS1_Reduced	virulence
g4075	scaffold77|size111170:72547-73523	501,996	74,9629	-2,74343	8,94E-05	yes	g4075	quinone oxidoreductase protein	977	5	6,37E-171	78,80%	F:ion binding; F:oxidoreductase activity; P:biological_process; F:transferase activity, transferring acyl groups	-	g4075	10	1,09E-19	55_PKS1_Reduced	virulence
g4041	scaffold76|size111502:55068-56341	149,828	21,227	-2,81933	8,94E-05	yes	g4041	zinc-binding oxidoreductase	1274	5	3,24E-92	59,40%	F:ion binding; F:oxidoreductase activity; P:biological_process	-	g4041	5	1,07E-05	55_PKS1_Reduced	virulence
g1942	scaffold27|size170470:43409-44149	14,9119	90,0386	2,59408	8,94E-05	yes	g1942	glycosyl hydrolases family 11 protein	741	5	9,62E-51	77,80%	P:cell wall organization or biogenesis; P:carbohydrate metabolic process; P:catabolic process; F:hydrolase activity, acting on glycosyl bonds	EC:3.2.1.8	g1942	12	1,77E-56	546_XYN11A_Reduced	virulence	g1942	223	Glyco_hydro_11	234	Glyco_hydro_11	Penicillium sp. 40	GH11
g11186	scaffold537|size21918:2756-3682	161,215	242,828	0,590949	0,0151888	yes	g11186	endo- -beta-xylanase	927	5	1,91E-42	56,80%	P:cell wall organization or biogenesis; P:carbohydrate metabolic process; P:catabolic process; C:extracellular region; F:hydrolase activity, acting on glycosyl bonds	EC:3.2.1.8	g11186	10	4,09E-49	546_XYN11A_Reduced	virulence	g11186	219	Glyco_hydro_11	234	Glyco_hydro_11	Lasiodiplodia theobromae CBS 247.96	GH11
g3804	scaffold69|size140531:69960-71725	9,93594	80,012	3,00949	8,94E-05	yes	g3804	#NAME?	1766	5	0	69,20%	F:molecular_function; P:carbohydrate metabolic process; P:anatomical structure development	-	g3804	3	6,79E-136	522_GAS1_Reduced	virulence	g3804	548	Glyco_hydro_72|X8	547	Glyco_hydro_72|X8	Magnaporthe grisea 70-15	GH72|CBM43
g9796	scaffold376|size34169:9133-10843	626,313	1135,75	0,85869	0,00025211	yes	g9796	glycoside hydrolase family 72 protein	1711	5	3,27E-166	80,20%	F:molecular_function; P:carbohydrate metabolic process	-	g9796	3	3,69E-159	522_GAS1_Reduced	virulence	g9796	538	Glyco_hydro_72|X8	555	Glyco_hydro_72|X8	Neurospora crassa OR74A	GH72|CBM43
g11551	scaffold594|size18593:64-2539	51,5233	160,248	1,63701	8,94E-05	yes	g11551	ste ste20 paka protein kinase	2538	5	0	81,20%	F:lipid binding; F:ion binding; P:cellular protein modification process; F:kinase activity	EC:2.7.11	g11551	239	7,53E-154	519_CHM1_Reduced	virulence	g11551	787	PBD|Pkinase|Pkinase_Tyr	624	Pkinase	Frankia alni ACN14a	CBM13
g7651	scaffold224|size55559:15142-17441	126,12	177,543	0,493374	0,0331093	yes	g7651	major facilitator superfamily transporter	2300	5	2,41E-143	63,40%	P:transmembrane transport; C:cellular_component; F:molecular_function	-	g7651	16	1,33E-19	511_CaNAG4_Reduced	virulence
g8510	scaffold276|size47247:21176-23313	1207,93	739,406	-0,708092	0,00277528	yes	g8510	mfs transporter	2138	5	5,79E-131	74,80%	P:transmembrane transport; C:cellular_component	-	g8510	9	3,12E-09	511_CaNAG4_Reduced	virulence
g6491	scaffold165|size68965:27274-32231	70,338	33,8049	-1,05707	8,94E-05	yes	g6491	synaptic vesicle transporter svop	4958	5	0	74,00%	P:transmembrane transport; C:cellular_component	-	g6491	7	6,42E-05	511_CaNAG4_Reduced	virulence
g5289	scaffold114|size88605:65637-67518	98,7716	45,749	-1,11036	8,94E-05	yes	g5289	major facilitator superfamily transporter	1882	5	0	75,00%	P:transmembrane transport; C:cellular_component	-	g5289	8	1,62E-07	511_CaNAG4_Reduced	virulence
g28	scaffold1|size448493:79293-81259	13,9006	152,406	3,4547	8,94E-05	yes	g28	polyamine transporter 2 protein	1967	5	0	76,80%	P:transmembrane transport; C:cellular_component	-	g28	18	5,14E-136	510_CaNAG3_Reduced	virulence
g1910	scaffold26|size175816:116988-119108	70,4413	125,156	0,82924	0,00025211	yes	g1910	mfs transporter	2121	5	8,97E-162	71,40%	P:transmembrane transport; C:cellular_component	-	g1910	11	1,88E-20	510_CaNAG3_Reduced	virulence
g1961	scaffold27|size170470:90914-93351	728,947	131,326	-2,47266	8,94E-05	yes	g1961	major facilitator superfamily transporter	2438	5	7,50E-92	69,80%	C:integral component of membrane; P:transmembrane transport		g1961	15	3,33E-17	510_CaNAG3_Reduced	virulence
g6154	scaffold149|size74686:45807-46987	79,9853	44,802	-0,836172	0,00398769	yes	g6154	orotidine 5 -phosphate decarboxylase protein	1181	5	1,32E-173	76,00%	P:small molecule metabolic process; P:biosynthetic process; P:cellular nitrogen compound metabolic process; F:lyase activity	EC:4.1.1.23	g6154	3	7,51E-28	506_URA3_Reduced	virulence
g2757	scaffold44|size143265:48181-49461	142,273	625,624	2,13664	8,94E-05	yes	g2757	isocitrate dehydrogenase subunit 1	1281	5	0	94,40%	P:small molecule metabolic process; P:generation of precursor metabolites and energy; F:oxidoreductase activity; F:ion binding; F:molecular_function	EC:1.1.1.41	g2757	5	1,61E-23	504_LEU2_Reduced	virulence
g12374	scaffold785|size10125:8522-9690	73,2868	240,348	1,7135	8,94E-05	yes	g12374	isocitrate dehydrogenase subunit 2	1169	5	0	94,00%	F:molecular_function; P:generation of precursor metabolites and energy; F:oxidoreductase activity; F:ion binding	EC:1.1.1.41	g12374	2	9,70E-23	504_LEU2_Reduced	virulence
g8051	scaffold247|size51691:8862-10401	83,6653	56,0386	-0,578208	0,0368787	yes	g8051	3-isopropylmalate dehydrogenase	1540	5	8,05E-141	91,80%	C:cytoplasm; F:molecular_function; F:ion binding; F:oxidoreductase activity; P:biosynthetic process; P:cellular amino acid metabolic process; P:biological_process	EC:1.1.1.85	g8051	2	6,35E-117	504_LEU2_Reduced	virulence
g2079	scaffold29|size167306:138718-139254	117,972	57,5399	-1,03581	0,0301536	yes	g2079	duf953 domain containing protein	537	4	8,32E-13	67,00%	-		g2079	5	9,49E-13	489_TRX1_Reduced	virulence
g4591	scaffold92|size101272:73361-78209	30,3097	83,7845	1,4669	8,94E-05	yes	g4591	uba ts-n domain-containing protein	4849	5	0	73,60%	F:ion binding; F:molecular_function	-	g4591	12	1,21E-05	488_IRS4_Reduced	virulence
g8946	scaffold307|size41879:29725-31156	88,6725	29,5566	-1,58501	8,94E-05	yes	g8946	l-allo-threonine aldolase	1432	5	4,06E-138	82,40%	F:ion binding; P:cellular amino acid metabolic process; F:lyase activity	-	g8946	1	8,24E-78	469_TOXG_Reduced	virulence
g9846	scaffold380|size34021:16463-21805	15,5226	109,76	2,8219	8,94E-05	yes	g9846	kinesin motor domain-containing protein	5343	5	0	85,00%	P:biological_process; C:cytoskeleton; F:ion binding; C:protein complex; F:cytoskeletal protein binding; F:molecular_function	-	g9846	6	2,14E-58	465_KIN2_Reduced	virulence	g9846	1503	Kinesin	NA	n/a	Botryotinia fuckeliana	GH18
g5713	scaffold130|size80568:40084-42985	44,0919	84,9881	0,946747	8,94E-05	yes	g5713	kinesin heavy chain	2902	5	0	89,60%	F:cytoskeletal protein binding; P:biological_process; F:ion binding; C:cytoskeleton; C:protein complex; F:molecular_function	-	g5713	6	0	465_KIN2_Reduced	virulence
g5070	scaffold108|size93026:7693-10471	110,726	507,064	2,19518	8,94E-05	yes	g5070	citrate synthase	2779	5	0	97,60%	P:small molecule metabolic process; P:carbohydrate metabolic process; F:transferase activity, transferring acyl groups; P:generation of precursor metabolites and energy	EC:2.3.3.1	g5070	3	4,15E-132	447_MCSA_Reduced	virulence
g12103	scaffold707|size13290:11320-13014	113,549	273,976	1,27074	8,94E-05	yes	g12103	methylcitrate synthase precursor	1695	5	0	94,20%	P:small molecule metabolic process; P:carbohydrate metabolic process; F:transferase activity, transferring acyl groups; P:generation of precursor metabolites and energy	-	g12103	6	0	447_MCSA_Reduced	virulence
g3397	scaffold58|size126391:117687-119332	169,422	97,936	-0,790713	0,000328419	yes	g3397	peroxysomal citrate synthase protein	1646	5	0	91,20%	F:transferase activity, transferring acyl groups; P:generation of precursor metabolites and energy; P:carbohydrate metabolic process	EC:2.3.3.1	g3397	7	1,09E-23	447_MCSA_Reduced	virulence
g11055	scaffold518|size22903:4122-8361	93,4267	68,4036	-0,449762	0,0470823	yes	g11055	nadh-ubiquinone oxidoreductase 49 kda subunit protein	4240	5	0	84,40%	F:molecular_function; F:oxidoreductase activity; P:biological_process	-	g11055	10	0	445_NOS1_Reduced	virulence
g12180	scaffold727|size12460:8262-9903	32,7501	133,539	2,02769	8,94E-05	yes	g12180	o-acetylhomoserine -lyase	1642	5	4,08E-167	85,60%	F:ion binding; P:sulfur compound metabolic process; P:cellular amino acid metabolic process; C:cytoplasm; F:lyase activity; F:transferase activity, transferring alkyl or aryl (other than methyl) groups	-	g12180	3	2,67E-26	443_CBL1_Reduced	virulence
g6048	scaffold144|size75875:65127-68327	100,419	324,896	1,69394	8,94E-05	yes	g6048	cystathionine gamma-lyase	3201	5	0	91,60%	P:sulfur compound metabolic process; P:cellular amino acid metabolic process; P:biosynthetic process; F:lyase activity; F:ion binding	EC:4.4.1.1	g6048	5	2,59E-61	443_CBL1_Reduced	virulence
g3434	scaffold60|size125496:11621-13059	10,2606	80,408	2,97023	8,94E-05	yes	g3434	hypothetical protein NECHADRAFT_52144	1439	5	1,99E-73	58,00%	-		g3434	2	2,71E-05	441_BTP1_Reduced	virulence
g7052	scaffold191|size62986:42515-43866	24,7539	95,8583	1,95325	8,94E-05	yes	g7052	hypothetical protein	1352	5	7,40E-97	67,80%	-		g7052	3	4,07E-21	441_BTP1_Reduced	virulence
g5768	scaffold132|size79544:38027-39289	79,6967	295,366	1,88991	8,94E-05	yes	g5768	mfs fhs l-fucose permease	1263	5	7,70E-29	51,20%	-		g5768	8	3,03E-11	441_BTP1_Reduced	virulence
g9891	scaffold384|size33761:17104-22131	48,7826	100,154	1,03778	8,94E-05	yes	g9891	duf250 domain membrane protein	5028	5	6,90E-74	81,00%	C:cellular_component	-	g9891	2	2,48E-12	441_BTP1_Reduced	virulence	g9891	971	TPT	NA	n/a	Aspergillus nidulans FGSC A4	GT32
g3049	scaffold50|size135698:59105-60585	115,955	201,632	0,79816	0,000848659	yes	g3049	hypothetical protein PDE_02823	1481	5	2,00E-44	51,20%	-		g3049	7	8,73E-10	441_BTP1_Reduced	virulence
g11788	scaffold638|size16494:11632-15620	97,5035	47,8432	-1,02714	8,94E-05	yes	g11788	hypothetical protein PFICI_02913	3989	5	4,40E-115	73,80%	F:molecular_function	-	g11788	3	5,24E-10	441_BTP1_Reduced	virulence
g1030	scaffold12|size240573:45646-47418	87,0206	41,7027	-1,06122	0,000775843	yes	g1030	integral membrane protein	1773	5	2,28E-39	49,60%	-		g1030	2	4,26E-09	441_BTP1_Reduced	virulence
g11973	scaffold677|size14788:3996-5546	184,978	62,4452	-1,56669	8,94E-05	yes	g11973	hypothetical protein MYCTH_53865	1551	5	3,76E-21	63,00%	-		g11973	4	1,30E-08	441_BTP1_Reduced	virulence
g5730	scaffold131|size80416:6002-7518	251,469	31,4223	-3,00052	8,94E-05	yes	g5730	integral membrane protein pth11- protein	1517	5	9,51E-21	58,00%	-		g5730	6	1,31E-29	441_BTP1_Reduced	virulence
g8119	scaffold251|size51030:10691-12007	393,787	16,323	-4,59244	8,94E-05	yes	g8119	integral membrane protein	1317	5	4,06E-107	55,80%	-		g8119	6	5,33E-14	441_BTP1_Reduced	virulence
g12767	scaffold1010|size5205:2233-3294	152,059	5,5573	-4,7741	0,000171482	yes	g12767	plasma membrane protein pth11-like protein	1062	5	2,99E-103	62,00%	-		g12767	6	2,98E-10	441_BTP1_Reduced	virulence
g744	scaffold8|size247466:150013-150954	111,278	2,66003	-5,38658	0,0119687	yes	g744	---NA---	942	0			-		g744	5	1,62E-24	441_BTP1_Reduced	virulence
g8283	scaffold261|size49446:16555-17724	141,675	2,72769	-5,69876	0,00544044	yes	g8283	---NA---	1170	0			-		g8283	5	7,10E-09	441_BTP1_Reduced	virulence
g12582	scaffold878|size7649:4106-5340	219,678	3,91187	-5,81139	8,94E-05	yes	g12582	hypothetical protein M419DRAFT_48593, partial	1235	5	9,10E-98	66,20%	F:molecular_function; P:biological_process; C:cellular_component		g12582	5	5,18E-12	441_BTP1_Reduced	virulence
g180	scaffold2|size385500:140914-144267	8,42097	156,281	4,21402	8,94E-05	yes	g180	plasma membrane h+-atpase pma1 protein	3354	5	0	92,40%	F:ATPase activity; F:transmembrane transporter activity; C:cellular_component; F:ion binding; P:small molecule metabolic process; P:biosynthetic process; P:cellular nitrogen compound metabolic process; P:transport; P:anatomical structure development; P:nucleobase-containing compound catabolic process	-	g180	20	5,95E-47	440_PMR1_Reduced	virulence
g11901	scaffold661|size15220:772-3686	671,236	2076,68	1,62939	8,94E-05	yes	g11901	plasma membrane atpase	2915	5	0	97,20%	F:ATPase activity; P:small molecule metabolic process; P:transmembrane transport; F:transmembrane transporter activity; F:ion binding; P:cellular nitrogen compound metabolic process; P:biosynthetic process; C:cellular_component; C:plasma membrane	EC:3.6.3.6	g11901	24	2,19E-50	440_PMR1_Reduced	virulence
g9462	scaffold347|size37897:1343-5586	83,6309	16,2507	-2,36353	8,94E-05	yes	g9462	h k atpase alpha subunit	4244	5	0	77,80%	F:ion binding; P:transport; C:cellular_component; F:ATPase activity; F:transmembrane transporter activity	-	g9462	14	4,88E-83	440_PMR1_Reduced	virulence
g7402	scaffold210|size58703:24065-25641	168,571	306,87	0,864266	8,94E-05	yes	g7402	beta-glucanosyltransferase gel2	1577	5	8,46E-173	81,60%	P:carbohydrate metabolic process; F:molecular_function	-	g7402	6	3,40E-128	434_GEL2_Reduced	virulence	g7402	467	Glyco_hydro_72	486	Glyco_hydro_72	Aspergillus oryzae RIB40	GH72
g6958	scaffold187|size64050:52663-54094	1013,9	345,219	-1,55434	8,94E-05	yes	g6958	glycoside hydrolase family 72 protein	1432	5	0	79,40%	F:molecular_function; P:carbohydrate metabolic process; C:cell wall	-	g6958	5	5,59E-66	434_GEL2_Reduced	virulence	g6958	453	Glyco_hydro_72	470	Glyco_hydro_72	Neurospora crassa OR74A	GH72
g10283	scaffold424|size32188:11187-12293	12,594	119,385	3,24481	8,94E-05	yes	g10283	hypothetical protein FOZG_04142	1107	5	7,11E-47	54,80%	P:lipid metabolic process; F:molecular_function	EC:3.1.1.3	g10283	9	1,23E-54	432_FGL1_Reduced	virulence
g2420	scaffold36|size155665:150809-152043	279,036	394,926	0,501133	0,0234711	yes	g2420	probable triacylglycerol lipase precursor	1235	5	5,74E-73	58,40%	P:lipid metabolic process; F:molecular_function	EC:3.1.1.3	g2420	5	2,81E-79	432_FGL1_Reduced	virulence
g6912	scaffold185|size64219:30793-31904	71,231	33,1101	-1,10523	0,000848659	yes	g6912	triacylglycerol lipase	1112	5	1,96E-142	71,00%	P:lipid metabolic process; F:molecular_function	EC:3.1.1.3	g6912	6	7,80E-20	432_FGL1_Reduced	virulence
g7396	scaffold210|size58703:686-1954	3,88757	432,783	6,79863	0,00277528	yes	g7396	---NA---	1269	0			-		g7396	4	5,09E-20	424_PCK1_Reduced	virulence
g7397	scaffold210|size58703:2003-3677	11,188	981,681	6,45523	8,94E-05	yes	g7397	phosphoenolpyruvate carboxykinase	1675	5	0	93,80%	P:biosynthetic process; P:carbohydrate metabolic process; F:kinase activity; P:biological_process; F:lyase activity; F:ion binding	EC:4.1.1.49	g7397	6	0	424_PCK1_Reduced	virulence
g7212	scaffold200|size60774:22659-24382	42,6629	96,9092	1,18365	8,94E-05	yes	g7212	p-loop containing nucleoside triphosphate hydrolase	1724	5	2,17E-172	71,40%	F:molecular_function; F:ion binding; F:helicase activity; F:ATPase activity	-	g7212	5	1,19E-31	423_VAD1_Reduced	virulence	g7212	574	DEAD|Helicase_C	1058	DEAD|Helicase_C|LpxC	Ostreococcus tauri OTTH0595	CE11
g3604	scaffold64|size122714:57886-59456	480,998	719,504	0,580972	0,00809707	yes	g3604	translation initiation factor eif4a	1571	5	0	91,60%	F:ATPase activity; F:ion binding; F:translation factor activity, nucleic acid binding; F:helicase activity; P:translation	-	g3604	7	1,15E-75	423_VAD1_Reduced	virulence	g3604	397	DEAD|Helicase_C	1058	DEAD|Helicase_C|LpxC	Ostreococcus tauri OTTH0595	CE11
g191	scaffold2|size385500:175622-177374	62,901	12,5184	-2,32903	8,94E-05	yes	g191	dead deah box helicase	1753	5	0	90,60%	F:molecular_function; F:ion binding; F:helicase activity; F:ATPase activity	-	g191	5	1,27E-48	423_VAD1_Reduced	virulence	g191	566	DEAD|Helicase_C	1058	DEAD|Helicase_C|LpxC	Ostreococcus tauri OTTH0595	CE11
g3562	scaffold63|size123176:40704-41899	235,647	527,987	1,16387	8,94E-05	yes	g3562	voltage-gated potassium channel beta-2 subunit	1196	5	0	77,00%	-		g3562	2	1,24E-21	419_CSH1_Reduced	virulence
g2851	scaffold46|size140815:41210-42423	142,673	87,9759	-0,697537	0,00629178	yes	g2851	aldo keto reductase protein	1214	5	9,69E-135	84,80%	-		g2851	2	5,64E-21	419_CSH1_Reduced	virulence
g9620	scaffold359|size36455:29634-32425	152,18	70,1983	-1,11627	8,94E-05	yes	g9620	aflatoxin b1 aldehyde reductase member 2	2792	5	8,60E-139	71,40%	P:biological_process; F:oxidoreductase activity	-	g9620	3	6,72E-15	419_CSH1_Reduced	virulence
g9615	scaffold359|size36455:12240-13635	73,1745	31,9129	-1,1972	0,00113445	yes	g9615	voltage-gated potassium channel subunit beta-3	1396	5	1,39E-142	83,20%	-		g9615	3	1,07E-24	419_CSH1_Reduced	virulence
g4626	scaffold93|size100848:84716-85674	499,8	216,535	-1,20675	8,94E-05	yes	g4626	aldo keto reductase	959	5	1,92E-172	88,00%	-		g4626	8	4,79E-64	419_CSH1_Reduced	virulence
g8441	scaffold271|size48067:44047-45053	114,978	46,2922	-1,31252	8,94E-05	yes	g8441	auxin-induced protein	1007	5	1,04E-161	70,00%	P:biological_process; F:oxidoreductase activity	-	g8441	7	1,79E-13	419_CSH1_Reduced	virulence
g914	scaffold10|size241180:180344-181375	145,837	37,6893	-1,95213	8,94E-05	yes	g914	aldehyde reductase protein	1032	5	1,30E-117	80,60%	F:oxidoreductase activity; P:biological_process	-	g914	3	1,91E-05	419_CSH1_Reduced	virulence
g1455	scaffold17|size204449:186293-187351	2188,27	181,547	-3,59138	8,94E-05	yes	g1455	aldo keto reductase family protein	1059	5	1,50E-57	65,20%	P:biological_process; F:oxidoreductase activity	-	g1455	6	1,60E-05	419_CSH1_Reduced	virulence
g10110	scaffold406|size31964:15849-16984	74,3445	3,62346	-4,35879	0,000555788	yes	g10110	aldo keto protein	1136	5	1,27E-166	69,80%	P:oxidation-reduction process; F:oxidoreductase activity		g10110	3	3,77E-09	419_CSH1_Reduced	virulence
g3809	scaffold69|size140531:84820-86171	17,2927	83,7733	2,27633	8,94E-05	yes	g3809	hypothetical protein PFICI_11450	1352	5	1,52E-63	51,80%	-		g3809	4	9,39E-09	404_PTH11_Reduced	virulence
g4754	scaffold97|size99403:69854-71508	26,7741	126,214	2,23697	8,94E-05	yes	g4754	integral membrane protein	1655	5	8,78E-64	57,40%	-		g4754	7	9,33E-25	404_PTH11_Reduced	virulence
g1425	scaffold17|size204449:94529-97369	37,9519	78,663	1,05151	8,94E-05	yes	g1425	cation-transporting atpase 4	2841	5	1,78E-54	67,20%	-		g1425	5	3,27E-13	404_PTH11_Reduced	virulence
g5902	scaffold138|size76792:50115-51544	59,6225	101,082	0,761598	0,00304424	yes	g5902	integral membrane protein	1430	5	6,46E-41	48,40%	-		g5902	27	9,64E-08	404_PTH11_Reduced	virulence
g3162	scaffold52|size134460:114472-115943	117,441	72,9317	-0,687319	0,00873484	yes	g3162	hypothetical protein FOVG_19887	1472	5	1,12E-39	69,60%	-		g3162	8	2,49E-26	404_PTH11_Reduced	virulence
g12313	scaffold767|size10555:659-2444	124,942	31,3302	-1,99563	8,94E-05	yes	g12313	cfem domain-containing protein	1786	5	3,83E-49	57,60%	-		g12313	4	2,14E-19	404_PTH11_Reduced	virulence
g2085	scaffold29|size167306:159605-160955	1465,92	268,951	-2,44639	8,94E-05	yes	g2085	cation-transporting atpase 4	1351	5	1,06E-31	66,40%	-		g2085	5	7,24E-08	404_PTH11_Reduced	virulence
g9504	scaffold350|size37619:27440-28957	148,11	21,3566	-2,79392	8,94E-05	yes	g9504	---NA---	1518	0			-		g9504	4	6,41E-13	404_PTH11_Reduced	virulence
g4686	scaffold95|size113438:69217-70809	153,577	19,1721	-3,00188	8,94E-05	yes	g4686	cfem domain-containing protein	1593	5	6,08E-138	63,20%	-		g4686	3	2,69E-30	404_PTH11_Reduced	virulence
g2694	scaffold42|size145265:141291-143076	207,529	22,1549	-3,22761	8,94E-05	yes	g2694	integral membrane family protein	1786	5	2,16E-82	68,20%	-		g2694	8	8,86E-13	404_PTH11_Reduced	virulence
g8103	scaffold250|size51300:21331-22414	114,851	11,2967	-3,34579	8,94E-05	yes	g8103	---NA---	1084	0			-		g8103	3	7,21E-19	404_PTH11_Reduced	virulence
g12217	scaffold738|size11702:9493-10967	163,711	9,23045	-4,1486	8,94E-05	yes	g12217	integral membrane protein	1475	5	2,25E-58	58,00%	-		g12217	3	6,10E-15	404_PTH11_Reduced	virulence
g12118	scaffold711|size13195:10891-12106	563,684	2,23293	-7,97981	0,00544044	yes	g12118	hypothetical protein MBR_08562, partial	1216	5	7,14E-128	71,20%	-		g12118	2	2,10E-13	404_PTH11_Reduced	virulence
g6573	scaffold169|size67847:5800-7198	71,927	44,9222	-0,679104	0,0160337	yes	g6573	malonyl -acyl carrier protein transacylase	1399	5	0	85,00%	P:biological_process; F:molecular_function	-	g6573	19	1,81E-10	40_PKS1_Reduced	virulence	g6573	440	Acyl_transf_1	2649	Glycos_transf_2|AMP-binding|AMP-binding_C|ketoacyl-synt|Ketoacyl-synt_C|Acyl_transf_1|Aminotran_3	Chamaesiphon minutus PCC 6605	GT2
g1250	scaffold14|size224352:211435-213863	131,969	81,8768	-0,688669	0,00244044	yes	g1250	glycosyltransferase family 39 protein	2429	5	0	93,40%	P:cellular protein modification process; P:biosynthetic process; P:carbohydrate metabolic process; F:transferase activity, transferring glycosyl groups; C:cellular_component	EC:2.4.1	g1250	6	0	399_PMT4_Reduced	virulence	g1250	770	PMT|MIR	788	PMT|MIR	Myceliophthora thermophila ATCC 42464	GT39
g12353	scaffold779|size10250:0-2454	82,8932	178,43	1,10603	8,94E-05	yes	g12353	glycolipid 2-alpha-mannosyltransferase	2455	5	0	82,60%	P:carbohydrate metabolic process; F:transferase activity, transferring glycosyl groups; P:cellular protein modification process; P:biosynthetic process; C:cellular_component	EC:2.4.1	g12353	4	5,10E-74	392_CaMNT2_Reduced	virulence	g12353	578	Glyco_transf_15	530	Glyco_transf_15	Magnaporthe grisea 70-15	GT15
g3043	scaffold50|size135698:40933-42299	122,331	67,7204	-0,853127	0,000555788	yes	g3043	glycosyltransferase family 15 protein	1367	5	1,19E-176	91,40%	C:cellular_component; F:transferase activity, transferring glycosyl groups; P:cellular protein modification process; P:biosynthetic process; P:carbohydrate metabolic process	EC:2.4.1	g3043	5	4,19E-85	392_CaMNT2_Reduced	virulence	g3043	393	Glyco_transf_15	408	Glyco_transf_15	Myceliophthora thermophila ATCC 42464	GT15
g7167	scaffold198|size61296:5037-5879	2,25733	119,034	5,72062	0,0254153	yes	g7167	tsa family protein	843	5	1,25E-97	87,40%	P:biological_process; F:oxidoreductase activity; F:molecular_function	EC:1.11.1.15	g7167	5	1,38E-61	386_TSA1_Reduced	virulence	g7167	248	AhpC-TSA|Redoxin	722	AhpC-TSA|Glyco_hydro_18	Clostridium difficile CD196	GH18
g7355	scaffold207|size58887:36399-37334	380,528	656,027	0,785751	0,000630114	yes	g7355	mitochondrial peroxiredoxin prx1 protein	936	5	3,01E-136	78,60%	P:biological_process; F:molecular_function; F:oxidoreductase activity	EC:1.11.1.15	g7355	5	6,67E-16	386_TSA1_Reduced	virulence	g7355	229	AhpC-TSA	725	AhpC-TSA|Glyco_hydro_18	Clostridium difficile 630	GH18
g7307	scaffold205|size59372:2134-3509	71,2812	38,8254	-0,876519	0,00331496	yes	g7307	serine threonine-protein phosphatase ppe1	1376	5	0	98,20%	F:phosphatase activity	EC:3.1.3.16	g7307	25	3,80E-112	378_SIT4_Reduced	virulence
g5627	scaffold127|size81438:43255-44194	242,458	104,83	-1,20969	8,94E-05	yes	g5627	regulatory protein suaprga1 protein	940	5	1,86E-85	71,00%	C:mitochondrion	-	g5627	1	3,94E-28	367_MRB1_Reduced	virulence
g8879	scaffold302|size42505:36994-37722	407,158	1254,37	1,6233	8,94E-05	yes	g8879	---NA---	729	0			-		g8879	1	2,16E-13	350_EMP1_Reduced	virulence
g7744	scaffold229|size54866:17947-18778	348,55	73,7862	-2,23994	8,94E-05	yes	g7744	er membrane protein sh3	832	5	3,86E-81	86,80%	-		g7744	3	7,68E-17	348_CSH3_Reduced	virulence
g7088	scaffold193|size62749:34314-36191	90,9283	166,274	0,87076	0,000171482	yes	g7088	wd repeat-containing protein slp1 protein	1878	5	0	85,40%	F:molecular_function	-	g7088	69	5,79E-74	346_CRU1_Reduced	virulence
g8910	scaffold304|size42166:40850-41854	34,7779	92,0433	1,40414	8,94E-05	yes	g8910	septum-promoting gtp-binding protein 1 protein	1005	5	8,82E-117	75,40%	F:ion binding; P:signal transduction; P:nucleobase-containing compound catabolic process; P:small molecule metabolic process; C:cellular_component; P:transport; C:intracellular	-	g8910	17	1,12E-14	339_CLPT1_Reduced	virulence
g4240	scaffold82|size107356:20858-22012	38,3073	70,0153	0,87005	0,00648838	yes	g4240	gtp-binding protein ypt3 protein	1155	5	8,52E-100	70,60%	F:ion binding; P:signal transduction; P:transport	-	g4240	19	3,52E-18	339_CLPT1_Reduced	virulence
g12255	scaffold749|size11454:36-959	96,6187	173,993	0,848659	0,00162124	yes	g12255	adp-ribosylation factor 6	960	5	5,31E-88	99,60%	P:biological_process; F:mRNA binding; C:cell; P:signal transduction; C:intracellular; P:cytoskeleton organization; P:cellular component assembly; P:cell division; P:cell cycle; P:biosynthetic process; P:lipid metabolic process; P:vesicle-mediated transport; F:ion binding	-	g12255	50	2,09E-07	339_CLPT1_Reduced	virulence
g2026	scaffold28|size169625:126938-127925	623,47	986,686	0,66227	0,00277528	yes	g2026	gtp-binding nuclear protein gsp1 ran	988	5	1,21E-92	98,80%	P:nucleocytoplasmic transport; P:signal transduction; F:GTPase activity; F:ion binding; P:transport	-	g2026	27	7,25E-19	339_CLPT1_Reduced	virulence
g6663	scaffold173|size66809:14739-15653	371,107	268,895	-0,464792	0,0392501	yes	g6663	secretion-related small gtpase	915	5	5,81E-99	98,80%	F:ion binding; P:signal transduction; C:cellular_component; P:nucleobase-containing compound catabolic process; P:small molecule metabolic process; P:transport; F:GTPase activity; P:nucleocytoplasmic transport; C:intracellular	-	g6663	29	5,64E-40	339_CLPT1_Reduced	virulence
g550	scaffold6|size256886:66484-67429	293,046	195,705	-0,582445	0,018733	yes	g550	ras-like protein rab-6b	946	5	1,08E-80	69,00%	F:ion binding; P:signal transduction; P:transport	-	g550	21	3,26E-32	339_CLPT1_Reduced	virulence
g8886	scaffold303|size42502:15885-16661	1474,41	895,541	-0,719311	0,000848659	yes	g8886	adp-ribosylation factor	777	5	1,28E-74	96,80%	F:ion binding; C:intracellular; P:signal transduction	-	g8886	50	1,29E-06	339_CLPT1_Reduced	virulence
g2588	scaffold40|size149475:101198-101963	505,435	177,826	-1,50706	8,94E-05	yes	g2588	ras-like protein rab7 protein	766	5	3,61E-98	98,20%	F:ion binding; P:signal transduction; P:transport	-	g2588	22	1,39E-25	339_CLPT1_Reduced	virulence
g10477	scaffold444|size28003:19142-19771	98,8029	25,9711	-1,92765	0,00113445	yes	g10477	related to gtp-binding protein rab18a	630	5	1,20E-39	80,40%	F:ion binding; P:signal transduction; P:transport	-	g10477	21	5,82E-26	339_CLPT1_Reduced	virulence
g8072	scaffold248|size51623:13245-14957	55,0552	134,59	1,28962	8,94E-05	yes	g8072	cyclin b	1713	5	0	71,80%	P:cellular protein modification process; P:cell cycle; F:enzyme binding; C:nucleus; P:cell division	-	g8072	3	1,05E-78	338_CLB2_Reduced	virulence	g8072	498	Cyclin_N|Cyclin_C	885	Cyclin_N|Cyclin_C|Mannosyl_trans	Vitis vinifera	GT50
g5364	scaffold117|size87250:45124-47473	65,354	109,659	0,74667	0,00304424	yes	g5364	chitin synthase export chaperone protein	2350	5	6,51E-119	87,60%	-		g5364	5	8,33E-21	337_CHS7_Reduced	virulence
g9149	scaffold322|size40370:24361-25652	182,741	95,4317	-0,937258	0,00025211	yes	g9149	chitin synthase export chaperone	1292	5	1,86E-103	89,40%	P:transport; C:cellular_component; C:endoplasmic reticulum	-	g9149	2	1,22E-146	337_CHS7_Reduced	virulence
g5260	scaffold113|size89517:72422-73948	14,0215	132,011	3,23495	8,94E-05	yes	g5260	glycolipid-anchored surface protein 5 protein	1527	5	3,56E-148	71,20%	F:molecular_function; P:carbohydrate metabolic process	-	g5260	4	5,06E-76	33_PHR1_Reduced	virulence	g5260	439	Glyco_hydro_72	450	Glyco_hydro_72	Podospora anserina S mat+	GH72
g11613	scaffold603|size18043:9690-12662	36,7947	111,154	1,595	8,94E-05	yes	g11613	transcriptional corepressor cyc8 protein	2973	5	2,75E-172	86,40%	-		g11613	7	1,85E-129	320_SSN6_Reduced	virulence	g11613	823	TPR_11|TPR_11	1000	Glyco_transf_41|Glyco_transf_41	Neospora caninum Liverpool	GT41
g295	scaffold3|size327485:139403-141533	46,0788	80,5465	0,805718	0,00106387	yes	g295	mitochondrial outer membrane 72k protein	2131	5	0	82,80%	F:protein transporter activity; F:transmembrane transporter activity; P:transport; C:cellular_component; C:mitochondrion; F:molecular_function	-	g295	18	4,11E-07	320_SSN6_Reduced	virulence	g295	626	TPR_11	3048	Glyco_transf_41|Glyco_transf_41|TPR_11|Glyco_transf_41|Glyco_transf_41|Glyco_transf_41|Glyco_transf_41|TPR_11|Glyco_transf_41|Glyco_transf_41	Chlorobium phaeobacteroides DSM 266	GT41
g2072	scaffold29|size167306:115694-119286	18,6173	61,8809	1,73285	8,94E-05	yes	g2072	ras guanine-nucleotide exchange	3593	5	0	72,40%	F:molecular_function; P:signal transduction; C:intracellular; P:response to stress; P:DNA metabolic process	-	g2072	13	1,15E-82	319_SQL2_Reduced	virulence
g9067	scaffold315|size40943:25106-26534	40,7441	129,7	1,67052	8,94E-05	yes	g9067	bar domain-containing protein	1429	5	0	77,40%	C:cytoplasm; F:molecular_function	-	g9067	16	1,30E-06	319_SQL2_Reduced	virulence
g10185	scaffold413|size31461:23109-28296	52,2711	88,0372	0,752099	0,000555788	yes	g10185	cell division control protein 25 protein	5188	5	0	78,40%	F:molecular_function; C:intracellular; P:signal transduction	-	g10185	10	1,64E-68	319_SQL2_Reduced	virulence
g5377	scaffold117|size87250:83801-87056	102,698	56,2548	-0,868356	8,94E-05	yes	g5377	ras guanyl-nucleotide exchange factor	3256	5	0	72,00%	F:molecular_function; P:signal transduction; F:ion binding; C:intracellular	-	g5377	5	1,25E-12	319_SQL2_Reduced	virulence
g4394	scaffold86|size106230:58379-59350	318,578	155,42	-1,03547	8,94E-05	yes	g4394	gtp-binding protein rhb1	972	5	1,32E-70	88,00%	P:signal transduction; P:nucleobase-containing compound catabolic process; P:small molecule metabolic process; F:GTPase activity; C:cellular_component; F:ion binding; P:transport	-	g4394	20	1,16E-81	317_RHBA_Reduced	virulence
g1877	scaffold26|size175816:4888-6103	179,837	93,0135	-0,951175	8,94E-05	yes	g1877	eukaryotic translation initiation factor 3 subunit 2 protein	1216	5	0	80,20%	C:protein complex; C:cytoplasm; P:translation; P:ribonucleoprotein complex assembly; F:translation factor activity, nucleic acid binding; F:molecular_function	-	g1877	55	5,94E-10	316_PiGPB1_Reduced	virulence
g7053	scaffold191|size62986:46666-51329	5,76839	417,751	6,17833	8,94E-05	yes	g7053	abc-2 type transporter	4664	5	0	81,60%	C:cellular_component; F:ion binding; F:ATPase activity; F:transmembrane transporter activity; P:transport	-	g7053	33	0	310_MgAtr4_Reduced	virulence
g2028	scaffold28|size169625:140758-144480	70,4513	48,1393	-0,549411	0,0125287	yes	g2028	glycosyltransferase family 2 protein	3723	5	0	81,40%	F:molecular_function; F:transferase activity, transferring glycosyl groups	-	g2028	40	0	31_CHS3_Reduced	virulence	g2028	1221	Chitin_synth_2|Glyco_tranf_2_3|Glyco_trans_2_3	1233	Chitin_synth_2	Thielavia terrestris NRRL 8126	GT2
g4984	scaffold104|size94648:84221-86874	37,8829	83,4259	1,13895	8,94E-05	yes	g4984	pheromone processing endoprotease kex2 protein	2654	5	0	77,20%	F:peptidase activity; P:biological_process	EC:3.4.21	g4984	6	1,47E-147	306_KEX2_Reduced	virulence	g4984	849	Peptidase_S8|P_proprotein	1225	Peptidase_S8|CW_binding_2|CW_binding_2|CW_binding_2	Mahella australiensis 50-1 BON	GH18
g9915	scaffold386|size33657:28940-29442	134,629	16,5402	-3,02494	0,00835065	yes	g9915	---NA---	503	0			-		g9915	16	7,19E-06	290_CNB1_Reduced	virulence
g6918	scaffold185|size64219:49485-51788	79,9585	40,825	-0,9698	0,000171482	yes	g6918	pre-mrna-processing factor 39 protein	2304	5	0	85,60%	C:intracellular; P:cellular nitrogen compound metabolic process; F:molecular_function	-	g6918	14	7,89E-08	280_CCN1_Reduced	virulence
g6840	scaffold182|size64906:19766-24635	131,789	29,7728	-2,14616	8,94E-05	yes	g6840	abc bile acid protein	4870	5	0	76,20%	P:transmembrane transport; F:ion binding; C:cellular_component; F:ATPase activity; F:transmembrane transporter activity; P:nucleobase-containing compound catabolic process; P:small molecule metabolic process; F:hydrolase activity, acting on carbon-nitrogen (but not peptide) bonds	EC:3.5.4.5	g6840	47	3,11E-84	267_MLT1_Reduced	virulence
g12102	scaffold707|size13290:8586-10472	23,4228	68,8498	1,55554	8,94E-05	yes	g12102	isocitrate lyase	1887	5	0	85,20%	F:lyase activity; P:small molecule metabolic process	EC:4.1.3.1	g12102	5	8,47E-135	261_ICL1_Reduced	virulence
g3436	scaffold60|size125496:16365-18238	6,72845	106,953	3,99056	8,94E-05	yes	g3436	mfs transporter	1874	5	0	79,00%	P:transmembrane transport; C:cellular_component	-	g3436	14	4,56E-39	26_CaMDR1_Reduced	virulence
g620	scaffold7|size256143:5410-9802	10,2402	90,5577	3,14459	8,94E-05	yes	g620	cycloheximide resistance protein	4393	5	0	77,60%	P:transmembrane transport; C:cellular_component	-	g620	25	1,45E-65	26_CaMDR1_Reduced	virulence
g6591	scaffold169|size67847:48222-49904	85,2588	395,961	2,21544	8,94E-05	yes	g6591	major facilitator superfamily protein	1683	5	1,90E-138	74,20%	P:transmembrane transport; C:cellular_component	-	g6591	12	7,97E-44	26_CaMDR1_Reduced	virulence
g10724	scaffold473|size25652:14688-15880	11,3368	73,61	2,69889	8,94E-05	yes	g10724	cytochrome b5-like heme steroid binding domain-containing protein	1193	5	8,57E-80	68,80%	F:molecular_function	-	g10724	9	2,63E-05	2570_CYB2_Reduced	virulence
g3091	scaffold51|size134876:31116-35598	31,687	94,5938	1,57785	8,94E-05	yes	g3091	acyl- dehydrogenase protein	4483	5	0	79,40%	F:molecular_function; F:ion binding; F:oxidoreductase activity; P:biological_process	EC:1.3.99.3	g3091	8	7,65E-09	2570_CYB2_Reduced	virulence
g1860	scaffold25|size176140:135878-138007	214,019	560,67	1,38941	8,94E-05	yes	g1860	flavocytochrome c	2130	5	0	85,80%	F:molecular_function; F:oxidoreductase activity; P:biological_process	EC:1.3.99.1	g1860	14	5,79E-13	2570_CYB2_Reduced	virulence
g3445	scaffold60|size125496:42122-44609	42,3708	60,7524	0,519871	0,0400837	yes	g3445	cytochrome b5-like protein	2488	5	0	69,20%	F:molecular_function; F:ion binding; F:oxidoreductase activity; P:biological_process	-	g3445	9	1,78E-75	2570_CYB2_Reduced	virulence
g1214	scaffold14|size224352:107511-108824	180,348	16,6885	-3,43386	8,94E-05	yes	g1214	fmn-dependent dehydrogenase	1314	5	2,19E-173	84,00%	F:oxidoreductase activity; P:biological_process; F:ion binding	-	g1214	4	4,25E-32	2570_CYB2_Reduced	virulence
g10408	scaffold436|size28736:24306-25667	373,438	80,3198	-2,21704	8,94E-05	yes	g10408	f-actin capping protein beta subunit	1362	5	5,68E-91	76,20%	P:cytoskeleton organization; C:protein complex; C:cytoplasm; F:cytoskeletal protein binding; C:cytoskeleton	-	g10408	3	6,84E-58	2568_CAP2_Reduced	virulence
g12282	scaffold757|size10960:0-940	90,4581	21,7969	-2,05312	8,94E-05	yes	g12282	pap2 domain protein	939	5	3,38E-58	78,20%	C:cellular_component; F:molecular_function; P:biological_process	-	g12282	3	7,88E-06	2563_DPP3_Reduced	virulence
g7708	scaffold227|size55095:10360-12656	109,598	150,655	0,45902	0,0480612	yes	g7708	calcium-binding protein ncs-1	2297	5	9,61E-61	86,00%	F:ion binding	-	g7708	10	1,90E-14	2560_CNB1_Reduced	virulence
g441	scaffold5|size262616:3750-4834	29,3657	330,396	3,49199	8,94E-05	yes	g441	gas1-like protein	1085	5	5,03E-80	72,20%	-		g441	6	1,41E-23	256_GAS1_Reduced	virulence
g3462	scaffold60|size125496:98157-98887	57,8839	483,015	3,06084	8,94E-05	yes	g3462	cell surface protein	731	5	6,80E-67	71,40%	-		g3462	5	1,13E-15	256_GAS1_Reduced	virulence
g2062	scaffold29|size167306:71158-72257	33,0584	214,438	2,69748	8,94E-05	yes	g2062	gas1-like protein	1100	5	2,55E-47	69,40%	-		g2062	4	1,75E-13	256_GAS1_Reduced	virulence
g8132	scaffold252|size50779:3795-5808	133,974	823,859	2,62045	8,94E-05	yes	g8132	---NA---	2014	0			-		g8132	4	4,14E-12	256_GAS1_Reduced	virulence
g1611	scaffold20|size194341:97308-98108	177,031	10,4754	-4,07892	8,94E-05	yes	g1611	mas3 protein	801	5	7,45E-64	73,40%	-		g1611	4	5,16E-44	256_GAS1_Reduced	virulence
g8139	scaffold252|size50779:22498-23402	193,737	5,56593	-5,12133	8,94E-05	yes	g8139	gas1-like protein	905	5	1,43E-58	74,40%	-		g8139	12	2,47E-22	256_GAS1_Reduced	virulence
g4793	scaffold99|size95991:6068-8444	77,3921	37,2535	-1,05481	8,94E-05	yes	g4793	urea transporter protein	2377	5	4,91E-166	80,20%	P:transmembrane transport; C:cellular_component; F:molecular_function	-	g4793	18	1,60E-129	2558_DUR31_Reduced	virulence
g13062	scaffold1930|size1358:134-1249	82,9438	160,33	0,950841	0,00025211	yes	g13062	peroxisomal adenine nucleotide transporter 1	1116	5	3,82E-115	83,80%	P:transmembrane transport; C:cellular_component	-	g13062	4	9,48E-07	254_FOW1_Reduced	virulence
g647	scaffold7|size256143:84371-89081	57,1642	33,0394	-0,790922	0,000481744	yes	g647	related to sensory transduction histidine kinase	4711	5	0	75,20%	P:signal transduction; F:signal transducer activity; P:cellular nitrogen compound metabolic process; P:biosynthetic process; F:ion binding; C:cellular_component; F:kinase activity	EC:2.7.3	g647	56	5,60E-25	253_FOS1_Reduced	virulence	g647	1510	HATPase_c|Response_reg	1350	Glyco_tranf_2_3|HisKA|HATPase_c|Response_reg	Bacteroides thetaiotaomicron VPI-5482	GT2
g10269	scaffold422|size30563:29391-30449	158,413	332,477	1,06956	8,94E-05	yes	g10269	protein phosphatase 2c isoform variant	1173	5	3,94E-97	87,00%	P:cellular protein modification process; F:ion binding; F:phosphatase activity	-	g10269	10	1,96E-10	2491_FgPTC1_Reduced	virulence	g10269	277	PP2C	865	Glyco_transf_20|PP2C	Pichia pastoris CBS 7435	GT20
g5242	scaffold113|size89517:29986-32010	84,4738	138,375	0,712013	0,00216609	yes	g5242	protein phosphatase 2c	2025	5	0	82,60%	F:molecular_function; P:biological_process	-	g5242	7	6,54E-09	2491_FgPTC1_Reduced	virulence
g8297	scaffold262|size49415:16304-19123	5023,35	1367,92	-1,87667	8,94E-05	yes	g8297	peptidyl prolyl cis-trans isomerase	2820	5	7,77E-67	83,80%	P:protein folding; P:cellular protein modification process; F:isomerase activity	EC:5.2.1.8	g8297	5	2,98E-92	2477_CYP1_Reduced	virulence	g8297	473	Pro_isomerase	936	STT3|Pro_isomerase	Candidatus Nitrososphaera gargensis Ga9.2	GT66
g7083	scaffold193|size62749:18752-22312	109,97	59,5242	-0,885564	0,000171482	yes	g7083	inosine-5 -monophosphate dehydrogenase imd2 protein	3561	5	0	89,00%	P:biological_process; F:molecular_function; F:ion binding; P:biosynthetic process; P:cellular nitrogen compound metabolic process; P:small molecule metabolic process; C:cytoplasm; F:oxidoreductase activity	EC:1.1.1.205	g7083	5	0	2474_imd1_Reduced	virulence
g1879	scaffold26|size175816:12418-14473	12,159	104,058	3,09729	8,94E-05	yes	g1879	ferric reductase like transmembrane component protein	2056	5	1,94E-121	71,20%	F:oxidoreductase activity; P:biological_process; C:cellular_component	-	g1879	11	9,92E-08	2448_AaNoxA_Reduced	virulence
g8762	scaffold294|size43985:26486-27973	26,7693	159,157	2,5718	8,94E-05	yes	g8762	toxin biosynthesis protein	1488	5	1,06E-121	65,20%	F:molecular_function	-	g8762	7	4,22E-19	2431_ACTT2_Reduced	virulence
g12721	scaffold970|size5650:3911-5219	131,902	30,594	-2,10815	8,94E-05	yes	g12721	zinc alcohol protein	1309	5	4,79E-91	63,20%	F:ion binding; F:oxidoreductase activity; P:biological_process	-	g12721	10	5,55E-07	2425_PKS2_Reduced	virulence
g2218	scaffold32|size161757:102127-103891	19,619	109,052	2,47469	8,94E-05	yes	g2218	gamma-glutamyltranspeptidase protein	1765	5	0	79,40%	F:transferase activity, transferring acyl groups; P:sulfur compound metabolic process; P:cellular amino acid metabolic process; P:cellular nitrogen compound metabolic process	EC:2.3.2.2	g2218	3	1,48E-119	2411_Ss-ggt1_Reduced	virulence	g2218	567	G_glu_transpept	1013	G_glu_transpept|Glyco_tranf_2_3	Bacillus pseudofirmus OF4	GT2
g5305	scaffold115|size88359:32431-38636	10,0205	63,8703	2,67218	8,94E-05	yes	g5305	agc protein kinase	6206	5	0	73,80%	P:signal transduction; F:signal transducer activity; P:cellular protein modification process; F:kinase activity; P:cellular nitrogen compound metabolic process; P:biosynthetic process; F:ion binding	EC:2.7.11	g5305	423	0	2407_MoRIM15_Reduced	virulence	g5305	2048	Pkinase_Tyr|Pkinase|Response_reg	1026	Pkinase	Haliangium ochraceum DSM 14365	CBM48
g5660	scaffold128|size80935:44944-46397	63,6163	429,235	2,7543	8,94E-05	yes	g5660	gti1 pac2 family protein	1454	5	8,08E-83	68,20%	-		g5660	6	4,60E-56	2399_Fgp1_Reduced	virulence
g294	scaffold3|size327485:136987-138186	151,032	106,607	-0,50255	0,039078	yes	g294	snare domain-containing protein	1200	5	3,36E-118	67,40%	C:cellular_component; P:vesicle-mediated transport	-	g294	5	4,77E-75	2396_GzSYN2_Reduced	virulence
g6929	scaffold186|size64091:16460-19932	159,545	80,4376	-0,988021	8,94E-05	yes	g6929	myb family transcription factor	3473	5	2,31E-53	78,60%	F:DNA binding; F:molecular_function	-	g6929	7	1,65E-58	2385_MYT2_Reduced	virulence
g4656	scaffold94|size100320:76087-80352	57,2684	245,925	2,10241	8,94E-05	yes	g4656	phospholipase d active site motif protein	4266	5	0	67,60%	F:molecular_function; P:biological_process	-	g4656	11	2,35E-148	2358_PLD_Reduced	virulence
g12994	scaffold1438|size2175:1005-2076	20,8062	117,166	2,49347	8,94E-05	yes	g12994	cytochrome p450 alkane hydroxylase protein	1072	5	7,54E-90	76,20%	F:molecular_function; F:oxidoreductase activity; F:ion binding; P:biological_process	-	g12994	5	1,83E-28	2357_CYP52X1_Reduced	virulence
g10361	scaffold432|size29398:12485-13963	83,0674	283,819	1,77262	8,94E-05	yes	g10361	cytochrome p450 52a12	1479	5	6,57E-150	75,40%	F:molecular_function; F:ion binding; P:biological_process; F:oxidoreductase activity	EC:1.14.14	g10361	25	9,74E-131	2357_CYP52X1_Reduced	virulence
g12163	scaffold724|size12604:250-2022	21,4025	64,9181	1,60084	8,94E-05	yes	g12163	cytochrome p450	1773	5	0	76,00%	F:molecular_function; F:oxidoreductase activity; F:ion binding; P:biological_process	-	g12163	28	1,41E-81	2357_CYP52X1_Reduced	virulence
g3193	scaffold53|size134206:75943-78034	123,276	36,1137	-1,77128	8,94E-05	yes	g3193	cytochrome p450	2092	5	1,58E-73	54,40%	F:molecular_function; F:oxidoreductase activity; F:ion binding; P:biological_process	-	g3193	28	2,08E-11	2357_CYP52X1_Reduced	virulence
g12735	scaffold985|size5455:2946-4899	3331,31	10,3199	-8,33452	8,94E-05	yes	g12735	pisatin demethylase	1954	5	6,41E-109	54,40%	F:molecular_function; F:oxidoreductase activity; F:ion binding; P:biological_process	-	g12735	28	2,95E-13	2357_CYP52X1_Reduced	virulence	g12735	519	p450	845	p450	Aspergillus nidulans FGSC A4	GT34
g12951	scaffold1276|size2803:846-2132	75,0427	158,777	1,08122	8,94E-05	yes	g12951	glutathione peroxidase	1287	5	1,73E-84	91,80%	F:oxidoreductase activity; P:response to stress; P:biological_process	EC:1.11.1.9	g12951	2	1,07E-70	2356_MoHYR1_Reduced	virulence
g1328	scaffold16|size215391:10155-15929	99,3696	57,7404	-0,783224	0,000328419	yes	g1328	vacuolar atp synthase 98 kda subunit	5775	5	0	88,40%	P:transmembrane transport; C:vacuole; C:protein complex; F:transmembrane transporter activity; F:ion binding; C:nucleus; F:DNA binding; P:cellular nitrogen compound metabolic process; P:biosynthetic process	-	g1328	182	0	235_VPH1_Reduced	virulence
g9642	scaffold361|size35876:18683-19043	65,7481	281,768	2,09948	0,00120567	yes	g9642	---NA---	361	0			-		g9642	6	7,78E-11	2337_SUR7_Reduced	virulence
g5	scaffold1|size448493:12075-13762	1,44087	224,522	7,28377	0,00822398	yes	g5	bicyclomycin resistance	1688	5	1,51E-134	75,60%	P:cellular nitrogen compound metabolic process; P:biosynthetic process; F:DNA binding; P:transmembrane transport; C:cellular_component; C:nucleus; F:ion binding	-	g5	10	2,60E-48	2329_CTB4_Reduced	virulence
g1707	scaffold23|size188416:23651-25702	5,65355	247,763	5,45366	8,94E-05	yes	g1707	mfs transporter protein	2052	5	0	71,40%	P:transmembrane transport; C:cellular_component	-	g1707	17	1,20E-07	2329_CTB4_Reduced	virulence
g7942	scaffold240|size52646:25101-27209	58,2549	20,7824	-1,48702	8,94E-05	yes	g7942	bicyclomycin resistance	2109	5	9,85E-177	71,60%	P:transmembrane transport; C:cellular_component; F:molecular_function	-	g7942	16	8,58E-45	2329_CTB4_Reduced	virulence
g1381	scaffold16|size215391:185812-187624	105,362	568,628	2,43214	8,94E-05	yes	g1381	bzip transcription factor	1813	5	3,47E-170	72,80%	F:DNA binding; F:nucleic acid binding transcription factor activity; P:cellular nitrogen compound metabolic process; P:biosynthetic process	-	g1381	19	2,12E-152	2324_ZIF1_Reduced	virulence
g238	scaffold2|size385500:320214-321248	102,551	174,07	0,763319	0,00257329	yes	g238	delta( )-delta( )-dienoyl- isomerase protein	1035	5	4,27E-101	82,40%	F:isomerase activity; P:biological_process	-	g238	6	6,39E-05	2322_SidH_Reduced	virulence
g4100	scaffold78|size111010:37817-39282	102,254	49,8643	-1,03607	0,000328419	yes	g4100	delta( )-delta( )-dienoyl- isomerase protein	1466	5	4,80E-100	86,00%	F:molecular_function; P:biological_process	-	g4100	4	3,80E-16	2322_SidH_Reduced	virulence
g9218	scaffold327|size40087:39332-39858	116,514	47,6391	-1,29028	0,00182415	yes	g9218	---NA---	527	0			-		g9218	2	1,68E-05	2322_SidH_Reduced	virulence
g186	scaffold2|size385500:161189-162153	356,94	78,8728	-2,17808	8,94E-05	yes	g186	enoyl- hydratase	965	5	9,96E-156	81,20%	F:molecular_function; P:biological_process	-	g186	4	1,30E-25	2322_SidH_Reduced	virulence
g10822	scaffold484|size24850:17339-19420	30,7485	89,4811	1,54107	8,94E-05	yes	g10822	amp-binding domain protein	2082	5	0	88,00%	F:molecular_function; P:biological_process	-	g10822	27	4,37E-19	2321_SidI_Reduced	virulence	g10822	605	AMP-binding	2649	Glycos_transf_2|AMP-binding|AMP-binding_C|ketoacyl-synt|Ketoacyl-synt_C|Acyl_transf_1|Aminotran_3	Chamaesiphon minutus PCC 6605	GT2
g10997	scaffold507|size23466:8034-11071	167,599	304,007	0,859088	8,94E-05	yes	g10997	mucin family signaling protein	3038	5	1,69E-51	67,60%	-		g10997	6	9,19E-21	2284_Msb2_Reduced	virulence
g4324	scaffold84|size106789:45756-49029	26,9999	79,2112	1,55275	8,94E-05	yes	g4324	male sterility protein	3274	5	0	73,40%	F:kinase activity; P:biological_process; P:carbohydrate metabolic process; F:ion binding	-	g4324	27	8,38E-22	2259_AAR1_Reduced	virulence
g1090	scaffold12|size240573:219765-223781	88,993	130,33	0,55041	0,014588	yes	g1090	n-(5-amino-5-carboxypentanoyl)-l-cysteinyl-d-valine synthase	4017	5	0	80,80%	P:biological_process; F:oxidoreductase activity; F:ion binding	EC:1.2.1.31	g1090	46	3,42E-64	2259_AAR1_Reduced	virulence	g1090	1279	AMP-binding|PP-binding|Epimerase|NAD_binding_4|adh_short|adh_short_C2	2318	Condensation|AMP-binding|AMP-binding_C|Condensation|HxxPF_rpt|AMP-binding|Glyco_hydro_4|Glyco_hydro_4C	uncultured marine bacterium 1n22	GH4
g12653	scaffold925|size6753:453-4024	526,17	37,2951	-3,81847	8,94E-05	yes	g12653	nrps-like enzyme protein	3572	5	0	66,80%	F:molecular_function; P:biological_process; F:ion binding	-	g12653	24	2,55E-10	2259_AAR1_Reduced	virulence
g8395	scaffold268|size48720:32171-34057	18,6742	940,82	5,6548	8,94E-05	yes	g8395	high affinity glucose transporter	1887	5	0	80,40%	F:transmembrane transporter activity; C:cellular_component; P:transmembrane transport; P:transport	-	g8395	8	1,82E-34	2240_Srt1_reduced	virulence
g5688	scaffold129|size80630:42544-44348	2,98126	114,169	5,2591	8,94E-05	yes	g5688	sugar transporter stl1	1805	5	0	86,00%	F:transmembrane transporter activity; C:cellular_component; P:transmembrane transport; P:transport	-	g5688	6	2,40E-22	2240_Srt1_reduced	virulence
g5357	scaffold117|size87250:23103-25021	23,6903	666,906	4,81512	8,94E-05	yes	g5357	maltose permease	1919	5	0	79,60%	F:transmembrane transporter activity; C:cellular_component; P:transmembrane transport; P:transport	-	g5357	7	1,68E-32	2240_Srt1_reduced	virulence
g9852	scaffold381|size33958:7410-11864	15,1505	127,721	3,07556	8,94E-05	yes	g9852	probable alpha-glucoside transport protein	4455	5	0	88,40%	F:transmembrane transporter activity; C:cellular_component; P:transmembrane transport	-	g9852	6	2,57E-23	2240_Srt1_reduced	virulence
g6397	scaffold160|size69850:15512-17675	8,59789	65,293	2,92487	8,94E-05	yes	g6397	maltose permease	2164	5	3,26E-14	52,60%	C:cellular_component; F:transmembrane transporter activity; P:transmembrane transport	-	g6397	13	2,67E-17	2240_Srt1_reduced	virulence
g6117	scaffold148|size74707:8136-10781	13,5484	91,4739	2,75523	8,94E-05	yes	g6117	hypothetical protein NECHADRAFT_54550	2646	5	0	55,20%	P:transmembrane transport; C:cellular_component; F:transmembrane transporter activity	-	g6117	5	2,23E-18	2240_Srt1_reduced	virulence
g9990	scaffold393|size33290:14140-15923	12,3245	65,4788	2,4095	8,94E-05	yes	g9990	quinate transport protein	1784	5	0	68,40%	F:transmembrane transporter activity; C:cellular_component; P:transmembrane transport	-	g9990	7	7,97E-17	2240_Srt1_reduced	virulence
g9855	scaffold381|size33958:19798-21584	27,2764	94,8082	1,79736	8,94E-05	yes	g9855	general substrate transporter	1787	5	0	81,80%	P:transmembrane transport; C:cellular_component; F:transmembrane transporter activity	-	g9855	7	2,82E-29	2240_Srt1_reduced	virulence
g1609	scaffold20|size194341:89660-91584	112,489	257,891	1,19698	8,94E-05	yes	g1609	high-affinity glucose transporter rgt2	1925	5	3,77E-157	82,60%	F:transmembrane transporter activity; C:cellular_component; P:transmembrane transport; P:transport	-	g1609	2	1,46E-21	2240_Srt1_reduced	virulence
g6251	scaffold153|size71703:38061-39992	42,6314	66,4425	0,640189	0,0163946	yes	g6251	sugar porter family mfs transporter	1932	5	2,18E-172	87,20%	F:transmembrane transporter activity; C:cellular_component; P:transmembrane transport	-	g6251	2	7,33E-31	2240_Srt1_reduced	virulence
g12252	scaffold748|size11473:7627-8264	57,1027	187,431	1,71473	8,94E-05	yes	g12252	hypothetical protein FOIG_15861	638	5	3,99E-48	54,00%	F:molecular_function; P:biological_process; C:cellular_component		g12252	5	1,38E-06	224_PEP2_Reduced	virulence
g283	scaffold3|size327485:112420-113941	239,504	108,885	-1,13724	8,94E-05	yes	g283	spermidine synthase protein	1522	5	2,31E-83	92,20%	P:biological_process; F:molecular_function	-	g283	2	3,88E-105	2239_Spe-Sdh_reduced	virulence
g3767	scaffold68|size117754:67234-69631	18,3419	59,2145	1,69081	8,94E-05	yes	g3767	vhs domain-containing protein	2398	5	0	77,20%	F:ion binding; P:transport; P:vacuolar transport; C:endosome; C:protein complex	-	g3767	8	1,92E-08	2219_don1_Reduced	virulence
g1678	scaffold22|size189506:119109-120348	85,4285	36,0268	-1,24565	8,94E-05	yes	g1678	regulator of g-protein signaling domain-containing protein	1240	5	2,02E-160	80,80%	P:signal transduction	-	g1678	21	2,28E-151	2194_MoRgs3_Reduced	virulence
g4194	scaffold80|size107679:105981-107590	34,9487	122,416	1,80848	8,94E-05	yes	g4194	flocculation suppression protein	1610	5	1,92E-110	57,40%	F:nucleic acid binding transcription factor activity; F:DNA binding; C:nucleus; P:growth; P:biological_process; P:cellular nitrogen compound metabolic process; P:biosynthetic process	-	g4194	16	8,38E-102	2178_MoSFl1_Reduced	virulence
g505	scaffold5|size262616:211428-214642	92,0867	1,43996	-5,99889	8,94E-05	yes	g505	cytochrome p450	3215	5	1,01E-172	78,00%	P:biological_process; F:oxidoreductase activity; F:ion binding; F:molecular_function	-	g505	34	2,25E-49	2174_NMR2_Reduced	virulence	g505	863	p450|NAD_binding_10	845	p450	Aspergillus nidulans FGSC A4	GT34
g5146	scaffold110|size91475:44000-46686	223,27	147,205	-0,60096	0,0074612	yes	g5146	variant 1	2687	5	6,58E-162	94,60%	P:biological_process; F:ion binding; P:generation of precursor metabolites and energy; P:carbohydrate metabolic process; P:catabolic process; F:kinase activity	EC:2.7.1.1	g5146	2	6,81E-18	217_HXK1_Reduced	virulence
g3360	scaffold57|size126839:122119-123489	18,0274	79,4848	2,14049	8,94E-05	yes	g3360	p-loop containing nucleoside triphosphate hydrolase protein	1371	5	5,51E-134	76,40%	F:ion binding	-	g3360	23	7,52E-46	2147_Erl1_Reduced	virulence
g245	scaffold2|size385500:339552-340920	70,8345	35,7101	-0,988118	0,00445634	yes	g245	hypothetical protein FOC1_g10000485	1369	5	3,07E-109	63,00%	F:ion binding	-	g245	10	8,03E-44	2147_Erl1_Reduced	virulence
g2281	scaffold33|size159904:128392-130561	9,56726	91,2186	3,25315	8,94E-05	yes	g2281	homeobox transcription	2170	5	3,02E-124	67,80%	F:nucleic acid binding transcription factor activity; F:DNA binding; C:nucleus; P:cellular nitrogen compound metabolic process; P:biosynthetic process	-	g2281	17	1,61E-163	2134_MoHox5_reduced	virulence
g9996	scaffold393|size33290:32664-33119	217,17	55,0464	-1,9801	0,000171482	yes	g9996	---NA---	456	0			-		g9996	9	1,72E-30	213_CPA1_Reduced	virulence	g9996	119	Pro_isomerase	936	STT3|Pro_isomerase	Candidatus Nitrososphaera gargensis Ga9.2	GT66
g1883	scaffold26|size175816:29754-31071	150,636	34,9324	-2,10842	8,94E-05	yes	g1883	40 kda peptidyl-prolyl cis-trans isomerase	1318	5	4,96E-126	75,00%	P:protein folding; P:cellular protein modification process; F:molecular_function; F:unfolded protein binding; C:cytoplasm; F:isomerase activity	EC:5.2.1.8	g1883	7	6,96E-50	213_CPA1_Reduced	virulence	g1883	392	Pro_isomerase	936	STT3|Pro_isomerase	Candidatus Nitrososphaera gargensis Ga9.2	GT66
g8426	scaffold271|size48067:849-2846	136,568	323,915	1,24599	8,94E-05	yes	g8426	homeobox domain-containing protein	1998	5	0	85,00%	C:nucleus; F:DNA binding; P:cellular nitrogen compound metabolic process; P:biosynthetic process	-	g8426	12	0	2128_MoHox1_reduced	virulence
g9674	scaffold364|size35478:15897-17383	7,57075	62,6718	3,04931	8,94E-05	yes	g9674	histidine kinase group protein	1487	5	1,22E-158	72,80%	P:signal transduction; F:signal transducer activity; P:cellular nitrogen compound metabolic process; P:biosynthetic process; F:ion binding; C:cellular_component; F:kinase activity	EC:2.7.3	g9674	56	1,60E-23	212_COS1/CHIK1_Reduced	virulence	g9674	495	HATPase_c|Response_reg	1350	Glyco_tranf_2_3|HisKA|HATPase_c|Response_reg	Bacteroides thetaiotaomicron VPI-5482	GT2
g9255	scaffold330|size39942:25558-33893	87,3417	419,554	2,26411	8,94E-05	yes	g9255	serine-type endopeptidase-like protein	8336	5	0	82,40%	P:biological_process; F:peptidase activity	EC:3.4.21	g9255	2	0	2117_SPM1_Reduced	virulence	g9255	2134	Inhibitor_I9|Peptidase_S8|DUF4336	554	Peptidase_S8|RicinB_lectin_2	Stigmatella aurantiaca DW4/3-1	CBM13
g11679	scaffold616|size17609:1040-2603	42,9622	66,3188	0,626349	0,0240857	yes	g11679	serine protease protein	1564	5	1,08E-97	61,40%	F:peptidase activity; P:biological_process	EC:3.4.21	g11679	2	6,63E-40	2117_SPM1_Reduced	virulence	g11679	437	Peptidase_S8	554	Peptidase_S8|RicinB_lectin_2	Stigmatella aurantiaca DW4/3-1	CBM13
g10741	scaffold475|size25559:7219-10478	27,6115	74,7749	1,43728	8,94E-05	yes	g10741	wd domain-containing protein	3260	5	0	80,20%	F:molecular_function	-	g10741	78	9,20E-22	211_CaTUP1_Reduced	virulence
g11269	scaffold548|size21259:0-2309	67,9625	111,922	0,719678	0,00148282	yes	g11269	wd40 repeat-like protein	2310	5	0	72,00%	F:molecular_function	-	g11269	73	3,56E-18	211_CaTUP1_Reduced	virulence
g141	scaffold1|size448493:435087-437352	48,411	72,3069	0,5788	0,0196375	yes	g141	hypothetical protein NECHADRAFT_58956	2266	5	0	72,00%	-		g141	49	1,36E-06	211_CaTUP1_Reduced	virulence
g2328	scaffold35|size157562:4930-6074	248,798	129,519	-0,941809	8,94E-05	yes	g2328	arp2 3 actin-organizing complex subunit sop2 protein	1145	5	0	89,80%	C:cytoskeleton; P:cytoskeleton organization; P:protein complex assembly; F:cytoskeletal protein binding	-	g2328	26	5,35E-07	211_CaTUP1_Reduced	virulence
g306	scaffold3|size327485:183189-184405	145,021	70,6201	-1,03811	0,000171482	yes	g306	target-rapamycin complex subunit lst8	1217	5	6,08E-156	97,80%	P:cytoskeleton organization; P:signal transduction; P:cellular protein modification process; C:Golgi apparatus; C:protein complex; P:transport; C:plasma membrane; C:intracellular; P:growth; C:endosome; C:cytoplasm; P:cell wall organization or biogenesis; F:enzyme regulator activity	-	g306	69	1,75E-18	211_CaTUP1_Reduced	virulence	g306	327	n/a	661	Nucleotid_trans	Dictyostelium discoideum AX3	GT77
g11103	scaffold525|size22692:3867-5024	77,9215	36,2839	-1,10269	0,00127778	yes	g11103	tho complex subunit 3	1158	5	9,80E-129	72,40%	-		g11103	66	6,53E-14	211_CaTUP1_Reduced	virulence
g1238	scaffold14|size224352:174492-176146	63,4607	25,7286	-1,30249	8,94E-05	yes	g1238	pre-mrna-splicing factor prp46 protein	1655	5	2,78E-180	69,80%	F:molecular_function	-	g1238	65	1,24E-20	211_CaTUP1_Reduced	virulence	g1238	490	n/a	661	Nucleotid_trans	Dictyostelium discoideum AX3	GT77
g11574	scaffold597|size18556:11016-12573	67,7448	16,5047	-2,03723	8,94E-05	yes	g11574	dna excision repair protein ercc-8 protein	1558	5	3,93E-169	73,20%	F:molecular_function	-	g11574	77	1,23E-12	211_CaTUP1_Reduced	virulence
g7446	scaffold212|size58446:40869-42258	66,9982	15,5303	-2,10903	8,94E-05	yes	g7446	meiotic recombination protein rec14 protein	1390	5	1,63E-106	72,60%	-		g7446	46	2,43E-08	211_CaTUP1_Reduced	virulence
g10248	scaffold420|size30928:26364-27892	28,5366	64,1603	1,16887	0,00025211	yes	g10248	protein-vacuolar targeting protein atg18	1529	5	1,67E-142	81,60%	F:molecular_function	-	g10248	5	4,25E-155	2084_Moatg18_Reduced	virulence
g5807	scaffold134|size78099:24534-26273	20,0452	265,169	3,72558	8,94E-05	yes	g5807	related to hexokinase	1740	5	1,52E-130	65,80%	F:molecular_function; F:kinase activity; P:biological_process; F:ion binding; P:carbohydrate metabolic process; P:generation of precursor metabolites and energy; P:catabolic process	-	g5807	4	8,85E-29	208_CaNAG5_Reduced	virulence
g5033	scaffold106|size93288:73698-75428	74,3259	201,158	1,43639	8,94E-05	yes	g5033	hexokinase hxk2 protein	1731	5	0	83,80%	P:small molecule metabolic process; P:carbohydrate metabolic process; P:generation of precursor metabolites and energy; P:catabolic process; F:ion binding; F:kinase activity	EC:2.7.1.1	g5033	4	4,81E-10	208_CaNAG5_Reduced	virulence
g5805	scaffold134|size78099:14799-16728	4,41486	167,44	5,24514	8,94E-05	yes	g5805	n-acetylglucosamine-6-phosphate deacetylase	1930	5	0	80,00%	F:hydrolase activity, acting on carbon-nitrogen (but not peptide) bonds; P:biological_process	EC:3.5.1.25	g5805	3	7,47E-74	207_CaNAG2_Reduced	virulence	g5805	573	n/a	NA	n/a	Magnaporthe grisea 70-15	CE9
g5808	scaffold134|size78099:28433-29783	23,3573	331,253	3,82599	8,94E-05	yes	g5808	glucosamine-6-phosphate isomerase	1351	5	3,01E-156	79,40%	P:carbohydrate metabolic process; F:isomerase activity; P:biological_process	EC:3.5.99.6	g5808	8	2,09E-63	206_CaNAG1_Reduced	virulence	g5808	376	Glucosamine_iso	667	Amidohydro_1	Brachyspira pilosicoli WesB	CE9
g9530	scaffold352|size37469:22084-23942	21,6835	88,5483	2,02986	8,94E-05	yes	g9530	hsp70-like protein	1859	5	0	84,40%	F:ion binding	-	g9530	2	2,14E-16	2058_LHS1_Reduced	virulence	g9530	582	HSP70	777	HSP70	Frankia alni ACN14a	CBM13
g10223	scaffold418|size31149:4382-6536	214,51	441,032	1,03984	8,94E-05	yes	g10223	heat shock protein ssb1 protein	2155	5	0	97,00%	F:ion binding	-	g10223	5	2,57E-29	2058_LHS1_Reduced	virulence	g10223	614	HSP70|MreB_Mbl	777	HSP70	Frankia alni ACN14a	CBM13
g4549	scaffold91|size101489:13156-15331	81,7912	147,414	0,849856	0,000171482	yes	g4549	hsp70-like protein	2176	5	0	95,80%	F:ion binding; F:unfolded protein binding; P:protein folding	-	g4549	1	2,84E-23	2058_LHS1_Reduced	virulence	g4549	669	HSP70	777	HSP70	Frankia alni ACN14a	CBM13
g3967	scaffold74|size113364:59028-60064	180,773	267,792	0,566936	0,0165771	yes	g3967	cell division control protein 42	1037	5	1,29E-82	96,00%	P:biological_process; F:protein binding, bridging; P:signal transduction; C:intracellular; P:cell division; P:cellular protein modification process; C:cellular_component; F:ion binding	-	g3967	17	3,26E-102	2052_Cdc42_Reduced	virulence
g4490	scaffold89|size102477:41403-44661	59,4046	282,566	2,24994	8,94E-05	yes	g4490	peroxisomal hydratase-dehydrogenase-epimerase protein	3259	5	0	86,20%	P:biological_process; F:oxidoreductase activity	-	g4490	29	0	2034_MFP1_Reduced	virulence
g6044	scaffold144|size75875:51100-52132	138,508	271,944	0,973337	8,94E-05	yes	g6044	peroxisomal dehydratase protein	1033	5	6,45E-153	80,20%	P:biological_process; F:oxidoreductase activity	-	g6044	7	2,88E-26	2034_MFP1_Reduced	virulence
g6715	scaffold175|size66399:59265-61786	46,387	82,7322	0,834727	0,000328419	yes	g6715	com1 regulatory protein	2522	5	1,50E-77	58,60%	-		g6715	4	2,85E-54	2017_COM1_Reduced	virulence
g8830	scaffold299|size43309:22371-23698	89,9158	22,1025	-2,02437	8,94E-05	yes	g8830	argininosuccinate lyase	1328	5	0	90,20%	P:cellular amino acid metabolic process; P:biosynthetic process; P:anatomical structure development; F:lyase activity	EC:4.3.2.1	g8830	3	3,43E-176	200_ARG1_Reduced	virulence
g2747	scaffold44|size143265:18794-21186	1,41271	135,102	6,57944	0,000328419	yes	g2747	gmc oxidoreductase	2393	5	0	71,60%	F:ion binding; F:oxidoreductase activity; F:molecular_function; P:carbohydrate metabolic process; P:catabolic process; P:biological_process	-	g2747	5	5,52E-11	199_AOX1_Reduced	virulence	g2747	797	GMC_oxred_N|GMC_oxred_C	804	GMC_oxred_N|GMC_oxred_C	Colletotrichum higginsianum IMI 349063	AA3|AA8
g8875	scaffold302|size42505:24668-26500	17,9976	277,131	3,94469	8,94E-05	yes	g8875	fad fmn-containing dehydrogenase	1833	5	7,34E-168	76,00%	F:ion binding; C:extracellular region; C:cellular_component; F:oxidoreductase activity; P:biological_process	EC:1.1.1.158; EC:1.1.3.37	g8875	5	2,25E-09	197_ALO1_Reduced	virulence
g10412	scaffold437|size28623:5676-9010	27,7002	58,237	1,07204	8,94E-05	yes	g10412	zn 2cys6 transcriptional activator	3335	5	0	84,60%	P:cellular nitrogen compound metabolic process; P:biosynthetic process; F:ion binding; F:nucleic acid binding transcription factor activity; F:DNA binding; C:nucleus	-	g10412	183	0	1967_GzZC282_Reduced	virulence
g12998	scaffold1471|size2086:0-1361	92,8344	22,0196	-2,07587	8,94E-05	yes	g12998	urease protein	1362	5	0	96,20%	P:nitrogen cycle metabolic process; P:small molecule metabolic process; P:cellular nitrogen compound metabolic process; P:catabolic process; F:hydrolase activity, acting on carbon-nitrogen (but not peptide) bonds; F:ion binding	EC:3.5.1.5	g12998	6	2,61E-153	194_URE1_Reduced	virulence
g6049	scaffold144|size75875:69417-71927	73,3154	49,8054	-0,557816	0,0201555	yes	g6049	c6 zinc finger protein	2511	5	1,32E-150	63,80%	F:nucleic acid binding transcription factor activity; P:cellular nitrogen compound metabolic process; P:biosynthetic process; C:nucleus; F:ion binding	-	g6049	13	1,09E-87	1933_GzZC248_Reduced	virulence
g10735	scaffold474|size25607:13104-15212	12,8973	241,703	4,2281	8,94E-05	yes	g10735	fungal specific transcription factor domain protein	2109	5	1,10E-39	43,80%	P:cellular nitrogen compound metabolic process; P:biosynthetic process; F:ion binding; P:small molecule metabolic process; P:secondary metabolic process; F:nucleic acid binding transcription factor activity; F:DNA binding; C:nucleus	-	g10735	247	2,95E-17	1921_GzZC236_Reduced	virulence
g37	scaffold1|size448493:103148-105640	64,0347	9,86972	-2,69777	8,94E-05	yes	g37	fungal specific transcription factor-containing protein	2493	5	0	53,80%	P:cellular nitrogen compound metabolic process; P:biosynthetic process; F:ion binding; F:nucleic acid binding transcription factor activity; F:DNA binding; C:nucleus	-	g37	298	4,42E-39	1921_GzZC236_Reduced	virulence	g37	693	Zn_clus|Fungal_trans	1388	Fungal_trans	Aspergillus oryzae RIB40	GH28
g2687	scaffold42|size145265:116429-118534	44,697	75,7622	0,761298	0,00148282	yes	g2687	c6 finger domain-containing protein	2106	5	2,55E-167	68,00%	F:nucleic acid binding transcription factor activity; P:cellular nitrogen compound metabolic process; P:biosynthetic process; C:nucleus; F:ion binding	-	g2687	134	7,76E-153	1915_GzZC230_Reduced	virulence
g642	scaffold7|size256143:67197-68982	53,6577	79,4591	0,566428	0,0191451	yes	g642	glycylpeptide n-tetradecanoyltransferase protein	1786	5	0	75,20%	F:transferase activity, transferring acyl groups; P:biosynthetic process; P:cellular protein modification process	EC:2.3.1.97	g642	6	1,66E-121	19_NMT_Reduced	virulence
g4315	scaffold84|size106789:27741-28689	20,8215	332,189	3,99586	8,94E-05	yes	g4315	scp-like extracellular protein	949	5	3,03E-18	65,40%	C:extracellular region		g4315	1	4,96E-07	184_RBT4_Reduced	virulence
g5015	scaffold106|size93288:11601-12531	267,625	425,264	0,668149	0,00324997	yes	g5015	scp-like extracellular protein	931	5	1,56E-34	63,20%	C:extracellular region	-	g5015	2	5,87E-07	184_RBT4_Reduced	virulence
g95	scaffold1|size448493:284382-286695	101,217	13,931	-2,86107	8,94E-05	yes	g95	---NA---	2314	0			-		g95	5	3,59E-17	184_RBT4_Reduced	virulence
g5426	scaffold120|size85902:18735-21985	73,8304	248,821	1,75282	8,94E-05	yes	g5426	hypothetical protein GGTG_01481	3251	5	2,19E-65	54,20%	-		g5426	31	2,19E-07	1793_GzZC108_Reduced	virulence
g5815	scaffold134|size78099:65567-68172	246,475	512,306	1,05557	8,94E-05	yes	g5815	c6 finger domain-containing protein	2606	5	0	79,80%	C:nucleus; F:nucleic acid binding transcription factor activity; F:ion binding; P:cellular nitrogen compound metabolic process; P:biosynthetic process	-	g5815	78	0	1793_GzZC108_Reduced	virulence
g5264	scaffold113|size89517:87258-89059	105,342	54,3465	-0,954829	0,000406017	yes	g5264	anthranilate synthase component i	1802	5	0	85,80%	P:biosynthetic process	-	g5264	4	2,25E-13	178_pabaA_Reduced	virulence
g7996	scaffold243|size52530:36576-38157	203,95	103,091	-0,984304	8,94E-05	yes	g7996	carbamoyl-phosphate synthase subunit arginine-specific small protein	1582	5	0	90,40%	F:ligase activity; P:biosynthetic process; P:cellular amino acid metabolic process; P:catabolic process; F:ion binding; C:cytoplasm; P:cellular nitrogen compound metabolic process	EC:6.3.5.5	g7996	3	1,31E-05	178_pabaA_Reduced	virulence
g8062	scaffold247|size51691:39927-40825	545,66	108,19	-2,33443	8,94E-05	yes	g8062	galactoside o-acetyltransferase	899	5	7,00E-63	89,80%	F:transferase activity, transferring acyl groups	EC:2.3.1	g8062	2	5,87E-45	1772_GzZC087_Reduced	virulence	g8062	240	Mac	NA	n/a	Streptococcus salivarius 57.I	GT8
g12534	scaffold856|size8144:6022-7979	162,226	27,8133	-2,54416	8,94E-05	yes	g12534	acetyltransferase	2121	5	8,32E-97	76,80%	F:transferase activity, transferring acyl groups; F:nucleic acid binding transcription factor activity; C:nucleus; P:cellular nitrogen compound metabolic process; P:biosynthetic process; F:ion binding	EC:2.3.1	g12534	227	1,03E-40	1772_GzZC087_Reduced	virulence	g12534	408	n/a	442	Gly_transf_sug	Faecalibacterium prausnitzii SL3/3	GT32
g8898	scaffold304|size42166:9141-10537	299,441	143,377	-1,06246	8,94E-05	yes	g8898	ornithine decarboxylase	1397	5	0	82,40%	F:lyase activity; P:cellular nitrogen compound metabolic process; P:biosynthetic process; P:cellular amino acid metabolic process	EC:4.1.1.17	g8898	5	3,57E-172	177_ODC_Reduced	virulence
g19	scaffold1|size448493:56598-58163	18,5851	108,132	2,54057	8,94E-05	yes	g19	acid protease protein	1566	5	2,38E-68	61,60%	F:peptidase activity; P:biological_process	EC:3.4.23	g19	10	3,76E-32	17_ACP_Reduced	virulence
g4387	scaffold86|size106230:37059-43390	28,8507	82,6888	1,51909	8,94E-05	yes	g4387	myosin myo2 protein	6332	5	0	83,60%	P:biological_process; P:membrane organization; P:cytoskeleton organization; P:cell morphogenesis; F:ion binding; C:protein complex; C:organelle; C:vacuole; P:transport; C:intracellular; F:molecular_function; P:mitochondrion organization; P:cell cycle; P:growth; P:reproduction; P:cell division; C:cell; C:cytoskeleton; P:vesicle-mediated transport; F:cytoskeletal protein binding	-	g4387	11	1,92E-139	1648_GzWing020_Reduced	virulence	g4387	1812	Myosin_head|DIL	2019	Myosin_head|Chitin_synth_2	Sporisorium reilianum SRZ2	GT2
g675	scaffold7|size256143:186001-189815	42,7735	93,5183	1,12853	8,94E-05	yes	g675	myo1_chagb ame: full=myosin-1 ame: full=class i unconventional myosin ame: full=type i myosin	3815	5	0	92,00%	P:biological_process; C:cell; P:anatomical structure development; P:response to stress; C:cytoskeleton; C:protein complex; C:cytoplasm; F:ion binding; F:molecular_function; F:cytoskeletal protein binding; P:vesicle-mediated transport	-	g675	21	5,87E-108	1648_GzWing020_Reduced	virulence	g675	1216	Myosin_head|Myosin_TH1|SH3_1	2019	Myosin_head|Chitin_synth_2	Sporisorium reilianum SRZ2	GT2
g9956	scaffold390|size33446:3514-7399	42,8595	65,8308	0,619147	0,00583424	yes	g9956	cnh domain-containing protein	3886	5	0	75,20%	P:signal transduction; F:lipid binding; F:ion binding; F:molecular_function	-	g9956	12	0	1647_GzWing019_Reduced	virulence
g10505	scaffold447|size27680:22518-25012	64,5265	118,417	0,875912	0,000171482	yes	g10505	fork head domain-containing protein	2495	5	4,51E-55	48,60%	F:nucleic acid binding transcription factor activity; F:DNA binding; C:nucleus; P:cellular nitrogen compound metabolic process; P:biosynthetic process	-	g10505	12	1,45E-44	1643_GzWing015_Reduced	virulence
g4097	scaffold78|size111010:28434-28989	756,124	414,986	-0,865558	8,94E-05	yes	g4097	multiprotein-bridging factor 1	556	5	2,04E-43	72,80%	F:DNA binding	-	g4097	6	1,27E-42	1533_GzLam002_Reduced	virulence
g12725	scaffold972|size5593:3466-5112	128,211	277,848	1,11578	8,94E-05	yes	g12725	high mobility group protein	1647	5	4,20E-78	68,80%	-		g12725	7	3,88E-70	1473_GzHMG005_Reduced	virulence
g1201	scaffold14|size224352:68938-69428	5731,27	451,97	-3,66456	8,94E-05	yes	g1201	nucleosome binding protein	491	5	3,51E-30	93,40%	-		g1201	16	1,37E-37	1470_GzHMG002_Reduced	virulence
g1885	scaffold26|size175816:33728-35733	69,7823	37,4062	-0,899584	0,000775843	yes	g1885	ccr4-not transcription complex protein	2006	5	0	72,80%	C:nucleus; P:cellular nitrogen compound metabolic process; P:biosynthetic process	-	g1885	7	1,30E-97	1440_GzNot002_Reduced	virulence
g1953	scaffold27|size170470:70439-71826	119,35	329,774	1,46627	8,94E-05	yes	g1953	endochitinase 1 precursor	1388	5	0	80,80%	P:carbohydrate metabolic process; F:hydrolase activity, acting on glycosyl bonds; P:catabolic process	EC:3.2.1.14	g1953	5	7,75E-88	144_CHT42_Reduced	virulence	g1953	462	Glyco_hydro_18	410	Glyco_hydro_18	Magnaporthe grisea 70-15	GH18
g7017	scaffold189|size105640:100767-103720	22,3463	75,0221	1,74728	8,94E-05	yes	g7017	---NA---	2954	0			F:molecular_function	-	g7017	164	2,54E-39	1436_GzC2H105_Reduced	virulence
g8835	scaffold299|size43309:40444-43197	55,155	124,204	1,17115	8,94E-05	yes	g8835	c2h2 finger domain	2754	5	4,67E-99	86,00%	F:ion binding	-	g8835	52	2,69E-108	1422_GzC2H090_Reduced	virulence
g8571	scaffold280|size46555:22017-23497	33,9028	106,004	1,64465	8,94E-05	yes	g8571	zinc finger protein 58	1481	5	6,39E-125	65,60%	F:ion binding; F:molecular_function	-	g8571	246	1,25E-93	1403_GzC2H066_Reduced	virulence
g9395	scaffold341|size38521:32811-35072	21,7464	57,8175	1,41073	8,94E-05	yes	g9395	hypothetical protein CFIO01_12503	2262	5	0	66,40%	F:ion binding; F:molecular_function	-	g9395	119	1,23E-158	1396_GzC2H059_Reduced	virulence
g4147	scaffold79|size108004:68209-70703	61,5152	4,04789	-3,9257	8,94E-05	yes	g4147	capsular associated protein	2495	5	5,36E-159	54,20%	-		g4147	5	2,28E-20	139_CAP10_Reduced	virulence	g4147	831	n/a	NA	n/a	Penicillium chrysogenum Wisconsin 54-1255	GT90
g7058	scaffold192|size62934:541-1833	37,0585	271,825	2,8748	8,94E-05	yes	g7058	c2h2 finger domain-containing protein	1293	5	1,22E-81	65,20%	F:ion binding; F:molecular_function	-	g7058	138	5,51E-56	1384_GzC2H047_Reduced	virulence
g8924	scaffold306|size42057:261-3527	265,924	472,65	0,829756	8,94E-05	yes	g8924	zinc finger protein msn2 4	3526	5	3,15E-68	54,80%	F:ion binding; F:molecular_function	-	g8924	152	4,52E-48	1382_GzC2H045_Reduced	virulence
g1020	scaffold12|size240573:25496-27525	21,736	61,1283	1,49175	8,94E-05	yes	g1020	chorion transcription factor cf2	2030	5	4,07E-110	54,20%	F:ion binding; F:molecular_function	-	g1020	164	3,39E-89	1354_GzC2H014_Reduced	virulence
g11939	scaffold669|size15059:6423-8607	58,9369	181,861	1,62559	8,94E-05	yes	g11939	transcriptional regulator prz1	2185	5	5,42E-159	74,40%	F:ion binding; F:molecular_function	-	g11939	160	5,08E-157	1353_GzC2H013_Reduced	virulence
g5193	scaffold111|size91473:69463-70633	66,121	21,8507	-1,59743	0,000171482	yes	g5193	zinc finger protein	1171	5	3,63E-106	76,40%	F:ion binding; F:molecular_function	-	g5193	102	4,24E-96	1343_GzC2H003_Reduced	virulence
g4090	scaffold78|size111010:7206-8911	60,0503	132,748	1,14445	8,94E-05	yes	g4090	bzip transcription factor	1706	5	1,04E-96	58,80%	P:regulation of transcription, DNA-templated; F:sequence-specific DNA binding; C:nucleus; F:sequence-specific DNA binding transcription factor activity		g4090	32	1,09E-121	1335_GzbZIP017_Reduced	virulence
g3403	scaffold59|size126229:3980-4545	419,608	1022,52	1,28501	8,94E-05	yes	g3403	regulatory protein cys-3	566	5	3,58E-49	70,80%	F:DNA binding; F:nucleic acid binding transcription factor activity; P:cellular nitrogen compound metabolic process; P:biosynthetic process	-	g3403	21	8,02E-39	1325_GzbZIP007_Reduced	virulence
g12215	scaffold738|size11702:318-5081	12,7093	323,713	4,67076	8,94E-05	yes	g12215	abc transporter cdr4 protein	4764	5	0	79,20%	P:transport; C:cellular_component; F:ATPase activity; F:transmembrane transporter activity; P:nucleobase-containing compound catabolic process; P:small molecule metabolic process; F:ion binding	-	g12215	26	0	132_ABC1_Reduced	virulence
g4870	scaffold101|size95802:51628-53564	260,317	658,082	1,338	8,94E-05	yes	g4870	bzip transcription factor	1937	5	0	72,60%	F:DNA binding; F:nucleic acid binding transcription factor activity; P:cellular nitrogen compound metabolic process; P:biosynthetic process	-	g4870	21	0	1319_GzbZIP001_Reduced	virulence
g13069	scaffold1978|size1289:0-1289	59,0428	96,6652	0,711235	0,0052443	yes	g13069	transcription regulator protein	1288	5	1,04E-81	58,00%	F:molecular_function	-	g13069	1	1,17E-07	1317_GzBrom002_Reduced	virulence
g2547	scaffold39|size150650:106758-108310	59,9719	254,813	2,08708	8,94E-05	yes	g2547	helix-loop-helix dna-binding domain-containing protein	1553	5	3,40E-128	71,80%	F:molecular_function	-	g2547	1	1,24E-87	1304_GzbHLH005_Reduced	virulence
g3000	scaffold49|size137951:54884-58260	43,8012	91,7211	1,06628	8,94E-05	yes	g3000	arid bright dna binding domain-containing protein	3377	5	0	69,80%	C:nucleus; F:DNA binding	-	g3000	9	7,37E-167	1297_GzAT001_Reduced	virulence
g6520	scaffold166|size68526:65833-68438	10,3108	55,0167	2,41572	8,94E-05	yes	g6520	start control protein cdc10 protein	2606	5	0	69,20%	F:nucleic acid binding transcription factor activity; F:DNA binding; P:cellular nitrogen compound metabolic process; P:biosynthetic process; F:molecular_function	-	g6520	26	0	1293_GzAPSES001_Reduced	virulence
g1992	scaffold28|size169625:25780-28949	38,0449	65,3874	0,781312	0,00120567	yes	g1992	dna topoisomerase i protein	3170	5	0	81,00%	F:isomerase activity; F:ATPase activity; F:DNA binding; C:chromosome; P:DNA metabolic process	EC:5.99.1.2; EC:5.99.1.3	g1992	3	0	1291_TOP1_Reduced	virulence
g10497	scaffold447|size27680:1743-3076	18,3034	71,5609	1,96706	8,94E-05	yes	g10497	aspartic-type endopeptidase	1334	5	0	78,40%	F:peptidase activity; P:biological_process	EC:3.4.23	g10497	11	4,87E-49	125_SAP4_Reduced	virulence
g179	scaffold2|size385500:134122-138521	50,162	122,533	1,28851	8,94E-05	yes	g179	gtp binding protein	4400	5	0	67,60%	F:lipid binding; F:ion binding	-	g179	4	2,70E-53	124_INT1_Reduced	virulence
g9398	scaffold342|size38322:2092-4482	75,3204	105,156	0,481422	0,0333373	yes	g9398	hal protein kinase protein	2391	5	0	75,60%	P:cellular protein modification process; F:ion binding; F:kinase activity	EC:2.7.11	g9398	217	3,08E-164	1215_FGSG_02838_Reduced	virulence	g9398	741	Pkinase|Pkinase_Tyr	729	Pkinase	Neospora caninum Liverpool	CBM20
g153	scaffold2|size385500:28488-31349	62,3553	111,417	0,837388	0,000171482	yes	g153	protein kinase	2862	5	0	92,80%	F:ion binding; P:cellular protein modification process; F:kinase activity	EC:2.7.11	g153	221	0	1214_FGSG_07816_Reduced	virulence	g153	880	Pkinase|Pkinase_Tyr	785	Pkinase	Leptosphaeria maculans v23.1.3	GH18
g12696	scaffold953|size6013:642-5277	13,2048	61,3591	2,21621	8,94E-05	yes	g12696	dual specificity protein kinase pom1	4636	5	0	74,00%	P:cellular protein modification process; F:ion binding; F:kinase activity	EC:2.7.11	g12696	224	0	1210_FGSG_01058_Reduced	virulence	g12696	1527	Pkinase|Pkinase_Tyr	785	Pkinase	Leptosphaeria maculans v23.1.3	GH18
g843	scaffold9|size247221:192161-197203	82,916	132,149	0,67244	0,00209827	yes	g843	cap binding protein	5043	5	2,00E-177	69,80%	P:cellular protein modification process; F:ion binding; F:kinase activity	EC:2.7.11	g843	226	0	1200_(Gsk3)_Reduced	virulence	g843	1148	Pkinase|Pkinase_Tyr	785	Pkinase	Leptosphaeria maculans v23.1.3	GH18
g12947	scaffold1270|size2826:178-2709	22,2448	269,949	3,60115	8,94E-05	yes	g12947	protein kinase snf1 protein	2532	5	0	93,00%	P:cellular protein modification process; F:ion binding; F:kinase activity	EC:2.7.11	g12947	230	0	1197_(Snf1)_Reduced	virulence	g12947	748	Pkinase|Pkinase_Tyr|UBA_2	729	Pkinase	Neospora caninum Liverpool	CBM20
g119	scaffold1|size448493:372122-376029	13,5961	61,5659	2,17893	8,94E-05	yes	g119	patched sphingolipid transporter	3908	5	0	84,20%	P:transport; C:cellular_component; F:signal transducer activity	-	g119	4	0	1167_NPC1_Reduced	virulence
g7237	scaffold201|size59972:24454-25944	0,932305	122,724	7,0404	0,0322799	yes	g7237	fad binding domain protein	1491	5	0	80,20%	P:biological_process; F:oxidoreductase activity	-	g7237	12	6,65E-70	112_MAK1_Reduced	virulence
g3443	scaffold60|size125496:37688-38976	11,2738	86,6456	2,94215	8,94E-05	yes	g3443	salicylate hydroxylase	1289	5	0	79,80%	P:biological_process; F:oxidoreductase activity; F:nucleic acid binding transcription factor activity; P:cellular nitrogen compound metabolic process; P:biosynthetic process	-	g3443	10	9,99E-73	112_MAK1_Reduced	virulence
g11029	scaffold512|size23169:17026-20313	70,9403	300,665	2,08348	8,94E-05	yes	g11029	fad binding domain-containing protein	3288	5	2,35E-138	60,00%	P:oxidation-reduction process; F:oxidoreductase activity; P:metabolic process		g11029	11	3,60E-28	112_MAK1_Reduced	virulence
g6514	scaffold166|size68526:48621-50056	39,52	75,9047	0,941608	0,00113445	yes	g6514	salicylate hydroxylase	1436	5	7,25E-166	82,80%	P:biological_process; F:oxidoreductase activity	-	g6514	8	1,79E-63	112_MAK1_Reduced	virulence
g6890	scaffold184|size64559:38142-39517	81,3907	179,321	1,13961	8,94E-05	yes	g6890	early conidial development-2	1376	5	1,54E-123	78,20%	P:biological_process; F:oxidoreductase activity	-	g6890	11	7,89E-12	1051_CTB3_Reduced	virulence
g5731	scaffold131|size80416:8219-13115	359,19	21,1224	-4,0879	8,94E-05	yes	g5731	o- protein	4897	5	3,02E-144	57,00%	F:methyltransferase activity; P:biological_process	EC:2.1.1	g5731	9	5,70E-47	1051_CTB3_Reduced	virulence
g10199	scaffold415|size31380:3983-5389	67,363	2,46986	-4,76946	0,000630114	yes	g10199	o- protein	1407	5	1,08E-146	66,80%	F:methyltransferase activity; P:biological_process	EC:2.1.1	g10199	8	1,25E-41	1051_CTB3_Reduced	virulence
g6275	scaffold155|size71040:8668-9998	66,7168	173,863	1,38183	8,94E-05	yes	g6275	hypothetical protein SNOG_11395	1331	5	1,91E-38	64,20%	P:biosynthetic process; P:secondary metabolic process; P:cellular nitrogen compound metabolic process; F:ion binding; F:nucleic acid binding transcription factor activity; F:DNA binding; C:nucleus	-	g6275	224	5,00E-10	1050_CTB8_Reduced	virulence
g9261	scaffold331|size39711:5624-7716	4,2695	68,2426	3,99853	8,94E-05	yes	g9261	plb_neucr ame: full=lysophospholipase ame: full=phospholipase b flags: precursor	2093	5	0	70,80%	C:extracellular region; F:molecular_function; P:catabolic process; P:lipid metabolic process	EC:3.1.1.5	g9261	8	1,46E-118	105_PLB1_Reduced	virulence
g6240	scaffold153|size71703:7462-9062	24,9318	194,564	2,96418	8,94E-05	yes	g6240	lysophospholipase 1 protein	1601	5	3,52E-125	61,00%	F:molecular_function; P:catabolic process; P:lipid metabolic process	EC:3.1.1	g6240	3	8,95E-61	105_PLB1_Reduced	virulence
g7308	scaffold205|size59372:4064-5283	132,747	67,373	-0,978433	0,000703263	yes	g7308	nad dependent epimerase dehydratase	1220	5	5,77E-122	77,00%	P:biological_process; F:molecular_function	-	g7308	6	3,24E-18	1047_CTB6_Reduced	virulence	g7308	346	Epimerase|3Beta_HSD	NA	n/a	Podospora anserina S mat+	CE12
g8825	scaffold299|size43309:7214-8401	225,928	88,3175	-1,35509	8,94E-05	yes	g8825	nad -binding protein	1188	4	4,54E-64	66,50%	P:biological_process; F:molecular_function	-	g8825	4	4,11E-13	1047_CTB6_Reduced	virulence	g8825	339	NAD_binding_10|3Beta_HSD	NA	n/a	Podospora anserina S mat+	CE12
g1267	scaffold15|size219375:35725-39414	206,437	44,9957	-2,19784	8,94E-05	yes	g1267	got1 family protein	3690	5	1,02E-79	70,40%	F:molecular_function; P:biological_process	-	g1267	6	1,36E-37	1047_CTB6_Reduced	virulence
g2784	scaffold44|size143265:128391-129403	93,3085	12,7199	-2,87493	8,94E-05	yes	g2784	3-beta hydroxysteroid dehydrogenase protein	1013	5	4,80E-149	74,40%	P:metabolic process; F:catalytic activity; F:coenzyme binding		g2784	6	7,14E-37	1047_CTB6_Reduced	virulence
g6503	scaffold166|size68526:10488-11566	72,8424	8,63468	-3,07656	8,94E-05	yes	g6503	cinnamyl-alcohol dehydrogenase	1079	5	4,35E-138	74,60%	F:oxidoreductase activity; P:biological_process; P:biosynthetic process; P:lipid metabolic process	EC:1.1.1.145	g6503	6	1,88E-10	1047_CTB6_Reduced	virulence	g6503	359	3Beta_HSD	NA	n/a	Podospora anserina S mat+	CE12
g3026	scaffold49|size137951:127111-128865	10,8802	776,71	6,1576	8,94E-05	yes	g3026	fad binding domain-containing protein	1755	5	4,49E-118	63,80%	F:oxidoreductase activity	-	g3026	2	1,78E-24	1046_CTB5_Reduced	virulence	g3026	516	FAD_binding_4	469	FAD_binding_4	Streptomyces davawensis JCM 4913	AA7
g121	scaffold1|size448493:377362-378984	13,6888	164,477	3,58682	8,94E-05	yes	g121	fad binding domain protein	1623	5	2,72E-148	69,40%	F:oxidoreductase activity; P:biological_process; F:ion binding	EC:1.1.1.158	g121	6	2,52E-07	1046_CTB5_Reduced	virulence	g121	502	FAD_binding_4	459	FAD_binding_4	Mycobacterium canettii CIPT 140070008	AA7
g1645	scaffold22|size189506:6401-10894	95,8861	307,419	1,68081	8,94E-05	yes	g1645	secreted aspartic proteinase precursor	4494	5	2,60E-116	71,00%	F:peptidase activity; P:biological_process	EC:3.4.23	g1645	16	1,16E-35	1046_CTB5_Reduced	virulence	g1645	1125	FAD_binding_4|Asp	469	FAD_binding_4	Streptomyces davawensis JCM 4913	AA7
g13150	scaffold2522|size786:0-735	126,11	7,9544	-3,98679	8,94E-05	yes	g13150	fad-	734	5	5,90E-43	57,80%	F:molecular_function	-	g13150	9	9,09E-06	1046_CTB5_Reduced	virulence
g10781	scaffold479|size25409:12721-14380	776,158	36,1733	-4,42335	8,94E-05	yes	g10781	fad- protein	1660	5	1,25E-101	66,20%	F:ion binding; F:oxidoreductase activity; P:biological_process	EC:1.1.1.158	g10781	4	1,47E-53	1046_CTB5_Reduced	virulence	g10781	482	FAD_binding_4	469	FAD_binding_4	Streptomyces davawensis JCM 4913	AA7
g10627	scaffold461|size26669:7764-9227	277,175	115,351	-1,26476	8,94E-05	yes	g10627	alpha- mannosyltransferase ktr1	1464	5	0	80,40%	P:cellular protein modification process; P:biosynthetic process; P:carbohydrate metabolic process; F:transferase activity, transferring glycosyl groups; C:Golgi apparatus; P:cell wall organization or biogenesis; C:cellular_component	EC:2.4.1	g10627	7	2,82E-125	104_CaMNT1_Reduced	virulence	g10627	425	Glyco_transf_15	444	Glyco_transf_15	Metarhizium anisopliae CQMa102	GT15
g1125	scaffold13|size232296:88179-89565	13,8955	448,021	5,01088	8,94E-05	yes	g1125	carbohydrate esterase family 8 protein	1387	5	4,42E-98	75,20%	F:molecular_function; P:cell wall organization or biogenesis; C:cell wall	EC:3.1.1.11	g1125	9	4,55E-54	1028_bcpme1_Reduced	virulence	g1125	419	Pectinesterase	347	Pectinesterase	Thielavia terrestris NRRL 8126	CE8
g2053	scaffold29|size167306:48080-49307	31,3327	85,8578	1,45428	8,94E-05	yes	g2053	polygalacturonase 5	1228	5	2,78E-92	74,00%	C:extracellular region; F:hydrolase activity, acting on glycosyl bonds; P:carbohydrate metabolic process	EC:3.2.1.15	g2053	12	2,28E-83	1027_bcpg1_Reduced	virulence	g2053	395	Glyco_hydro_28	410	Glyco_hydro_28	Botryotinia fuckeliana	GH28
g8307	scaffold262|size49415:44944-48514	16,4646	119,8	2,86319	8,94E-05	yes	g8307	3-hydroxy-3-methylglutaryl- reductase	3571	5	0	83,20%	F:molecular_function; P:biosynthetic process; P:lipid metabolic process; C:cellular_component; P:small molecule metabolic process; P:cellular nitrogen compound metabolic process; P:cofactor metabolic process; F:oxidoreductase activity; P:biological_process	EC:1.1.1.34	g8307	1	0	1006_HMR1_Reduced	virulence
g11235	scaffold544|size21449:2895-4675	62,6815	553,321	3,142	8,94E-05	yes	g11235	ph-response transcription factor pacc rim101 protein	1781	5	1,18E-114	58,80%	F:metal ion binding; F:nucleic acid binding		g11235	137	6,40E-109	315_PacC_Increased	virulence (Hypervirulence)
g3390	scaffold58|size126391:98483-100137	4,58605	193,288	5,39736	8,94E-05	yes	g3390	short chain type dehydrogenase protein	1655	5	3,22E-138	78,40%	P:biological_process; F:oxidoreductase activity	-	g3390	13	3,91E-24	2312_THR_Increased	virulence (Hypervirulence)
g2213	scaffold32|size161757:85922-86725	72,2179	5,47901	-3,72037	0,00189311	yes	g2213	short-chain dehydrogenase reductase protein	804	5	1,15E-83	77,80%	P:biological_process; F:oxidoreductase activity	-	g2213	16	1,32E-44	2312_THR_Increased	virulence (Hypervirulence)	g2213	246	adh_short|KR|adh_short_C2	1087	Glyco_hydro_92|adh_short_C2	Aspergillus nidulans FGSC A4	GH92
g5885	scaffold137|size76901:49278-50584	166,31	12,6022	-3,72213	8,94E-05	yes	g5885	short chain dehydrogenase	1307	5	1,78E-63	54,00%	P:biological_process; F:oxidoreductase activity	-	g5885	10	4,86E-07	2312_THR_Increased	virulence (Hypervirulence)
g10528	scaffold450|size27601:21259-22861	94,382	266,174	1,49579	8,94E-05	yes	g10528	casein kinase i	1603	5	4,95E-174	76,00%	C:cell; P:biological_process; P:cellular protein modification process; P:cell division; P:cell cycle; C:vacuole; F:kinase activity; C:mitochondrion; P:cell morphogenesis; F:ion binding; P:vesicle-mediated transport; C:endoplasmic reticulum	EC:2.7.11	g10528	202	0	1203_(Sc	Yck1/2/3)_Reduced virulence	g10528	470	Pkinase	583	Pkinase	Verrucosispora maris AB-18-032	CBM2
g5030	scaffold106|size93288:62168-62881	3,95077	2570,3	9,34559	0,0184247	yes	g5030	---NA---	714	0			-
g9733	scaffold369|size35083:33217-34995	3,61458	1217,02	8,39531	8,94E-05	yes	g9733	glycoside hydrolase family 28 protein	1779	5	1,70E-95	82,40%	F:hydrolase activity, acting on glycosyl bonds; P:carbohydrate metabolic process	EC:3.2.1.15						g9733	420	n/a	426	Glyco_hydro_28	Botryotinia fuckeliana	GH28
g452	scaffold5|size262616:45132-46254	2,49242	755,743	8,2442	0,00331496	yes	g452	nad -binding protein	1123	5	3,56E-123	81,00%	F:oxidoreductase activity; P:small molecule metabolic process; P:biological_process	EC:1.1.1.24; EC:1.1.1.25; EC:1.1.1.282
g10729	scaffold474|size25607:1643-2601	21,9161	5295,68	7,91668	8,94E-05	yes	g10729	alpha-ketoglutarate-dependent -dichlorophenoxyacetate	959	5	3,96E-166	78,80%	P:biological_process; F:oxidoreductase activity	-
g6111	scaffold147|size75038:60900-62675	2,78096	658,163	7,88672	8,94E-05	yes	g6111	tannase and feruloyl esterase family protein	1776	5	0	75,80%	F:molecular_function	EC:3.1.1.20
g5927	scaffold139|size76672:55967-57745	1,12455	232,466	7,69153	0,00911433	yes	g5927	alkanesulfonate monooxygenase	1779	5	0	86,40%	P:biological_process; F:oxidoreductase activity	-
g1624	scaffold20|size194341:135575-137025	16,9612	3399,67	7,64702	8,94E-05	yes	g1624	gpi anchored dioxygenase protein	1451	5	3,00E-77	70,00%	P:biological_process; F:oxidoreductase activity; F:ion binding	-
g9122	scaffold320|size40482:5998-7532	5,0284	966,33	7,58627	8,94E-05	yes	g9122	fungal alpha-l-	1535	5	0	89,60%	F:hydrolase activity, acting on glycosyl bonds; P:carbohydrate metabolic process; C:extracellular region; P:catabolic process; P:cell wall organization or biogenesis	EC:3.2.1.55						g9122	511	ArabFuran-catal|AbfB	519	ArabFuran-catal|AbfB	Penicillium purpurogenum MYA-38	GH54|CBM42
g10600	scaffold458|size26822:16820-19414	6,90573	1182,86	7,42026	8,94E-05	yes	g10600	2-isopropylmalate synthase	2595	5	0	80,20%	F:transferase activity, transferring acyl groups; P:small molecule metabolic process	-
g8204	scaffold256|size50278:33352-34424	2,14612	361,518	7,3962	0,0222375	yes	g8204	gpi anchored protein	1073	2	1,39E-57	65,00%	-
g1667	scaffold22|size189506:85421-86995	2,4644	400,863	7,34573	0,000171482	yes	g1667	hypothetical protein PFICI_15167	1575	5	0	80,40%	-							g1667	480	n/a	NA	n/a	Thielavia terrestris NRRL 8126	GH79
g12887	scaffold1138|size3777:22-992	3,63935	517,969	7,15304	0,00025211	yes	g12887	l-threo-3-deoxy-hexulosonate aldolase	971	5	1,28E-175	88,40%	F:lyase activity; P:biological_process	-						g12887	323	DHDPS	737	DHDPS|BNR_2	Azospirillum brasilense Sp245	GH33
g9854	scaffold381|size33958:17664-18686	13,3228	1832,27	7,10359	8,94E-05	yes	g9854	inositol oxygenase 1	1023	5	2,84E-155	82,20%	C:cytoplasm; F:ion binding; P:carbohydrate metabolic process; P:catabolic process; P:small molecule metabolic process; F:oxidoreductase activity; P:biological_process	EC:1.13.99.1
g10731	scaffold474|size25607:5089-6835	13,6076	1851,78	7,08836	8,94E-05	yes	g10731	cysteine sulfinic acid decarboxylase	1747	5	1,52E-179	76,40%	F:ion binding; P:small molecule metabolic process; F:lyase activity	-
g3011	scaffold49|size137951:81998-83436	10,656	1228,18	6,84871	8,94E-05	yes	g3011	alpha-ketoglutarate-dependent taurine dioxygenase protein	1439	5	1,35E-179	69,40%	P:biological_process; F:oxidoreductase activity	EC:1.13.11
g10602	scaffold458|size26822:24497-25931	1,5592	164,315	6,71952	0,0159148	yes	g10602	rta1 domain-containing protein	1435	5	1,27E-64	63,40%	C:cellular_component; P:response to stress	-
g8212	scaffold257|size49873:4283-6225	3,07484	290,011	6,55945	8,94E-05	yes	g8212	hypothetical protein UCRPA7_2112	1943	5	3,21E-150	76,00%	F:molecular_function; P:biological_process; C:cellular_component
g11846	scaffold650|size15821:5572-7426	12,5593	1119,14	6,4775	8,94E-05	yes	g11846	alpha beta-hydrolase	1855	5	0	80,20%	P:biological_process; F:molecular_function	-
g3671	scaffold66|size120243:23648-25004	2,04414	181,063	6,46886	0,0295037	yes	g3671	gdsl-like lipase acylhydrolase	1357	5	5,92E-57	63,40%	P:biological_process; F:molecular_function	-						g3671	251	n/a	NA	n/a	Aspergillus nidulans FGSC A4	CE12
g6866	scaffold183|size64812:34426-35157	15,2527	1197,16	6,29441	8,94E-05	yes	g6866	glutathione s-transferase-like protein	732	5	1,74E-67	68,00%	F:molecular_function	-
g8203	scaffold256|size50278:30608-31314	8,56019	638,467	6,22083	8,94E-05	yes	g8203	---NA---	707	0			-
g6923	scaffold185|size64219:63358-64011	11,1465	794,354	6,15511	8,94E-05	yes	g6923	small secreted protein	654	5	3,43E-36	74,40%	F:molecular_function	-
g9634	scaffold361|size35876:2025-3562	5,10192	363,175	6,15348	8,94E-05	yes	g9634	hypothetical protein A1O7_02846	1538	5	2,86E-85	54,20%	F:molecular_function; P:biological_process; C:cellular_component
g204	scaffold2|size385500:215255-215742	65,1612	4544,53	6,12397	8,94E-05	yes	g204	22kda glyco protein	488	5	5,25E-34	60,20%	-
g10778	scaffold479|size25409:5999-6453	7,19264	491,809	6,09543	0,0454779	yes	g10778	hypothetical protein CGLO_03478	455	5	1,70E-17	64,80%	-
g5445	scaffold120|size85902:76392-77232	11,2294	756,378	6,07376	8,94E-05	yes	g5445	xyloglucan-specific endo-beta- -glucanase a	841	5	1,07E-62	82,20%	F:hydrolase activity, acting on glycosyl bonds; P:carbohydrate metabolic process; P:catabolic process	EC:3.2.1.4						g5445	251	Glyco_hydro_12	254	Glyco_hydro_12	Aspergillus niger CBS 513.88	GH12
g443	scaffold5|size262616:12434-13605	15,8939	1069,58	6,07243	8,94E-05	yes	g443	hypothetical protein MBM_04726	1172	5	1,05E-45	82,80%	-
g9732	scaffold369|size35083:29715-31930	10,7686	674,559	5,96905	8,94E-05	yes	g9732	tat pathway signal sequence domain-containing protein	2216	5	0	71,60%	F:molecular_function	-
g9325	scaffold335|size39439:34725-35920	5,73685	356,944	5,9593	8,94E-05	yes	g9325	hypothetical protein CGGC5_9085	1196	5	4,43E-76	74,40%	F:molecular_function; P:biological_process; C:cellular_component
g2070	scaffold29|size167306:103548-105464	1,16013	72,0204	5,95604	0,00530977	yes	g2070	4-cresol dehydrogenase protein	1917	5	2,45E-174	71,20%	F:ion binding; F:oxidoreductase activity; P:biological_process	EC:1.1.1.158						g2070	577	FAD_binding_4	538	FAD_binding_4|FAD-oxidase_C	Burkholderia sp. CCGE1002	AA4
g12766	scaffold1009|size5222:1001-3073	4,51221	277,244	5,94118	8,94E-05	yes	g12766	rhamnogalacturonase a	2073	5	9,29E-131	84,80%	P:carbohydrate metabolic process; C:extracellular region; F:hydrolase activity, acting on glycosyl bonds; F:molecular_function	EC:3.2.1.15						g12766	567	Glyco_hydro_28	457	Glyco_hydro_28	Botryotinia fuckeliana	GH28
g481	scaffold5|size262616:126647-129246	1,15769	71,0489	5,93949	0,00931237	yes	g481	high affinity methionine permease	2600	5	3,10E-167	79,60%	C:cellular_component; F:transmembrane transporter activity; P:transmembrane transport	-
g10824	scaffold484|size24850:23387-24850	3,40127	206,157	5,92152	8,94E-05	yes	g10824	glycosyl hydrolase family 1	1464	5	0	89,20%	P:carbohydrate metabolic process; F:hydrolase activity, acting on glycosyl bonds	-						g10824	464	Glyco_hydro_1	489	Glyco_hydro_1	Neurospora crassa OR74A	GH1
g6206	scaffold151|size74171:65345-66422	2,04705	122,717	5,90564	0,013335	yes	g6206	glycine-rich cell wall structural protein 1 protein	1078	5	4,53E-24	47,80%	-
g5085	scaffold108|size93026:61941-63093	1,17323	68,9464	5,87691	0,0485194	yes	g5085	fad-dependent oxidoreductase	1153	5	8,90E-80	62,00%	P:biological_process; F:oxidoreductase activity	-
g5733	scaffold131|size80416:16168-17587	4,89686	279,058	5,83257	8,94E-05	yes	g5733	arabinan endo- -alpha-l-arabinosidase a	1420	5	4,36E-56	73,80%	C:extracellular region; P:carbohydrate metabolic process; P:catabolic process; F:hydrolase activity, acting on glycosyl bonds; P:cell wall organization or biogenesis	EC:3.2.1.99						g5733	363	Glyco_hydro_43	334	Glyco_hydro_43	Aspergillus niger CBS 513.88	GH43
g7275	scaffold203|size59938:32584-33032	11,424	631,374	5,78835	0,000171482	yes	g7275	---NA---	449	0			-
g12194	scaffold731|size12011:9850-10750	4,36975	232,304	5,73232	0,00162124	yes	g12194	sam-dependent o-methyltranferase	901	5	1,02E-93	71,40%	F:methyltransferase activity; P:biological_process	EC:2.1.1
g11268	scaffold547|size21320:19898-21288	2,25641	118,282	5,71206	0,00264022	yes	g11268	hypothetical protein FAVG1_13046	1391	5	3,49E-32	54,60%	-
g11711	scaffold624|size17340:3119-4500	17,4517	887,538	5,66837	8,94E-05	yes	g11711	catechol -dioxygenase 1 protein	1382	5	3,98E-113	70,00%	F:oxidoreductase activity; F:ion binding; P:biological_process	EC:1.13.11.1						g11711	327	Dioxygenase_N|Dioxygenase_C	290	Dioxygenase_C	Streptosporangium roseum DSM 43021	CBM12
g2878	scaffold46|size140815:126186-129051	1,93077	95,2079	5,62383	8,94E-05	yes	g2878	glycoside hydrolase family 74 protein	2866	5	0	71,20%	F:molecular_function; P:carbohydrate metabolic process; P:catabolic process; F:hydrolase activity, acting on glycosyl bonds; C:extracellular region	EC:3.2.1.155						g2878	846	n/a	NA	n/a	Trichoderma reesei QM6A	GH74|CBM1
g4693	scaffold95|size113438:88593-89143	3,93239	193,14	5,6181	0,013335	yes	g4693	---NA---	551	0			-
g10902	scaffold494|size24311:2488-3608	50,4685	2432,4	5,59086	8,94E-05	yes	g10902	acid proteinase protein	1121	5	2,60E-37	67,40%	F:peptidase activity; P:biological_process	EC:3.4.23
g12428	scaffold808|size9472:8088-9394	2,97178	141,458	5,57291	0,000481744	yes	g12428	mannosylphosphate transferase protein	1307	5	6,73E-114	81,20%	P:biological_process; F:molecular_function	-
g2424	scaffold37|size154903:5808-8008	3,94808	185,686	5,55557	8,94E-05	yes	g2424	alpha-l-arabinofuranosidase a	2201	5	8,77E-174	67,80%	F:hydrolase activity, acting on glycosyl bonds; P:carbohydrate metabolic process	EC:3.2.1.55						g2424	645	Alpha-L-AF_C	653	Alpha-L-AF_C	Thielavia terrestris NRRL 8126	GH51
g9812	scaffold377|size34123:23951-25292	11,3944	530,186	5,5401	8,94E-05	yes	g9812	flavonol synthase	1342	5	2,99E-163	81,40%	P:biological_process; F:ion binding; F:oxidoreductase activity	EC:1.14.11
g9583	scaffold356|size36806:27942-28555	5,39841	250,15	5,53412	0,00106387	yes	g9583	---NA---	614	0			-
g12973	scaffold1334|size2520:0-543	13,131	599,283	5,51218	8,94E-05	yes	g12973	---NA---	542	0			-
g11257	scaffold546|size21339:18086-19416	4,0302	179,909	5,48027	8,94E-05	yes	g11257	cellobiohydrolase ii protein	1331	5	0	77,60%	F:hydrolase activity, acting on glycosyl bonds; F:molecular_function; P:carbohydrate metabolic process; P:catabolic process; C:extracellular region	EC:3.2.1.91						g11257	402	Glyco_hydro_6	479	Glyco_hydro_6	Phialophora sp. CGMCC 3328 / G5	GH6|CBM1
g1158	scaffold13|size232296:179702-181134	10,7944	481,564	5,47938	8,94E-05	yes	g1158	hypothetical protein CGLO_07595	1433	5	3,79E-54	76,80%	-
g4923	scaffold102|size95789:93565-94271	135,191	6002,17	5,47241	8,94E-05	yes	g4923	---NA---	707	0			-
g2669	scaffold42|size145265:65391-67281	7,21753	316,813	5,45598	8,94E-05	yes	g2669	x-pro dipeptidyl-peptidase (s15 family) protein	1891	5	0	87,00%	F:peptidase activity; P:biological_process	EC:3.4.11
g5075	scaffold108|size93026:29057-29585	12,6126	552,606	5,45332	8,94E-05	yes	g5075	hypothetical protein UCRPA7_457	529	5	1,39E-20	70,00%	-
g9526	scaffold352|size37469:16097-16440	19,5502	833,615	5,41413	8,94E-05	yes	g9526	---NA---	344	0			-
g2778	scaffold44|size143265:111438-113346	4,53886	187,674	5,36976	8,94E-05	yes	g2778	hypothetical protein PDIG_91370	1909	5	2,06E-176	76,80%	F:molecular_function; P:biological_process; C:cellular_component
g1022	scaffold12|size240573:30955-32105	19,4676	795,842	5,35333	8,94E-05	yes	g1022	arabinogalactan endo- -beta-galactosidase	1151	5	3,89E-164	76,40%	F:hydrolase activity, acting on glycosyl bonds; P:carbohydrate metabolic process	EC:3.2.1						g1022	352	Glyco_hydro_53	363	Glyco_hydro_53	Thielavia terrestris NRRL 8126	GH53
g9254	scaffold330|size39942:24638-25545	31,2255	1270,74	5,34681	8,94E-05	yes	g9254	---NA---	908	0			-
g1452	scaffold17|size204449:176212-177335	10,6194	412,082	5,27815	8,94E-05	yes	g1452	carbohydrate-binding module family 1 protein	1124	5	1,65E-106	74,00%	C:extracellular region; P:carbohydrate metabolic process; F:molecular_function; F:hydrolase activity, acting on glycosyl bonds	-						g1452	374	n/a	NA	n/a	Myceliophthora thermophila ATCC 42464	GH131|CBM1
g10730	scaffold474|size25607:3188-4364	57,5514	2183,13	5,2454	8,94E-05	yes	g10730	3-methyl-2-oxobutanoate hydroxymethyltransferase	1177	5	2,21E-107	86,80%	P:small molecule metabolic process; P:biological_process; P:cofactor metabolic process; F:methyltransferase activity; P:cellular nitrogen compound metabolic process; P:biosynthetic process; F:molecular_function	EC:2.1.2.11
g277	scaffold3|size327485:90227-90864	8,16311	293,335	5,16729	8,94E-05	yes	g277	integral membrane protein	638	5	2,45E-65	80,00%	C:cellular_component	-
g9574	scaffold356|size36806:8044-9644	2,1836	78,4229	5,16649	0,00371916	yes	g9574	fungal cellulose binding domain protein	1601	5	1,44E-142	83,60%	P:carbohydrate metabolic process; C:extracellular region; F:molecular_function; F:hydrolase activity, acting on glycosyl bonds	EC:3.2.1.4						g9574	395	n/a	NA	n/a	Aspergillus fumigatus TIMM0063	CBM1
g11173	scaffold535|size22017:2277-2623	55,3582	1930,56	5,12408	8,94E-05	yes	g11173	hypothetical protein UCRPA7_3203	347	5	3,79E-15	84,20%	P:anatomical structure development	-
g6770	scaffold178|size65637:52556-55943	4,22201	143,28	5,08476	8,94E-05	yes	g6770	minor extracellular protease vpr protein	3388	5	1,94E-130	67,60%	C:cellular_component; C:cell wall; P:biological_process; F:peptidase activity	EC:3.4.21						g6770	862	Peptidase_S8|Peptidase_S8	682	Peptidase_S8	Halomicrobium mukohataei DSM 12286	CBM5
g4264	scaffold82|size107356:82857-85546	3,38062	114,644	5,08373	8,94E-05	yes	g4264	alpha-l-rhamnosidase a	2690	5	3,37E-111	75,00%	F:hydrolase activity, acting on glycosyl bonds; P:biological_process	EC:3.2.1.40						g4264	661	Bac_rhamnosid	673	Bac_rhamnosid	Aspergillus aculeatus NW240	GH78
g5090	scaffold108|size93026:70608-72000	17,7399	567,822	5,00037	8,94E-05	yes	g5090	hypothetical protein UCRPA7_3403	1393	5	1,13E-113	68,80%	-
g11678	scaffold615|size17628:13838-14640	11,2893	352,747	4,9656	8,94E-05	yes	g11678	phytanoyl- dioxygenase family protein	803	5	1,61E-147	88,00%	F:oxidoreductase activity; P:biosynthetic process; P:small molecule metabolic process; P:secondary metabolic process	EC:1.13.11
g7285	scaffold204|size59852:1035-3478	40,9458	1271,85	4,95707	8,94E-05	yes	g7285	aldehyde dehydrogenase	2444	5	0	85,20%	F:oxidoreductase activity; P:biological_process	-
g12404	scaffold798|size9659:887-2764	4,16985	128,959	4,95078	8,94E-05	yes	g12404	hypothetical protein PFICI_10595	1878	5	2,17E-34	57,60%	-
g12058	scaffold696|size13808:1721-2377	35,5563	1074,77	4,91778	8,94E-05	yes	g12058	---NA---	657	0			-
g6435	scaffold162|size69482:30239-31136	20,4073	588,573	4,85006	8,94E-05	yes	g6435	hypothetical protein UCRPA7_6175	898	5	5,74E-34	67,00%	-
g11690	scaffold618|size17559:15241-17283	20,8512	595,058	4,83483	8,94E-05	yes	g11690	alpha-l-arabinofuranosidase e	2043	5	9,25E-103	75,40%	F:hydrolase activity, acting on glycosyl bonds; P:carbohydrate metabolic process	EC:3.2.1.55						g11690	452	Alpha-L-AF_C	667	Alpha-L-AF_C	Botryotinia fuckeliana	GH51
g5417	scaffold119|size86646:67389-68904	2,41736	68,97	4,83446	0,00113445	yes	g5417	glycoside hydrolase family 93 protein	1516	5	4,79E-69	73,00%	F:hydrolase activity; P:metabolic process							g5417	393	n/a	NA	n/a	Leptosphaeria maculans v23.1.3	GH93
g6125	scaffold148|size74707:27067-28198	37,504	1060,15	4,82107	8,94E-05	yes	g6125	nuclease pa3	1132	5	1,17E-135	72,80%	F:nuclease activity; P:nucleobase-containing compound catabolic process; P:DNA metabolic process; F:molecular_function	-
g10573	scaffold455|size26917:10265-12483	2,28763	61,6235	4,75155	8,94E-05	yes	g10573	formyl transferase	2219	5	0	72,40%	F:molecular_function; P:biosynthetic process	-
g639	scaffold7|size256143:61080-62531	7,69965	200,71	4,70417	8,94E-05	yes	g639	nad dependent epimerase dehydratase family protein	1452	5	1,62E-53	62,40%	P:metabolic process; F:catalytic activity; F:coenzyme binding
g9166	scaffold323|size40360:32648-35039	2,94407	76,5402	4,70033	0,00127778	yes	g9166	---NA---	2392	0			-
g8350	scaffold265|size49118:25373-26697	11,5857	300,781	4,6983	8,94E-05	yes	g8350	hsp20-like protein	1325	1	4,97E-63	77,00%	-
g8305	scaffold262|size49415:40754-41543	41,2541	1039,17	4,65475	8,94E-05	yes	g8305	---NA---	790	0			-
g10157	scaffold410|size31554:28694-30861	3,2863	80,0016	4,60549	8,94E-05	yes	g10157	conserved fungal protein	2168	5	0	86,20%	P:biological_process
g1334	scaffold16|size215391:34958-35620	270,307	6509,77	4,58994	8,94E-05	yes	g1334	---NA---	663	0			-
g2789	scaffold45|size142262:2674-4370	16,3773	391,665	4,57985	8,94E-05	yes	g2789	ribosomal protein s17 protein	1697	5	1,21E-84	78,40%	C:ribosome	-
g5170	scaffold111|size91473:15325-17030	8,84899	210,009	4,56879	8,94E-05	yes	g5170	gpi anchored serine-threonine rich protein	1706	5	1,42E-20	58,20%	-
g2743	scaffold44|size143265:494-1361	30,0526	712,717	4,56776	8,94E-05	yes	g2743	hypothetical protein GLRG_01903	868	5	5,26E-51	73,40%	-
g2064	scaffold29|size167306:76282-77805	3,33331	77,4728	4,53866	8,94E-05	yes	g2064	mitochondrial inner membrane protein 1 protein	1524	5	3,68E-80	82,60%	-
g8455	scaffold272|size48052:38500-39694	5,18038	117,122	4,49881	8,94E-05	yes	g8455	phytanoyl- hydroxylase	1195	5	7,26E-119	70,80%	-
g9969	scaffold391|size33345:13853-15464	3,89496	87,4666	4,48905	8,94E-05	yes	g9969	glycosyl hydrolase family 76	1612	5	4,16E-130	66,80%	F:hydrolase activity, acting on glycosyl bonds; P:carbohydrate metabolic process; P:catabolic process	EC:3.2.1.101						g9969	513	Glyco_hydro_76	467	Glyco_hydro_76	Thielavia terrestris NRRL 8126	GH76
g12558	scaffold866|size7865:132-735	7,33298	162,01	4,46554	0,000555788	yes	g12558	---NA---	736	0			-
g4920	scaffold102|size95789:86148-87987	4,97093	109,289	4,45849	8,94E-05	yes	g4920	succinyl- :3-ketoacid-coenzyme a transferase	1840	5	0	86,80%	P:small molecule metabolic process; P:catabolic process; C:mitochondrion; F:molecular_function	EC:2.8.3.5
g4576	scaffold92|size101272:14596-15215	17,0997	375,563	4,45701	8,94E-05	yes	g4576	---NA---	620	0			-
g11449	scaffold577|size19776:3167-4132	3,40156	74,24	4,44793	0,010191	yes	g11449	cysteine dioxygenase	966	5	2,83E-59	56,40%	P:transmembrane transport; F:oxidoreductase activity; F:transmembrane transporter activity; P:biological_process; F:molecular_function; C:cellular_component; P:transport; P:sulfur compound metabolic process; P:cellular amino acid metabolic process; F:ion binding	EC:1.13.11.20
g4032	scaffold76|size111502:28240-29815	10,4339	225,961	4,43673	8,94E-05	yes	g4032	nadp-specific glutamate dehydrogenase	1576	5	8,14E-140	82,80%	P:cellular amino acid metabolic process; P:biosynthetic process; F:oxidoreductase activity; C:nucleus; C:mitochondrion; P:biological_process	EC:1.4.1.4
g3294	scaffold56|size127998:13237-14870	3,14194	67,5549	4,42633	8,94E-05	yes	g3294	feruloyl esterase b protein	1634	5	0	73,00%	F:hydrolase activity; P:metabolic process
g795	scaffold9|size247221:41734-44116	6,48601	138,405	4,41542	8,94E-05	yes	g795	wsc domain-containing protein	2383	5	5,71E-116	68,20%	-							g795	657	DUF1996	439	DUF1996	Myceliophthora thermophila ATCC 42464	CBM1
g2383	scaffold36|size155665:43195-44187	22,8905	487,383	4,41223	8,94E-05	yes	g2383	hypothetical protein FOZG_05654	993	5	1,47E-43	72,80%	-
g12023	scaffold687|size14201:7180-10167	4,59074	97,1767	4,40381	8,94E-05	yes	g12023	oligopeptide transporter 2	2988	5	0	86,20%	P:transmembrane transport	-
g10341	scaffold430|size29736:7769-9130	10,6086	223,563	4,39737	8,94E-05	yes	g10341	hypothetical protein FG10640.1	1362	5	0	86,20%	-
g2110	scaffold30|size162617:76494-77445	102,711	2134,53	4,37725	8,94E-05	yes	g2110	nitroreductase family protein	952	5	2,19E-51	83,80%	P:biological_process; F:oxidoreductase activity	-
g12435	scaffold811|size9367:874-4346	38,0134	765,824	4,33243	8,94E-05	yes	g12435	sialidase-like protein	3473	5	0	65,20%	-
g3134	scaffold52|size134460:36173-37232	13,0437	260,953	4,32237	8,94E-05	yes	g3134	kinetochore protein	1060	5	2,02E-18	76,20%	-
g5814	scaffold134|size78099:58912-63061	923,341	18469,4	4,32213	8,94E-05	yes	g5814	ring finger protein	4150	5	0	67,20%	F:metal ion binding; F:zinc ion binding; C:cytoplasm							g5814	1111	Rad60-SLD|ubiquitin|Rad60-SLD|ubiquitin|Rad60-SLD|ubiquitin|BRAP2|zf-RING_2|zf-UBP	365	ubiquitin|Chitin_bind_3	Spodoptera litura NPV G2	AA10
g9883	scaffold383|size33785:28927-30058	11,3463	226,785	4,32103	8,94E-05	yes	g9883	---NA---	1132	0			-
g8710	scaffold290|size44398:23302-24449	9,62306	190,901	4,31019	8,94E-05	yes	g8710	---NA---	1148	0			-
g1643	scaffold20|size194341:193076-194187	8,31045	164,376	4,30593	8,94E-05	yes	g1643	#NAME?	1112	5	3,76E-175	79,20%	P:biological_process; F:phosphatase activity	-
g7901	scaffold238|size52912:3789-6005	6,89495	135,804	4,29984	8,94E-05	yes	g7901	acyl- oxidase	2217	5	0	85,60%	F:ion binding; C:peroxisome; P:small molecule metabolic process; P:catabolic process; P:lipid metabolic process; F:oxidoreductase activity	EC:1.3.3.6; EC:1.3.99.3
g10289	scaffold424|size32188:28517-29902	18,7315	364,791	4,28353	8,94E-05	yes	g10289	beta- -galactanase protein	1386	5	2,37E-146	72,60%	P:carbohydrate metabolic process; F:hydrolase activity, acting on glycosyl bonds	-						g10289	410	Cellulase	439	Cellulase	Thielavia terrestris NRRL 8126	GH5
g4948	scaffold103|size95352:75492-76858	3,55368	68,714	4,27322	8,94E-05	yes	g4948	nad-binding rossmann fold oxidoreductase family protein	1367	5	0	86,80%	P:biological_process; F:oxidoreductase activity	-
g13175	scaffold2703|size684:101-599	14,1993	270,442	4,25142	8,94E-05	yes	g13175	cell division control protein	582	5	3,75E-47	64,80%	P:cell division	-
g8618	scaffold283|size46284:39541-40435	17,8339	334,823	4,2307	8,94E-05	yes	g8618	methyltransferase -	895	4	4,28E-97	74,25%	C:intracellular; F:methyltransferase activity; P:biological_process	-
g2969	scaffold48|size138357:110656-111588	38,6974	721,845	4,22138	8,94E-05	yes	g2969	endo- -beta-	933	5	8,02E-89	70,00%	F:hydrolase activity, acting on glycosyl bonds; P:carbohydrate metabolic process	EC:3.2.1.6						g2969	287	n/a	NA	n/a	Thielavia terrestris NRRL 8126	GH16
g7326	scaffold206|size58933:17000-18416	20,2534	375,929	4,21423	8,94E-05	yes	g7326	histidinol dehydrogenase	1417	5	0	92,40%	F:oxidoreductase activity; F:molecular_function; P:cellular nitrogen compound metabolic process; P:biosynthetic process; P:cellular amino acid metabolic process; F:ion binding; P:biological_process	EC:1.1.1.23
g394	scaffold4|size262740:101281-102120	17,5671	317,761	4,17699	8,94E-05	yes	g394	glycoside hydrolase family 12 protein	840	5	2,26E-52	73,60%	F:hydrolase activity, acting on glycosyl bonds; P:carbohydrate metabolic process; P:catabolic process	EC:3.2.1.4						g394	259	Glyco_hydro_12	262	Glyco_hydro_12	Zea mays	GH12
g7385	scaffold209|size58731:14618-15230	9,62248	173,597	4,17319	0,000328419	yes	g7385	---NA---	613	0			-
g6342	scaffold158|size70600:112-1211	20,2674	364,797	4,16986	8,94E-05	yes	g6342	integral membrane protein	1212	5	1,17E-65	60,40%	-
g3159	scaffold52|size134460:108769-109658	25,5199	458,126	4,16605	8,94E-05	yes	g3159	chitin binding protein	890	5	3,64E-82	73,60%	C:cellular_component	-
g1952	scaffold27|size170470:69386-69916	3179,92	55887,7	4,13547	8,94E-05	yes	g1952	ubiquitin-40s ribosomal protein s31 fusion protein	531	5	1,96E-60	99,60%	F:structural constituent of ribosome; C:ribosome; P:translation	-						g1952	154	Rad60-SLD|ubiquitin|Ribosomal_S27	365	ubiquitin|Chitin_bind_3	Spodoptera litura NPV G2	AA10
g6694	scaffold174|size66600:62462-65196	24,827	434,702	4,13005	8,94E-05	yes	g6694	---NA---	2735	0			-
g3163	scaffold52|size134460:117112-117979	5,1812	90,502	4,12659	0,000555788	yes	g3163	rhamnogalacturonan acetylesterase	868	5	6,50E-84	83,20%	P:lipid metabolic process; F:molecular_function	-						g3163	268	Lipase_GDSL	NA	n/a	Aspergillus oryzae RIB40	CE12
g18	scaffold1|size448493:51734-53238	5,4147	92,0765	4,08788	8,94E-05	yes	g18	dna-directed rna polymerase protein	1505	5	1,17E-65	68,20%	F:DNA-directed RNA polymerase activity; P:RNA biosynthetic process; C:viral capsid
g1627	scaffold20|size194341:143567-145781	9,99971	169,491	4,08318	8,94E-05	yes	g1627	cellobiohydrolase ii	2215	5	1,09E-72	88,00%	F:hydrolase activity, acting on glycosyl bonds; F:molecular_function; P:carbohydrate metabolic process; P:catabolic process; C:extracellular region	EC:3.2.1.91						g1627	486	Glyco_hydro_6	479	Glyco_hydro_6	Phialophora sp. CGMCC 3328 / G5	GH6|CBM1
g8579	scaffold280|size46555:42243-43556	5,50789	91,3781	4,05228	8,94E-05	yes	g8579	terpene cyclase nonplant c1	1314	5	7,72E-74	57,00%	F:terpene synthase activity; F:magnesium ion binding; P:metabolic process; F:lyase activity
g7424	scaffold211|size58645:37483-38545	13,0424	216,297	4,05173	8,94E-05	yes	g7424	hypothetical protein MPH_06538	1063	5	8,31E-93	81,00%	-
g58	scaffold1|size448493:163732-164939	4,51076	74,0187	4,03645	8,94E-05	yes	g58	polysaccharide lyase family 1 protein	1208	5	5,74E-146	57,80%	F:lyase activity	-						g58	362	n/a	NA	n/a	Fibrobacter succinogenes subsp. succinogenes S85	PL1
g6263	scaffold154|size71298:17343-19220	11,8887	194,898	4,03506	8,94E-05	yes	g6263	duf500 domain protein	1878	5	1,37E-105	61,40%	F:molecular_function; P:biological_process; C:cellular_component
g12369	scaffold784|size10132:703-2078	112,017	1834,47	4,03357	8,94E-05	yes	g12369	adenosylhomocysteinase-like protein	1376	5	0	94,40%	P:small molecule metabolic process; P:anatomical structure development; F:molecular_function	EC:3.3.1.1
g6119	scaffold148|size74707:15438-16511	23,6715	387,584	4,03329	8,94E-05	yes	g6119	hypothetical protein PFICI_14380	1074	5	2,01E-15	90,20%	-
g9154	scaffold323|size40360:6504-7096	20,1965	330,159	4,03098	8,94E-05	yes	g9154	glyoxalase bleomycin resistance protein dioxygenase	593	5	1,13E-87	78,00%	P:oxidation-reduction process; F:dioxygenase activity
g11589	scaffold599|size18430:11370-12498	45,0344	727,768	4,01438	8,94E-05	yes	g11589	hypothetical protein NECHADRAFT_52059	1129	5	7,27E-47	70,80%	F:molecular_function	-
g6708	scaffold175|size66399:36082-38054	12,7645	203,443	3,99441	8,94E-05	yes	g6708	choline-sulfatase protein	1973	5	0	80,20%	P:biological_process; F:molecular_function	-						g6708	581	Sulfatase|Choline_sulf_C	1179	Sulfatase|Bac_rhamnosid	Cyclobacterium marinum DSM 745	GH78
g7425	scaffold211|size58645:39444-41194	9,4647	150,838	3,9943	8,94E-05	yes	g7425	carotenoid oxygenase protein	1751	5	0	80,60%	-
g7946	scaffold240|size52646:36325-37071	6,42044	102,275	3,99363	0,00106387	yes	g7946	---NA---	747	0			-
g13132	scaffold2412|size871:0-698	8,35968	130,967	3,96961	0,00244044	yes	g13132	glycerol kinase-like protein	699	5	1,97E-23	86,60%	P:carbohydrate metabolic process; P:biological_process; F:kinase activity	EC:2.7.1.30
g8477	scaffold274|size47403:13387-14867	7,50407	117,139	3,9644	8,94E-05	yes	g8477	initiation-specific alpha- -mannosyltransferase	1481	5	0	79,20%	F:transferase activity, transferring glycosyl groups; P:carbohydrate metabolic process	-						g8477	493	Gly_transf_sug	NA	n/a	Magnaporthe grisea 70-15	GT32
g10830	scaffold485|size24798:16294-17366	7,91423	121,975	3,94599	8,94E-05	yes	g10830	transcription factor c2h2 protein	1073	5	8,02E-39	94,80%	-
g4246	scaffold82|size107356:35922-36831	2772,32	42585,5	3,9412	8,94E-05	yes	g4246	ubiquitin-60s ribosomal protein l40	910	5	8,38E-57	82,60%	F:structural constituent of ribosome; C:ribosome; P:translation	-						g4246	221	Rad60-SLD|ubiquitin|Ribosomal_L40e	365	ubiquitin|Chitin_bind_3	Spodoptera litura NPV G2	AA10
g3625	scaffold65|size121727:34-1046	9,02956	138,137	3,9353	8,94E-05	yes	g3625	---NA---	1047	0			-
g7055	scaffold191|size62986:55168-56007	15,6725	237,442	3,92127	8,94E-05	yes	g7055	glycoside hydrolase family 16 protein	840	2	6,17E-98	79,00%	P:carbohydrate metabolic process; F:hydrolase activity, acting on glycosyl bonds	-						g7055	264	n/a	NA	n/a	Magnaporthe grisea 70-15	GH16
g13081	scaffold2073|size1188:243-1188	3,79696	57,3519	3,91692	0,00155252	yes	g13081	leucine rich repeat domain-containing protein	944	5	4,20E-111	75,00%	-
g9343	scaffold337|size39244:9106-9731	62,8727	920,775	3,87234	8,94E-05	yes	g9343	---NA---	626	0			-
g395	scaffold4|size262740:104323-105422	39,9185	584,059	3,87098	8,94E-05	yes	g395	---NA---	1100	0			-
g3408	scaffold59|size126229:21135-22244	11,9807	172,984	3,85186	8,94E-05	yes	g3408	cfem domain-containing protein	1110	5	6,57E-14	70,60%	-
g6645	scaffold172|size66926:27479-28444	69,2331	997,899	3,84936	8,94E-05	yes	g6645	hypothetical protein Cob_06864	966	5	3,31E-77	80,80%	F:oxidoreductase activity	EC:1.11.1.7
g6819	scaffold181|size65075:15979-17229	7,47678	107,491	3,84566	8,94E-05	yes	g6819	---NA---	1251	0			-
g9198	scaffold326|size40112:20702-22910	6,5645	94,0756	3,84106	8,94E-05	yes	g9198	phenol hydroxylase-like protein	2209	5	0	80,00%	P:biological_process; F:oxidoreductase activity	-
g10552	scaffold453|size27377:10490-12939	12,9256	184,997	3,8392	8,94E-05	yes	g10552	c2 domain protein	2450	5	3,64E-115	72,00%	-
g8831	scaffold299|size43309:27023-27720	6,61223	93,6561	3,82416	0,000775843	yes	g8831	---NA---	698	0			-
g2611	scaffold41|size148760:25197-27682	6,31087	89,2285	3,82159	8,94E-05	yes	g2611	3-dehydroquinate dehydratase	2486	5	0	85,80%	F:lyase activity; P:biological_process	EC:4.2.1.10
g4753	scaffold97|size99403:67372-68003	38,9688	538,87	3,78955	8,94E-05	yes	g4753	---NA---	632	0			-
g897	scaffold10|size241180:132883-133670	5,89723	81,517	3,78899	0,000328419	yes	g897	hypothetical protein NECHADRAFT_39395	788	5	5,36E-71	62,80%	P:biological_process; F:oxidoreductase activity	-
g11710	scaffold624|size17340:60-711	6,7006	92,3466	3,7847	0,00120567	yes	g11710	sam binding domain-containing protein containing protein	712	5	8,68E-25	53,40%	F:methyltransferase activity; P:metabolic process; P:methylation
g8171	scaffold254|size50441:19988-21444	23,908	327,957	3,77794	8,94E-05	yes	g8171	bifunctional d12 d15 fatty acid desaturase	1457	5	7,22E-147	78,60%	P:lipid metabolic process; P:biological_process; F:oxidoreductase activity	EC:1.14.19
g1875	scaffold25|size176140:174559-175729	27,4612	374,537	3,76964	8,94E-05	yes	g1875	hypothetical protein FVEG_08813	1171	5	4,31E-174	93,80%	F:molecular_function	-
g5005	scaffold105|size93588:61117-63016	14,4654	195,892	3,75938	8,94E-05	yes	g5005	hypothetical protein GLRG_00428	1900	5	2,47E-28	48,00%	-
g3986	scaffold75|size111780:4949-5886	5,08566	68,3542	3,74852	0,000555788	yes	g3986	hypothetical protein UCRPA7_1852	938	5	1,53E-117	71,40%	-							g3986	295	n/a	NA	n/a	Neurospora crassa OR74A	GH131
g4318	scaffold84|size106789:31658-32674	112,135	1488,5	3,73055	8,94E-05	yes	g4318	gpi anchored serine-threonine rich protein	1017	5	1,07E-17	66,00%	-
g9687	scaffold365|size35321:20478-22754	12,98	170,759	3,7176	8,94E-05	yes	g9687	glycoside hydrolase	2277	5	0	70,60%	P:carbohydrate metabolic process; F:hydrolase activity, acting on glycosyl bonds	EC:3.2.1.52						g9687	739	Glyco_hydro_20	722	Glyco_hydro_20	Aspergillus niger CBS 513.88	GH20
g738	scaffold8|size247466:132075-133093	13,2116	170,645	3,69112	8,94E-05	yes	g738	hypothetical protein AKAW_08547	1019	3	2,22E-136	74,00%	F:molecular_function; P:biological_process; C:cellular_component
g9847	scaffold380|size34021:24379-26234	11,6941	150,199	3,68302	8,94E-05	yes	g9847	ammonium transporter protein	1856	5	0	93,40%	P:transmembrane transport; C:cellular_component; F:transmembrane transporter activity	-
g3207	scaffold53|size134206:111877-113095	66,412	844,282	3,66821	8,94E-05	yes	g3207	2-nitropropane dioxygenase protein	1219	5	0	88,60%	F:oxidoreductase activity; P:biological_process	EC:1.13.12.16; EC:1.13.11
g12540	scaffold859|size8069:0-1620	31,8648	403,766	3,66348	8,94E-05	yes	g12540	integral membrane protein	1621	5	2,05E-56	52,60%	F:structural molecule activity; C:tight junction
g1606	scaffold20|size194341:82927-84200	57,4097	721,354	3,65134	8,94E-05	yes	g1606	acyltransferase family protein	1274	5	4,60E-145	65,80%	F:molecular_function	-
g5767	scaffold132|size79544:36158-37434	5,7535	72,0866	3,64722	0,000171482	yes	g5767	4-hydroxybenzoate polyprenyl transferase	1277	5	2,35E-37	45,40%	F:transferase activity, transferring alkyl or aryl (other than methyl) groups; C:cellular_component	EC:2.5.1
g4018	scaffold75|size111780:95575-98673	7,46447	91,3554	3,61338	8,94E-05	yes	g4018	bzip transcription factor protein	3099	5	3,21E-45	87,60%	-
g3544	scaffold62|size123635:103652-104188	13,7084	167,198	3,60842	0,00141628	yes	g3544	hypothetical protein CHGG_02260	537	5	1,75E-30	82,40%	-
g3378	scaffold58|size126391:56652-58086	10,4782	125,441	3,58154	8,94E-05	yes	g3378	hypothetical protein UCRPA7_2914	1435	5	5,33E-134	70,40%	-
g10017	scaffold397|size32964:2709-5317	11,7233	138,83	3,56587	8,94E-05	yes	g10017	4-aminobutyrate aminotransferase	2609	5	0	79,40%	F:ion binding; P:cellular amino acid metabolic process; F:molecular_function	EC:2.6.1.19
g5287	scaffold114|size88605:60748-61733	14,2818	167,187	3,54921	8,94E-05	yes	g5287	#NAME?	986	5	9,35E-110	68,80%	-
g6290	scaffold156|size70988:2794-8729	30,3408	354,284	3,54558	8,94E-05	yes	g6290	nicotinamide n-methyltransferase	5936	5	3,18E-99	64,40%	P:anatomical structure development	-
g3265	scaffold55|size130368:54048-55637	7,29683	84,7121	3,53722	8,94E-05	yes	g3265	cellulose-binding gdsl lipase	1590	5	1,65E-78	80,60%	F:molecular_function; F:hydrolase activity, acting on glycosyl bonds; P:carbohydrate metabolic process; C:extracellular region; P:lipid metabolic process	-						g3265	392	n/a	NA	n/a	Thielavia terrestris NRRL 8126	CE16|CBM1
g5745	scaffold131|size80416:55376-58048	5,55446	63,1366	3,50676	8,94E-05	yes	g5745	glycoside hydrolase family 29 protein	2673	5	0	74,60%	P:carbohydrate metabolic process; F:hydrolase activity, acting on glycosyl bonds	EC:3.2.1.51						g5745	848	Alpha_L_fucos	817	Alpha_L_fucos	Magnaporthe grisea 70-15	GH29
g1155	scaffold13|size232296:169542-170912	66,0196	736,568	3,47985	8,94E-05	yes	g1155	alpha-ketoglutarate-dependent taurine dioxygenase protein	1371	5	7,99E-145	74,00%	F:oxidoreductase activity	-
g11651	scaffold610|size17846:12848-13347	78,3688	872,197	3,4763	8,94E-05	yes	g11651	hypothetical protein THITE_117128	500	2	6,04E-19	70,50%	-
g4642	scaffold94|size100320:24720-26925	8,61702	95,3475	3,46793	8,94E-05	yes	g4642	integral membrane protein	2206	5	1,17E-130	76,20%	-
g8249	scaffold259|size49719:20725-22622	43,3135	471,231	3,44354	8,94E-05	yes	g8249	---NA---	1898	0			-
g10044	scaffold399|size32713:28558-30243	21,0053	227,761	3,43869	8,94E-05	yes	g10044	---NA---	1686	0			-
g8412	scaffold270|size48139:2390-4176	9,36693	101,485	3,43754	8,94E-05	yes	g8412	dihydroxyacetone kinase	1787	5	0	83,80%	P:small molecule metabolic process; P:carbohydrate metabolic process; F:kinase activity; P:biological_process; F:ion binding	EC:2.7.1.29
g11296	scaffold552|size21071:9029-10336	37,3012	402,183	3,43056	8,94E-05	yes	g11296	hypothetical protein CMQ_7226	1308	5	2,54E-64	49,80%	-
g5443	scaffold120|size85902:71263-74019	19,3044	206,542	3,41943	8,94E-05	yes	g5443	sulfate permease 2	2757	5	0	74,80%	C:cellular_component; F:transmembrane transporter activity; P:transport; P:transmembrane transport	-
g2009	scaffold28|size169625:76248-78198	11,6441	123,175	3,40304	8,94E-05	yes	g2009	hypothetical protein CSUB01_02503	1951	5	7,55E-71	67,20%	-
g12906	scaffold1170|size3437:2001-2851	42,6647	448,824	3,39503	8,94E-05	yes	g12906	mitochondrial hypoxia responsive domain-containing protein	851	5	2,72E-103	73,80%	C:cellular_component; P:anatomical structure development	-
g9382	scaffold340|size38971:31884-35521	18,063	188,787	3,38565	8,94E-05	yes	g9382	duf1752-domain-containing protein	3638	5	2,50E-171	64,00%	-
g4437	scaffold87|size105511:93677-95820	29,8448	311,699	3,3846	8,94E-05	yes	g4437	mixed-linked glucanase protein	2144	5	9,04E-109	62,60%	F:hydrolase activity, hydrolyzing O-glycosyl compounds; P:carbohydrate metabolic process							g4437	714	n/a	NA	n/a	Myceliophthora thermophila ATCC 42464	GH16
g8087	scaffold249|size51442:17360-18579	8,77015	91,1393	3,3774	8,94E-05	yes	g8087	---NA---	1220	0			-
g11621	scaffold604|size18040:15407-15876	17,7102	183,522	3,3733	0,000171482	yes	g11621	---NA---	470	0			-
g4486	scaffold89|size102477:33195-33700	9,92606	102,488	3,36808	0,0191451	yes	g4486	---NA---	506	0			-
g5732	scaffold131|size80416:13753-15020	24,5389	250,836	3,3536	8,94E-05	yes	g5732	---NA---	1268	0			-
g8109	scaffold250|size51300:38794-39905	35,7182	364,668	3,35185	8,94E-05	yes	g8109	endo-n-acetyl-beta-d-glucosaminidase precursor	1112	5	1,43E-136	72,40%	P:carbohydrate metabolic process; F:hydrolase activity, acting on glycosyl bonds	-						g8109	370	n/a	NA	n/a	Trichoderma reesei RUT-C30	GH18
g450	scaffold5|size262616:36790-39618	6,86539	68,4615	3,31788	8,94E-05	yes	g450	shikimate dehydrogenase substrate binding domain-containing protein	2829	5	0	71,80%	F:lyase activity; F:oxidoreductase activity; P:biological_process	EC:4.2.1.10; EC:1.1.1.25; EC:1.1.1.282
g5040	scaffold106|size93288:90869-92001	19,0695	190,106	3,31746	8,94E-05	yes	g5040	thaumatin family protein	1133	5	2,10E-114	62,40%	-							g5040	354	Thaumatin	1325	Thaumatin	Leptosphaeria maculans v23.1.3	GH2
g5912	scaffold139|size76672:5382-7471	10,8065	105,56	3,28809	8,94E-05	yes	g5912	six-hairpin glycosidase	2090	5	0	67,20%	F:hydrolase activity, acting on glycosyl bonds; P:generation of precursor metabolites and energy; P:biosynthetic process; P:carbohydrate metabolic process; P:cell adhesion	EC:3.2.1.33						g5912	696	n/a	NA	n/a	Stigmatella aurantiaca DW4/3-1	CBM66|CBM35
g5097	scaffold108|size93026:90385-91592	30,743	300,109	3,28716	8,94E-05	yes	g5097	aldose 1-epimerase	1208	5	1,87E-177	76,80%	F:molecular_function; P:carbohydrate metabolic process; F:isomerase activity	-						g5097	402	Aldose_epim	703	Glyco_hydro_43|Aldose_epim	Prevotella denticola F0289	GH43
g5681	scaffold129|size80630:22759-23884	12,1554	118,444	3,28453	8,94E-05	yes	g5681	dihydrodipicolinate synthetase	1126	5	1,51E-128	91,80%	F:lyase activity; P:biological_process	-						g5681	314	DHDPS	737	DHDPS|BNR_2	Azospirillum brasilense Sp245	GH33
g1924	scaffold27|size170470:535-953	51,0214	496,229	3,28183	8,94E-05	yes	g1924	gentisate -dioxygenase	419	5	5,33E-26	93,80%	P:biological_process; F:oxidoreductase activity	-
g7	scaffold1|size448493:16543-17606	13,8833	134,739	3,27874	8,94E-05	yes	g7	oxidoreductase 2-nitropropane dioxygenase	1064	5	4,74E-142	81,00%	F:oxidoreductase activity; P:biological_process	EC:1.13.12.16
g11284	scaffold550|size21198:16753-17762	26,2839	250,512	3,25263	8,94E-05	yes	g11284	hypothetical protein UCRPA7_1563	1010	1	1,33E-07	42,00%	-
g11388	scaffold566|size20555:11571-12457	17,4251	165,725	3,24955	8,94E-05	yes	g11388	hypothetical protein GLRG_08184	887	5	2,73E-33	49,80%	-
g8001	scaffold244|size52508:4821-6746	269,024	2547,63	3,24335	8,94E-05	yes	g8001	tripeptidyl-peptidase 1 precursor	1926	5	2,11E-166	68,60%	F:peptidase activity; P:biological_process	EC:3.4.21
g7482	scaffold214|size58013:41959-45029	21,1977	196,645	3,21361	8,94E-05	yes	g7482	ph domain-containing protein	3071	5	0	76,20%	F:lipid binding; F:ion binding	-
g3202	scaffold53|size134206:98771-100384	10,7762	98,7814	3,19639	8,94E-05	yes	g3202	glucose galactose transporter	1614	5	0	85,60%	P:transmembrane transport; C:cellular_component	-						g3202	494	MFS_1	1153	Glyco_hydro_20	Gluconacetobacter diazotrophicus PAl 5	GH20
g8454	scaffold272|size48052:35784-37375	7,48384	68,4476	3,19315	8,94E-05	yes	g8454	galactokinase-like protein	1592	5	0	82,20%	C:cytoplasm; P:carbohydrate metabolic process; F:ion binding; F:kinase activity	EC:2.7.1.6
g8167	scaffold254|size50441:9122-10485	22,2537	203,304	3,19152	8,94E-05	yes	g8167	l-galactonate dehydratase	1364	5	0	93,60%	F:molecular_function; P:cellular amino acid metabolic process; P:catabolic process	-
g1893	scaffold26|size175816:57488-59818	40,9521	373,486	3,18904	8,94E-05	yes	g1893	glutaminase protein	2331	5	0	65,80%	F:molecular_function	-						g1893	688	DUF1793	910	DUF1793|RicinB_lectin_2	Catenulispora acidiphila DSM 44928	CBM13
g7344	scaffold207|size58887:12459-13360	39,1636	355,606	3,1827	8,94E-05	yes	g7344	---NA---	902	0			-
g8182	scaffold255|size50378:8559-9783	17,5592	158,43	3,17354	8,94E-05	yes	g8182	ring-like domain-containing protein	1225	5	1,82E-98	69,40%	-
g13178	scaffold2764|size657:275-542	21,0989	190,315	3,17315	0,0126479	yes	g13178	mitochondrial distribution and morphology protein 34	541	5	3,78E-50	93,60%	C:endoplasmic reticulum; C:protein complex; C:mitochondrion; P:mitochondrion organization	-
g193	scaffold2|size385500:187856-189345	34,8488	313,574	3,16963	8,94E-05	yes	g193	hypothetical protein SMAC_02186	1490	5	8,57E-35	87,20%	-
g9889	scaffold384|size33761:10593-11290	16,5271	148,491	3,16747	8,94E-05	yes	g9889	---NA---	698	0			-
g4031	scaffold76|size111502:25706-26754	13,2834	119,029	3,16362	8,94E-05	yes	g4031	twin-arginine translocation pathway signal protein	1049	5	1,02E-92	62,80%	F:oxidoreductase activity; P:biological_process; F:ion binding	-
g7819	scaffold233|size53304:22323-24377	44,2597	393,129	3,15094	8,94E-05	yes	g7819	mfs transporter	2055	5	1,98E-171	69,20%	C:cellular_component; C:plasma membrane; P:transmembrane transport; F:molecular_function	-
g11952	scaffold671|size14976:12023-14313	10,7582	94,3706	3,1329	8,94E-05	yes	g11952	alpha beta hydrolase protein	2291	5	0	80,80%	P:biological_process; F:molecular_function	-
g10709	scaffold470|size25829:23716-24788	44,579	390,315	3,1302	8,94E-05	yes	g10709	six-bladed beta- -like	1073	5	5,29E-64	55,00%	-
g10544	scaffold452|size27392:14903-16815	15,7272	137,206	3,12502	8,94E-05	yes	g10544	alkanesulfonate monooxygenase	1913	5	0	78,40%	F:oxidoreductase activity; P:biological_process	-
g3498	scaffold61|size125389:83228-84300	20,4556	178,149	3,12252	8,94E-05	yes	g3498	xyloglucan-specific endo-beta- -glucanase precursor	1073	5	1,04E-86	78,80%	C:extracellular region; F:hydrolase activity, acting on glycosyl bonds; P:carbohydrate metabolic process; P:catabolic process; F:molecular_function	EC:3.2.1.151; EC:3.2.1.4						g3498	357	Glyco_hydro_12	254	Glyco_hydro_12	Aspergillus niger CBS 513.88	GH12
g5269	scaffold114|size88605:12609-13816	10,1378	87,6166	3,11146	8,94E-05	yes	g5269	phytanoyl- dioxygenase family protein	1208	5	0	77,20%	F:oxidoreductase activity	EC:1.13.11
g6539	scaffold167|size68329:50104-51233	13,4549	116,162	3,10993	8,94E-05	yes	g6539	glycosyl hydrolase family 43	1130	5	2,23E-65	65,40%	P:carbohydrate metabolic process; F:hydrolase activity, acting on glycosyl bonds	-						g6539	340	Glyco_hydro_43	338	Glyco_hydro_43	Aspergillus oryzae RIB40	GH43
g8498	scaffold275|size47317:24538-25534	10,5601	90,4885	3,09911	8,94E-05	yes	g8498	atp synthase f0 protein	997	5	3,50E-107	83,00%	-
g2596	scaffold40|size149475:127957-129363	17,7738	152,236	3,09848	8,94E-05	yes	g2596	---NA---	1407	0			-
g2230	scaffold32|size161757:135145-141799	6,86448	57,7958	3,07374	8,94E-05	yes	g2230	non-imprinted in prader-willi angelman syndrome region protein 2 protein	6655	5	0	69,20%	C:cellular_component; F:transmembrane transporter activity; P:transport	-						g2230	1468	Mg_trans_NIPA|Polysacc_deac_1	382	Polysacc_deac_1	Magnaporthe grisea 70-15	CE4
g6689	scaffold174|size66600:42118-43208	122,008	1026,45	3,07261	8,94E-05	yes	g6689	rna recognition domain-containing protein	1091	5	1,98E-109	63,60%	F:nucleic acid binding; F:nucleotide binding
g7935	scaffold240|size52646:4764-6550	28,5786	238,913	3,06348	8,94E-05	yes	g7935	mfs transporter protein	1787	5	0	70,20%	C:cellular_component; P:transmembrane transport	-
g5626	scaffold127|size81438:40340-42313	13,549	113,049	3,06069	8,94E-05	yes	g5626	mfs fhs l-fucose permease	1974	5	2,44E-106	71,40%	P:transmembrane transport; C:cellular_component	-						g5626	513	MFS_1	1153	Glyco_hydro_20	Gluconacetobacter diazotrophicus PAl 5	GH20
g6568	scaffold168|size67932:62345-63385	22,0836	182,435	3,04633	8,94E-05	yes	g6568	glycoside hydrolase family 5 protein	1041	5	1,49E-131	73,00%	C:extracellular region; P:carbohydrate metabolic process; F:molecular_function; F:hydrolase activity, acting on glycosyl bonds	-						g6568	309	Cellulase	461	Cellulase	Thielavia terrestris NRRL 8126	GH5|CBM1
g9971	scaffold391|size33345:18953-20534	31,0247	254,744	3,03756	8,94E-05	yes	g9971	---NA---	1582	0			-
g10362	scaffold432|size29398:14767-15357	13,9993	114,224	3,02844	0,000328419	yes	g10362	phenol acid	591	5	1,85E-67	81,40%	F:lyase activity	-
g10684	scaffold468|size25911:3875-4485	18,0951	147,158	3,0237	8,94E-05	yes	g10684	---NA---	611	0			-
g2801	scaffold45|size142262:43034-43509	25,8026	209,818	3,02355	0,000555788	yes	g2801	hypothetical protein CH063_06456	476	5	5,55E-33	60,20%	-
g6401	scaffold160|size69850:30437-31621	42,6178	344,192	3,01368	8,94E-05	yes	g6401	zinc-binding dehydrogenase family protein	1185	5	2,51E-98	74,80%	F:transferase activity, transferring acyl groups; F:oxidoreductase activity; P:biological_process; F:ion binding	EC:1.3.1.10; EC:1.1.1.1
g3699	scaffold66|size120243:95024-96306	20,7224	165,954	3,00153	8,94E-05	yes	g3699	sterol 24-c-methyltransferase	1283	5	3,01E-159	70,80%	P:biosynthetic process; P:lipid metabolic process; C:lipid particle; P:biological_process; C:mitochondrion; F:methyltransferase activity	EC:2.1.1.41						g3699	427	Ubie_methyltran|Methyltransf_31|Methyltransf_18|Methyltransf_26|Methyltransf_25|Methyltransf_12|Sterol_MT_C	2569	Methyltransf_23|Glycos_transf_2|Glycos_transf_1|Glycos_transf_2|Glyco_transf_41	Arthrospira platensis NIES-39	GT2|GT41|GT4
g11022	scaffold511|size23189:16627-21843	10,402	82,7652	2,99216	8,94E-05	yes	g11022	duf221-domain-containing protein	5217	5	0	66,60%	C:cellular_component	-
g1704	scaffold23|size188416:15750-16315	39,5606	314,282	2,98992	8,94E-05	yes	g1704	cupin domain protein	566	5	2,74E-73	76,60%	-
g6674	scaffold173|size66809:62750-65009	68,9216	546,496	2,98718	8,94E-05	yes	g6674	glycoside hydrolase family 15 protein	2260	5	0	79,40%	F:hydrolase activity, acting on glycosyl bonds; P:carbohydrate metabolic process; P:catabolic process; F:molecular_function	EC:3.2.1.3						g6674	672	Glyco_hydro_15|CBM_20	651	Glyco_hydro_15|CBM_20	Thielavia terrestris NRRL 8126	CBM20|GH15
g6091	scaffold146|size75480:60568-61121	24,1125	190,515	2,98205	8,94E-05	yes	g6091	hypothetical protein MGG_09418	554	5	1,84E-35	63,60%	F:molecular_function; P:biological_process; C:cellular_component
g7196	scaffold199|size61101:39894-40226	35,2793	278,062	2,97851	0,00250527	yes	g7196	---NA---	333	0			-
g102	scaffold1|size448493:309472-312883	8,93951	69,3352	2,95532	8,94E-05	yes	g102	---NA---	3412	0			-
g6289	scaffold156|size70988:0-401	14,9606	115,221	2,94516	0,0035861	yes	g6289	---NA---	400	0			-
g2812	scaffold45|size142262:74678-78191	15,7809	119,038	2,91517	8,94E-05	yes	g2812	proteophosphoglycan ppg4	3514	5	1,22E-58	47,40%	-
g11192	scaffold537|size21918:20286-21918	11,7163	88,093	2,9105	8,94E-05	yes	g11192	glycerol kinase protein	1633	5	0	82,00%	F:kinase activity; P:carbohydrate metabolic process; P:biological_process	EC:2.7.1.30
g1771	scaffold24|size186520:31670-32207	20,8492	155,112	2,89525	0,000171482	yes	g1771	---NA---	538	0			-
g12586	scaffold879|size7645:5653-6563	277,401	2062,97	2,89468	8,94E-05	yes	g12586	acid protease 1	911	5	1,38E-80	62,60%	F:peptidase activity; P:biological_process	EC:3.4.23
g8548	scaffold278|size46989:40908-44434	9,47811	70,1736	2,88826	8,94E-05	yes	g8548	glycosyl hydrolase family 35	3527	5	0	70,00%	F:hydrolase activity, acting on glycosyl bonds; P:carbohydrate metabolic process	EC:3.2.1.23						g8548	1017	Glyco_hydro_35|BetaGal_dom2|BetaGal_dom3|BetaGal_dom4_5|BetaGal_dom4_5	1017	Glyco_hydro_35|BetaGal_dom2|BetaGal_dom3|BetaGal_dom4_5|BetaGal_dom4_5	Botryotinia fuckeliana	GH35
g11984	scaffold679|size14722:1809-2836	15,6832	116,007	2,88691	8,94E-05	yes	g11984	sequence orphan	1028	5	2,72E-102	70,80%	F:molecular_function; P:biological_process; C:cellular_component
g6820	scaffold181|size65075:17400-20530	13,9587	102,702	2,87924	8,94E-05	yes	g6820	ubiquitination network signaling protein	3131	5	0	68,40%	-
g9449	scaffold346|size37926:5060-7177	160,364	1178,65	2,87771	8,94E-05	yes	g9449	subtilisin-like protein	2118	5	0	63,00%	P:biological_process; F:peptidase activity	EC:3.4.21
g12195	scaffold732|size12001:691-1362	58,4373	425,594	2,86452	8,94E-05	yes	g12195	Protein of unknown function DUF3328	672	5	7,14E-107	89,60%	-
g6976	scaffold189|size105640:2142-3655	29,5205	214,623	2,86201	8,94E-05	yes	g6976	5-methyltetrahydropteroyltriglutamate-homocysteine methyltransferase	1514	5	1,90E-101	92,60%	P:sulfur compound metabolic process; P:biosynthetic process; P:cellular amino acid metabolic process; P:biological_process; F:methyltransferase activity	EC:2.1.1.14
g5769	scaffold132|size79544:40607-42075	37,5967	272,719	2,85874	8,94E-05	yes	g5769	fad binding domain-containing protein	1469	5	1,07E-114	57,80%	F:ion binding; F:oxidoreductase activity; P:biological_process	EC:1.1.1.158						g5769	471	FAD_binding_4	1112	Glyco_transf_22|FAD_binding_4	Magnaporthe grisea 70-15	GT22
g12495	scaffold837|size8706:4191-6112	46,7868	337,762	2,85184	8,94E-05	yes	g12495	indoleamine -dioxygenase family protein	1922	5	5,19E-122	77,00%	F:molecular_function; F:oxidoreductase activity	EC:1.13.11
g7209	scaffold200|size60774:14912-15778	3217,2	23117,5	2,84511	8,94E-05	yes	g7209	aspergillopepsin, putative	867	1	6,16E-51	69,00%	F:peptidase activity; P:biological_process	EC:3.4.23
g84	scaffold1|size448493:247027-249577	68,1001	486,91	2,83793	8,94E-05	yes	g84	glycoside hydrolase family 55 protein	2551	5	0	72,80%	F:molecular_function	-						g84	766	Pectate_lyase_3	777	Pectate_lyase_3|Pectate_lyase_3	Thielavia terrestris NRRL 8126	GH55
g12957	scaffold1286|size2732:0-573	29,2344	206,486	2,8203	8,94E-05	yes	g12957	cell division control protein 14	574	5	2,61E-26	82,80%	P:cell division	-
g5687	scaffold129|size80630:40157-42221	9,64558	66,9915	2,79604	8,94E-05	yes	g5687	---NA---	2065	0			-
g3494	scaffold61|size125389:72460-73730	18,004	124,462	2,78931	8,94E-05	yes	g3494	flavonol synthase protein	1271	5	9,27E-178	69,80%	P:biological_process; F:oxidoreductase activity	EC:1.14.11
g6900	scaffold184|size64559:62677-63227	36,058	246,338	2,77225	8,94E-05	yes	g6900	---NA---	551	0			-
g8680	scaffold288|size45204:24322-25817	56,566	385,947	2,7704	8,94E-05	yes	g8680	glycosyl hydrolase family 43 protein	1496	5	4,35E-175	80,00%	P:carbohydrate metabolic process; F:hydrolase activity, acting on glycosyl bonds	-						g8680	450	Glyco_hydro_43	469	Glyco_hydro_43	Lasiodiplodia theobromae CBS 247.96	GH43|CBM35
g6649	scaffold172|size66926:38368-40648	95,3284	643,211	2,75431	8,94E-05	yes	g6649	adhesin protein mad1	2281	5	1,65E-22	75,00%	-							g6649	740	n/a	1061	Glyco_hydro_18	Podospora anserina S mat+	CBM50|GH18
g8066	scaffold247|size51691:47655-48475	14,2992	96,4153	2,75333	8,94E-05	yes	g8066	c6 transcription protein	821	5	1,31E-57	69,60%	-
g10866	scaffold489|size24562:21257-22465	171,855	1152,69	2,74574	8,94E-05	yes	g10866	deuterolysin metalloprotease	1209	5	1,48E-115	85,40%	F:ion binding; F:peptidase activity; P:biological_process	EC:3.4.24
g5027	scaffold106|size93288:49202-56722	17,4419	116,406	2,73853	8,94E-05	yes	g5027	nacht domain protein	7521	5	0	67,60%	P:proteolysis; F:carboxypeptidase activity; F:serine-type carboxypeptidase activity
g12110	scaffold709|size13231:4122-7132	9,73763	64,8883	2,73632	8,94E-05	yes	g12110	phosphoribosylaminoimidazole-succinocarboxamide synthase protein	3011	5	1,40E-173	63,40%	-
g6027	scaffold144|size75875:7795-14769	12,1448	80,6765	2,73182	8,94E-05	yes	g6027	ph domain-containing protein	6975	5	0	71,80%	F:lipid binding; F:ion binding	-
g9397	scaffold341|size38521:38227-38432	41,8191	277,399	2,72973	0,0320604	yes	g9397	---NA---	206	0			-
g11702	scaffold622|size17363:1727-3411	113,957	752,55	2,7233	8,94E-05	yes	g11702	hypothetical protein CGGC5_11362	1685	5	6,61E-92	69,00%	-
g424	scaffold4|size262740:208108-209232	66,0315	434,443	2,71794	8,94E-05	yes	g424	glycosyl hydrolase family 16	1125	5	1,19E-107	77,00%	P:carbohydrate metabolic process; F:hydrolase activity, acting on glycosyl bonds	-						g424	354	Glyco_hydro_16	380	Glyco_hydro_16	Penicillium chrysogenum Wisconsin 54-1255	GH16
g9472	scaffold347|size37897:32816-34241	49,0008	322,156	2,71688	8,94E-05	yes	g9472	methionine synthase protein	1426	5	4,75E-112	88,40%	P:sulfur compound metabolic process; P:biosynthetic process; P:cellular amino acid metabolic process; F:methyltransferase activity; F:ion binding	EC:2.1.1.14
g6888	scaffold184|size64559:29796-31447	52,5537	344,731	2,71361	8,94E-05	yes	g6888	gaba permease	1652	5	0	80,20%	C:cellular_component; F:transmembrane transporter activity; P:transmembrane transport	-
g8161	scaffold253|size50494:37981-39228	14,1633	92,862	2,71293	8,94E-05	yes	g8161	2og-fe oxygenase superfamily protein	1248	5	3,16E-164	75,20%	P:biological_process; F:ion binding; F:oxidoreductase activity	EC:1.14.11
g9362	scaffold338|size39133:34493-37534	15,3215	100,407	2,71224	8,94E-05	yes	g9362	hypothetical protein BBA_06681	3042	5	1,13E-111	78,80%	-
g12393	scaffold793|size9859:8523-9548	12,5856	82,0276	2,70434	8,94E-05	yes	g12393	glycosyl transferase protein	1026	5	0	85,00%	F:transferase activity, transferring glycosyl groups; P:anatomical structure development	-						g12393	319	Glyco_transf_8	332	Glyco_transf_8	Magnaporthe grisea 70-15	GT8
g7138	scaffold196|size61627:33217-36761	10,0789	65,3974	2,69789	8,94E-05	yes	g7138	hypothetical protein MYCTH_2304130	3545	5	2,51E-70	53,60%	-
g12507	scaffold844|size8597:21-1207	13,7246	88,9562	2,69633	8,94E-05	yes	g12507	mating-type switching protein swi10	1187	5	4,66E-31	43,80%	-
g3034	scaffold50|size135698:10134-11170	74,626	481,832	2,69078	8,94E-05	yes	g3034	chaperone-binding protein	1037	5	1,46E-74	53,20%	C:membrane
g101	scaffold1|size448493:307742-309087	58,3399	375,113	2,68477	8,94E-05	yes	g101	cyclin domain-containing protein	1346	5	1,34E-79	68,40%	F:enzyme binding; P:cellular protein modification process; P:cell cycle	-
g6495	scaffold165|size68965:40006-45370	8,47169	54,3103	2,6805	8,94E-05	yes	g6495	leucine rich repeat domain-containing protein	5365	5	0	73,60%	F:molecular_function	-
g5864	scaffold136|size77654:67365-68187	16,0137	102,347	2,67609	8,94E-05	yes	g5864	---NA---	823	0			-
g524	scaffold6|size256886:3633-4609	10,6273	67,7115	2,67163	0,000171482	yes	g524	hypothetical protein UCRPA7_572	977	5	5,96E-14	60,00%	F:molecular_function; P:biological_process; C:cellular_component
g2073	scaffold29|size167306:120854-123829	33,3309	208,653	2,64618	8,94E-05	yes	g2073	amino-acid permease inda1 protein	2976	5	0	79,60%	C:cellular_component; F:transmembrane transporter activity; P:transmembrane transport	-
g11590	scaffold599|size18430:13966-15182	13,5011	84,3235	2,64286	8,94E-05	yes	g11590	glucose receptor git3 protein	1217	5	1,84E-69	51,40%	C:cellular_component	-
g11338	scaffold559|size20850:2801-3726	36,4257	226,031	2,63349	8,94E-05	yes	g11338	---NA---	926	0			-
g7542	scaffold218|size56941:11930-12435	29,8113	184,528	2,62991	8,94E-05	yes	g7542	---NA---	506	0			-
g3861	scaffold71|size114570:13895-19288	12,6121	77,8778	2,6264	8,94E-05	yes	g3861	glycoside hydrolase family 38 protein	5394	5	0	76,20%	F:molecular_function; P:carbohydrate metabolic process; F:hydrolase activity, acting on glycosyl bonds; F:ion binding	EC:3.2.1.24						g3861	1361	Glyco_hydro_38|Alpha-mann_mid|Glyco_hydro_38C	1092	Glyco_hydro_38|Alpha-mann_mid|Glyco_hydro_38C	Botryotinia fuckeliana	GH38
g9445	scaffold345|size37964:35287-35864	56,7675	349,845	2,62358	8,94E-05	yes	g9445	histone h3 protein	578	5	5,16E-59	74,40%	C:protein complex; C:chromosome; F:molecular_function	-
g591	scaffold6|size256886:172809-175163	26,0802	159,779	2,61505	8,94E-05	yes	g591	major facilitator superfamily transporter protein	2355	5	0	75,00%	P:transmembrane transport; C:cellular_component	-
g10520	scaffold449|size27626:20805-22369	29,1091	175,011	2,58791	8,94E-05	yes	g10520	glycerol-3-phosphate dehydrogenase	1565	5	0	85,80%	P:carbohydrate metabolic process; F:molecular_function; F:oxidoreductase activity; P:catabolic process; C:cytoplasm; C:protein complex; P:biological_process	EC:1.1.1.8
g11636	scaffold607|size17915:11849-14671	10,7536	64,6216	2,5872	8,94E-05	yes	g11636	alpha-glucuronidase protein	2823	5	0	77,80%	P:cell wall organization or biogenesis; P:carbohydrate metabolic process; P:catabolic process; C:extracellular region; F:hydrolase activity, acting on glycosyl bonds	EC:3.2.1.139						g11636	854	Glyco_hydro_67N|Glyco_hydro_67M|Glyco_hydro_67C	848	Glyco_hydro_67N|Glyco_hydro_67M|Glyco_hydro_67C	Penicillium aurantiogriseum	GH67
g6010	scaffold143|size75995:32616-33798	13,1411	78,4217	2,57716	8,94E-05	yes	g6010	cupin domain-containing protein	1183	5	1,17E-133	72,80%	-
g1865	scaffold25|size176140:152053-153112	35,3459	210,231	2,57236	8,94E-05	yes	g1865	---NA---	1060	0			-
g10595	scaffold457|size26859:22114-25569	17,3886	103,363	2,5715	8,94E-05	yes	g10595	hypothetical protein THITE_2119756	3456	5	0	68,60%	F:molecular_function	-
g11887	scaffold658|size15323:11508-13579	16,6574	98,9828	2,57101	8,94E-05	yes	g11887	beta-galactosidase protein	2072	5	0	62,20%	P:carbohydrate metabolic process; C:extracellular region; F:molecular_function; F:hydrolase activity, acting on glycosyl bonds	EC:3.2.1.23						g11887	629	Glyco_hydro_35	933	Glyco_hydro_43|Glyco_hydro_35	Niastella koreensis GR20-10	GH43|GH35
g12706	scaffold962|size5775:4545-5567	26,7071	158,013	2,56474	8,94E-05	yes	g12706	6-phosphogluconolactonase protein	1231	5	1,34E-139	85,60%	P:cellular nitrogen compound metabolic process; P:carbohydrate metabolic process; P:catabolic process; P:small molecule metabolic process; P:cofactor metabolic process; F:molecular_function	EC:3.1.1.31
g2291	scaffold34|size159900:26696-28733	27,2603	160,689	2,55939	8,94E-05	yes	g2291	conserved glutamic acid rich protein	2038	5	1,26E-78	60,20%	-
g9501	scaffold350|size37619:18515-20377	10,8992	64,1742	2,55777	8,94E-05	yes	g9501	fatty acid desaturase protein	1863	5	0	87,00%	P:lipid metabolic process	-
g3426	scaffold59|size126229:105668-108131	10,6059	62,2926	2,55419	8,94E-05	yes	g3426	6-phosphofructo-2-kinase 1	2464	5	0	79,80%	P:carbohydrate metabolic process; F:phosphatase activity; F:kinase activity; P:biological_process; F:ion binding	EC:3.1.3.46; EC:2.7.1.105
g249	scaffold2|size385500:357603-358270	19,1702	111,916	2,54547	8,94E-05	yes	g249	hypothetical protein GGTG_01951	668	5	4,11E-133	89,60%	-
g907	scaffold10|size241180:156433-157910	17,4329	101,7	2,54443	8,94E-05	yes	g907	isoamyl alcohol	1478	5	2,27E-71	53,40%	F:molecular_function; P:biological_process; C:cellular_component
g11786	scaffold638|size16494:6740-7485	69,548	403,436	2,53626	8,94E-05	yes	g11786	extracellular serine-rich protein	746	5	3,46E-49	78,80%	F:ion binding; F:molecular_function	-
g7219	scaffold200|size60774:39655-42255	22,1575	127,861	2,52871	8,94E-05	yes	g7219	xylulose-5-phosphate phosphoketolase protein	2601	5	0	92,00%	F:lyase activity; P:carbohydrate metabolic process	-
g5390	scaffold118|size87178:51196-54022	17,9543	103,568	2,52818	8,94E-05	yes	g5390	hypothetical protein UCRPA7_5344	2827	5	4,18E-80	74,60%	P:anatomical structure development	-
g8670	scaffold287|size45380:31780-32346	162,015	931,19	2,52295	8,94E-05	yes	g8670	---NA---	567	0			-
g7926	scaffold239|size52768:31651-34375	18,137	103,944	2,51879	8,94E-05	yes	g7926	hypothetical protein GGTG_01422	2725	5	1,01E-93	53,40%	F:molecular_function; P:biological_process; C:cellular_component
g1118	scaffold13|size232296:70219-70808	13,2962	76,112	2,51711	0,000848659	yes	g1118	---NA---	590	0			-
g8811	scaffold298|size43379:2199-4525	11,0958	63,4765	2,51621	8,94E-05	yes	g8811	3-carboxy- -muconate cyclase	2327	5	0	87,00%	F:isomerase activity; P:catabolic process; F:molecular_function	EC:5.5.1.5
g12774	scaffold1014|size5173:2360-3484	98,9054	565,275	2,51483	8,94E-05	yes	g12774	---NA---	1125	0			-
g7227	scaffold201|size59972:718-2456	37,3617	211,296	2,49963	8,94E-05	yes	g7227	cyclin	1739	5	3,33E-122	64,00%	P:carbohydrate metabolic process; P:generation of precursor metabolites and energy; P:catabolic process; P:biosynthetic process; F:enzyme regulator activity; C:protein complex; C:intracellular; P:cellular protein modification process; P:cell cycle; F:enzyme binding	EC:2.7.1
g4954	scaffold103|size95352:91093-92515	34,2419	193,513	2,4986	8,94E-05	yes	g4954	lipase 1	1423	5	4,82E-116	73,80%	P:catabolic process; P:lipid metabolic process; F:molecular_function	EC:3.1.1.3						g4954	444	LIP	734	NPCBM|NPCBM|LIP	Intrasporangium calvum DSM 43043	CBM51
g12871	scaffold1106|size4053:2129-3873	51,6415	291,138	2,4951	8,94E-05	yes	g12871	hypothetical protein CH063_13722	1745	5	1,01E-28	82,80%	-
g3803	scaffold69|size140531:66642-68221	15,5425	87,4049	2,49149	8,94E-05	yes	g3803	hypothetical protein A1O5_02312	1580	5	0	84,60%	P:biological_process; F:molecular_function	-						g3803	526	Sulfatase|Sulfatase	1220	Sulfatase|Glyco_hydro_3|Glyco_hydro_3_C|Fn3-like	Aspergillus oryzae RIB40	GH3
g2023	scaffold28|size169625:118881-119438	205,728	1154,46	2,48841	8,94E-05	yes	g2023	sdo1-like protein	558	5	1,36E-22	46,80%	-
g1926	scaffold27|size170470:2178-2764	22,9159	128,46	2,48689	8,94E-05	yes	g1926	---NA---	587	0			-
g1911	scaffold26|size175816:121622-123209	54,0912	300,617	2,47446	8,94E-05	yes	g1911	hypothetical protein UCRPA7_5193	1588	5	3,17E-81	65,40%	-
g2178	scaffold31|size161858:131796-133441	83,1434	462,002	2,47422	8,94E-05	yes	g2178	aspartate aminotransferase protein	1646	5	0	88,00%	F:ion binding; P:cellular amino acid metabolic process; P:biosynthetic process; F:molecular_function	EC:2.6.1.9; EC:2.6.1.57; EC:2.6.1.5; EC:2.6.1.1
g6264	scaffold154|size71298:21748-23396	42,8803	236,685	2,46458	8,94E-05	yes	g6264	glycosyltransferase family 31 protein	1649	5	0	74,00%	F:transferase activity, transferring glycosyl groups; C:cellular_component	-						g6264	549	n/a	NA	n/a	Thielavia terrestris NRRL 8126	GT31
g13016	scaffold1562|size1871:799-1447	110,795	608,93	2,45839	8,94E-05	yes	g13016	unnamed protein product	649	5	5,32E-78	83,20%	-
g1888	scaffold26|size175816:44838-46840	60,2479	328,868	2,44853	8,94E-05	yes	g1888	isocitrate dehydrogenase nadp	2003	5	0	87,80%	F:molecular_function; F:oxidoreductase activity; F:ion binding; P:generation of precursor metabolites and energy; P:small molecule metabolic process	EC:1.1.1.42
g10161	scaffold411|size31495:9251-10515	59,5919	323,546	2,44078	8,94E-05	yes	g10161	family taurine catabolism dioxygenase	1265	5	0	78,40%	P:biological_process; F:oxidoreductase activity	EC:1.13.11
g12820	scaffold1054|size4639:828-3662	20,9446	113,471	2,43767	8,94E-05	yes	g12820	transcription factor protein	2835	5	0	67,00%	-
g12010	scaffold684|size14391:10390-11366	135,888	735,549	2,4364	8,94E-05	yes	g12010	cell wall	977	1	3,23E-07	61,00%	-
g5188	scaffold111|size91473:59960-60903	13,5436	72,0427	2,41124	8,94E-05	yes	g5188	---NA---	944	0			-
g5970	scaffold141|size76189:48705-49909	284,974	1509,68	2,40534	8,94E-05	yes	g5970	chitin- domain 3 protein	1205	5	9,29E-83	71,80%	C:viral capsid; F:hydrolase activity; P:metabolic process
g8951	scaffold308|size41822:388-1902	79,0738	417,051	2,39895	8,94E-05	yes	g8951	hypothetical protein UCREL1_2861	1515	5	1,75E-75	60,20%	-
g7470	scaffold213|size58200:50538-52011	17,2539	90,6104	2,39275	8,94E-05	yes	g7470	xylose reductase	1474	5	1,09E-141	83,20%	P:carbohydrate metabolic process; P:catabolic process; F:oxidoreductase activity; F:mRNA binding; P:response to stress; P:biological_process	EC:1.1.1.119; EC:1.1.1
g1116	scaffold13|size232296:64407-66232	57,4614	301,697	2,39243	8,94E-05	yes	g1116	hypothetical protein UCRPA7_7066	1826	5	0	90,80%	P:biological_process; F:molecular_function	-						g1116	608	Sulfatase	1624	Sulfatase|Sulfatase|Sulfatase|Glyco_hydro_43	Rhodopirellula baltica SH 1	GH43
g2794	scaffold45|size142262:18147-18599	126,953	666,211	2,39169	8,94E-05	yes	g2794	plasma membrane proteolipid 3 protein	453	5	1,35E-11	67,80%	C:integral component of membrane
g7050	scaffold191|size62986:38158-39623	14,6015	76,2304	2,38425	8,94E-05	yes	g7050	hypothetical protein CGLO_06576	1466	5	0	69,60%	F:molecular_function	-
g2662	scaffold42|size145265:39045-40479	30,4778	159,05	2,38365	8,94E-05	yes	g2662	---NA---	1435	0			-
g927	scaffold10|size241180:217084-218324	16,5605	86,3605	2,38262	8,94E-05	yes	g927	---NA---	1241	0			C:cellular_component	-
g12868	scaffold1101|size4090:38-3565	13,3329	69,5088	2,38221	8,94E-05	yes	g12868	mitochondrial carnitine carrier protein	3564	5	2,09E-139	78,00%	P:transmembrane transport; C:cellular_component	-
g12697	scaffold954|size6000:3593-5068	70,7631	367,727	2,37757	8,94E-05	yes	g12697	cell lysis protein	1476	5	1,66E-80	87,40%	C:cellular_component	-
g4853	scaffold100|size95809:93792-94792	62,1191	321,944	2,3737	8,94E-05	yes	g4853	conserved hypothetical protein	1001	5	2,98E-48	49,00%	-
g4126	scaffold79|size108004:19318-20162	240,542	1242,71	2,36913	8,94E-05	yes	g4126	uncharacterized hydrolase	845	5	7,31E-93	88,80%	P:biological_process; F:molecular_function	-
g11171	scaffold535|size22017:0-865	16,0762	82,8051	2,36479	8,94E-05	yes	g11171	---NA---	866	0			-
g6882	scaffold184|size64559:9232-10180	267,529	1377,27	2,36405	8,94E-05	yes	g6882	acid proteinase protein	949	5	7,22E-55	64,40%	F:peptidase activity; P:biological_process	EC:3.4.23
g10004	scaffold394|size33076:20133-21454	14,1156	72,3081	2,35687	8,94E-05	yes	g10004	---NA---	1322	0			-
g4919	scaffold102|size95789:84850-85771	27,3358	138,998	2,34619	8,94E-05	yes	g4919	conserved mitochondrial protein	922	5	1,78E-102	76,40%	-
g12948	scaffold1271|size2825:7-2360	11,4196	57,8729	2,34138	8,94E-05	yes	g12948	flagellar associated protein	2359	5	0	84,40%	F:molecular_function; P:nucleobase-containing compound catabolic process; P:small molecule metabolic process	-						g12948	692	5_nucleotid_C	564	5_nucleotid_C	uncultured organism	CBM50
g2109	scaffold30|size162617:73015-74873	16,8032	85,1056	2,34052	8,94E-05	yes	g2109	fad binding domain-containing protein	1859	5	0	85,40%	P:biological_process; F:oxidoreductase activity	-
g4933	scaffold103|size95352:20229-21226	23,4741	118,416	2,33472	8,94E-05	yes	g4933	hypothetical protein UCRPA7_5250	998	5	2,51E-50	52,80%	-
g10883	scaffold491|size24422:17321-20109	11,5935	58,4445	2,33375	8,94E-05	yes	g10883	hypothetical protein VDAG_00105	2789	5	6,98E-175	53,60%	-
g10550	scaffold453|size27377:5316-7539	50,3792	249,072	2,30566	8,94E-05	yes	g10550	alpha methylacyl-	2224	5	0	77,20%	F:ion binding; F:oxidoreductase activity; P:biological_process	EC:1.1.1.158						g10550	612	FAD_binding_4|FAD-oxidase_C	617	FAD_binding_4|FAD-oxidase_C	Penicillium chrysogenum Wisconsin 54-1255	AA4
g10662	scaffold465|size26376:6220-9180	60,9545	299,461	2,29656	8,94E-05	yes	g10662	ribosomal protein l24e protein	2961	5	2,30E-103	80,00%	F:molecular_function; P:biological_process; C:cellular_component
g12972	scaffold1333|size2520:356-1955	17,6696	86,0825	2,28445	8,94E-05	yes	g12972	serine threonine-protein phosphatase dullard	1600	5	1,29E-122	86,20%	P:biological_process; F:phosphatase activity; F:molecular_function	-
g7854	scaffold235|size53057:17902-19964	15,2473	74,0833	2,28059	8,94E-05	yes	g7854	hypothetical protein PFICI_07925	2063	5	9,96E-96	52,60%	-
g9898	scaffold385|size33717:11312-13590	109,671	529,611	2,27175	8,94E-05	yes	g9898	amino acid	2279	5	1,92E-161	73,60%	C:cellular_component; F:transmembrane transporter activity; P:transmembrane transport	-
g2540	scaffold39|size150650:79654-80426	26,5866	128,38	2,27165	8,94E-05	yes	g2540	thermoresistant glucokinase family carbohydrate kinase	773	5	1,11E-84	65,00%	F:kinase activity; P:biological_process; P:carbohydrate metabolic process	-						g2540	237	AAA_17|AAA_18|SKI	772	Glyco_hydro_3	Arthrobacter chlorophenolicus A6	GH3
g1803	scaffold24|size186520:127521-128745	13,9589	67,0925	2,26496	8,94E-05	yes	g1803	acyl- dehydrogenase family member 11	1225	5	4,78E-122	67,80%	F:enzyme regulator activity; P:cellular protein modification process; F:kinase activity; P:signal transduction; P:small molecule metabolic process; P:nucleobase-containing compound catabolic process; C:intracellular	EC:2.7.11
g6600	scaffold170|size67802:8701-11859	42,904	203,62	2,24669	8,94E-05	yes	g6600	oxoglutarate dehydrogenase protein	3159	5	0	93,20%	F:oxidoreductase activity; P:generation of precursor metabolites and energy; F:ion binding	EC:1.2.4.2
g470	scaffold5|size262616:91453-93841	33,3033	157,102	2,23797	8,94E-05	yes	g470	family taurine catabolism dioxygenase	2389	5	4,25E-145	72,00%	P:biological_process; F:oxidoreductase activity	-
g12326	scaffold770|size10530:5913-8253	19,061	89,8764	2,23732	8,94E-05	yes	g12326	c2h2 transcription	2341	5	8,24E-55	55,80%	P:cellular nitrogen compound metabolic process; P:biosynthetic process; F:ion binding; P:response to stress; P:biological_process; P:secondary metabolic process; F:DNA binding; P:reproduction; P:anatomical structure development; F:nucleic acid binding transcription factor activity; P:anatomical structure formation involved in morphogenesis; C:nucleus	-
g6860	scaffold183|size64812:17885-19060	257,777	1211,39	2,23247	8,94E-05	yes	g6860	aldo keto reductase	1176	5	3,77E-141	75,80%	P:biological_process; F:oxidoreductase activity	-
g11936	scaffold669|size15059:103-1059	46,054	215,909	2,22902	8,94E-05	yes	g11936	glutathione s-transferase ii protein	1060	5	4,31E-105	84,60%	F:molecular_function; F:ion binding; F:helicase activity; F:ATPase activity	-
g11170	scaffold534|size22105:20674-22105	18,1064	84,8282	2,22805	8,94E-05	yes	g11170	wasp-like pretein partial	1430	5	6,11E-83	69,40%	F:cytoskeletal protein binding; P:vesicle-mediated transport; C:cytoskeleton; C:cytoplasm; P:cytoskeleton organization; P:protein complex assembly	-
g10054	scaffold400|size32498:31048-31724	39,9066	186,517	2,22461	8,94E-05	yes	g10054	hypothetical protein UCRPA7_4866	677	5	1,73E-21	49,80%	-
g1100	scaffold13|size232296:24252-26395	43,7824	203,973	2,21996	8,94E-05	yes	g1100	hypothetical protein CSUB01_11065	2144	5	6,99E-122	59,80%	-
g7690	scaffold226|size55260:21210-23457	32,6389	152,059	2,21996	8,94E-05	yes	g7690	cyclin-related 2	2248	5	1,04E-83	54,00%	F:enzyme binding; P:cellular protein modification process; P:cell cycle	-
g2667	scaffold42|size145265:60777-64029	37,5862	174,424	2,21433	8,94E-05	yes	g2667	aromatic ring-opening dioxygenase family protein	3253	5	1,34E-131	79,20%	P:biological_process; F:oxidoreductase activity; F:ion binding	-
g10203	scaffold415|size31380:24314-29590	15,4213	70,9801	2,2025	8,94E-05	yes	g10203	hypothetical protein UCRPA7_7752	5277	5	0	70,40%	F:molecular_function
g2129	scaffold30|size162617:152653-154082	25,7411	118,458	2,20222	8,94E-05	yes	g2129	hypothetical protein UCRPA7_5832	1430	5	2,72E-33	59,00%	-
g11337	scaffold559|size20850:1188-2012	95,271	438,179	2,20141	8,94E-05	yes	g11337	---NA---	825	0			-
g12090	scaffold705|size13353:149-4063	13,1467	59,5877	2,18031	8,94E-05	yes	g12090	gpi-anchored cell surface glyco protein	4064	5	3,22E-129	51,40%	-
g8471	scaffold273|size47872:44418-47670	13,2266	59,9218	2,17963	8,94E-05	yes	g8471	rna recognition domain-containing protein containing protein	3253	1	1,49E-70	61,00%	-
g11064	scaffold519|size22867:2081-7569	20,0237	90,3766	2,17424	8,94E-05	yes	g11064	anucleate primary sterigmata protein a	5489	5	0	66,00%	F:lipid binding; F:ion binding; P:transport; C:cytoplasm; F:molecular_function	-
g4329	scaffold84|size106789:74678-76153	36,0272	162,08	2,16954	8,94E-05	yes	g4329	hypothetical protein	1476	5	4,35E-77	59,00%	P:biological_process; F:oxidoreductase activity	-
g2100	scaffold30|size162617:39127-43769	18,1479	81,6387	2,16945	8,94E-05	yes	g2100	uncharacterized protein FFUJ_12155	4643	5	0	60,00%	-
g13116	scaffold2295|size975:10-879	32,6012	145,699	2,15999	8,94E-05	yes	g13116	---NA---	878	0			-
g1762	scaffold24|size186520:1210-2958	17,7132	78,7254	2,15201	8,94E-05	yes	g1762	uracil permease-like protein	1749	5	0	89,60%	C:cellular_component; P:transport; F:transmembrane transporter activity	-
g11489	scaffold583|size19129:4748-7166	25,2628	111,805	2,14589	8,94E-05	yes	g11489	ph-response regulator protein pali rim9	2419	5	8,15E-99	70,60%	C:plasma membrane; C:cellular_component	-
g6217	scaffold152|size73073:18311-21410	14,2686	63,1223	2,1453	8,94E-05	yes	g6217	hypothetical protein W97_07702	3100	5	4,19E-180	61,40%	-
g11037	scaffold515|size23083:1192-2701	26,1634	115,371	2,14065	8,94E-05	yes	g11037	hypothetical protein UCREL1_4114	1510	5	5,60E-73	61,60%	-
g7837	scaffold234|size53173:18454-19687	57,6821	254,35	2,14062	8,94E-05	yes	g7837	endoplasmic reticulum protein	1234	5	3,00E-84	78,20%	C:cellular_component	-
g2207	scaffold32|size161757:68756-69813	64,0971	281,854	2,13662	8,94E-05	yes	g2207	acid phosphatase protein	1058	5	1,44E-100	64,20%	F:molecular_function	-
g10195	scaffold414|size31457:17427-24241	13,3929	58,8704	2,13607	8,94E-05	yes	g10195	hypothetical protein UCRPA7_2609	6815	5	0	59,20%	-
g8260	scaffold259|size49719:46933-48616	82,9689	364,105	2,13371	8,94E-05	yes	g8260	fatty aldehyde dehydrogenase	1684	5	0	80,40%	P:biological_process; F:oxidoreductase activity	EC:1.2.1.5
g7613	scaffold222|size55823:7545-9558	15,1263	66,1229	2,12809	8,94E-05	yes	g7613	alpha-n-arabinofuranosidase c	2014	5	0	77,00%	F:hydrolase activity, acting on glycosyl bonds; P:carbohydrate metabolic process	EC:3.2.1.55						g7613	543	Alpha-L-AF_C	518	Alpha-L-AF_C	Penicillium chrysogenum Wisconsin 54-1255	GH51
g8058	scaffold247|size51691:30055-31112	22,0872	95,4022	2,11081	8,94E-05	yes	g8058	mitochondrial nuclease	1058	5	3,20E-168	86,60%	P:DNA metabolic process; F:molecular_function; C:mitochondrion; P:cell death; F:ion binding; P:nucleobase-containing compound catabolic process; F:nuclease activity; C:nucleus	-
g12071	scaffold699|size13654:9503-11949	36,4417	156,32	2,10084	8,94E-05	yes	g12071	rna polymerase m 15 kda subunit	2447	5	1,93E-26	61,00%	F:DNA binding; F:nucleotidyltransferase activity; P:cellular nitrogen compound metabolic process; P:biosynthetic process	EC:2.7.7.6
g657	scaffold7|size256143:125212-127466	34,0266	145,342	2,09472	8,94E-05	yes	g657	minor allergen alt a 7	2255	5	1,95E-89	80,80%	P:cellular nitrogen compound metabolic process; P:biosynthetic process; F:oxidoreductase activity; F:ion binding; F:isomerase activity; P:biological_process	-						g657	516	Flavodoxin_1|FMN_red	NA	n/a	Podospora anserina S mat+	AA6
g11960	scaffold673|size14946:11996-13450	15,1614	63,5286	2,067	8,94E-05	yes	g11960	hypothetical protein THITE_2120556	1455	5	2,49E-161	74,60%	-							g11960	441	n/a	836	Glyco_hydro_88	Opitutus terrae PB90-1	GH105
g4051	scaffold76|size111502:100236-104077	35,1249	147,012	2,06537	8,94E-05	yes	g4051	glutaminase a protein	3842	5	0	72,80%	-							g4051	1093	DUF1793	867	DUF1793|RicinB_lectin_2	Amycolatopsis mediterranei S699	CBM13
g2903	scaffold47|size140128:62639-63882	15,3532	64,1656	2,06327	8,94E-05	yes	g2903	hypothetical protein UCRPA7_4767	1244	1	4,10E-09	46,00%	-
g298	scaffold3|size327485:154456-156695	19,1898	79,8823	2,05754	8,94E-05	yes	g298	upf0052 domain containing protein	2240	5	1,06E-133	65,20%	-
g8747	scaffold293|size44058:31478-32794	17,9058	74,4829	2,05648	8,94E-05	yes	g8747	hypothetical protein UCRPA7_1070	1317	1	1,57E-73	82,00%	-
g10279	scaffold423|size30543:26826-27623	55,8576	232,039	2,05454	8,94E-05	yes	g10279	ph domain-containing protein	798	5	7,19E-62	63,00%	-
g11319	scaffold556|size20931:5030-6353	113,682	469,519	2,04618	8,94E-05	yes	g11319	2og-fe oxygenase family oxidoreductase	1324	5	6,22E-60	76,40%	P:biological_process; F:oxidoreductase activity; F:ion binding	EC:1.14.11
g7044	scaffold191|size62986:21980-23062	33,1009	136,207	2,04086	8,94E-05	yes	g7044	---NA---	1083	0			-
g7634	scaffold223|size55813:15549-17175	17,2356	70,4635	2,03148	8,94E-05	yes	g7634	vhs domain-containing protein	1627	5	1,13E-131	79,00%	C:intracellular; P:transport	-
g739	scaffold8|size247466:134125-135648	17,5237	71,5325	2,02929	8,94E-05	yes	g739	---NA---	1524	0			-
g1296	scaffold15|size219375:122130-124522	48,9269	199,199	2,02551	8,94E-05	yes	g1296	hypothetical protein UCRPA7_7927	2393	5	3,92E-46	54,40%	-
g5471	scaffold121|size85612:55347-57742	58,9565	238,119	2,01396	8,94E-05	yes	g5471	hypothetical protein UCRPA7_5092	2396	5	3,78E-122	51,00%	-
g11677	scaffold615|size17628:12607-13534	20,531	82,755	2,01104	8,94E-05	yes	g11677	n-terminal domain protein	928	5	5,08E-112	71,60%	P:biosynthetic process; P:small molecule metabolic process; P:secondary metabolic process	-
g10677	scaffold467|size26259:10419-15366	36,9289	147,153	1,99449	8,94E-05	yes	g10677	major facilitator superfamily transporter	4948	5	1,10E-137	77,60%	P:transmembrane transport; C:cellular_component	-
g12544	scaffold860|size8031:977-2367	16,0592	63,7829	1,98977	8,94E-05	yes	g12544	geranylgeranyl pyrophosphate synthase	1391	5	1,50E-164	78,60%	P:biosynthetic process; P:lipid metabolic process; F:molecular_function	-
g13098	scaffold2132|size1116:273-1007	25,2361	99,7169	1,98235	0,00223362	yes	g13098	---NA---	1115	0			-
g599	scaffold6|size256886:201472-204947	49,1696	193,567	1,97699	8,94E-05	yes	g599	phosphate metabolism protein 7 protein	3476	5	0	78,80%	C:cellular_component	-
g3551	scaffold63|size123176:1698-2986	27,4502	108,04	1,97668	8,94E-05	yes	g3551	swirm domain-containing protein	1289	5	1,91E-47	51,60%	F:DNA binding; F:molecular_function	-
g2013	scaffold28|size169625:87308-89346	56,1301	220,095	1,97128	8,94E-05	yes	g2013	atp-nad kinase protein	2039	5	0	82,60%	P:biological_process; P:small molecule metabolic process; P:biosynthetic process; P:cellular nitrogen compound metabolic process; P:cofactor metabolic process; F:kinase activity	EC:2.7.1.23
g4801	scaffold99|size95991:25643-26245	132,806	520,211	1,96978	8,94E-05	yes	g4801	---NA---	603	0			-
g9932	scaffold388|size33568:3096-4850	53,4116	209,073	1,96879	8,94E-05	yes	g9932	fumarate hydratase protein	1755	5	0	91,40%	F:lyase activity; P:generation of precursor metabolites and energy; C:protein complex; C:cytoplasm; P:small molecule metabolic process	EC:4.2.1.2
g7187	scaffold199|size61101:885-2059	43,3378	169,516	1,96772	8,94E-05	yes	g7187	copper fist dna binding domain-containing protein	1175	5	3,55E-82	57,60%	F:nucleic acid binding transcription factor activity; F:ion binding; F:DNA binding; C:nucleus; P:cellular nitrogen compound metabolic process; P:biosynthetic process	-
g1449	scaffold17|size204449:158735-160066	33,8039	131,694	1,96193	8,94E-05	yes	g1449	taurine catabolism dioxygenase protein	1332	5	1,22E-165	83,00%	P:biological_process; F:oxidoreductase activity	-
g155	scaffold2|size385500:36575-39690	35,7088	138,577	1,95633	8,94E-05	yes	g155	hypothetical protein	3116	5	2,36E-150	72,40%	-
g4545	scaffold90|size102199:99056-101316	89,109	343,443	1,94643	8,94E-05	yes	g4545	tat pathway signal sequence domain-containing protein	2261	5	0	72,20%	F:molecular_function; P:biological_process; C:cellular_component
g10812	scaffold483|size24922:4397-5527	91,0666	350,238	1,94334	8,94E-05	yes	g10812	serine-threonine rich	1131	5	1,25E-40	63,80%	-
g1925	scaffold27|size170470:1019-1875	228,246	872,504	1,93457	8,94E-05	yes	g1925	gentisate -dioxygenase	857	5	2,54E-109	69,40%	F:oxidoreductase activity	EC:1.13.11
g1131	scaffold13|size232296:105732-109264	38,189	145,857	1,93333	8,94E-05	yes	g1131	pentatricopeptide repeat protein	3533	5	0	83,60%	P:anatomical structure development; F:molecular_function	-
g182	scaffold2|size385500:150725-152067	17,2834	65,8902	1,93068	8,94E-05	yes	g182	plc-like phosphodiesterase protein	1343	5	1,84E-121	78,00%	P:lipid metabolic process; F:molecular_function	-						g182	447	n/a	988	Lipase_GDSL_2	uncultured soil bacterium	CE3
g5217	scaffold112|size89863:31573-38194	17,2977	65,7613	1,92666	8,94E-05	yes	g5217	---NA---	6622	0			-
g1631	scaffold20|size194341:154288-155045	26,6862	101,414	1,92609	8,94E-05	yes	g1631	hypothetical protein UCRPA7_5971	758	5	1,18E-52	62,00%	-
g5434	scaffold120|size85902:41932-45166	79,9616	303,576	1,92468	8,94E-05	yes	g5434	dual specificity phosphatase	3235	5	0	76,60%	F:phosphatase activity; P:mitotic nuclear division; P:cellular protein modification process	EC:3.1.3.48; EC:3.1.3
g12737	scaffold986|size5441:4524-5422	21,8765	82,9516	1,92289	8,94E-05	yes	g12737	glycoside hydrolase family 16 protein	899	5	2,13E-90	71,20%	P:carbohydrate metabolic process; F:hydrolase activity, acting on glycosyl bonds	-						g12737	299	n/a	NA	n/a	Thielavia terrestris NRRL 8126	GH16
g896	scaffold10|size241180:128030-129909	44,658	168,657	1,9171	8,94E-05	yes	g896	patatin-like phospholipase	1880	5	0	71,40%	F:molecular_function; P:lipid metabolic process	-
g8437	scaffold271|size48067:32210-34801	28,9076	109,164	1,91697	8,94E-05	yes	g8437	hypothetical protein UCRPA7_7821	2592	2	5,31E-75	65,00%	-
g7056	scaffold191|size62986:57999-59910	48,92	183,567	1,90781	8,94E-05	yes	g7056	amino acid permease	1912	5	0	81,40%	P:transmembrane transport; F:transmembrane transporter activity; C:cellular_component	-
g11793	scaffold639|size16475:12680-13589	23,3628	87,4873	1,90486	8,94E-05	yes	g11793	hypothetical protein UCREL1_3736	910	2	2,69E-08	44,50%	-
g8523	scaffold277|size47193:16119-16806	136,759	510,004	1,89887	8,94E-05	yes	g8523	---NA---	688	0			-
g8665	scaffold287|size45380:18086-20234	279,854	1041,85	1,89641	8,94E-05	yes	g8665	---NA---	2149	0			-
g5441	scaffold120|size85902:61936-62643	25,3905	94,4673	1,89553	0,000481744	yes	g5441	---NA---	708	0			-
g9231	scaffold329|size39957:0-983	97,8949	363,972	1,89452	8,94E-05	yes	g9231	ribosomal protein s17	982	5	1,04E-105	77,80%	C:ribosome; F:structural constituent of ribosome; P:translation	-
g12182	scaffold727|size12460:11650-12460	85,8452	318,185	1,89006	8,94E-05	yes	g12182	---NA---	811	0			-
g5303	scaffold115|size88359:25948-28402	39,5891	146,583	1,88854	8,94E-05	yes	g5303	chromatin remodelling complex subunit-like protein	2455	5	0	73,40%	-
g12530	scaffold854|size8226:3323-7160	17,2241	63,5829	1,88421	8,94E-05	yes	g12530	nima-interacting protein	3838	5	0	82,60%	-
g12434	scaffold810|size9458:6892-8666	46,435	171,24	1,88274	8,94E-05	yes	g12434	kelch domain-containing protein	1775	5	6,70E-168	59,60%	F:molecular_function	-
g9157	scaffold323|size40360:12739-14617	71,5607	263,751	1,88194	8,94E-05	yes	g9157	tripeptidyl-peptidase 1 protein	1879	5	3,58E-172	69,60%	F:peptidase activity; P:biological_process	EC:3.4.21
g4093	scaffold78|size111010:15367-17165	21,8427	80,181	1,87611	8,94E-05	yes	g4093	nucleoside protein	1799	5	3,77E-152	85,20%	C:cellular_component; P:transport; F:transmembrane transporter activity	-
g11297	scaffold552|size21071:11108-14367	30,1547	110,207	1,86976	8,94E-05	yes	g11297	rna polymerase rpb1 c-terminal repeat domain-containing protein	3260	5	9,10E-23	49,40%	-
g4680	scaffold95|size113438:50751-51879	52,496	190,776	1,8616	8,94E-05	yes	g4680	glyoxalase family protein	1129	5	6,04E-175	77,40%	F:oxidoreductase activity	EC:1.13.11
g7130	scaffold196|size61627:1924-4660	17,9043	65,034	1,86089	8,94E-05	yes	g7130	domain-containing protein	2737	5	0	66,20%	C:intracellular; P:signal transduction	-
g6199	scaffold151|size74171:38787-42278	20,6491	74,7047	1,85512	8,94E-05	yes	g6199	hypothetical protein UCRPA7_4775	3492	5	1,68E-105	78,80%	-
g11216	scaffold540|size28520:17154-18760	97,9902	354,257	1,85409	8,94E-05	yes	g11216	homocitrate synthase	1607	5	0	74,00%	F:transferase activity, transferring acyl groups; P:biosynthetic process; P:cellular amino acid metabolic process	EC:2.3.3.14
g2654	scaffold42|size145265:7011-8011	43,1103	155,806	1,85365	8,94E-05	yes	g2654	14-3-3 protein	1001	5	9,79E-92	74,40%	F:molecular_function	-
g13194	scaffold2989|size561:0-499	60,2667	217,492	1,85153	8,94E-05	yes	g13194	hypothetical protein CFIO01_02246	500	5	1,35E-14	68,80%	-
g9801	scaffold376|size34169:24434-25096	28,3451	102,063	1,84829	8,94E-05	yes	g9801	---NA---	663	0			-
g2235	scaffold33|size159904:0-596	278,26	1001,74	1,84801	8,94E-05	yes	g2235	formate dehydrogenase	597	5	1,67E-105	82,20%	P:biological_process; F:oxidoreductase activity; C:cytosol; F:molecular_function	EC:1.2.1.2
g594	scaffold6|size256886:181813-183792	20,8831	74,7691	1,84011	8,94E-05	yes	g594	glycoside hydrolase family 1 protein	1980	5	0	69,20%	P:carbohydrate metabolic process; F:hydrolase activity, acting on glycosyl bonds	-						g594	572	Glyco_hydro_1	672	Glyco_hydro_1	Botryotinia fuckeliana	GH1
g1433	scaffold17|size204449:113770-115003	44,1801	157,983	1,8383	8,94E-05	yes	g1433	nad-dependent epimerase dehydratase	1234	5	8,73E-82	67,80%	-
g9775	scaffold374|size34225:972-3477	31,0762	111,113	1,83814	8,94E-05	yes	g9775	repressor protein	2506	5	0	79,20%	F:lyase activity; F:oxidoreductase activity; P:biological_process	EC:4.2.1.10; EC:1.1.1.25; EC:1.1.1.282
g10833	scaffold486|size24786:2180-4836	19,0019	67,8398	1,83599	8,94E-05	yes	g10833	glutamine repeat protein-1	2657	5	2,94E-23	62,20%	-
g5473	scaffold121|size85612:60219-62496	25,4478	90,6716	1,83311	8,94E-05	yes	g5473	---NA---	2278	0			-
g6244	scaffold153|size71703:19246-21543	157,074	556,517	1,82499	8,94E-05	yes	g6244	sur7 protein	2298	5	3,10E-32	57,20%	-
g8595	scaffold282|size46311:569-2589	34,621	122,45	1,82248	8,94E-05	yes	g8595	feruloyl esterase b	2021	5	0	67,60%	F:molecular_function; P:biological_process; C:cellular_component
g5010	scaffold105|size93588:83648-84684	128,714	453,458	1,8168	8,94E-05	yes	g5010	hypothetical protein GLRG_00045	1037	5	3,10E-131	88,80%	-
g12370	scaffold784|size10132:4436-5582	23,1327	81,456	1,81609	8,94E-05	yes	g12370	d-3-phosphoglycerate dehydrogenase	1147	5	1,22E-108	76,40%	F:molecular_function; P:biological_process; F:oxidoreductase activity	-
g4930	scaffold103|size95352:14214-14881	30,8111	107,826	1,80719	0,000848659	yes	g4930	---NA---	668	0			-
g6218	scaffold152|size73073:21850-23537	21,7706	76,1599	1,80665	8,94E-05	yes	g6218	hypothetical protein THITE_2120377	1688	5	3,15E-168	68,20%	-
g11685	scaffold618|size17559:852-2308	322,212	1124,24	1,80287	8,94E-05	yes	g11685	hydrolase protein	1457	5	3,53E-127	72,40%	F:hydrolase activity; P:metabolic process
g9113	scaffold319|size40500:21226-23172	40,051	139,493	1,80028	8,94E-05	yes	g9113	aat family amino acid transporter	1947	5	0	78,40%	C:cellular_component; F:transmembrane transporter activity; P:transmembrane transport	-
g5409	scaffold119|size86646:37992-38493	50,0718	173,976	1,79682	0,00297752	yes	g5409	small nuclear ribonucleoprotein b and b	502	5	2,40E-37	87,40%	C:mitochondrion; P:transport	-
g10015	scaffold396|size32985:26673-29055	41,0828	142,577	1,79514	8,94E-05	yes	g10015	tbc1 domain family member 14	2383	5	4,63E-154	70,00%	F:enzyme regulator activity; P:signal transduction; P:nucleobase-containing compound catabolic process; P:small molecule metabolic process	-
g8695	scaffold289|size45119:32397-35563	19,5748	67,9216	1,79487	8,94E-05	yes	g8695	na(+) h(+) antiporter 2	3167	5	0	77,00%	F:transmembrane transporter activity; P:transmembrane transport; C:cellular_component; P:transport	-
g12438	scaffold814|size9302:4080-7228	21,9029	75,6932	1,78904	8,94E-05	yes	g12438	hypothetical protein UCRPA7_1796	3149	5	0	81,20%	-
g11809	scaffold642|size16400:12385-14567	25,6113	88,2125	1,7842	8,94E-05	yes	g11809	gdp gtp exchange factor protein	2183	5	0	71,40%	F:ion binding	-
g13023	scaffold1589|size1828:0-1153	24,6294	84,2695	1,77463	8,94E-05	yes	g13023	ubiquitin carboxyl-terminal hydrolase 16	1152	5	1,38E-84	61,20%	P:catabolic process; F:peptidase activity; F:molecular_function	EC:3.1.2.15; EC:3.4
g13157	scaffold2547|size775:76-736	30,8044	104,997	1,76914	8,94E-05	yes	g13157	ubiquitin carboxyl-terminal hydrolase	737	5	1,94E-19	83,80%	P:catabolic process; F:peptidase activity	EC:3.4
g10459	scaffold442|size28295:9863-12899	21,5912	73,5891	1,76905	8,94E-05	yes	g10459	hypothetical protein PFICI_13163	3037	5	0	60,80%	C:membrane
g12811	scaffold1046|size4784:1181-3689	39,8546	135,49	1,76537	8,94E-05	yes	g12811	sphingomyelinase family	2509	5	0	89,00%	-
g867	scaffold10|size241180:17918-19201	87,4196	296,523	1,76211	8,94E-05	yes	g867	mandelate racemase muconate lactonizing enzyme domain-containing protein	1284	5	0	93,80%	F:molecular_function; P:biological_process	-
g7588	scaffold220|size56405:37923-38929	111,068	376,408	1,76085	8,94E-05	yes	g7588	s-formylglutathione hydrolase	1007	5	3,47E-164	84,40%	C:cytosol; F:molecular_function; P:small molecule metabolic process; P:catabolic process	EC:3.1.1.1; EC:3.1.2.12						g7588	335	Esterase	283	Esterase	Echinicola vietnamensis DSM 17526	CE1
g3030	scaffold50|size135698:2800-4312	97,9627	331,861	1,76028	8,94E-05	yes	g3030	d-galacturonic acid reductase	1513	5	0	84,40%	P:biological_process; F:oxidoreductase activity	-
g1063	scaffold12|size240573:145181-146237	422,798	1425,24	1,75316	8,94E-05	yes	g1063	dna damage checkpoint protein rad24	1057	5	2,86E-111	83,80%	F:molecular_function	-
g1438	scaffold17|size204449:131789-135041	47,411	159,749	1,75252	8,94E-05	yes	g1438	hypothetical protein NECHADRAFT_54019	3253	5	0	73,00%	P:carbohydrate metabolic process; C:protein complex; F:molecular_function; F:hydrolase activity, acting on glycosyl bonds	EC:3.2.1.23						g1438	1047	Glyco_hydro_2_N|Glyco_hydro_2|Glyco_hydro_2_C|Bgal_small_N	1093	Glyco_hydro_2_N|Glyco_hydro_2|Glyco_hydro_2_C|Bgal_small_N	Myceliophthora thermophila ATCC 42464	GH2
g652	scaffold7|size256143:102287-103788	18,9897	63,8191	1,74877	8,94E-05	yes	g652	sporulation protein rmd5	1502	5	1,34E-167	61,60%	F:ion binding; F:molecular_function	-
g6143	scaffold149|size74686:171-5704	25,6107	85,9793	1,74724	8,94E-05	yes	g6143	t-complex protein 11	5534	5	0	70,80%	-
g10216	scaffold417|size31156:6360-10977	22,4647	75,2397	1,74383	8,94E-05	yes	g10216	phosphatidylinositol-4-phosphate 5-kinase its3 protein	4618	5	0	78,20%	P:lipid metabolic process; F:kinase activity	EC:2.7.1
g1016	scaffold12|size240573:7732-9620	32,7639	109,382	1,7392	8,94E-05	yes	g1016	hypothetical protein NECHADRAFT_98787	1889	5	8,94E-99	56,00%	-
g8522	scaffold277|size47193:15420-16105	75,6495	252,492	1,73884	8,94E-05	yes	g8522	---NA---	686	0			-
g9633	scaffold360|size36334:32963-35610	39,7623	132,534	1,73689	8,94E-05	yes	g9633	sphingosine-1-phosphate lyase protein	2648	5	1,14E-171	88,40%	F:ion binding; P:small molecule metabolic process; F:lyase activity	-
g3823	scaffold70|size117083:72-1679	188,133	626,343	1,7352	8,94E-05	yes	g3823	formate dehydrogenase protein	1678	5	8,45E-91	83,20%	P:biological_process; F:oxidoreductase activity; F:molecular_function	-
g2739	scaffold43|size143965:135059-136953	41,8692	139,207	1,73328	8,94E-05	yes	g2739	mynd domain protein	1895	5	0	72,20%	F:ion binding	-
g11332	scaffold558|size20872:1464-5748	16,389	54,4142	1,73125	8,94E-05	yes	g11332	hypothetical protein CFIO01_10573	4285	5	7,77E-127	74,60%	-
g2668	scaffold42|size145265:64484-64887	55,8724	184,454	1,72306	0,000328419	yes	g2668	hypothetical protein CGGC5_11539	404	5	3,63E-10	55,80%	-
g9510	scaffold351|size37511:7782-10145	119,001	392,786	1,72277	8,94E-05	yes	g9510	glycogen	2364	5	0	96,20%	P:generation of precursor metabolites and energy; P:biosynthetic process; P:carbohydrate metabolic process; F:transferase activity, transferring glycosyl groups	EC:2.4.1.11						g9510	707	Glycogen_syn	714	Glycogen_syn	Thielavia terrestris NRRL 8126	GT3
g2292	scaffold34|size159900:30388-32113	96,403	318,117	1,72241	8,94E-05	yes	g2292	arylsulfatase protein	1726	5	0	76,20%	P:biological_process; F:molecular_function	-						g2292	556	Sulfatase	1624	Sulfatase|Sulfatase|Sulfatase|Glyco_hydro_43	Rhodopirellula baltica SH 1	GH43
g12988	scaffold1388|size2321:69-2219	43,5432	142,439	1,70983	8,94E-05	yes	g12988	aminotransferase class i and ii protein	2220	5	0	89,00%	F:ion binding; P:biosynthetic process; F:molecular_function	-
g3509	scaffold61|size125389:116909-117216	127,778	417,153	1,70694	8,94E-05	yes	g3509	---NA---	308	0			-
g7851	scaffold235|size53057:5071-6779	17,8485	58,2441	1,70631	8,94E-05	yes	g7851	arylsulfotransferase-like protein	1709	5	9,51E-137	59,60%	F:transferase activity; P:metabolic process
g3325	scaffold56|size127998:112940-116227	16,088	52,4348	1,70454	8,94E-05	yes	g3325	hypothetical protein PFICI_07381	3288	5	0	66,40%	-
g1406	scaffold17|size204449:46538-47446	153,46	499,461	1,70251	8,94E-05	yes	g1406	endoplasmic reticulum transmembrane protein	909	5	2,97E-60	87,80%	C:cellular_component; C:endoplasmic reticulum; P:transport	-
g1096	scaffold13|size232296:8689-10632	32,7232	105,992	1,69556	8,94E-05	yes	g1096	dicarboxylic amino acid permease	1944	5	0	75,80%	C:cellular_component; F:transmembrane transporter activity; P:transmembrane transport	-
g9827	scaffold379|size34037:2519-3708	84,2027	272,362	1,69359	8,94E-05	yes	g9827	hypothetical protein UCRPA7_2840	1190	1	3,36E-84	60,00%	-
g783	scaffold9|size247221:3182-5189	91,3237	293,083	1,68225	8,94E-05	yes	g783	hypothetical protein UCRPA7_8252	2008	5	1,53E-108	69,80%	-
g2552	scaffold39|size150650:127057-129221	42,8799	135,823	1,66335	8,94E-05	yes	g2552	hypothetical protein MAA_00183	2165	5	2,46E-48	69,40%	-
g7296	scaffold204|size59852:37484-40658	18,1119	57,3064	1,66176	8,94E-05	yes	g7296	serine threonine protein kinase	3175	5	0	64,20%	C:cellular_component; F:kinase activity; P:biological_process; F:ion binding; P:transmembrane transport	EC:2.7.11
g8392	scaffold268|size48720:23057-24583	55,2671	174,407	1,65796	8,94E-05	yes	g8392	hypothetical protein MBM_06395	1527	5	2,96E-112	69,20%	P:biological_process	-
g12885	scaffold1129|size3822:311-3822	20,2136	63,7186	1,65639	8,94E-05	yes	g12885	importin-beta domain-containing protein	3512	5	0	90,20%	F:enzyme binding; P:transport; C:nucleus	-
g9273	scaffold332|size39681:1092-4151	22,5817	71,1769	1,65625	8,94E-05	yes	g9273	cytokinesis regulator	3060	5	0	68,20%	-
g4354	scaffold85|size106396:38915-41775	27,5116	86,4989	1,65264	8,94E-05	yes	g4354	hypothetical protein VDAG_00009	2861	5	0	65,20%	-
g5640	scaffold127|size81438:79799-81270	54,0757	169,206	1,64573	8,94E-05	yes	g5640	coenzyme a transferase	1472	5	0	80,60%	P:small molecule metabolic process; P:catabolic process; C:mitochondrion; F:molecular_function	EC:2.8.3.5
g13074	scaffold2019|size1257:301-557	226,111	707,056	1,64479	0,000328419	yes	g13074	hypothetical protein UCRPA7_6151	257	3	9,59E-12	62,33%	-
g109	scaffold1|size448493:335308-342542	20,3017	63,366	1,64211	8,94E-05	yes	g109	---NA---	7235	0			-
g6373	scaffold159|size70591:14641-15917	53,1642	165,831	1,64119	8,94E-05	yes	g6373	delta-aminolevulinic acid dehydratase	1277	5	0	85,00%	F:ion binding; P:cellular nitrogen compound metabolic process; P:biosynthetic process; P:cofactor metabolic process; F:lyase activity	EC:4.2.1.24
g11670	scaffold614|size17726:1355-2964	99,2442	309,435	1,64058	8,94E-05	yes	g11670	mitochondrial-processing peptidase subunit beta	1610	5	0	95,20%	P:biological_process; P:protein targeting; C:mitochondrion; F:ion binding; P:anatomical structure development; C:protein complex; F:peptidase activity; C:cellular_component; P:mitochondrion organization	EC:3.4.24						g11670	475	Peptidase_M16|Peptidase_M16_C	629	Peptidase_M16	Sinorhizobium meliloti	GH12
g9725	scaffold369|size35083:2493-4096	24,8528	77,3323	1,63766	8,94E-05	yes	g9725	---NA---	1604	0			-
g4431	scaffold87|size105511:63427-64683	31,934	99,2638	1,63617	8,94E-05	yes	g4431	aspartate aminotransferase	1257	5	5,91E-118	76,40%	F:molecular_function; P:cellular amino acid metabolic process; F:ion binding; P:biosynthetic process	-
g5280	scaffold114|size88605:44633-46017	41,9532	129,748	1,62886	8,94E-05	yes	g5280	fad binding domain-containing protein	1385	5	0	76,40%	P:biological_process; F:oxidoreductase activity	-
g11251	scaffold546|size21339:2503-2921	54,7231	169,117	1,6278	0,00025211	yes	g11251	hypothetical protein UCRPA7_5761	419	5	6,82E-27	67,40%	-
g5422	scaffold120|size85902:46-1274	24,3175	75,1249	1,62729	8,94E-05	yes	g5422	endoglucanase e1	1229	5	0	85,60%	P:carbohydrate metabolic process; F:hydrolase activity, acting on glycosyl bonds	-						g5422	409	Cellulase	425	Cellulase	Magnaporthe grisea 70-15	GH5
g943	scaffold11|size240795:34413-36494	56,0697	172,957	1,62512	8,94E-05	yes	g943	pal1 cell morphology protein	2082	5	7,85E-68	60,80%	-
g8590	scaffold281|size46346:30287-33411	22,0242	67,7183	1,62046	8,94E-05	yes	g8590	bro1-like domain-containing protein	3125	5	0	86,60%	F:molecular_function	-
g6380	scaffold159|size70591:27404-31425	26,8983	82,5865	1,61839	8,94E-05	yes	g6380	r3h domain-containing protein	4022	5	4,89E-133	67,40%	F:molecular_function	-
g799	scaffold9|size247221:56129-59508	21,3391	65,3839	1,61544	8,94E-05	yes	g799	gtpase-activating protein gyp7	3380	5	0	79,60%	P:anatomical structure development; F:enzyme regulator activity; P:signal transduction; P:nucleobase-containing compound catabolic process; P:small molecule metabolic process	-
g10722	scaffold473|size25652:7966-8928	322,684	986,838	1,61269	8,94E-05	yes	g10722	40s ribosomal protein s2	963	5	9,08E-103	76,80%	P:anatomical structure development; C:ribosome	-
g8359	scaffold266|size48937:18565-20093	53,8027	164,438	1,6118	8,94E-05	yes	g8359	cation diffusion facilitator 1 protein	1529	5	0	78,00%	C:cellular_component; F:transmembrane transporter activity; P:transport; P:transmembrane transport	-
g9616	scaffold359|size36455:14599-17007	18,7708	57,3398	1,61105	8,94E-05	yes	g9616	---NA---	2409	0			-
g10637	scaffold462|size26602:7945-11718	17,8067	54,3764	1,61056	8,94E-05	yes	g10637	related to nuclear pore protein nsp1	3774	5	1,76E-93	49,80%	P:transport	-
g6668	scaffold173|size66809:38514-42204	20,6522	62,7218	1,60267	8,94E-05	yes	g6668	hypothetical protein VDAG_03976	3691	5	6,47E-83	59,20%	-
g2398	scaffold36|size155665:85078-86023	23,9883	72,5977	1,59759	0,000630114	yes	g2398	---NA---	946	0			-
g7283	scaffold203|size59938:56275-57503	47,8138	144,694	1,5975	8,94E-05	yes	g7283	2-amino-3-carboxymuconate-6-semialdehyde decarboxylase	1229	5	8,54E-117	65,60%	F:molecular_function; P:biological_process	-
g9163	scaffold323|size40360:27406-27949	46,7243	141,17	1,59519	0,0019611	yes	g9163	---NA---	544	0			-
g5071	scaffold108|size93026:11839-14456	20,8742	62,9081	1,59152	8,94E-05	yes	g5071	nrd1 protein	2618	5	4,01E-112	73,40%	F:molecular_function	-
g5997	scaffold142|size76121:68886-70441	587,433	1767,22	1,58899	8,94E-05	yes	g5997	---NA---	1556	0			-
g741	scaffold8|size247466:138991-142151	25,0327	75,1162	1,58531	8,94E-05	yes	g741	duf221 domain protein	3161	5	0	76,60%	C:cellular_component	-
g8486	scaffold274|size47403:39466-42200	33,7342	100,822	1,57953	8,94E-05	yes	g8486	ulp1 protease family protein	2735	5	1,62E-96	85,40%	F:peptidase activity; P:biological_process	EC:3.4
g9074	scaffold316|size40931:1991-7352	18,9083	56,4589	1,57818	8,94E-05	yes	g9074	dna-directed rna polymerase ii largest subunit	5362	5	0	83,60%	F:nucleotidyltransferase activity; C:nucleoplasm; C:protein complex; F:DNA binding; P:cellular nitrogen compound metabolic process; P:biosynthetic process	EC:2.7.7.6
g12680	scaffold941|size6404:902-1818	30,3008	90,315	1,57561	8,94E-05	yes	g12680	hypothetical protein UCRPA7_864	917	1	1,96E-10	45,00%	-
g4475	scaffold89|size102477:8825-9733	45,2513	134,51	1,57168	8,94E-05	yes	g4475	hypothetical protein OOU_Y34scaffold00464g63	909	5	9,64E-77	74,00%	-
g8797	scaffold296|size43711:37950-39181	266,281	791,208	1,57111	8,94E-05	yes	g8797	dna-directed rna polymerase protein	1232	5	6,63E-67	64,60%	C:cellular_component	-
g12416	scaffold803|size9579:1718-3387	89,6083	265,477	1,56688	8,94E-05	yes	g12416	isoamyl alcohol	1670	5	2,48E-39	60,00%	-
g5531	scaffold123|size85225:74063-76544	57,5597	170,344	1,56532	8,94E-05	yes	g5531	calcium-related spray protein	2482	5	0	78,20%	-
g8357	scaffold266|size48937:10288-13152	36,1797	106,996	1,5643	8,94E-05	yes	g8357	glycosyl transferase family 8	2865	5	3,24E-115	77,00%	F:transferase activity, transferring glycosyl groups	-						g8357	857	Glyco_transf_8	677	Glyco_transf_8	Neurospora crassa OR74A	GT8
g9214	scaffold327|size40087:27072-28476	21,7884	64,4347	1,56428	8,94E-05	yes	g9214	sulphydryl oxidase protein	1405	5	4,62E-119	66,60%	P:biological_process; F:oxidoreductase activity	-
g8832	scaffold299|size43309:28590-29845	35,3022	103,963	1,55824	8,94E-05	yes	g8832	---NA---	1256	0			-
g11406	scaffold569|size20357:3994-4618	101,522	298,32	1,55506	8,94E-05	yes	g11406	hypothetical protein GGTG_06451	625	5	4,11E-13	75,20%	-
g10206	scaffold416|size31223:3970-8993	19,6163	57,5685	1,55323	8,94E-05	yes	g10206	pan1_chagb ame: full=actin cytoskeleton-regulatory complex protein pan1	5024	5	0	84,80%	F:cytoskeletal protein binding; C:plasma membrane; F:ion binding; C:endosome; P:vesicle-mediated transport; C:cytoskeleton; C:cytoplasm	-
g4678	scaffold95|size113438:47457-49166	30,0137	87,6384	1,54594	8,94E-05	yes	g4678	hypothetical protein CFIO01_00719	1710	5	2,01E-11	61,00%	-
g10869	scaffold490|size24469:6822-8351	27,331	79,6654	1,54341	8,94E-05	yes	g10869	phospholipase c	1530	5	3,17E-169	75,80%	P:lipid metabolic process; F:molecular_function	-
g3988	scaffold75|size111780:9838-15078	35,5262	103,436	1,54179	8,94E-05	yes	g3988	clathrin heavy chain	5241	5	0	92,40%	P:transport; P:vesicle-mediated transport; F:molecular_function; C:cytoplasm; C:protein complex; C:plasma membrane; F:structural molecule activity; C:cytoplasmic membrane-bounded vesicle; C:Golgi apparatus	-
g12100	scaffold707|size13290:4125-5697	27,4355	79,6657	1,53792	8,94E-05	yes	g12100	glutamine synthetase	1573	5	0	87,80%	F:ligase activity; P:biosynthetic process; P:cellular amino acid metabolic process	EC:6.3.1.2						g12100	487	Gln-synt_C	1703	DNA_pol_E_B|Gln-synt_C	Flammulina velutipes KACC 42777	GH5
g13176	scaffold2719|size679:9-604	107,695	312,328	1,53611	8,94E-05	yes	g13176	gpi-anchor transamidase precursor protein	678	5	1,62E-70	71,60%	F:peptidase activity; P:biological_process	EC:3.4.22
g1483	scaffold18|size198518:67965-68967	50,2815	145,324	1,53117	8,94E-05	yes	g1483	hypothetical protein UCRPA7_811	1003	5	1,26E-21	75,00%	-
g12179	scaffold727|size12460:4396-5047	69,1024	199,638	1,53057	8,94E-05	yes	g12179	hypothetical protein CFIO01_13350	652	5	4,92E-34	60,80%	C:cellular_component	-
g2966	scaffold48|size138357:106535-107319	91,8048	265,036	1,52955	8,94E-05	yes	g2966	duf300 domain-containing protein	785	5	5,64E-41	64,40%	-
g12574	scaffold874|size7737:6982-7686	41,2079	118,883	1,52855	0,00025211	yes	g12574	hypothetical protein GGTG_09136	756	5	3,45E-21	68,20%	-
g8684	scaffold288|size45204:41508-43257	34,797	100,271	1,52688	8,94E-05	yes	g8684	glycoside hydrolase family 79 protein	1750	5	3,54E-154	60,00%	F:hydrolase activity; P:metabolic process							g8684	564	n/a	NA	n/a	Aspergillus oryzae RIB40	GH79
g5540	scaffold124|size83963:20945-27311	49,1063	141,447	1,52629	8,94E-05	yes	g5540	eukaryotic initiation factor 4f subunit p130 protein	6367	5	0	71,20%	P:cellular nitrogen compound metabolic process; F:RNA binding; F:DNA binding; F:molecular_function	-
g12254	scaffold748|size11473:10294-11250	225,482	648,286	1,52362	8,94E-05	yes	g12254	hypothetical protein CGLO_10824	957	5	3,25E-115	87,40%	-
g5756	scaffold132|size79544:10150-12397	27,3491	78,5817	1,5227	8,94E-05	yes	g5756	mitochondrial ribosomal protein subunit s4 protein	2248	5	0	94,80%	F:molecular_function	-
g3318	scaffold56|size127998:98870-100233	26,4537	75,9767	1,52209	8,94E-05	yes	g3318	hypothetical protein	1364	5	3,70E-107	59,00%	-
g5467	scaffold121|size85612:44535-45924	44,6788	128,087	1,51947	8,94E-05	yes	g5467	cue domain-containing protein	1390	5	6,00E-104	68,60%	-
g139	scaffold1|size448493:429290-430964	24,4813	70,1307	1,51836	8,94E-05	yes	g139	hydroxyacid-oxoacid transhydrogenase	1675	5	0	95,80%	F:ion binding; F:oxidoreductase activity; P:biological_process	-
g31	scaffold1|size448493:85409-85938	54,7114	156,13	1,51283	8,94E-05	yes	g31	---NA---	530	0			-
g1920	scaffold26|size175816:164852-167238	27,5159	78,1993	1,50689	8,94E-05	yes	g1920	hypothetical protein UCRPA7_8920	2387	5	0	59,40%	-
g1695	scaffold22|size189506:174665-175362	23,5383	66,7968	1,50477	0,00250527	yes	g1695	---NA---	698	0			-
g7833	scaffold234|size53173:8519-9742	52,7817	148,761	1,49489	8,94E-05	yes	g7833	hypothetical protein MYCTH_2307824	1224	5	2,91E-90	65,40%	P:biological_process; F:molecular_function	-						g7833	366	Abhydrolase_3	358	Abhydrolase_3	Ralstonia solanacearum GMI1000	CE10
g66	scaffold1|size448493:189156-190816	79,8619	224,976	1,49419	8,94E-05	yes	g66	2-nitropropane dioxygenase protein	1661	5	2,66E-68	88,20%	F:oxidoreductase activity; P:biological_process	EC:1.13.12.16; EC:1.13.11
g6014	scaffold143|size75995:44929-48578	32,029	90,149	1,49293	8,94E-05	yes	g6014	pathway-specific nitrogen regulator protein	3650	5	1,46E-91	66,80%	-							g6014	1216	n/a	NA	n/a	Legionella pneumophila subsp. pneumophila Lorraine	GT88
g3929	scaffold73|size113654:31090-32684	26,1499	73,4898	1,49074	8,94E-05	yes	g3929	hypothetical protein CHGG_03086	1595	5	4,56E-106	69,40%	-
g12953	scaffold1279|size2773:705-1868	100,812	282,77	1,48796	8,94E-05	yes	g12953	---NA---	1869	0			-
g8128	scaffold251|size51030:44675-45375	63,1187	177,018	1,48776	8,94E-05	yes	g8128	---NA---	701	0			-
g2601	scaffold40|size149475:145933-146360	32,7471	91,8061	1,48722	0,00962866	yes	g2601	---NA---	428	0			-
g4226	scaffold81|size107556:91916-92627	55,0382	154,123	1,48558	8,94E-05	yes	g4226	hypothetical protein UCRPA7_533	712	5	4,99E-35	61,60%	-
g6394	scaffold160|size69850:7323-8761	24,0241	66,9552	1,47872	0,000171482	yes	g6394	f-box domain-containing protein	1439	5	7,90E-161	77,80%	F:molecular_function	-
g8208	scaffold256|size50278:42397-43986	24,0632	67,0554	1,47852	8,94E-05	yes	g8208	kelch domain-containing protein	1590	5	2,33E-132	70,20%	F:molecular_function	-
g3109	scaffold51|size134876:83138-86040	47,4733	131,961	1,47492	8,94E-05	yes	g3109	sur7 protein	2903	5	7,26E-31	60,40%	-
g301	scaffold3|size327485:164106-166951	169,744	471,029	1,47246	8,94E-05	yes	g301	zz type zinc finger domain-containing protein	2846	5	0	63,40%	F:ion binding	-
g8369	scaffold266|size48937:43539-45113	28,5461	79,1514	1,47132	8,94E-05	yes	g8369	frag1 dram sfk1 family protein	1575	5	7,92E-86	77,20%	-
g4499	scaffold89|size102477:64585-65445	123,491	342,039	1,46975	8,94E-05	yes	g4499	gcn5-related n-acetyltransferase-like protein	861	5	3,46E-92	83,40%	F:transferase activity, transferring acyl groups	EC:2.3.1
g9193	scaffold326|size40112:4383-5188	40,8758	113,027	1,46735	8,94E-05	yes	g9193	---NA---	806	0			-
g13059	scaffold1920|size1366:36-1246	28,6285	77,9875	1,44579	0,00025211	yes	g13059	1-acyl-sn-glycerol-3-phosphate acyltransferase 2 protein	1245	5	7,82E-89	90,40%	P:biological_process; F:transferase activity, transferring acyl groups	-
g11176	scaffold535|size22017:13128-14146	109,466	297,944	1,44456	8,94E-05	yes	g11176	hypothetical protein MGCH7_ch7g66	1019	5	3,62E-32	60,00%	P:anatomical structure development	-
g13171	scaffold2660|size707:31-569	69,3676	188,348	1,44107	0,000922375	yes	g13171	protein phosphatase 2c isoform variant	539	5	8,70E-33	52,00%	P:cellular protein modification process; F:ion binding; F:phosphatase activity	-
g2503	scaffold38|size153301:119979-121790	198,106	537,331	1,43954	8,94E-05	yes	g2503	aldehyde dehydrogenase	1812	5	0	87,00%	F:oxidoreductase activity; P:biological_process	-
g10022	scaffold397|size32964:16178-16521	50,5462	136,904	1,43749	0,0112474	yes	g10022	---NA---	344	0			-
g11585	scaffold599|size18430:108-846	33,6706	90,8152	1,43144	0,000703263	yes	g11585	cytochrome p450 4a5	845	5	1,04E-93	84,00%	F:molecular_function; F:oxidoreductase activity; F:ion binding; P:biological_process	-						g11585	225	n/a	845	p450	Aspergillus nidulans FGSC A4	GT34
g6755	scaffold177|size65834:63109-64112	45,9526	123,924	1,43124	8,94E-05	yes	g6755	f-box domain-containing protein	1004	5	8,96E-71	64,80%	F:molecular_function	-
g9869	scaffold382|size33850:30307-31887	34,2551	92,1951	1,42837	8,94E-05	yes	g9869	---NA---	1581	0			-
g7866	scaffold235|size53057:48575-50880	74,8674	200,737	1,4229	8,94E-05	yes	g7866	thiamine pyrophosphate enzyme	2306	5	0	84,60%	P:biological_process; F:molecular_function; F:ion binding	-
g1738	scaffold23|size188416:117130-119223	55,6952	149,069	1,42036	8,94E-05	yes	g1738	triose-phosphate transporter	2094	5	6,04E-158	85,00%	C:cellular_component	-
g2946	scaffold48|size138357:55214-56917	24,5119	65,3043	1,4137	8,94E-05	yes	g2946	amino acid permease	1704	5	1,38E-141	77,40%	C:cellular_component; F:transmembrane transporter activity; P:transmembrane transport	-
g1245	scaffold14|size224352:192963-193750	344,553	917,188	1,41249	8,94E-05	yes	g1245	pci domain-containing protein	788	5	2,41E-12	64,20%	-
g6913	scaffold185|size64219:34515-35670	312,065	829,009	1,40954	8,94E-05	yes	g6913	14-3-3 protein	1156	5	5,08E-119	80,80%	F:molecular_function	-
g3275	scaffold55|size130368:76646-77218	46,5914	123,741	1,40919	0,00297752	yes	g3275	small secreted protein	573	5	7,38E-43	79,00%	-
g9514	scaffold351|size37511:21304-23642	24,2787	64,3713	1,40673	8,94E-05	yes	g9514	asparagine-rich protein	2339	5	1,96E-157	94,80%	F:molecular_function; F:ion binding	-
g7358	scaffold207|size58887:41647-44810	29,9386	79,16	1,40277	8,94E-05	yes	g7358	kelch domain-containing protein	3164	5	0	79,40%	F:molecular_function	-
g6167	scaffold150|size74459:5425-7351	110,844	292,761	1,40119	8,94E-05	yes	g6167	auxin efflux carrier superfamily	1927	5	6,51E-178	69,80%	P:transmembrane transport; C:cellular_component	-
g3506	scaffold61|size125389:109181-110109	32,9675	86,9778	1,3996	8,94E-05	yes	g3506	---NA---	929	0			-
g11830	scaffold647|size16054:5995-9089	22,3833	58,8353	1,39426	8,94E-05	yes	g11830	hypothetical protein FOIG_12191	3095	5	1,68E-99	55,80%	-
g4086	scaffold77|size111170:108104-109650	61,8171	162,355	1,39308	8,94E-05	yes	g4086	aldehyde dehydrogenase	1547	5	0	77,00%	F:oxidoreductase activity; P:biological_process	-
g8473	scaffold274|size47403:2405-4391	50,6708	132,231	1,38384	8,94E-05	yes	g8473	---NA---	1987	0			-
g10023	scaffold397|size32964:16541-18153	30,4797	79,2936	1,37936	8,94E-05	yes	g10023	hypothetical protein UCRPA7_6335	1613	5	1,09E-72	61,20%	-
g646	scaffold7|size256143:81437-83119	27,4935	71,3013	1,37484	8,94E-05	yes	g646	succinate-semialdehyde dehydrogenase protein	1683	5	0	85,20%	F:oxidoreductase activity; P:biological_process; P:cellular amino acid metabolic process; P:catabolic process	EC:1.2.1.16
g6851	scaffold182|size64906:56796-59608	60,4983	156,748	1,37348	8,94E-05	yes	g6851	n-acetylated-alpha-linked acidic dipeptidase 2 protein	2813	5	0	76,20%	F:peptidase activity; P:biological_process	-
g1492	scaffold18|size198518:99133-100342	113,596	294,184	1,3728	8,94E-05	yes	g1492	erythrocyte band 7 integral membrane protein	1210	5	1,14E-170	81,80%	C:cellular_component	-
g10836	scaffold486|size24786:11608-13364	101,009	260,808	1,3685	8,94E-05	yes	g10836	glycoside hydrolase family 76 protein	1757	5	2,69E-164	74,80%	F:hydrolase activity, acting on glycosyl bonds; P:carbohydrate metabolic process; P:catabolic process	EC:3.2.1.101						g10836	508	Glyco_hydro_76	438	Glyco_hydro_76	Thielavia terrestris NRRL 8126	GH76
g1991	scaffold28|size169625:23529-25387	171,965	443,977	1,36837	8,94E-05	yes	g1991	f-type h+-transporting atpase subunit gamma	1859	5	1,56E-117	82,00%	F:ATPase activity; P:small molecule metabolic process; P:transmembrane transport; F:transmembrane transporter activity; C:mitochondrion; C:protein complex; P:cellular nitrogen compound metabolic process; P:biosynthetic process	-
g313	scaffold3|size327485:205854-211135	28,2927	72,9501	1,36648	8,94E-05	yes	g313	hypothetical protein UCRPA7_1882	5282	5	0	61,80%	-
g3181	scaffold53|size134206:31157-34518	47,5066	121,817	1,35852	8,94E-05	yes	g3181	kh domain-containing protein	3362	5	0	79,20%	F:RNA binding	-
g10327	scaffold428|size29942:20592-21785	72,0016	184,362	1,35644	8,94E-05	yes	g10327	msp domain-containing protein	1194	5	7,19E-44	43,80%	F:structural molecule activity	-
g7095	scaffold194|size62002:710-5181	102,763	263,031	1,35592	8,94E-05	yes	g7095	nadph-cytochrome p450 reductase	4472	5	0	91,00%	C:endoplasmic reticulum; F:oxidoreductase activity; F:ion binding; P:biological_process	EC:1.6.2.4
g13169	scaffold2646|size713:262-713	127,885	326,532	1,35237	8,94E-05	yes	g13169	s-adenosyl-methionine-sterol-c- methyltransferase	452	5	4,42E-71	85,80%	F:methyltransferase activity; P:biological_process	EC:2.1.1.41
g12220	scaffold739|size11685:4626-6334	26,1373	66,632	1,35011	8,94E-05	yes	g12220	adenylosuccinate lyase	1709	5	0	74,20%	P:biosynthetic process; P:cellular nitrogen compound metabolic process; P:small molecule metabolic process; F:lyase activity	EC:4.3.2.2
g142	scaffold1|size448493:439231-443472	30,0874	76,5494	1,34723	8,94E-05	yes	g142	arrestin domain-containing protein	4242	5	2,52E-180	80,00%	P:anatomical structure development; P:cellular protein modification process; F:ion binding; P:signal transduction; C:cellular_component; C:cytosol	-
g4649	scaffold94|size100320:49240-51583	23,0741	58,6577	1,34605	8,94E-05	yes	g4649	alpha beta protein	2344	5	0	70,40%	F:molecular_function	-
g8688	scaffold289|size45119:7008-8427	368,968	936,98	1,34452	8,94E-05	yes	g8688	malate nad-dependent	1420	5	1,28E-131	97,20%	P:small molecule metabolic process; P:generation of precursor metabolites and energy; P:carbohydrate metabolic process; F:oxidoreductase activity	EC:1.1.1.37
g8888	scaffold303|size42502:20493-23212	24,6625	62,6062	1,34399	8,94E-05	yes	g8888	hypothetical protein UCRPA7_2427	2720	5	0	74,80%	-
[truncated: 1,791 more rows]
